# Supplementary material for: Short tandem repeats in populations of the Qinghai-Tibet Plateau and adjacent regions provide insights into high-altitude adaptation
Source: Sci Adv. 2025 Oct 17;11(42):eadx1590. doi: 10.1126/sciadv.adx1590 (PMC12533570; doi:10.1126/sciadv.adx1590)
Supplement: Supplementary file 2 — Data S1 to S9 [file sciadv.adx1590_data_s1_to_s9.zip]

Archive with 9 entries (9 files):
- adx1590_data_s1.xlsx
- adx1590_data_s2.gz
- adx1590_data_s3.xlsx
- adx1590_data_s4.xlsx
- adx1590_data_s5.xlsx
- adx1590_data_s6.xlsx
- adx1590_data_s7.xlsx
- adx1590_data_s8.xlsx
- adx1590_data_s9.xlsx
