# Supplementary material for: Short tandem repeats in populations of the Qinghai-Tibet Plateau and adjacent regions provide insights into high-altitude adaptation
Source: Sci Adv. 2025 Oct 17;11(42):eadx1590. doi: 10.1126/sciadv.adx1590 (PMC12533570; doi:10.1126/sciadv.adx1590)
Supplement: Supplementary file 2 — Data S1 to S9 [file sciadv.adx1590_data_s1_to_s9.zip › adx1590_data_s1.xlsx]

## Sheet: Data_S1A_Sample_Infomation
Data S1A. Information of WGS samples analyzed in this study.
Sample ID	Sex	Subpopulation	Subpopulation name	Superpopulation	Superpopulation name	Population group	Language family	Longitude	Latitude	eQTL analysis	Environment association	Project
GSRD1	female	Han	Han Chinese	EAS	East Asian Ancestry	HAN	Sinitic	115.82	32.8961			GSRD
GSRD2	female	Han	Han Chinese	EAS	East Asian Ancestry	HAN	Sinitic	115.82	32.8961			GSRD
GSRD3	male	Han	Han Chinese	EAS	East Asian Ancestry	HAN	Sinitic	115.82	32.8961			GSRD
GSRD4	male	Han	Han Chinese	EAS	East Asian Ancestry	HAN	Sinitic	113.759	34.7717			GSRD
GSRD5	female	Han	Han Chinese	EAS	East Asian Ancestry	HAN	Sinitic	117.331	31.7343			GSRD
GSRD6	male	Han	Han Chinese	EAS	East Asian Ancestry	HAN	Sinitic	116.805	33.9617			GSRD
GSRD7	male	Han	Han Chinese	EAS	East Asian Ancestry	HAN	Sinitic	116.805	33.9617			GSRD
GSRD8	male	Han	Han Chinese	EAS	East Asian Ancestry	HAN	Sinitic	116.805	33.9617			GSRD
GSRD9	female	Han	Han Chinese	EAS	East Asian Ancestry	HAN	Sinitic	116.805	33.9617			GSRD
GSRD10	female	Han	Han Chinese	EAS	East Asian Ancestry	HAN	Sinitic	114.708	33.6431			GSRD
GSRD11	male	Han	Han Chinese	EAS	East Asian Ancestry	HAN	Sinitic	114.708	33.6431			GSRD
GSRD12	female	Han	Han Chinese	EAS	East Asian Ancestry	HAN	Sinitic	117.208	39.0911			GSRD
GSRD13	female	Han	Han Chinese	EAS	East Asian Ancestry	HAN	Sinitic	116.413	39.9109		Yes	GSRD
GSRD14	male	Han	Han Chinese	EAS	East Asian Ancestry	HAN	Sinitic	114.522	38.0483			GSRD
GSRD15	male	Han	Han Chinese	EAS	East Asian Ancestry	HAN	Sinitic	114.522	38.0483			GSRD
GSRD16	female	Han	Han Chinese	EAS	East Asian Ancestry	HAN	Sinitic	114.511	37.0767			GSRD
GSRD17	female	Han	Han Chinese	EAS	East Asian Ancestry	HAN	Sinitic	114.511	37.0767			GSRD
GSRD18	male	Han	Han Chinese	EAS	East Asian Ancestry	HAN	Sinitic	116.413	39.9109			GSRD
GSRD19	male	Han	Han Chinese	EAS	East Asian Ancestry	HAN	Sinitic	116.413	39.9109			GSRD
GSRD20	female	Han	Han Chinese	EAS	East Asian Ancestry	HAN	Sinitic	116.413	39.9109			GSRD
GSRD21	male	Han	Han Chinese	EAS	East Asian Ancestry	HAN	Sinitic	114.546	36.6313			GSRD
GSRD22	female	Han	Han Chinese	EAS	East Asian Ancestry	HAN	Sinitic	116.413	39.9109			GSRD
GSRD23	female	Han	Han Chinese	EAS	East Asian Ancestry	HAN	Sinitic	116.413	39.9109			GSRD
GSRD24	male	Han	Han Chinese	EAS	East Asian Ancestry	HAN	Sinitic	111.773	40.8232			GSRD
GSRD25	female	Han	Han Chinese	EAS	East Asian Ancestry	HAN	Sinitic	116.413	39.9109			GSRD
GSRD26	male	Han	Han Chinese	EAS	East Asian Ancestry	HAN	Sinitic	116.413	39.9109			GSRD
GSRD27	male	Han	Han Chinese	EAS	East Asian Ancestry	HAN	Sinitic	103.833	36.0665			GSRD
GSRD28	female	Han	Han Chinese	EAS	East Asian Ancestry	HAN	Sinitic	116.413	39.9109			GSRD
GSRD29	female	Han	Han Chinese	EAS	East Asian Ancestry	HAN	Sinitic	116.413	39.9109			GSRD
GSRD30	male	Han	Han Chinese	EAS	East Asian Ancestry	HAN	Sinitic	116.413	39.9109		Yes	GSRD
GSRD31	male	Han	Han Chinese	EAS	East Asian Ancestry	HAN	Sinitic	116.413	39.9109			GSRD
GSRD32	male	Han	Han Chinese	EAS	East Asian Ancestry	HAN	Sinitic	116.413	39.9109			GSRD
GSRD33	female	Han	Han Chinese	EAS	East Asian Ancestry	HAN	Sinitic	115.865	28.6895			GSRD
GSRD34	male	Han	Han Chinese	EAS	East Asian Ancestry	HAN	Sinitic	115.865	28.6895			GSRD
GSRD35	male	Han	Han Chinese	EAS	East Asian Ancestry	HAN	Sinitic	116.413	39.9109			GSRD
GSRD36	female	Han	Han Chinese	EAS	East Asian Ancestry	HAN	Sinitic	116.413	39.9109			GSRD
GSRD37	female	Han	Han Chinese	EAS	East Asian Ancestry	HAN	Sinitic	116.413	39.9109			GSRD
GSRD38	male	Han	Han Chinese	EAS	East Asian Ancestry	HAN	Sinitic	116.413	39.9109			GSRD
GSRD39	female	Han	Han Chinese	EAS	East Asian Ancestry	HAN	Sinitic	116.413	39.9109			GSRD
GSRD40	male	Han	Han Chinese	EAS	East Asian Ancestry	HAN	Sinitic	115.865	28.6895			GSRD
GSRD41	male	Han	Han Chinese	EAS	East Asian Ancestry	HAN	Sinitic	115.865	28.6895			GSRD
GSRD42	female	Han	Han Chinese	EAS	East Asian Ancestry	HAN	Sinitic	115.865	28.6895			GSRD
GSRD43	male	Han	Han Chinese	EAS	East Asian Ancestry	HAN	Sinitic	116.413	39.9109			GSRD
GSRD44	male	Han	Han Chinese	EAS	East Asian Ancestry	HAN	Sinitic	115.865	28.6895			GSRD
GSRD45	male	Han	Han Chinese	EAS	East Asian Ancestry	HAN	Sinitic	116.413	39.9109			GSRD
GSRD46	female	Han	Han Chinese	EAS	East Asian Ancestry	HAN	Sinitic	116.413	39.9109			GSRD
GSRD47	female	Han	Han Chinese	EAS	East Asian Ancestry	HAN	Sinitic	116.413	39.9109			GSRD
GSRD48	female	Han	Han Chinese	EAS	East Asian Ancestry	HAN	Sinitic	107.394	40.7494			GSRD
GSRD49	female	Han	Han Chinese	EAS	East Asian Ancestry	HAN	Sinitic	116.413	39.9109			GSRD
GSRD50	male	Han	Han Chinese	EAS	East Asian Ancestry	HAN	Sinitic	116.413	39.9109			GSRD
GSRD51	male	Han	Han Chinese	EAS	East Asian Ancestry	HAN	Sinitic	116.413	39.9109			GSRD
GSRD52	male	Han	Han Chinese	EAS	East Asian Ancestry	HAN	Sinitic	116.413	39.9109			GSRD
GSRD53	male	Han	Han Chinese	EAS	East Asian Ancestry	HAN	Sinitic	116.413	39.9109			GSRD
GSRD54	female	Han	Han Chinese	EAS	East Asian Ancestry	HAN	Sinitic	116.413	39.9109			GSRD
GSRD55	male	Han	Han Chinese	EAS	East Asian Ancestry	HAN	Sinitic	116.413	39.9109		Yes	GSRD
GSRD56	male	Han	Han Chinese	EAS	East Asian Ancestry	HAN	Sinitic	113.373	40.1028			GSRD
GSRD57	male	Han	Han Chinese	EAS	East Asian Ancestry	HAN	Sinitic	116.413	39.9109			GSRD
GSRD58	female	Han	Han Chinese	EAS	East Asian Ancestry	HAN	Sinitic	115.865	28.6895			GSRD
GSRD59	female	Han	Han Chinese	EAS	East Asian Ancestry	HAN	Sinitic	116.413	39.9109		Yes	GSRD
GSRD60	male	Han	Han Chinese	EAS	East Asian Ancestry	HAN	Sinitic	116.413	39.9109			GSRD
GSRD61	female	Han	Han Chinese	EAS	East Asian Ancestry	HAN	Sinitic	117.076	28.2658			GSRD
GSRD62	male	Han	Han Chinese	EAS	East Asian Ancestry	HAN	Sinitic	116.413	39.9109			GSRD
GSRD63	male	Han	Han Chinese	EAS	East Asian Ancestry	HAN	Sinitic	116.413	39.9109			GSRD
GSRD64	male	Han	Han Chinese	EAS	East Asian Ancestry	HAN	Sinitic	103.833	36.0665			GSRD
GSRD65	male	Han	Han Chinese	EAS	East Asian Ancestry	HAN	Sinitic	115.312	34.0974			GSRD
GSRD66	female	Han	Han Chinese	EAS	East Asian Ancestry	HAN	Sinitic	115.312	34.0974		Yes	GSRD
GSRD67	male	Han	Han Chinese	EAS	East Asian Ancestry	HAN	Sinitic	115.312	34.0974			GSRD
GSRD68	male	Han	Han Chinese	EAS	East Asian Ancestry	HAN	Sinitic	115.312	34.0974			GSRD
GSRD69	male	Han	Han Chinese	EAS	East Asian Ancestry	HAN	Sinitic	116.413	39.9109			GSRD
GSRD70	female	Han	Han Chinese	EAS	East Asian Ancestry	HAN	Sinitic	116.413	39.9109			GSRD
GSRD71	female	Han	Han Chinese	EAS	East Asian Ancestry	HAN	Sinitic	116.413	39.9109			GSRD
GSRD72	female	Han	Han Chinese	EAS	East Asian Ancestry	HAN	Sinitic	116.413	39.9109			GSRD
GSRD73	male	Han	Han Chinese	EAS	East Asian Ancestry	HAN	Sinitic	116.413	39.9109			GSRD
GSRD74	male	Han	Han Chinese	EAS	East Asian Ancestry	HAN	Sinitic	116.413	39.9109			GSRD
GSRD75	male	Han	Han Chinese	EAS	East Asian Ancestry	HAN	Sinitic	116.413	39.9109			GSRD
GSRD76	female	Han	Han Chinese	EAS	East Asian Ancestry	HAN	Sinitic	116.413	39.9109			GSRD
GSRD77	female	Han	Han Chinese	EAS	East Asian Ancestry	HAN	Sinitic	103.833	36.0665			GSRD
GSRD78	female	Han	Han Chinese	EAS	East Asian Ancestry	HAN	Sinitic	103.833	36.0665			GSRD
GSRD79	female	Han	Han Chinese	EAS	East Asian Ancestry	HAN	Sinitic	106.558	29.569			GSRD
GSRD80	male	Han	Han Chinese	EAS	East Asian Ancestry	HAN	Sinitic	106.558	29.569			GSRD
GSRD81	male	Han	Han Chinese	EAS	East Asian Ancestry	HAN	Sinitic	106.558	29.569			GSRD
GSRD82	male	Han	Han Chinese	EAS	East Asian Ancestry	HAN	Sinitic	106.558	29.569			GSRD
GSRD83	female	Han	Han Chinese	EAS	East Asian Ancestry	HAN	Sinitic	106.558	29.569			GSRD
GSRD84	female	Han	Han Chinese	EAS	East Asian Ancestry	HAN	Sinitic	106.558	29.569			GSRD
GSRD85	male	Han	Han Chinese	EAS	East Asian Ancestry	HAN	Sinitic	106.558	29.569		Yes	GSRD
GSRD86	female	Han	Han Chinese	EAS	East Asian Ancestry	HAN	Sinitic	106.558	29.569			GSRD
GSRD87	male	Han	Han Chinese	EAS	East Asian Ancestry	HAN	Sinitic	106.558	29.569			GSRD
GSRD88	male	Han	Han Chinese	EAS	East Asian Ancestry	HAN	Sinitic	106.558	29.569			GSRD
GSRD89	female	Han	Han Chinese	EAS	East Asian Ancestry	HAN	Sinitic	106.558	29.569			GSRD
GSRD90	male	Han	Han Chinese	EAS	East Asian Ancestry	HAN	Sinitic	106.558	29.569			GSRD
GSRD91	female	Han	Han Chinese	EAS	East Asian Ancestry	HAN	Sinitic	106.558	29.569			GSRD
GSRD92	male	Han	Han Chinese	EAS	East Asian Ancestry	HAN	Sinitic	106.558	29.569		Yes	GSRD
GSRD93	male	Han	Han Chinese	EAS	East Asian Ancestry	HAN	Sinitic	106.558	29.569			GSRD
GSRD94	male	Han	Han Chinese	EAS	East Asian Ancestry	HAN	Sinitic	106.558	29.569			GSRD
GSRD95	female	Han	Han Chinese	EAS	East Asian Ancestry	HAN	Sinitic	106.558	29.569			GSRD
GSRD96	female	Han	Han Chinese	EAS	East Asian Ancestry	HAN	Sinitic	106.558	29.569			GSRD
GSRD97	male	Han	Han Chinese	EAS	East Asian Ancestry	HAN	Sinitic	106.558	29.569			GSRD
GSRD98	female	Han	Han Chinese	EAS	East Asian Ancestry	HAN	Sinitic	106.558	29.569		Yes	GSRD
GSRD99	female	Han	Han Chinese	EAS	East Asian Ancestry	HAN	Sinitic	106.558	29.569			GSRD
GSRD100	female	Han	Han Chinese	EAS	East Asian Ancestry	HAN	Sinitic	106.558	29.569			GSRD
GSRD101	male	Han	Han Chinese	EAS	East Asian Ancestry	HAN	Sinitic	106.558	29.569			GSRD
GSRD102	female	Han	Han Chinese	EAS	East Asian Ancestry	HAN	Sinitic	106.558	29.569			GSRD
GSRD103	female	Han	Han Chinese	EAS	East Asian Ancestry	HAN	Sinitic	106.118	30.8438			GSRD
GSRD104	female	Han	Han Chinese	EAS	East Asian Ancestry	HAN	Sinitic	106.558	29.569			GSRD
GSRD105	male	Han	Han Chinese	EAS	East Asian Ancestry	HAN	Sinitic	106.558	29.569			GSRD
GSRD106	male	Han	Han Chinese	EAS	East Asian Ancestry	HAN	Sinitic	106.558	29.569			GSRD
GSRD107	female	Han	Han Chinese	EAS	East Asian Ancestry	HAN	Sinitic	106.558	29.569			GSRD
GSRD108	female	Han	Han Chinese	EAS	East Asian Ancestry	HAN	Sinitic	106.558	29.569			GSRD
GSRD109	male	Han	Han Chinese	EAS	East Asian Ancestry	HAN	Sinitic	106.558	29.569			GSRD
GSRD110	female	Han	Han Chinese	EAS	East Asian Ancestry	HAN	Sinitic	106.558	29.569			GSRD
GSRD111	female	Han	Han Chinese	EAS	East Asian Ancestry	HAN	Sinitic	106.558	29.569			GSRD
GSRD112	female	Han	Han Chinese	EAS	East Asian Ancestry	HAN	Sinitic	106.558	29.569			GSRD
GSRD113	male	Han	Han Chinese	EAS	East Asian Ancestry	HAN	Sinitic	104.073	30.579			GSRD
GSRD114	female	Han	Han Chinese	EAS	East Asian Ancestry	HAN	Sinitic	104.073	30.579			GSRD
GSRD115	female	Han	Han Chinese	EAS	East Asian Ancestry	HAN	Sinitic	104.073	30.579			GSRD
GSRD116	male	Han	Han Chinese	EAS	East Asian Ancestry	HAN	Sinitic	103.492	29.607			GSRD
GSRD117	male	Han	Han Chinese	EAS	East Asian Ancestry	HAN	Sinitic	106.118	30.8438			GSRD
GSRD118	female	Han	Han Chinese	EAS	East Asian Ancestry	HAN	Sinitic	106.118	30.8438			GSRD
GSRD119	female	Han	Han Chinese	EAS	East Asian Ancestry	HAN	Sinitic	104.073	30.5775			GSRD
GSRD120	female	Han	Han Chinese	EAS	East Asian Ancestry	HAN	Sinitic	104.073	30.579			GSRD
GSRD121	female	Han	Han Chinese	EAS	East Asian Ancestry	HAN	Sinitic	104.073	30.579			GSRD
GSRD122	female	Han	Han Chinese	EAS	East Asian Ancestry	HAN	Sinitic	106.558	29.569			GSRD
GSRD123	female	Han	Han Chinese	EAS	East Asian Ancestry	HAN	Sinitic	104.073	30.579			GSRD
GSRD124	male	Han	Han Chinese	EAS	East Asian Ancestry	HAN	Sinitic	104.073	30.579			GSRD
GSRD125	male	Han	Han Chinese	EAS	East Asian Ancestry	HAN	Sinitic	106.752	31.8729			GSRD
GSRD126	female	Han	Han Chinese	EAS	East Asian Ancestry	HAN	Sinitic	106.752	31.8729			GSRD
GSRD127	male	Han	Han Chinese	EAS	East Asian Ancestry	HAN	Sinitic	106.752	31.8729			GSRD
GSRD128	female	Han	Han Chinese	EAS	East Asian Ancestry	HAN	Sinitic	106.752	31.8729			GSRD
GSRD129	male	Han	Han Chinese	EAS	East Asian Ancestry	HAN	Sinitic	106.752	31.8729			GSRD
GSRD130	female	Han	Han Chinese	EAS	East Asian Ancestry	HAN	Sinitic	106.752	31.8729		Yes	GSRD
GSRD131	female	Han	Han Chinese	EAS	East Asian Ancestry	HAN	Sinitic	107.475	31.2143			GSRD
GSRD132	female	Han	Han Chinese	EAS	East Asian Ancestry	HAN	Sinitic	107.475	31.2143			GSRD
GSRD133	female	Han	Han Chinese	EAS	East Asian Ancestry	HAN	Sinitic	106.118	30.8438			GSRD
GSRD134	male	Han	Han Chinese	EAS	East Asian Ancestry	HAN	Sinitic	106.118	30.8438			GSRD
GSRD135	female	Han	Han Chinese	EAS	East Asian Ancestry	HAN	Sinitic	106.118	30.8438			GSRD
GSRD136	male	Han	Han Chinese	EAS	East Asian Ancestry	HAN	Sinitic	106.118	30.8438			GSRD
GSRD137	male	Han	Han Chinese	EAS	East Asian Ancestry	HAN	Sinitic	105.599	30.5391			GSRD
GSRD138	female	Han	Han Chinese	EAS	East Asian Ancestry	HAN	Sinitic	105.599	30.5391			GSRD
GSRD139	male	Han	Han Chinese	EAS	East Asian Ancestry	HAN	Sinitic	105.599	30.5391			GSRD
GSRD140	male	Han	Han Chinese	EAS	East Asian Ancestry	HAN	Sinitic	105.599	30.5391			GSRD
GSRD141	male	Han	Han Chinese	EAS	East Asian Ancestry	HAN	Sinitic	105.599	30.5391			GSRD
GSRD142	female	Han	Han Chinese	EAS	East Asian Ancestry	HAN	Sinitic	104.649	28.758			GSRD
GSRD143	male	Han	Han Chinese	EAS	East Asian Ancestry	HAN	Sinitic	104.649	28.758			GSRD
GSRD144	female	Han	Han Chinese	EAS	East Asian Ancestry	HAN	Sinitic	104.649	28.758			GSRD
GSRD145	male	Han	Han Chinese	EAS	East Asian Ancestry	HAN	Sinitic	104.649	28.758			GSRD
GSRD146	male	Han	Han Chinese	EAS	East Asian Ancestry	HAN	Sinitic	104.649	28.758		Yes	GSRD
GSRD147	female	Han	Han Chinese	EAS	East Asian Ancestry	HAN	Sinitic	104.649	28.758			GSRD
GSRD148	male	Han	Han Chinese	EAS	East Asian Ancestry	HAN	Sinitic	104.649	28.758			GSRD
GSRD149	female	Han	Han Chinese	EAS	East Asian Ancestry	HAN	Sinitic	104.649	28.758			GSRD
GSRD150	female	Han	Han Chinese	EAS	East Asian Ancestry	HAN	Sinitic	104.649	28.758		Yes	GSRD
GSRD151	male	Han	Han Chinese	EAS	East Asian Ancestry	HAN	Sinitic	104.649	28.758			GSRD
GSRD152	male	Han	Han Chinese	EAS	East Asian Ancestry	HAN	Sinitic	104.649	28.758			GSRD
GSRD153	female	Han	Han Chinese	EAS	East Asian Ancestry	HAN	Sinitic	104.649	28.758			GSRD
GSRD154	male	Han	Han Chinese	EAS	East Asian Ancestry	HAN	Sinitic	104.649	28.758			GSRD
GSRD155	female	Han	Han Chinese	EAS	East Asian Ancestry	HAN	Sinitic	104.649	28.758			GSRD
GSRD156	female	Han	Han Chinese	EAS	East Asian Ancestry	HAN	Sinitic	104.649	28.758			GSRD
GSRD157	male	Han	Han Chinese	EAS	East Asian Ancestry	HAN	Sinitic	104.649	28.758			GSRD
GSRD158	male	Han	Han Chinese	EAS	East Asian Ancestry	HAN	Sinitic	104.649	28.758			GSRD
GSRD159	female	Han	Han Chinese	EAS	East Asian Ancestry	HAN	Sinitic	104.649	28.758			GSRD
GSRD160	female	Han	Han Chinese	EAS	East Asian Ancestry	HAN	Sinitic	104.649	28.758		Yes	GSRD
GSRD161	female	Han	Han Chinese	EAS	East Asian Ancestry	HAN	Sinitic	104.649	28.758			GSRD
GSRD162	male	Han	Han Chinese	EAS	East Asian Ancestry	HAN	Sinitic	104.649	28.758		Yes	GSRD
GSRD163	female	Han	Han Chinese	EAS	East Asian Ancestry	HAN	Sinitic	104.649	28.758			GSRD
GSRD164	male	Han	Han Chinese	EAS	East Asian Ancestry	HAN	Sinitic	104.649	28.758			GSRD
GSRD165	male	Han	Han Chinese	EAS	East Asian Ancestry	HAN	Sinitic	104.649	28.758			GSRD
GSRD166	male	Han	Han Chinese	EAS	East Asian Ancestry	HAN	Sinitic	104.649	28.758			GSRD
GSRD167	male	Han	Han Chinese	EAS	East Asian Ancestry	HAN	Sinitic	104.649	28.758			GSRD
GSRD168	male	Han	Han Chinese	EAS	East Asian Ancestry	HAN	Sinitic	104.784	29.3456			GSRD
GSRD169	male	Han	Han Chinese	EAS	East Asian Ancestry	HAN	Sinitic	104.784	29.3456			GSRD
GSRD170	female	Han	Han Chinese	EAS	East Asian Ancestry	HAN	Sinitic	104.784	29.3456			GSRD
GSRD171	male	Han	Han Chinese	EAS	East Asian Ancestry	HAN	Sinitic	104.784	29.3456			GSRD
GSRD172	female	Han	Han Chinese	EAS	East Asian Ancestry	HAN	Sinitic	104.784	29.3456			GSRD
GSRD173	female	Han	Han Chinese	EAS	East Asian Ancestry	HAN	Sinitic	103.773	29.5579		Yes	GSRD
GSRD174	male	Han	Han Chinese	EAS	East Asian Ancestry	HAN	Sinitic	103.773	29.5579			GSRD
GSRD175	male	Han	Han Chinese	EAS	East Asian Ancestry	HAN	Sinitic	103.773	29.5579			GSRD
GSRD176	male	Han	Han Chinese	EAS	East Asian Ancestry	HAN	Sinitic	103.05	30.0168		Yes	GSRD
GSRD177	female	Han	Han Chinese	EAS	East Asian Ancestry	HAN	Sinitic	103.05	30.0168			GSRD
GSRD178	male	Han	Han Chinese	EAS	East Asian Ancestry	HAN	Sinitic	103.05	30.0168		Yes	GSRD
GSRD179	female	Han	Han Chinese	EAS	East Asian Ancestry	HAN	Sinitic	103.05	30.0168			GSRD
GSRD180	male	Han	Han Chinese	EAS	East Asian Ancestry	HAN	Sinitic	105.065	29.5859			GSRD
GSRD181	female	Han	Han Chinese	EAS	East Asian Ancestry	HAN	Sinitic	105.065	29.5859			GSRD
GSRD182	female	Han	Han Chinese	EAS	East Asian Ancestry	HAN	Sinitic	105.065	29.5859			GSRD
GSRD183	female	Han	Han Chinese	EAS	East Asian Ancestry	HAN	Sinitic	105.065	29.5859			GSRD
GSRD184	female	Han	Han Chinese	EAS	East Asian Ancestry	HAN	Sinitic	105.065	29.5859			GSRD
GSRD185	male	Han	Han Chinese	EAS	East Asian Ancestry	HAN	Sinitic	105.065	29.5859			GSRD
GSRD186	female	Han	Han Chinese	EAS	East Asian Ancestry	HAN	Sinitic	91.1785	29.6595			GSRD
GSRD187	male	Han	Han Chinese	EAS	East Asian Ancestry	HAN	Sinitic	91.1785	29.6595			GSRD
GSRD188	male	Han	Han Chinese	EAS	East Asian Ancestry	HAN	Sinitic	103.833	36.0665			GSRD
GSRD189	female	Han	Han Chinese	EAS	East Asian Ancestry	HAN	Sinitic	103.833	36.0665			GSRD
GSRD190	male	Han	Han Chinese	EAS	East Asian Ancestry	HAN	Sinitic	121.393	28.3777			GSRD
GSRD191	male	Han	Han Chinese	EAS	East Asian Ancestry	HAN	Sinitic	106.558	29.569			GSRD
GSRD192	female	Han	Han Chinese	EAS	East Asian Ancestry	HAN	Sinitic	106.558	29.569			GSRD
GSRD193	female	Han	Han Chinese	EAS	East Asian Ancestry	HAN	Sinitic	106.558	29.569			GSRD
GSRD194	female	Han	Han Chinese	EAS	East Asian Ancestry	HAN	Sinitic	106.558	29.569			GSRD
GSRD195	female	Han	Han Chinese	EAS	East Asian Ancestry	HAN	Sinitic	106.558	29.569			GSRD
GSRD196	male	Han	Han Chinese	EAS	East Asian Ancestry	HAN	Sinitic	106.558	29.569			GSRD
GSRD197	female	Han	Han Chinese	EAS	East Asian Ancestry	HAN	Sinitic	106.558	29.569		Yes	GSRD
GSRD198	female	Han	Han Chinese	EAS	East Asian Ancestry	HAN	Sinitic	106.558	29.569			GSRD
GSRD199	male	Han	Han Chinese	EAS	East Asian Ancestry	HAN	Sinitic	106.558	29.569			GSRD
GSRD200	male	Han	Han Chinese	EAS	East Asian Ancestry	HAN	Sinitic	106.558	29.569			GSRD
GSRD201	male	Han	Han Chinese	EAS	East Asian Ancestry	HAN	Sinitic	106.558	29.569			GSRD
GSRD202	male	Han	Han Chinese	EAS	East Asian Ancestry	HAN	Sinitic	106.558	29.569			GSRD
GSRD203	male	Han	Han Chinese	EAS	East Asian Ancestry	HAN	Sinitic	106.558	29.569			GSRD
GSRD204	female	Han	Han Chinese	EAS	East Asian Ancestry	HAN	Sinitic	106.558	29.569			GSRD
GSRD205	male	Han	Han Chinese	EAS	East Asian Ancestry	HAN	Sinitic	106.558	29.569			GSRD
GSRD206	female	Han	Han Chinese	EAS	East Asian Ancestry	HAN	Sinitic	106.558	29.569			GSRD
GSRD207	female	Han	Han Chinese	EAS	East Asian Ancestry	HAN	Sinitic	106.558	29.569			GSRD
GSRD208	female	Han	Han Chinese	EAS	East Asian Ancestry	HAN	Sinitic	106.558	29.569			GSRD
GSRD209	male	Han	Han Chinese	EAS	East Asian Ancestry	HAN	Sinitic	106.558	29.569			GSRD
GSRD210	female	Han	Han Chinese	EAS	East Asian Ancestry	HAN	Sinitic	106.558	29.569			GSRD
GSRD211	male	Han	Han Chinese	EAS	East Asian Ancestry	HAN	Sinitic	106.558	29.569			GSRD
GSRD212	male	Han	Han Chinese	EAS	East Asian Ancestry	HAN	Sinitic	119.015	25.4599			GSRD
GSRD213	female	Han	Han Chinese	EAS	East Asian Ancestry	HAN	Sinitic	106.558	29.569			GSRD
GSRD214	male	Han	Han Chinese	EAS	East Asian Ancestry	HAN	Sinitic	106.558	29.569			GSRD
GSRD215	female	Han	Han Chinese	EAS	East Asian Ancestry	HAN	Sinitic	106.558	29.569			GSRD
GSRD216	male	Han	Han Chinese	EAS	East Asian Ancestry	HAN	Sinitic	106.558	29.569			GSRD
GSRD217	male	Han	Han Chinese	EAS	East Asian Ancestry	HAN	Sinitic	106.558	29.569		Yes	GSRD
GSRD218	female	Han	Han Chinese	EAS	East Asian Ancestry	HAN	Sinitic	117.023	25.0812		Yes	GSRD
GSRD219	male	Han	Han Chinese	EAS	East Asian Ancestry	HAN	Sinitic	117.427	25.2957		Yes	GSRD
GSRD220	male	Han	Han Chinese	EAS	East Asian Ancestry	HAN	Sinitic	117.023	25.0812			GSRD
GSRD221	female	Han	Han Chinese	EAS	East Asian Ancestry	HAN	Sinitic	117.023	25.0812			GSRD
GSRD222	female	Han	Han Chinese	EAS	East Asian Ancestry	HAN	Sinitic	119.303	26.0804			GSRD
GSRD223	male	Han	Han Chinese	EAS	East Asian Ancestry	HAN	Sinitic	119.555	26.6722			GSRD
GSRD224	female	Han	Han Chinese	EAS	East Asian Ancestry	HAN	Sinitic	119.555	26.6722			GSRD
GSRD225	male	Han	Han Chinese	EAS	East Asian Ancestry	HAN	Sinitic	119.303	26.0804			GSRD
GSRD226	female	Han	Han Chinese	EAS	East Asian Ancestry	HAN	Sinitic	119.303	26.0804			GSRD
GSRD227	male	Han	Han Chinese	EAS	East Asian Ancestry	HAN	Sinitic	119.303	26.0804			GSRD
GSRD228	female	Han	Han Chinese	EAS	East Asian Ancestry	HAN	Sinitic	119.39	25.7263			GSRD
GSRD229	male	Han	Han Chinese	EAS	East Asian Ancestry	HAN	Sinitic	113.272	23.1379		Yes	GSRD
GSRD230	male	Han	Han Chinese	EAS	East Asian Ancestry	HAN	Sinitic	113.272	23.1379			GSRD
GSRD231	male	Han	Han Chinese	EAS	East Asian Ancestry	HAN	Sinitic	119.555	26.6722			GSRD
GSRD232	female	Han	Han Chinese	EAS	East Asian Ancestry	HAN	Sinitic	119.555	26.6722		Yes	GSRD
GSRD233	male	Han	Han Chinese	EAS	East Asian Ancestry	HAN	Sinitic	119.555	26.6722			GSRD
GSRD234	female	Han	Han Chinese	EAS	East Asian Ancestry	HAN	Sinitic	119.555	26.6722			GSRD
GSRD235	female	Han	Han Chinese	EAS	East Asian Ancestry	HAN	Sinitic	119.303	26.0804			GSRD
GSRD236	female	Han	Han Chinese	EAS	East Asian Ancestry	HAN	Sinitic	119.303	26.0804			GSRD
GSRD237	male	Han	Han Chinese	EAS	East Asian Ancestry	HAN	Sinitic	119.303	26.0804			GSRD
GSRD238	male	Han	Han Chinese	EAS	East Asian Ancestry	HAN	Sinitic	119.303	26.0804			GSRD
GSRD239	male	Han	Han Chinese	EAS	East Asian Ancestry	HAN	Sinitic	119.303	26.0804			GSRD
GSRD240	female	Han	Han Chinese	EAS	East Asian Ancestry	HAN	Sinitic	119.303	26.0804			GSRD
GSRD241	male	Han	Han Chinese	EAS	East Asian Ancestry	HAN	Sinitic	119.303	26.0804			GSRD
GSRD242	male	Han	Han Chinese	EAS	East Asian Ancestry	HAN	Sinitic	119.303	26.0804			GSRD
GSRD243	male	Han	Han Chinese	EAS	East Asian Ancestry	HAN	Sinitic	119.39	25.7263			GSRD
GSRD244	female	Han	Han Chinese	EAS	East Asian Ancestry	HAN	Sinitic	119.303	26.0804			GSRD
GSRD245	female	Han	Han Chinese	EAS	East Asian Ancestry	HAN	Sinitic	119.303	26.0804			GSRD
GSRD246	male	Han	Han Chinese	EAS	East Asian Ancestry	HAN	Sinitic	115.367	28.4469			GSRD
GSRD247	male	Han	Han Chinese	EAS	East Asian Ancestry	HAN	Sinitic	114.941	25.8352			GSRD
GSRD248	female	Han	Han Chinese	EAS	East Asian Ancestry	HAN	Sinitic	114.941	25.8352		Yes	GSRD
GSRD249	female	Han	Han Chinese	EAS	East Asian Ancestry	HAN	Sinitic	114.424	23.1164			GSRD
GSRD250	female	Han	Han Chinese	EAS	East Asian Ancestry	HAN	Sinitic	114.424	23.1164		Yes	GSRD
GSRD251	female	Han	Han Chinese	EAS	East Asian Ancestry	HAN	Sinitic	116.172	23.3036			GSRD
GSRD252	male	Han	Han Chinese	EAS	East Asian Ancestry	HAN	Sinitic	116.172	23.3036			GSRD
GSRD253	male	Han	Han Chinese	EAS	East Asian Ancestry	HAN	Sinitic	113.272	23.1379			GSRD
GSRD254	female	Han	Han Chinese	EAS	East Asian Ancestry	HAN	Sinitic	113.272	23.1379			GSRD
GSRD255	female	Han	Han Chinese	EAS	East Asian Ancestry	HAN	Sinitic	113.272	23.1379			GSRD
GSRD256	male	Han	Han Chinese	EAS	East Asian Ancestry	HAN	Sinitic	104.073	30.5775			GSRD
GSRD257	male	Han	Han Chinese	EAS	East Asian Ancestry	HAN	Sinitic	104.073	30.5775			GSRD
GSRD258	male	Han	Han Chinese	EAS	East Asian Ancestry	HAN	Sinitic	109.036	32.6905			GSRD
GSRD259	male	Han	Han Chinese	EAS	East Asian Ancestry	HAN	Sinitic	109.036	32.6905			GSRD
GSRD260	female	Han	Han Chinese	EAS	East Asian Ancestry	HAN	Sinitic	109.036	32.6905			GSRD
GSRD261	male	Han	Han Chinese	EAS	East Asian Ancestry	HAN	Sinitic	109.036	32.6905			GSRD
GSRD262	male	Han	Han Chinese	EAS	East Asian Ancestry	HAN	Sinitic	109.036	32.6905			GSRD
GSRD263	male	Han	Han Chinese	EAS	East Asian Ancestry	HAN	Sinitic	104.073	30.579			GSRD
GSRD264	female	Han	Han Chinese	EAS	East Asian Ancestry	HAN	Sinitic	104.073	30.579			GSRD
GSRD265	male	Han	Han Chinese	EAS	East Asian Ancestry	HAN	Sinitic	104.073	30.579			GSRD
GSRD266	female	Han	Han Chinese	EAS	East Asian Ancestry	HAN	Sinitic	104.073	30.579			GSRD
GSRD267	female	Han	Han Chinese	EAS	East Asian Ancestry	HAN	Sinitic	104.073	30.579			GSRD
GSRD268	female	Han	Han Chinese	EAS	East Asian Ancestry	HAN	Sinitic	103.679	30.6366			GSRD
GSRD269	male	Han	Han Chinese	EAS	East Asian Ancestry	HAN	Sinitic	103.679	30.6366			GSRD
GSRD270	male	Han	Han Chinese	EAS	East Asian Ancestry	HAN	Sinitic	119.302	26.1063			GSRD
GSRD271	female	Han	Han Chinese	EAS	East Asian Ancestry	HAN	Sinitic	104.073	30.579			GSRD
GSRD272	male	Han	Han Chinese	EAS	East Asian Ancestry	HAN	Sinitic	104.073	30.579			GSRD
GSRD273	female	Han	Han Chinese	EAS	East Asian Ancestry	HAN	Sinitic	104.073	30.579			GSRD
GSRD274	female	Han	Han Chinese	EAS	East Asian Ancestry	HAN	Sinitic	104.073	30.579			GSRD
GSRD275	female	Han	Han Chinese	EAS	East Asian Ancestry	HAN	Sinitic	104.073	30.579			GSRD
GSRD276	male	Han	Han Chinese	EAS	East Asian Ancestry	HAN	Sinitic	104.073	30.579			GSRD
GSRD277	male	Han	Han Chinese	EAS	East Asian Ancestry	HAN	Sinitic	104.073	30.579			GSRD
GSRD278	female	Han	Han Chinese	EAS	East Asian Ancestry	HAN	Sinitic	104.073	30.579		Yes	GSRD
GSRD279	female	Han	Han Chinese	EAS	East Asian Ancestry	HAN	Sinitic	104.073	30.579			GSRD
GSRD280	male	Han	Han Chinese	EAS	East Asian Ancestry	HAN	Sinitic	104.073	30.579			GSRD
GSRD281	male	Han	Han Chinese	EAS	East Asian Ancestry	HAN	Sinitic	104.073	30.579			GSRD
GSRD282	female	Han	Han Chinese	EAS	East Asian Ancestry	HAN	Sinitic	104.073	30.579			GSRD
GSRD283	male	Han	Han Chinese	EAS	East Asian Ancestry	HAN	Sinitic	104.073	30.579		Yes	GSRD
GSRD284	female	Han	Han Chinese	EAS	East Asian Ancestry	HAN	Sinitic	104.073	30.579			GSRD
GSRD285	male	Han	Han Chinese	EAS	East Asian Ancestry	HAN	Sinitic	105.299	27.2902			GSRD
GSRD286	male	Han	Han Chinese	EAS	East Asian Ancestry	HAN	Sinitic	104.073	30.579			GSRD
GSRD287	female	Han	Han Chinese	EAS	East Asian Ancestry	HAN	Sinitic	104.073	30.579			GSRD
GSRD288	male	Han	Han Chinese	EAS	East Asian Ancestry	HAN	Sinitic	104.073	30.579			GSRD
GSRD289	female	Han	Han Chinese	EAS	East Asian Ancestry	HAN	Sinitic	104.073	30.579			GSRD
GSRD290	male	Han	Han Chinese	EAS	East Asian Ancestry	HAN	Sinitic	104.073	30.579			GSRD
GSRD291	female	Han	Han Chinese	EAS	East Asian Ancestry	HAN	Sinitic	103.05	30.0168			GSRD
GSRD292	female	Han	Han Chinese	EAS	East Asian Ancestry	HAN	Sinitic	104.073	30.579			GSRD
GSRD293	male	Han	Han Chinese	EAS	East Asian Ancestry	HAN	Sinitic	104.073	30.579			GSRD
GSRD294	female	Han	Han Chinese	EAS	East Asian Ancestry	HAN	Sinitic	104.073	30.579			GSRD
GSRD295	male	Han	Han Chinese	EAS	East Asian Ancestry	HAN	Sinitic	104.686	31.4737			GSRD
GSRD296	male	Han	Han Chinese	EAS	East Asian Ancestry	HAN	Sinitic	104.073	30.579			GSRD
GSRD297	male	Han	Han Chinese	EAS	East Asian Ancestry	HAN	Sinitic	104.073	30.579			GSRD
GSRD298	male	Han	Han Chinese	EAS	East Asian Ancestry	HAN	Sinitic	104.073	30.579			GSRD
GSRD299	male	Han	Han Chinese	EAS	East Asian Ancestry	HAN	Sinitic	104.073	30.579			GSRD
GSRD300	female	Han	Han Chinese	EAS	East Asian Ancestry	HAN	Sinitic	104.073	30.579			GSRD
GSRD301	male	Han	Han Chinese	EAS	East Asian Ancestry	HAN	Sinitic	104.073	30.579			GSRD
GSRD302	male	Han	Han Chinese	EAS	East Asian Ancestry	HAN	Sinitic	104.073	30.579			GSRD
GSRD303	female	Han	Han Chinese	EAS	East Asian Ancestry	HAN	Sinitic	104.073	30.579			GSRD
GSRD304	male	Han	Han Chinese	EAS	East Asian Ancestry	HAN	Sinitic	104.073	30.579			GSRD
GSRD305	female	Han	Han Chinese	EAS	East Asian Ancestry	HAN	Sinitic	104.073	30.579			GSRD
GSRD306	female	Han	Han Chinese	EAS	East Asian Ancestry	HAN	Sinitic	104.073	30.579			GSRD
GSRD307	female	Han	Han Chinese	EAS	East Asian Ancestry	HAN	Sinitic	104.073	30.579			GSRD
GSRD308	female	Han	Han Chinese	EAS	East Asian Ancestry	HAN	Sinitic	104.073	30.579			GSRD
GSRD309	female	Han	Han Chinese	EAS	East Asian Ancestry	HAN	Sinitic	104.073	30.579			GSRD
GSRD310	male	Han	Han Chinese	EAS	East Asian Ancestry	HAN	Sinitic	104.073	30.579			GSRD
GSRD311	male	Han	Han Chinese	EAS	East Asian Ancestry	HAN	Sinitic	104.073	30.579			GSRD
GSRD312	female	Han	Han Chinese	EAS	East Asian Ancestry	HAN	Sinitic	104.073	30.579			GSRD
GSRD313	male	Han	Han Chinese	EAS	East Asian Ancestry	HAN	Sinitic	104.073	30.579			GSRD
GSRD314	male	Han	Han Chinese	EAS	East Asian Ancestry	HAN	Sinitic	104.073	30.579			GSRD
GSRD315	male	Han	Han Chinese	EAS	East Asian Ancestry	HAN	Sinitic	104.073	30.579			GSRD
GSRD316	male	Han	Han Chinese	EAS	East Asian Ancestry	HAN	Sinitic	104.073	30.579			GSRD
GSRD317	female	Han	Han Chinese	EAS	East Asian Ancestry	HAN	Sinitic	104.073	30.579			GSRD
GSRD318	female	Han	Han Chinese	EAS	East Asian Ancestry	HAN	Sinitic	104.073	30.579			GSRD
GSRD319	male	Han	Han Chinese	EAS	East Asian Ancestry	HAN	Sinitic	104.073	30.579			GSRD
GSRD320	female	Han	Han Chinese	EAS	East Asian Ancestry	HAN	Sinitic	104.073	30.579			GSRD
GSRD321	female	Han	Han Chinese	EAS	East Asian Ancestry	HAN	Sinitic	112.002	27.7032			GSRD
GSRD322	female	Han	Han Chinese	EAS	East Asian Ancestry	HAN	Sinitic	104.073	30.579			GSRD
GSRD323	female	Han	Han Chinese	EAS	East Asian Ancestry	HAN	Sinitic	104.073	30.579			GSRD
GSRD324	female	Han	Han Chinese	EAS	East Asian Ancestry	HAN	Sinitic	121.454	37.47			GSRD
GSRD325	male	Han	Han Chinese	EAS	East Asian Ancestry	HAN	Sinitic	104.073	30.579			GSRD
GSRD326	male	Han	Han Chinese	EAS	East Asian Ancestry	HAN	Sinitic	104.073	30.579			GSRD
GSRD327	male	Han	Han Chinese	EAS	East Asian Ancestry	HAN	Sinitic	103.966	30.9956			GSRD
GSRD328	male	Han	Han Chinese	EAS	East Asian Ancestry	HAN	Sinitic	104.073	30.579			GSRD
GSRD329	female	Han	Han Chinese	EAS	East Asian Ancestry	HAN	Sinitic	104.073	30.579			GSRD
GSRD330	female	Han	Han Chinese	EAS	East Asian Ancestry	HAN	Sinitic	104.073	30.579			GSRD
GSRD331	female	Han	Han Chinese	EAS	East Asian Ancestry	HAN	Sinitic	104.784	29.3456			GSRD
GSRD332	female	Han	Han Chinese	EAS	East Asian Ancestry	HAN	Sinitic	104.073	30.579			GSRD
GSRD333	male	Han	Han Chinese	EAS	East Asian Ancestry	HAN	Sinitic	104.073	30.579			GSRD
GSRD334	male	Han	Han Chinese	EAS	East Asian Ancestry	HAN	Sinitic	104.073	30.579			GSRD
GSRD335	male	Han	Han Chinese	EAS	East Asian Ancestry	HAN	Sinitic	104.073	30.579			GSRD
GSRD336	male	Han	Han Chinese	EAS	East Asian Ancestry	HAN	Sinitic	104.073	30.579			GSRD
GSRD337	female	Han	Han Chinese	EAS	East Asian Ancestry	HAN	Sinitic	104.073	30.579			GSRD
GSRD338	male	Han	Han Chinese	EAS	East Asian Ancestry	HAN	Sinitic	104.073	30.579			GSRD
GSRD339	male	Han	Han Chinese	EAS	East Asian Ancestry	HAN	Sinitic	104.073	30.579			GSRD
GSRD340	female	Han	Han Chinese	EAS	East Asian Ancestry	HAN	Sinitic	104.073	30.579			GSRD
GSRD341	male	Han	Han Chinese	EAS	East Asian Ancestry	HAN	Sinitic	104.073	30.579			GSRD
GSRD342	male	Han	Han Chinese	EAS	East Asian Ancestry	HAN	Sinitic	104.073	30.579			GSRD
GSRD343	male	Han	Han Chinese	EAS	East Asian Ancestry	HAN	Sinitic	104.073	30.579			GSRD
GSRD344	male	Han	Han Chinese	EAS	East Asian Ancestry	HAN	Sinitic	104.073	30.579			GSRD
GSRD345	female	Han	Han Chinese	EAS	East Asian Ancestry	HAN	Sinitic	104.073	30.579			GSRD
GSRD346	male	Han	Han Chinese	EAS	East Asian Ancestry	HAN	Sinitic	104.073	30.579			GSRD
GSRD347	female	Han	Han Chinese	EAS	East Asian Ancestry	HAN	Sinitic	104.073	30.579			GSRD
GSRD348	male	Han	Han Chinese	EAS	East Asian Ancestry	HAN	Sinitic	104.073	30.579			GSRD
GSRD349	female	Han	Han Chinese	EAS	East Asian Ancestry	HAN	Sinitic	104.073	30.579			GSRD
GSRD350	male	Han	Han Chinese	EAS	East Asian Ancestry	HAN	Sinitic	104.073	30.579			GSRD
GSRD351	female	Han	Han Chinese	EAS	East Asian Ancestry	HAN	Sinitic	104.073	30.579			GSRD
GSRD352	male	Han	Han Chinese	EAS	East Asian Ancestry	HAN	Sinitic	104.073	30.579			GSRD
GSRD353	female	Han	Han Chinese	EAS	East Asian Ancestry	HAN	Sinitic	104.073	30.579			GSRD
GSRD354	male	Han	Han Chinese	EAS	East Asian Ancestry	HAN	Sinitic	104.073	30.579			GSRD
GSRD355	male	Han	Han Chinese	EAS	East Asian Ancestry	HAN	Sinitic	104.073	30.579			GSRD
GSRD356	female	Han	Han Chinese	EAS	East Asian Ancestry	HAN	Sinitic	104.073	30.579			GSRD
GSRD357	female	Han	Han Chinese	EAS	East Asian Ancestry	HAN	Sinitic	104.073	30.579			GSRD
GSRD358	male	Han	Han Chinese	EAS	East Asian Ancestry	HAN	Sinitic	104.073	30.579			GSRD
GSRD359	female	Han	Han Chinese	EAS	East Asian Ancestry	HAN	Sinitic	104.073	30.579			GSRD
GSRD360	male	Han	Han Chinese	EAS	East Asian Ancestry	HAN	Sinitic	104.073	30.579			GSRD
GSRD361	female	Han	Han Chinese	EAS	East Asian Ancestry	HAN	Sinitic	104.073	30.579			GSRD
GSRD362	female	Han	Han Chinese	EAS	East Asian Ancestry	HAN	Sinitic	104.073	30.579			GSRD
GSRD363	male	Han	Han Chinese	EAS	East Asian Ancestry	HAN	Sinitic	104.073	30.579			GSRD
GSRD364	female	Han	Han Chinese	EAS	East Asian Ancestry	HAN	Sinitic	104.073	30.579			GSRD
GSRD365	male	Han	Han Chinese	EAS	East Asian Ancestry	HAN	Sinitic	104.073	30.579		Yes	GSRD
GSRD366	female	Han	Han Chinese	EAS	East Asian Ancestry	HAN	Sinitic	104.073	30.579			GSRD
GSRD367	male	Han	Han Chinese	EAS	East Asian Ancestry	HAN	Sinitic	104.073	30.579			GSRD
GSRD368	female	Han	Han Chinese	EAS	East Asian Ancestry	HAN	Sinitic	104.073	30.579			GSRD
GSRD369	female	Han	Han Chinese	EAS	East Asian Ancestry	HAN	Sinitic	104.073	30.579			GSRD
GSRD370	male	Han	Han Chinese	EAS	East Asian Ancestry	HAN	Sinitic	104.073	30.579			GSRD
GSRD371	female	Han	Han Chinese	EAS	East Asian Ancestry	HAN	Sinitic	104.073	30.579			GSRD
GSRD372	male	Han	Han Chinese	EAS	East Asian Ancestry	HAN	Sinitic	104.073	30.579			GSRD
GSRD373	female	Han	Han Chinese	EAS	East Asian Ancestry	HAN	Sinitic	104.073	30.579			GSRD
GSRD374	male	Han	Han Chinese	EAS	East Asian Ancestry	HAN	Sinitic	106.118	30.8438		Yes	GSRD
GSRD375	female	Han	Han Chinese	EAS	East Asian Ancestry	HAN	Sinitic	104.073	30.579			GSRD
GSRD376	female	Han	Han Chinese	EAS	East Asian Ancestry	HAN	Sinitic	104.073	30.579			GSRD
GSRD377	female	Han	Han Chinese	EAS	East Asian Ancestry	HAN	Sinitic	106.752	31.8729			GSRD
GSRD378	female	Han	Han Chinese	EAS	East Asian Ancestry	HAN	Sinitic	104.073	30.579			GSRD
GSRD379	female	Han	Han Chinese	EAS	East Asian Ancestry	HAN	Sinitic	104.073	30.579			GSRD
GSRD380	male	Han	Han Chinese	EAS	East Asian Ancestry	HAN	Sinitic	104.073	30.579			GSRD
GSRD381	female	Han	Han Chinese	EAS	East Asian Ancestry	HAN	Sinitic	104.073	30.5775			GSRD
GSRD382	female	Han	Han Chinese	EAS	East Asian Ancestry	HAN	Sinitic	104.073	30.579			GSRD
GSRD383	male	Han	Han Chinese	EAS	East Asian Ancestry	HAN	Sinitic	104.073	30.579			GSRD
GSRD384	female	Han	Han Chinese	EAS	East Asian Ancestry	HAN	Sinitic	104.073	30.579			GSRD
GSRD385	female	Han	Han Chinese	EAS	East Asian Ancestry	HAN	Sinitic	104.073	30.579			GSRD
GSRD386	female	Han	Han Chinese	EAS	East Asian Ancestry	HAN	Sinitic	104.073	30.579			GSRD
GSRD387	male	Han	Han Chinese	EAS	East Asian Ancestry	HAN	Sinitic	104.073	30.579			GSRD
GSRD388	female	Han	Han Chinese	EAS	East Asian Ancestry	HAN	Sinitic	104.073	30.579			GSRD
GSRD389	male	Han	Han Chinese	EAS	East Asian Ancestry	HAN	Sinitic	104.073	30.579			GSRD
GSRD390	female	Han	Han Chinese	EAS	East Asian Ancestry	HAN	Sinitic	104.073	30.579			GSRD
GSRD391	male	Han	Han Chinese	EAS	East Asian Ancestry	HAN	Sinitic	104.073	30.579			GSRD
GSRD392	female	Han	Han Chinese	EAS	East Asian Ancestry	HAN	Sinitic	104.073	30.579			GSRD
GSRD393	female	Han	Han Chinese	EAS	East Asian Ancestry	HAN	Sinitic	104.073	30.579			GSRD
GSRD394	male	Han	Han Chinese	EAS	East Asian Ancestry	HAN	Sinitic	104.073	30.579			GSRD
GSRD395	female	Han	Han Chinese	EAS	East Asian Ancestry	HAN	Sinitic	104.073	30.579		Yes	GSRD
GSRD396	male	Han	Han Chinese	EAS	East Asian Ancestry	HAN	Sinitic	104.073	30.579			GSRD
GSRD397	female	Han	Han Chinese	EAS	East Asian Ancestry	HAN	Sinitic	104.073	30.579			GSRD
GSRD398	female	Han	Han Chinese	EAS	East Asian Ancestry	HAN	Sinitic	104.073	30.579			GSRD
GSRD399	male	Han	Han Chinese	EAS	East Asian Ancestry	HAN	Sinitic	104.073	30.579			GSRD
GSRD400	female	Han	Han Chinese	EAS	East Asian Ancestry	HAN	Sinitic	104.073	30.579			GSRD
GSRD401	female	Han	Han Chinese	EAS	East Asian Ancestry	HAN	Sinitic	104.073	30.579			GSRD
GSRD402	male	Han	Han Chinese	EAS	East Asian Ancestry	HAN	Sinitic	104.073	30.579			GSRD
GSRD403	female	Han	Han Chinese	EAS	East Asian Ancestry	HAN	Sinitic	104.073	30.579			GSRD
GSRD404	female	Han	Han Chinese	EAS	East Asian Ancestry	HAN	Sinitic	104.073	30.579			GSRD
GSRD405	male	Han	Han Chinese	EAS	East Asian Ancestry	HAN	Sinitic	104.073	30.579			GSRD
GSRD406	female	Han	Han Chinese	EAS	East Asian Ancestry	HAN	Sinitic	104.073	30.579			GSRD
GSRD407	male	Han	Han Chinese	EAS	East Asian Ancestry	HAN	Sinitic	104.073	30.579			GSRD
GSRD408	male	Han	Han Chinese	EAS	East Asian Ancestry	HAN	Sinitic	104.073	30.579			GSRD
GSRD409	male	Han	Han Chinese	EAS	East Asian Ancestry	HAN	Sinitic	104.073	30.579			GSRD
GSRD410	female	Han	Han Chinese	EAS	East Asian Ancestry	HAN	Sinitic	104.073	30.579			GSRD
GSRD411	male	Han	Han Chinese	EAS	East Asian Ancestry	HAN	Sinitic	104.073	30.579			GSRD
GSRD412	male	Han	Han Chinese	EAS	East Asian Ancestry	HAN	Sinitic	104.073	30.579			GSRD
GSRD413	male	Han	Han Chinese	EAS	East Asian Ancestry	HAN	Sinitic	104.073	30.579			GSRD
GSRD414	female	Han	Han Chinese	EAS	East Asian Ancestry	HAN	Sinitic	104.073	30.579			GSRD
GSRD415	female	Han	Han Chinese	EAS	East Asian Ancestry	HAN	Sinitic	106.118	30.8438			GSRD
GSRD416	male	Han	Han Chinese	EAS	East Asian Ancestry	HAN	Sinitic	104.073	30.579			GSRD
GSRD417	female	Han	Han Chinese	EAS	East Asian Ancestry	HAN	Sinitic	104.073	30.579			GSRD
GSRD418	male	Han	Han Chinese	EAS	East Asian Ancestry	HAN	Sinitic	104.073	30.579			GSRD
GSRD419	male	Han	Han Chinese	EAS	East Asian Ancestry	HAN	Sinitic	104.073	30.579			GSRD
GSRD420	female	Han	Han Chinese	EAS	East Asian Ancestry	HAN	Sinitic	104.073	30.579			GSRD
GSRD421	male	Han	Han Chinese	EAS	East Asian Ancestry	HAN	Sinitic	106.558	29.569			GSRD
GSRD422	male	Han	Han Chinese	EAS	East Asian Ancestry	HAN	Sinitic	106.558	29.569			GSRD
GSRD423	female	Han	Han Chinese	EAS	East Asian Ancestry	HAN	Sinitic	104.967	33.376		Yes	GSRD
GSRD424	male	Han	Han Chinese	EAS	East Asian Ancestry	HAN	Sinitic	104.073	30.579			GSRD
GSRD425	male	Han	Han Chinese	EAS	East Asian Ancestry	HAN	Sinitic	104.073	30.579			GSRD
GSRD426	male	Han	Han Chinese	EAS	East Asian Ancestry	HAN	Sinitic	104.073	30.579			GSRD
GSRD427	female	Han	Han Chinese	EAS	East Asian Ancestry	HAN	Sinitic	104.073	30.579			GSRD
GSRD428	female	Han	Han Chinese	EAS	East Asian Ancestry	HAN	Sinitic	106.752	31.8729			GSRD
GSRD429	male	Han	Han Chinese	EAS	East Asian Ancestry	HAN	Sinitic	104.073	30.579			GSRD
GSRD430	female	Han	Han Chinese	EAS	East Asian Ancestry	HAN	Sinitic	104.073	30.579			GSRD
GSRD431	male	Han	Han Chinese	EAS	East Asian Ancestry	HAN	Sinitic	104.073	30.579			GSRD
GSRD432	male	Han	Han Chinese	EAS	East Asian Ancestry	HAN	Sinitic	104.073	30.579			GSRD
GSRD433	female	Han	Han Chinese	EAS	East Asian Ancestry	HAN	Sinitic	104.073	30.579			GSRD
GSRD434	female	Han	Han Chinese	EAS	East Asian Ancestry	HAN	Sinitic	104.073	30.579			GSRD
GSRD435	male	Han	Han Chinese	EAS	East Asian Ancestry	HAN	Sinitic	104.073	30.579			GSRD
GSRD436	male	Han	Han Chinese	EAS	East Asian Ancestry	HAN	Sinitic	104.073	30.579			GSRD
GSRD437	male	Han	Han Chinese	EAS	East Asian Ancestry	HAN	Sinitic	104.073	30.579		Yes	GSRD
GSRD438	female	Han	Han Chinese	EAS	East Asian Ancestry	HAN	Sinitic	104.073	30.579			GSRD
GSRD439	male	Han	Han Chinese	EAS	East Asian Ancestry	HAN	Sinitic	104.073	30.579			GSRD
GSRD440	male	Han	Han Chinese	EAS	East Asian Ancestry	HAN	Sinitic	104.073	30.579			GSRD
GSRD441	female	Han	Han Chinese	EAS	East Asian Ancestry	HAN	Sinitic	104.073	30.579			GSRD
GSRD442	female	Han	Han Chinese	EAS	East Asian Ancestry	HAN	Sinitic	105.065	29.5859			GSRD
GSRD443	male	Han	Han Chinese	EAS	East Asian Ancestry	HAN	Sinitic	104.073	30.579			GSRD
GSRD444	male	Han	Han Chinese	EAS	East Asian Ancestry	HAN	Sinitic	103.773	29.5579			GSRD
GSRD445	male	Han	Han Chinese	EAS	East Asian Ancestry	HAN	Sinitic	104.073	30.579			GSRD
GSRD446	female	Han	Han Chinese	EAS	East Asian Ancestry	HAN	Sinitic	104.073	30.579			GSRD
GSRD447	male	Han	Han Chinese	EAS	East Asian Ancestry	HAN	Sinitic	104.073	30.579			GSRD
GSRD448	male	Han	Han Chinese	EAS	East Asian Ancestry	HAN	Sinitic	104.073	30.579			GSRD
GSRD449	female	Han	Han Chinese	EAS	East Asian Ancestry	HAN	Sinitic	104.073	30.579			GSRD
GSRD450	male	Han	Han Chinese	EAS	East Asian Ancestry	HAN	Sinitic	103.773	29.5579			GSRD
GSRD451	male	Han	Han Chinese	EAS	East Asian Ancestry	HAN	Sinitic	104.073	30.579			GSRD
GSRD452	female	Han	Han Chinese	EAS	East Asian Ancestry	HAN	Sinitic	104.073	30.579			GSRD
GSRD453	male	Han	Han Chinese	EAS	East Asian Ancestry	HAN	Sinitic	104.073	30.579			GSRD
GSRD454	female	Han	Han Chinese	EAS	East Asian Ancestry	HAN	Sinitic	104.073	30.579			GSRD
GSRD455	male	Han	Han Chinese	EAS	East Asian Ancestry	HAN	Sinitic	104.073	30.579			GSRD
GSRD456	male	Han	Han Chinese	EAS	East Asian Ancestry	HAN	Sinitic	104.073	30.579			GSRD
GSRD457	female	Han	Han Chinese	EAS	East Asian Ancestry	HAN	Sinitic	104.073	30.579			GSRD
GSRD458	male	Han	Han Chinese	EAS	East Asian Ancestry	HAN	Sinitic	104.073	30.579			GSRD
GSRD459	female	Han	Han Chinese	EAS	East Asian Ancestry	HAN	Sinitic	104.073	30.579		Yes	GSRD
GSRD460	male	Han	Han Chinese	EAS	East Asian Ancestry	HAN	Sinitic	104.073	30.579			GSRD
GSRD461	female	Han	Han Chinese	EAS	East Asian Ancestry	HAN	Sinitic	104.073	30.579			GSRD
GSRD462	female	Han	Han Chinese	EAS	East Asian Ancestry	HAN	Sinitic	104.073	30.579			GSRD
GSRD463	female	Han	Han Chinese	EAS	East Asian Ancestry	HAN	Sinitic	104.073	30.579			GSRD
GSRD464	male	Han	Han Chinese	EAS	East Asian Ancestry	HAN	Sinitic	104.073	30.579			GSRD
GSRD465	male	Han	Han Chinese	EAS	East Asian Ancestry	HAN	Sinitic	104.073	30.579			GSRD
GSRD466	female	Han	Han Chinese	EAS	East Asian Ancestry	HAN	Sinitic	104.073	30.579			GSRD
GSRD467	male	Han	Han Chinese	EAS	East Asian Ancestry	HAN	Sinitic	104.073	30.579			GSRD
GSRD468	male	Han	Han Chinese	EAS	East Asian Ancestry	HAN	Sinitic	104.073	30.579			GSRD
GSRD469	female	Han	Han Chinese	EAS	East Asian Ancestry	HAN	Sinitic	104.073	30.579		Yes	GSRD
GSRD470	male	Han	Han Chinese	EAS	East Asian Ancestry	HAN	Sinitic	104.073	30.579			GSRD
GSRD471	male	Han	Han Chinese	EAS	East Asian Ancestry	HAN	Sinitic	104.073	30.579			GSRD
GSRD472	female	Han	Han Chinese	EAS	East Asian Ancestry	HAN	Sinitic	104.073	30.579		Yes	GSRD
GSRD473	male	Han	Han Chinese	EAS	East Asian Ancestry	HAN	Sinitic	104.686	31.4737			GSRD
GSRD474	male	Han	Han Chinese	EAS	East Asian Ancestry	HAN	Sinitic	104.073	30.579			GSRD
GSRD475	female	Han	Han Chinese	EAS	East Asian Ancestry	HAN	Sinitic	104.073	30.579			GSRD
GSRD476	female	Han	Han Chinese	EAS	East Asian Ancestry	HAN	Sinitic	104.073	30.579			GSRD
GSRD477	female	Han	Han Chinese	EAS	East Asian Ancestry	HAN	Sinitic	104.073	30.579			GSRD
GSRD478	female	Han	Han Chinese	EAS	East Asian Ancestry	HAN	Sinitic	104.073	30.579			GSRD
GSRD479	female	Han	Han Chinese	EAS	East Asian Ancestry	HAN	Sinitic	104.073	30.579			GSRD
GSRD480	female	Han	Han Chinese	EAS	East Asian Ancestry	HAN	Sinitic	104.073	30.579			GSRD
GSRD481	male	Han	Han Chinese	EAS	East Asian Ancestry	HAN	Sinitic	104.073	30.579			GSRD
GSRD482	female	Han	Han Chinese	EAS	East Asian Ancestry	HAN	Sinitic	104.073	30.579			GSRD
GSRD483	female	Han	Han Chinese	EAS	East Asian Ancestry	HAN	Sinitic	104.073	30.579			GSRD
GSRD484	male	Han	Han Chinese	EAS	East Asian Ancestry	HAN	Sinitic	104.073	30.579			GSRD
GSRD485	female	Han	Han Chinese	EAS	East Asian Ancestry	HAN	Sinitic	104.073	30.579			GSRD
GSRD486	male	Han	Han Chinese	EAS	East Asian Ancestry	HAN	Sinitic	104.073	30.579			GSRD
GSRD487	male	Han	Han Chinese	EAS	East Asian Ancestry	HAN	Sinitic	104.073	30.579			GSRD
GSRD488	male	Han	Han Chinese	EAS	East Asian Ancestry	HAN	Sinitic	104.073	30.579			GSRD
GSRD489	male	Han	Han Chinese	EAS	East Asian Ancestry	HAN	Sinitic	104.073	30.579			GSRD
GSRD490	female	Han	Han Chinese	EAS	East Asian Ancestry	HAN	Sinitic	104.073	30.579			GSRD
GSRD491	female	Han	Han Chinese	EAS	East Asian Ancestry	HAN	Sinitic	104.073	30.579			GSRD
GSRD492	male	Han	Han Chinese	EAS	East Asian Ancestry	HAN	Sinitic	104.073	30.579			GSRD
GSRD493	female	Han	Han Chinese	EAS	East Asian Ancestry	HAN	Sinitic	104.073	30.579			GSRD
GSRD494	female	Han	Han Chinese	EAS	East Asian Ancestry	HAN	Sinitic	104.073	30.579			GSRD
GSRD495	male	Han	Han Chinese	EAS	East Asian Ancestry	HAN	Sinitic	104.073	30.579			GSRD
GSRD496	female	Han	Han Chinese	EAS	East Asian Ancestry	HAN	Sinitic	104.073	30.579			GSRD
GSRD497	male	Han	Han Chinese	EAS	East Asian Ancestry	HAN	Sinitic	104.073	30.579			GSRD
GSRD498	male	Han	Han Chinese	EAS	East Asian Ancestry	HAN	Sinitic	104.073	30.579			GSRD
GSRD499	female	Han	Han Chinese	EAS	East Asian Ancestry	HAN	Sinitic	104.073	30.579			GSRD
GSRD500	male	Han	Han Chinese	EAS	East Asian Ancestry	HAN	Sinitic	104.073	30.579			GSRD
GSRD501	male	Han	Han Chinese	EAS	East Asian Ancestry	HAN	Sinitic	104.073	30.579		Yes	GSRD
GSRD502	female	Han	Han Chinese	EAS	East Asian Ancestry	HAN	Sinitic	104.073	30.579			GSRD
GSRD503	female	Han	Han Chinese	EAS	East Asian Ancestry	HAN	Sinitic	104.073	30.579			GSRD
GSRD504	male	Han	Han Chinese	EAS	East Asian Ancestry	HAN	Sinitic	104.073	30.579			GSRD
GSRD505	female	Han	Han Chinese	EAS	East Asian Ancestry	HAN	Sinitic	105.599	30.5391			GSRD
GSRD506	male	Han	Han Chinese	EAS	East Asian Ancestry	HAN	Sinitic	104.073	30.579			GSRD
GSRD507	female	Han	Han Chinese	EAS	East Asian Ancestry	HAN	Sinitic	104.073	30.579			GSRD
GSRD508	male	Han	Han Chinese	EAS	East Asian Ancestry	HAN	Sinitic	121.631	29.8661			GSRD
GSRD509	male	Han	Han Chinese	EAS	East Asian Ancestry	HAN	Sinitic	104.073	30.579			GSRD
GSRD510	female	Han	Han Chinese	EAS	East Asian Ancestry	HAN	Sinitic	104.073	30.579			GSRD
GSRD511	male	Han	Han Chinese	EAS	East Asian Ancestry	HAN	Sinitic	106.558	29.569			GSRD
GSRD512	male	Han	Han Chinese	EAS	East Asian Ancestry	HAN	Sinitic	104.073	30.579			GSRD
GSRD513	female	Han	Han Chinese	EAS	East Asian Ancestry	HAN	Sinitic	104.073	30.579			GSRD
GSRD514	male	Han	Han Chinese	EAS	East Asian Ancestry	HAN	Sinitic	101.726	26.588			GSRD
GSRD515	female	Han	Han Chinese	EAS	East Asian Ancestry	HAN	Sinitic	104.073	30.579			GSRD
GSRD516	male	Han	Han Chinese	EAS	East Asian Ancestry	HAN	Sinitic	107.038	27.7283			GSRD
GSRD517	male	Han	Han Chinese	EAS	East Asian Ancestry	HAN	Sinitic	104.073	30.579		Yes	GSRD
GSRD518	female	Han	Han Chinese	EAS	East Asian Ancestry	HAN	Sinitic	104.073	30.579			GSRD
GSRD519	female	Han	Han Chinese	EAS	East Asian Ancestry	HAN	Sinitic	104.073	30.579			GSRD
GSRD520	male	Han	Han Chinese	EAS	East Asian Ancestry	HAN	Sinitic	104.073	30.579			GSRD
GSRD521	female	Han	Han Chinese	EAS	East Asian Ancestry	HAN	Sinitic	104.073	30.579			GSRD
GSRD522	female	Han	Han Chinese	EAS	East Asian Ancestry	HAN	Sinitic	106.118	30.8438			GSRD
GSRD523	male	Han	Han Chinese	EAS	East Asian Ancestry	HAN	Sinitic	104.073	30.579			GSRD
GSRD524	female	Han	Han Chinese	EAS	East Asian Ancestry	HAN	Sinitic	104.073	30.579			GSRD
GSRD525	male	Han	Han Chinese	EAS	East Asian Ancestry	HAN	Sinitic	104.073	30.579			GSRD
GSRD526	female	Han	Han Chinese	EAS	East Asian Ancestry	HAN	Sinitic	104.073	30.579			GSRD
GSRD527	female	Han	Han Chinese	EAS	East Asian Ancestry	HAN	Sinitic	104.073	30.579			GSRD
GSRD528	male	Han	Han Chinese	EAS	East Asian Ancestry	HAN	Sinitic	104.073	30.579			GSRD
GSRD529	female	Han	Han Chinese	EAS	East Asian Ancestry	HAN	Sinitic	104.073	30.579			GSRD
GSRD530	female	Han	Han Chinese	EAS	East Asian Ancestry	HAN	Sinitic	104.073	30.579			GSRD
GSRD531	male	Han	Han Chinese	EAS	East Asian Ancestry	HAN	Sinitic	104.073	30.579			GSRD
GSRD532	female	Han	Han Chinese	EAS	East Asian Ancestry	HAN	Sinitic	104.073	30.579			GSRD
GSRD533	female	Han	Han Chinese	EAS	East Asian Ancestry	HAN	Sinitic	106.118	30.8438			GSRD
GSRD534	female	Han	Han Chinese	EAS	East Asian Ancestry	HAN	Sinitic	104.073	30.579			GSRD
GSRD535	male	Han	Han Chinese	EAS	East Asian Ancestry	HAN	Sinitic	104.073	30.5775			GSRD
GSRD536	male	Han	Han Chinese	EAS	East Asian Ancestry	HAN	Sinitic	104.073	30.579			GSRD
GSRD537	female	Han	Han Chinese	EAS	East Asian Ancestry	HAN	Sinitic	104.073	30.579		Yes	GSRD
GSRD538	male	Han	Han Chinese	EAS	East Asian Ancestry	HAN	Sinitic	104.073	30.5775			GSRD
GSRD539	male	Han	Han Chinese	EAS	East Asian Ancestry	HAN	Sinitic	104.073	30.579			GSRD
GSRD540	female	Han	Han Chinese	EAS	East Asian Ancestry	HAN	Sinitic	104.073	30.579			GSRD
GSRD541	male	Han	Han Chinese	EAS	East Asian Ancestry	HAN	Sinitic	105.731	34.5874			GSRD
GSRD542	male	Han	Han Chinese	EAS	East Asian Ancestry	HAN	Sinitic	104.073	30.579			GSRD
GSRD543	female	Han	Han Chinese	EAS	East Asian Ancestry	HAN	Sinitic	104.073	30.579			GSRD
GSRD544	male	Han	Han Chinese	EAS	East Asian Ancestry	HAN	Sinitic	106.558	29.569			GSRD
GSRD545	male	Han	Han Chinese	EAS	East Asian Ancestry	HAN	Sinitic	106.558	29.569			GSRD
GSRD546	female	Han	Han Chinese	EAS	East Asian Ancestry	HAN	Sinitic	106.558	29.569			GSRD
GSRD547	male	Han	Han Chinese	EAS	East Asian Ancestry	HAN	Sinitic	106.558	29.569			GSRD
GSRD548	male	Han	Han Chinese	EAS	East Asian Ancestry	HAN	Sinitic	106.558	29.569			GSRD
GSRD549	female	Han	Han Chinese	EAS	East Asian Ancestry	HAN	Sinitic	106.558	29.569			GSRD
GSRD550	male	Han	Han Chinese	EAS	East Asian Ancestry	HAN	Sinitic	106.558	29.569			GSRD
GSRD551	male	Han	Han Chinese	EAS	East Asian Ancestry	HAN	Sinitic	106.558	29.569			GSRD
GSRD552	female	Han	Han Chinese	EAS	East Asian Ancestry	HAN	Sinitic	106.558	29.569			GSRD
GSRD553	male	Han	Han Chinese	EAS	East Asian Ancestry	HAN	Sinitic	109.495	30.2779			GSRD
GSRD554	male	Han	Han Chinese	EAS	East Asian Ancestry	HAN	Sinitic	109.495	30.2779			GSRD
GSRD555	male	Han	Han Chinese	EAS	East Asian Ancestry	HAN	Sinitic	106.558	29.569			GSRD
GSRD556	male	Han	Han Chinese	EAS	East Asian Ancestry	HAN	Sinitic	106.558	29.569			GSRD
GSRD557	female	Han	Han Chinese	EAS	East Asian Ancestry	HAN	Sinitic	109.517	34.5057		Yes	GSRD
GSRD558	male	Han	Han Chinese	EAS	East Asian Ancestry	HAN	Sinitic	106.558	29.569			GSRD
GSRD559	male	Han	Han Chinese	EAS	East Asian Ancestry	HAN	Sinitic	106.558	29.569			GSRD
GSRD560	female	Han	Han Chinese	EAS	East Asian Ancestry	HAN	Sinitic	106.558	29.569			GSRD
GSRD561	male	Han	Han Chinese	EAS	East Asian Ancestry	HAN	Sinitic	106.558	29.569			GSRD
GSRD562	male	Han	Han Chinese	EAS	East Asian Ancestry	HAN	Sinitic	106.558	29.569			GSRD
GSRD563	female	Han	Han Chinese	EAS	East Asian Ancestry	HAN	Sinitic	106.558	29.569			GSRD
GSRD564	male	Han	Han Chinese	EAS	East Asian Ancestry	HAN	Sinitic	106.558	29.569			GSRD
GSRD565	male	Han	Han Chinese	EAS	East Asian Ancestry	HAN	Sinitic	106.558	29.569			GSRD
GSRD566	female	Han	Han Chinese	EAS	East Asian Ancestry	HAN	Sinitic	106.558	29.569			GSRD
GSRD567	male	Han	Han Chinese	EAS	East Asian Ancestry	HAN	Sinitic	106.558	29.569			GSRD
GSRD568	male	Han	Han Chinese	EAS	East Asian Ancestry	HAN	Sinitic	106.558	29.569			GSRD
GSRD569	female	Han	Han Chinese	EAS	East Asian Ancestry	HAN	Sinitic	106.558	29.569		Yes	GSRD
GSRD570	male	Han	Han Chinese	EAS	East Asian Ancestry	HAN	Sinitic	106.558	29.569			GSRD
GSRD571	male	Han	Han Chinese	EAS	East Asian Ancestry	HAN	Sinitic	106.558	29.569			GSRD
GSRD572	female	Han	Han Chinese	EAS	East Asian Ancestry	HAN	Sinitic	106.558	29.569			GSRD
GSRD573	male	Han	Han Chinese	EAS	East Asian Ancestry	HAN	Sinitic	106.558	29.569			GSRD
GSRD574	male	Han	Han Chinese	EAS	East Asian Ancestry	HAN	Sinitic	106.558	29.569			GSRD
GSRD575	female	Han	Han Chinese	EAS	East Asian Ancestry	HAN	Sinitic	106.558	29.569			GSRD
GSRD576	female	Han	Han Chinese	EAS	East Asian Ancestry	HAN	Sinitic	104.073	30.579			GSRD
GSRD577	female	Han	Han Chinese	EAS	East Asian Ancestry	HAN	Sinitic	104.073	30.579			GSRD
GSRD578	male	Han	Han Chinese	EAS	East Asian Ancestry	HAN	Sinitic	106.558	29.569			GSRD
GSRD579	male	Han	Han Chinese	EAS	East Asian Ancestry	HAN	Sinitic	106.558	29.569			GSRD
GSRD580	female	Han	Han Chinese	EAS	East Asian Ancestry	HAN	Sinitic	106.558	29.569			GSRD
GSRD581	male	Han	Han Chinese	EAS	East Asian Ancestry	HAN	Sinitic	106.558	29.569			GSRD
GSRD582	female	Han	Han Chinese	EAS	East Asian Ancestry	HAN	Sinitic	106.558	29.569			GSRD
GSRD583	male	Han	Han Chinese	EAS	East Asian Ancestry	HAN	Sinitic	104.073	30.579			GSRD
GSRD584	male	Han	Han Chinese	EAS	East Asian Ancestry	HAN	Sinitic	104.073	30.5775			GSRD
GSRD585	female	Han	Han Chinese	EAS	East Asian Ancestry	HAN	Sinitic	104.073	30.5775			GSRD
GSRD586	male	Han	Han Chinese	EAS	East Asian Ancestry	HAN	Sinitic	104.073	30.579			GSRD
GSRD587	male	Han	Han Chinese	EAS	East Asian Ancestry	HAN	Sinitic	104.073	30.579			GSRD
GSRD588	female	Han	Han Chinese	EAS	East Asian Ancestry	HAN	Sinitic	104.073	30.579			GSRD
GSRD589	female	Han	Han Chinese	EAS	East Asian Ancestry	HAN	Sinitic	102.274	27.8878			GSRD
GSRD590	male	Han	Han Chinese	EAS	East Asian Ancestry	HAN	Sinitic	102.274	27.8878			GSRD
GSRD591	female	Han	Han Chinese	EAS	East Asian Ancestry	HAN	Sinitic	103.724	27.3441			GSRD
GSRD592	male	Han	Han Chinese	EAS	East Asian Ancestry	HAN	Sinitic	107.475	31.2143			GSRD
GSRD593	male	Han	Han Chinese	EAS	East Asian Ancestry	HAN	Sinitic	107.475	31.2143		Yes	GSRD
GSRD594	female	Han	Han Chinese	EAS	East Asian Ancestry	HAN	Sinitic	107.475	31.2143			GSRD
GSRD595	male	Han	Han Chinese	EAS	East Asian Ancestry	HAN	Sinitic	106.64	30.4617			GSRD
GSRD596	male	Han	Han Chinese	EAS	East Asian Ancestry	HAN	Sinitic	106.64	30.4617			GSRD
GSRD597	female	Han	Han Chinese	EAS	East Asian Ancestry	HAN	Sinitic	104.404	31.1331			GSRD
GSRD598	male	Han	Han Chinese	EAS	East Asian Ancestry	HAN	Sinitic	107.475	31.2143			GSRD
GSRD599	male	Han	Han Chinese	EAS	East Asian Ancestry	HAN	Sinitic	107.475	31.2143			GSRD
GSRD600	female	Han	Han Chinese	EAS	East Asian Ancestry	HAN	Sinitic	105.85	32.4416			GSRD
GSRD601	male	Han	Han Chinese	EAS	East Asian Ancestry	HAN	Sinitic	104.073	30.579			GSRD
GSRD602	female	Han	Han Chinese	EAS	East Asian Ancestry	HAN	Sinitic	104.073	30.579			GSRD
GSRD603	female	Han	Han Chinese	EAS	East Asian Ancestry	HAN	Sinitic	104.073	30.579			GSRD
GSRD604	male	Han	Han Chinese	EAS	East Asian Ancestry	HAN	Sinitic	114.537	38.0432			GSRD
GSRD605	male	Han	Han Chinese	EAS	East Asian Ancestry	HAN	Sinitic	116.413	39.9109		Yes	GSRD
GSRD606	female	Han	Han Chinese	EAS	East Asian Ancestry	HAN	Sinitic	116.413	39.9109			GSRD
GSRD607	male	Han	Han Chinese	EAS	East Asian Ancestry	HAN	Sinitic	116.413	39.9109		Yes	GSRD
GSRD608	female	Han	Han Chinese	EAS	East Asian Ancestry	HAN	Sinitic	116.413	39.9109			GSRD
GSRD609	female	Han	Han Chinese	EAS	East Asian Ancestry	HAN	Sinitic	120.592	31.3036			GSRD
GSRD610	male	Han	Han Chinese	EAS	East Asian Ancestry	HAN	Sinitic	113.759	34.7717			GSRD
GSRD611	male	Han	Han Chinese	EAS	East Asian Ancestry	HAN	Sinitic	116.413	39.9109			GSRD
GSRD612	female	Han	Han Chinese	EAS	East Asian Ancestry	HAN	Sinitic	116.413	39.9109			GSRD
GSRD613	female	Han	Han Chinese	EAS	East Asian Ancestry	HAN	Sinitic	113.759	34.7717			GSRD
GSRD614	female	Han	Han Chinese	EAS	East Asian Ancestry	HAN	Sinitic	104.073	30.579			GSRD
GSRD615	male	Han	Han Chinese	EAS	East Asian Ancestry	HAN	Sinitic	104.073	30.579			GSRD
GSRD616	female	Han	Han Chinese	EAS	East Asian Ancestry	HAN	Sinitic	104.073	30.579		Yes	GSRD
GSRD617	female	Han	Han Chinese	EAS	East Asian Ancestry	HAN	Sinitic	104.073	30.579			GSRD
GSRD618	male	Han	Han Chinese	EAS	East Asian Ancestry	HAN	Sinitic	104.073	30.579			GSRD
GSRD619	female	Han	Han Chinese	EAS	East Asian Ancestry	HAN	Sinitic	104.073	30.579			GSRD
GSRD620	female	Han	Han Chinese	EAS	East Asian Ancestry	HAN	Sinitic	109.742	38.2909		Yes	GSRD
GSRD621	female	Han	Han Chinese	EAS	East Asian Ancestry	HAN	Sinitic	116.413	39.9109			GSRD
GSRD622	male	Han	Han Chinese	EAS	East Asian Ancestry	HAN	Sinitic	102.645	37.9344		Yes	GSRD
GSRD623	male	Han	Han Chinese	EAS	East Asian Ancestry	HAN	Sinitic	119.015	25.4599			GSRD
GSRD624	female	Han	Han Chinese	EAS	East Asian Ancestry	HAN	Sinitic	116.413	39.9109			GSRD
GSRD625	female	Han	Han Chinese	EAS	East Asian Ancestry	HAN	Sinitic	119.015	25.4599			GSRD
GSRD626	female	Han	Han Chinese	EAS	East Asian Ancestry	HAN	Sinitic	119.015	25.4599			GSRD
GSRD627	female	Han	Han Chinese	EAS	East Asian Ancestry	HAN	Sinitic	119.015	25.4599			GSRD
GSRD628	female	Han	Han Chinese	EAS	East Asian Ancestry	HAN	Sinitic	119.015	25.4599			GSRD
GSRD629	female	Han	Han Chinese	EAS	East Asian Ancestry	HAN	Sinitic	119.015	25.4599			GSRD
GSRD630	female	Han	Han Chinese	EAS	East Asian Ancestry	HAN	Sinitic	119.015	25.4599			GSRD
GSRD631	male	Han	Han Chinese	EAS	East Asian Ancestry	HAN	Sinitic	119.015	25.4599			GSRD
GSRD632	male	Han	Han Chinese	EAS	East Asian Ancestry	HAN	Sinitic	116.413	39.9109			GSRD
GSRD633	female	Han	Han Chinese	EAS	East Asian Ancestry	HAN	Sinitic	116.413	39.9109			GSRD
GSRD634	male	Han	Han Chinese	EAS	East Asian Ancestry	HAN	Sinitic	116.413	39.9109			GSRD
GSRD635	male	Han	Han Chinese	EAS	East Asian Ancestry	HAN	Sinitic	116.413	39.9109			GSRD
GSRD636	female	Han	Han Chinese	EAS	East Asian Ancestry	HAN	Sinitic	116.413	39.9109			GSRD
GSRD637	male	Han	Han Chinese	EAS	East Asian Ancestry	HAN	Sinitic	116.413	39.9109			GSRD
GSRD638	male	Han	Han Chinese	EAS	East Asian Ancestry	HAN	Sinitic	116.413	39.9109			GSRD
GSRD639	female	Han	Han Chinese	EAS	East Asian Ancestry	HAN	Sinitic	116.413	39.9109			GSRD
GSRD640	male	Han	Han Chinese	EAS	East Asian Ancestry	HAN	Sinitic	119.015	25.4599			GSRD
GSRD641	female	Han	Han Chinese	EAS	East Asian Ancestry	HAN	Sinitic	119.015	25.4599			GSRD
GSRD642	female	Han	Han Chinese	EAS	East Asian Ancestry	HAN	Sinitic	119.015	25.4599			GSRD
GSRD643	female	Han	Han Chinese	EAS	East Asian Ancestry	HAN	Sinitic	116.413	39.9109			GSRD
GSRD644	female	Han	Han Chinese	EAS	East Asian Ancestry	HAN	Sinitic	116.413	39.9109			GSRD
GSRD645	female	Han	Han Chinese	EAS	East Asian Ancestry	HAN	Sinitic	116.413	39.9109			GSRD
GSRD646	female	Han	Han Chinese	EAS	East Asian Ancestry	HAN	Sinitic	106.714	26.604			GSRD
GSRD647	female	Han	Han Chinese	EAS	East Asian Ancestry	HAN	Sinitic	106.714	26.604			GSRD
GSRD648	male	Han	Han Chinese	EAS	East Asian Ancestry	HAN	Sinitic	106.714	26.604		Yes	GSRD
GSRD649	female	Han	Han Chinese	EAS	East Asian Ancestry	HAN	Sinitic	107.475	31.2143			GSRD
GSRD650	male	Han	Han Chinese	EAS	East Asian Ancestry	HAN	Sinitic	104.073	30.579			GSRD
GSRD651	female	Han	Han Chinese	EAS	East Asian Ancestry	HAN	Sinitic	104.073	30.579			GSRD
GSRD652	female	Han	Han Chinese	EAS	East Asian Ancestry	HAN	Sinitic	112.569	37.8798		Yes	GSRD
GSRD653	female	Han	Han Chinese	EAS	East Asian Ancestry	HAN	Sinitic	112.556	37.877			GSRD
GSRD654	male	Han	Han Chinese	EAS	East Asian Ancestry	HAN	Sinitic	113.759	34.7717		Yes	GSRD
GSRD655	male	Han	Han Chinese	EAS	East Asian Ancestry	HAN	Sinitic	116.413	39.9109			GSRD
GSRD656	male	Han	Han Chinese	EAS	East Asian Ancestry	HAN	Sinitic	117.185	29.2742			GSRD
GSRD657	female	Han	Han Chinese	EAS	East Asian Ancestry	HAN	Sinitic	104.553	30.4175		Yes	GSRD
GSRD658	female	Han	Han Chinese	EAS	East Asian Ancestry	HAN	Sinitic	104.073	30.579			GSRD
GSRD659	male	Han	Han Chinese	EAS	East Asian Ancestry	HAN	Sinitic	104.073	30.579			GSRD
GSRD660	female	Han	Han Chinese	EAS	East Asian Ancestry	HAN	Sinitic	104.073	30.579			GSRD
GSRD661	male	Han	Han Chinese	EAS	East Asian Ancestry	HAN	Sinitic	104.073	30.579			GSRD
GSRD662	male	Han	Han Chinese	EAS	East Asian Ancestry	HAN	Sinitic	104.073	30.579		Yes	GSRD
GSRD663	female	Han	Han Chinese	EAS	East Asian Ancestry	HAN	Sinitic	104.073	30.579			GSRD
GSRD664	female	Han	Han Chinese	EAS	East Asian Ancestry	HAN	Sinitic	104.073	30.579			GSRD
GSRD665	male	Han	Han Chinese	EAS	East Asian Ancestry	HAN	Sinitic	112.459	34.6243			GSRD
GSRD666	male	Han	Han Chinese	EAS	East Asian Ancestry	HAN	Sinitic	112.459	34.6243			GSRD
GSRD667	female	Han	Han Chinese	EAS	East Asian Ancestry	HAN	Sinitic	112.459	34.6243			GSRD
GSRD668	female	Han	Han Chinese	EAS	East Asian Ancestry	HAN	Sinitic	114.072	35.4041			GSRD
GSRD669	male	Han	Han Chinese	EAS	East Asian Ancestry	HAN	Sinitic	114.072	35.4041			GSRD
GSRD670	female	Han	Han Chinese	EAS	East Asian Ancestry	HAN	Sinitic	114.072	35.4041		Yes	GSRD
GSRD671	female	Han	Han Chinese	EAS	East Asian Ancestry	HAN	Sinitic	115.488	35.2394			GSRD
GSRD672	male	Han	Han Chinese	EAS	East Asian Ancestry	HAN	Sinitic	115.488	35.2394			GSRD
GSRD673	female	Han	Han Chinese	EAS	East Asian Ancestry	HAN	Sinitic	115.488	35.2394			GSRD
GSRD674	female	Han	Han Chinese	EAS	East Asian Ancestry	HAN	Sinitic	112.459	34.6243			GSRD
GSRD675	male	Han	Han Chinese	EAS	East Asian Ancestry	HAN	Sinitic	112.459	34.6243		Yes	GSRD
GSRD676	female	Han	Han Chinese	EAS	East Asian Ancestry	HAN	Sinitic	112.459	34.6243			GSRD
GSRD677	male	Han	Han Chinese	EAS	East Asian Ancestry	HAN	Sinitic	102.716	25.0516			GSRD
GSRD678	male	Han	Han Chinese	EAS	East Asian Ancestry	HAN	Sinitic	102.716	25.0516		Yes	GSRD
GSRD679	female	Han	Han Chinese	EAS	East Asian Ancestry	HAN	Sinitic	102.716	25.0516		Yes	GSRD
GSRD680	female	Han	Han Chinese	EAS	East Asian Ancestry	HAN	Sinitic	102.716	25.0516			GSRD
GSRD681	male	Han	Han Chinese	EAS	East Asian Ancestry	HAN	Sinitic	112.797	34.9136			GSRD
GSRD682	male	Han	Han Chinese	EAS	East Asian Ancestry	HAN	Sinitic	112.797	34.9136			GSRD
GSRD683	female	Han	Han Chinese	EAS	East Asian Ancestry	HAN	Sinitic	112.797	34.9136			GSRD
GSRD684	male	Han	Han Chinese	EAS	East Asian Ancestry	HAN	Sinitic	112.797	34.9136			GSRD
GSRD685	female	Han	Han Chinese	EAS	East Asian Ancestry	HAN	Sinitic	112.459	34.6243			GSRD
GSRD686	male	Han	Han Chinese	EAS	East Asian Ancestry	HAN	Sinitic	112.459	34.6243		Yes	GSRD
GSRD687	male	Han	Han Chinese	EAS	East Asian Ancestry	HAN	Sinitic	113.812	35.468			GSRD
GSRD688	male	Han	Han Chinese	EAS	East Asian Ancestry	HAN	Sinitic	113.812	35.468			GSRD
GSRD689	female	Han	Han Chinese	EAS	East Asian Ancestry	HAN	Sinitic	113.812	35.468		Yes	GSRD
GSRD690	female	Han	Han Chinese	EAS	East Asian Ancestry	HAN	Sinitic	112.459	34.6243			GSRD
GSRD691	male	Han	Han Chinese	EAS	East Asian Ancestry	HAN	Sinitic	112.459	34.6243			GSRD
GSRD692	female	Han	Han Chinese	EAS	East Asian Ancestry	HAN	Sinitic	112.459	34.6243			GSRD
GSRD693	female	Han	Han Chinese	EAS	East Asian Ancestry	HAN	Sinitic	112.459	34.6243			GSRD
GSRD694	male	Han	Han Chinese	EAS	East Asian Ancestry	HAN	Sinitic	112.459	34.6243		Yes	GSRD
GSRD695	female	Han	Han Chinese	EAS	East Asian Ancestry	HAN	Sinitic	112.459	34.6243			GSRD
GSRD696	male	Han	Han Chinese	EAS	East Asian Ancestry	HAN	Sinitic	112.459	34.6243			GSRD
GSRD697	male	Han	Han Chinese	EAS	East Asian Ancestry	HAN	Sinitic	112.459	34.6243			GSRD
GSRD698	male	Han	Han Chinese	EAS	East Asian Ancestry	HAN	Sinitic	112.459	34.6243			GSRD
GSRD699	female	Han	Han Chinese	EAS	East Asian Ancestry	HAN	Sinitic	112.459	34.6243			GSRD
GSRD700	male	Han	Han Chinese	EAS	East Asian Ancestry	HAN	Sinitic	112.459	34.6243			GSRD
GSRD701	male	Han	Han Chinese	EAS	East Asian Ancestry	HAN	Sinitic	112.459	34.6243			GSRD
GSRD702	female	Han	Han Chinese	EAS	East Asian Ancestry	HAN	Sinitic	117.949	28.4606			GSRD
GSRD703	female	Han	Han Chinese	EAS	East Asian Ancestry	HAN	Sinitic	117.949	28.4606			GSRD
GSRD704	female	Han	Han Chinese	EAS	East Asian Ancestry	HAN	Sinitic	104.073	30.579			GSRD
GSRD705	male	Han	Han Chinese	EAS	East Asian Ancestry	HAN	Sinitic	104.553	30.4175		Yes	GSRD
GSRD706	female	Han	Han Chinese	EAS	East Asian Ancestry	HAN	Sinitic	104.073	30.579			GSRD
GSRD707	male	Han	Han Chinese	EAS	East Asian Ancestry	HAN	Sinitic	104.073	30.579			GSRD
GSRD708	female	Han	Han Chinese	EAS	East Asian Ancestry	HAN	Sinitic	104.073	30.579			GSRD
GSRD709	female	Han	Han Chinese	EAS	East Asian Ancestry	HAN	Sinitic	102.231	31.9055			GSRD
GSRD710	male	Han	Han Chinese	EAS	East Asian Ancestry	HAN	Sinitic	104.073	30.579			GSRD
GSRD711	female	Han	Han Chinese	EAS	East Asian Ancestry	HAN	Sinitic	104.073	30.579			GSRD
GSRD712	male	Han	Han Chinese	EAS	East Asian Ancestry	HAN	Sinitic	104.073	30.579			GSRD
GSRD713	female	Han	Han Chinese	EAS	East Asian Ancestry	HAN	Sinitic	104.073	30.579		Yes	GSRD
GSRD714	female	Han	Han Chinese	EAS	East Asian Ancestry	HAN	Sinitic	104.073	30.579			GSRD
GSRD715	male	Han	Han Chinese	EAS	East Asian Ancestry	HAN	Sinitic	104.073	30.579			GSRD
GSRD716	female	Han	Han Chinese	EAS	East Asian Ancestry	HAN	Sinitic	104.073	30.579			GSRD
GSRD717	female	Han	Han Chinese	EAS	East Asian Ancestry	HAN	Sinitic	107.038	27.7283			GSRD
GSRD718	male	Han	Han Chinese	EAS	East Asian Ancestry	HAN	Sinitic	104.073	30.579			GSRD
GSRD719	female	Han	Han Chinese	EAS	East Asian Ancestry	HAN	Sinitic	104.073	30.579			GSRD
GSRD720	male	Han	Han Chinese	EAS	East Asian Ancestry	HAN	Sinitic	113.271	23.1353			GSRD
GSRD721	male	Han	Han Chinese	EAS	East Asian Ancestry	HAN	Sinitic	104.073	30.579			GSRD
GSRD722	female	Han	Han Chinese	EAS	East Asian Ancestry	HAN	Sinitic	104.073	30.579			GSRD
GSRD723	male	Han	Han Chinese	EAS	East Asian Ancestry	HAN	Sinitic	104.073	30.579			GSRD
GSRD724	male	Han	Han Chinese	EAS	East Asian Ancestry	HAN	Sinitic	104.073	30.579			GSRD
GSRD725	female	Han	Han Chinese	EAS	East Asian Ancestry	HAN	Sinitic	104.073	30.579			GSRD
GSRD726	male	Han	Han Chinese	EAS	East Asian Ancestry	HAN	Sinitic	101.969	30.0553		Yes	GSRD
GSRD727	female	Han	Han Chinese	EAS	East Asian Ancestry	HAN	Sinitic	115.865	28.6895			GSRD
GSRD728	male	Han	Han Chinese	EAS	East Asian Ancestry	HAN	Sinitic	104.073	30.579			GSRD
GSRD729	female	Han	Han Chinese	EAS	East Asian Ancestry	HAN	Sinitic	104.073	30.579			GSRD
GSRD730	male	Han	Han Chinese	EAS	East Asian Ancestry	HAN	Sinitic	104.073	30.579			GSRD
GSRD731	male	Han	Han Chinese	EAS	East Asian Ancestry	HAN	Sinitic	104.073	30.579		Yes	GSRD
GSRD732	female	Han	Han Chinese	EAS	East Asian Ancestry	HAN	Sinitic	104.073	30.579			GSRD
GSRD733	male	Han	Han Chinese	EAS	East Asian Ancestry	HAN	Sinitic	104.686	31.4737			GSRD
GSRD734	male	Han	Han Chinese	EAS	East Asian Ancestry	HAN	Sinitic	104.073	30.579			GSRD
GSRD735	female	Han	Han Chinese	EAS	East Asian Ancestry	HAN	Sinitic	104.073	30.579			GSRD
GSRD736	male	Han	Han Chinese	EAS	East Asian Ancestry	HAN	Sinitic	104.073	30.579			GSRD
GSRD737	male	Han	Han Chinese	EAS	East Asian Ancestry	HAN	Sinitic	104.073	30.579			GSRD
GSRD738	female	Han	Han Chinese	EAS	East Asian Ancestry	HAN	Sinitic	104.073	30.579			GSRD
GSRD739	male	Han	Han Chinese	EAS	East Asian Ancestry	HAN	Sinitic	104.073	30.579			GSRD
GSRD740	female	Han	Han Chinese	EAS	East Asian Ancestry	HAN	Sinitic	104.073	30.579			GSRD
GSRD741	male	Han	Han Chinese	EAS	East Asian Ancestry	HAN	Sinitic	107.475	31.2143		Yes	GSRD
GSRD742	female	Han	Han Chinese	EAS	East Asian Ancestry	HAN	Sinitic	107.475	31.2143			GSRD
GSRD743	male	Han	Han Chinese	EAS	East Asian Ancestry	HAN	Sinitic	107.475	31.2143		Yes	GSRD
GSRD744	female	Han	Han Chinese	EAS	East Asian Ancestry	HAN	Sinitic	107.475	31.2143			GSRD
GSRD745	male	Han	Han Chinese	EAS	East Asian Ancestry	HAN	Sinitic	104.073	30.579			GSRD
GSRD746	female	Han	Han Chinese	EAS	East Asian Ancestry	HAN	Sinitic	104.073	30.579			GSRD
GSRD747	female	Han	Han Chinese	EAS	East Asian Ancestry	HAN	Sinitic	104.073	30.579			GSRD
GSRD748	male	Han	Han Chinese	EAS	East Asian Ancestry	HAN	Sinitic	104.073	30.579			GSRD
GSRD749	female	Han	Han Chinese	EAS	East Asian Ancestry	HAN	Sinitic	104.073	30.579			GSRD
GSRD750	male	Han	Han Chinese	EAS	East Asian Ancestry	HAN	Sinitic	104.073	30.579			GSRD
GSRD751	male	Han	Han Chinese	EAS	East Asian Ancestry	HAN	Sinitic	104.073	30.579			GSRD
GSRD752	male	Han	Han Chinese	EAS	East Asian Ancestry	HAN	Sinitic	104.073	30.579			GSRD
GSRD753	male	Han	Han Chinese	EAS	East Asian Ancestry	HAN	Sinitic	104.073	30.579			GSRD
GSRD754	female	Han	Han Chinese	EAS	East Asian Ancestry	HAN	Sinitic	104.073	30.579			GSRD
GSRD755	male	Han	Han Chinese	EAS	East Asian Ancestry	HAN	Sinitic	104.073	30.579			GSRD
GSRD756	female	Han	Han Chinese	EAS	East Asian Ancestry	HAN	Sinitic	104.073	30.579			GSRD
GSRD757	female	Han	Han Chinese	EAS	East Asian Ancestry	HAN	Sinitic	104.073	30.579			GSRD
GSRD758	male	Han	Han Chinese	EAS	East Asian Ancestry	HAN	Sinitic	104.073	30.579			GSRD
GSRD759	female	Han	Han Chinese	EAS	East Asian Ancestry	HAN	Sinitic	104.073	30.579			GSRD
GSRD760	male	Han	Han Chinese	EAS	East Asian Ancestry	HAN	Sinitic	104.073	30.579			GSRD
GSRD761	male	Han	Han Chinese	EAS	East Asian Ancestry	HAN	Sinitic	104.073	30.579			GSRD
GSRD762	male	Han	Han Chinese	EAS	East Asian Ancestry	HAN	Sinitic	101.969	30.0553		Yes	GSRD
GSRD763	female	Han	Han Chinese	EAS	East Asian Ancestry	HAN	Sinitic	107.038	27.7283			GSRD
GSRD764	male	Han	Han Chinese	EAS	East Asian Ancestry	HAN	Sinitic	104.073	30.579			GSRD
GSRD765	female	Han	Han Chinese	EAS	East Asian Ancestry	HAN	Sinitic	104.073	30.579			GSRD
GSRD766	female	Han	Han Chinese	EAS	East Asian Ancestry	HAN	Sinitic	105.599	30.5391			GSRD
GSRD767	male	Han	Han Chinese	EAS	East Asian Ancestry	HAN	Sinitic	105.599	30.5391		Yes	GSRD
GSRD768	female	Han	Han Chinese	EAS	East Asian Ancestry	HAN	Sinitic	105.599	30.5391			GSRD
GSRD769	male	Han	Han Chinese	EAS	East Asian Ancestry	HAN	Sinitic	103.857	30.0825			GSRD
GSRD770	male	Han	Han Chinese	EAS	East Asian Ancestry	HAN	Sinitic	103.857	30.0825		Yes	GSRD
GSRD771	male	Han	Han Chinese	EAS	East Asian Ancestry	HAN	Sinitic	107.475	31.2143		Yes	GSRD
GSRD772	female	Han	Han Chinese	EAS	East Asian Ancestry	HAN	Sinitic	107.475	31.2143			GSRD
GSRD773	male	Han	Han Chinese	EAS	East Asian Ancestry	HAN	Sinitic	104.073	30.579			GSRD
GSRD774	female	Han	Han Chinese	EAS	East Asian Ancestry	HAN	Sinitic	104.073	30.579			GSRD
GSRD775	male	Han	Han Chinese	EAS	East Asian Ancestry	HAN	Sinitic	104.073	30.579			GSRD
GSRD776	female	Han	Han Chinese	EAS	East Asian Ancestry	HAN	Sinitic	104.404	31.1331			GSRD
GSRD777	female	Han	Han Chinese	EAS	East Asian Ancestry	HAN	Sinitic	104.073	30.579			GSRD
GSRD778	male	Han	Han Chinese	EAS	East Asian Ancestry	HAN	Sinitic	104.634	30.135		Yes	GSRD
GSRD779	female	Han	Han Chinese	EAS	East Asian Ancestry	HAN	Sinitic	102.415	36.4802		Yes	GSRD
GSRD780	female	Han	Han Chinese	EAS	East Asian Ancestry	HAN	Sinitic	115.992	36.4628			GSRD
GSRD781	male	Han	Han Chinese	EAS	East Asian Ancestry	HAN	Sinitic	115.992	36.4628			GSRD
GSRD782	female	Han	Han Chinese	EAS	East Asian Ancestry	HAN	Sinitic	117.126	36.6566			GSRD
GSRD783	male	Han	Han Chinese	EAS	East Asian Ancestry	HAN	Sinitic	104.073	30.579			GSRD
GSRD784	male	Han	Han Chinese	EAS	East Asian Ancestry	HAN	Sinitic	104.073	30.579			GSRD
GSRD785	female	Han	Han Chinese	EAS	East Asian Ancestry	HAN	Sinitic	104.073	30.579			GSRD
GSRD786	male	Han	Han Chinese	EAS	East Asian Ancestry	HAN	Sinitic	104.073	30.579			GSRD
GSRD787	male	Han	Han Chinese	EAS	East Asian Ancestry	HAN	Sinitic	104.073	30.579			GSRD
GSRD788	female	Han	Han Chinese	EAS	East Asian Ancestry	HAN	Sinitic	104.073	30.579			GSRD
GSRD789	female	Han	Han Chinese	EAS	East Asian Ancestry	HAN	Sinitic	104.073	30.579			GSRD
GSRD790	male	Han	Han Chinese	EAS	East Asian Ancestry	HAN	Sinitic	104.073	30.579		Yes	GSRD
GSRD791	female	Han	Han Chinese	EAS	East Asian Ancestry	HAN	Sinitic	104.073	30.579			GSRD
GSRD792	male	Han	Han Chinese	EAS	East Asian Ancestry	HAN	Sinitic	104.073	30.579			GSRD
GSRD793	female	Han	Han Chinese	EAS	East Asian Ancestry	HAN	Sinitic	104.073	30.579			GSRD
GSRD794	female	Han	Han Chinese	EAS	East Asian Ancestry	HAN	Sinitic	104.073	30.579			GSRD
GSRD795	male	Han	Han Chinese	EAS	East Asian Ancestry	HAN	Sinitic	104.073	30.579			GSRD
GSRD796	female	Han	Han Chinese	EAS	East Asian Ancestry	HAN	Sinitic	104.073	30.579			GSRD
GSRD797	male	Han	Han Chinese	EAS	East Asian Ancestry	HAN	Sinitic	104.073	30.579			GSRD
GSRD798	male	Han	Han Chinese	EAS	East Asian Ancestry	HAN	Sinitic	104.073	30.579			GSRD
GSRD799	male	Han	Han Chinese	EAS	East Asian Ancestry	HAN	Sinitic	104.073	30.579			GSRD
GSRD800	female	Han	Han Chinese	EAS	East Asian Ancestry	HAN	Sinitic	104.073	30.579			GSRD
GSRD801	female	Han	Han Chinese	EAS	East Asian Ancestry	HAN	Sinitic	104.838	26.5988			GSRD
GSRD802	female	Han	Han Chinese	EAS	East Asian Ancestry	HAN	Sinitic	104.073	30.579			GSRD
GSRD803	female	Han	Han Chinese	EAS	East Asian Ancestry	HAN	Sinitic	104.073	30.579			GSRD
GSRD804	female	Han	Han Chinese	EAS	East Asian Ancestry	HAN	Sinitic	104.073	30.579			GSRD
GSRD805	male	Han	Han Chinese	EAS	East Asian Ancestry	HAN	Sinitic	104.073	30.579			GSRD
GSRD806	female	Han	Han Chinese	EAS	East Asian Ancestry	HAN	Sinitic	104.073	30.579			GSRD
GSRD807	female	Han	Han Chinese	EAS	East Asian Ancestry	HAN	Sinitic	104.073	30.579			GSRD
GSRD808	female	Han	Han Chinese	EAS	East Asian Ancestry	HAN	Sinitic	104.073	30.579			GSRD
GSRD809	male	Han	Han Chinese	EAS	East Asian Ancestry	HAN	Sinitic	104.073	30.579			GSRD
GSRD810	female	Han	Han Chinese	EAS	East Asian Ancestry	HAN	Sinitic	104.073	30.579			GSRD
GSRD811	female	Han	Han Chinese	EAS	East Asian Ancestry	HAN	Sinitic	104.073	30.579			GSRD
GSRD812	male	Han	Han Chinese	EAS	East Asian Ancestry	HAN	Sinitic	104.073	30.579			GSRD
GSRD813	female	Han	Han Chinese	EAS	East Asian Ancestry	HAN	Sinitic	104.073	30.579			GSRD
GSRD814	female	Han	Han Chinese	EAS	East Asian Ancestry	HAN	Sinitic	104.073	30.579			GSRD
GSRD815	female	Han	Han Chinese	EAS	East Asian Ancestry	HAN	Sinitic	104.073	30.579			GSRD
GSRD816	female	Han	Han Chinese	EAS	East Asian Ancestry	HAN	Sinitic	104.073	30.579			GSRD
GSRD817	male	Han	Han Chinese	EAS	East Asian Ancestry	HAN	Sinitic	104.073	30.579			GSRD
GSRD818	male	Han	Han Chinese	EAS	East Asian Ancestry	HAN	Sinitic	104.073	30.579			GSRD
GSRD819	male	Han	Han Chinese	EAS	East Asian Ancestry	HAN	Sinitic	104.073	30.579			GSRD
GSRD820	female	Han	Han Chinese	EAS	East Asian Ancestry	HAN	Sinitic	104.073	30.579			GSRD
GSRD821	male	Han	Han Chinese	EAS	East Asian Ancestry	HAN	Sinitic	104.073	30.579			GSRD
GSRD822	female	Han	Han Chinese	EAS	East Asian Ancestry	HAN	Sinitic	104.073	30.579			GSRD
GSRD823	male	Han	Han Chinese	EAS	East Asian Ancestry	HAN	Sinitic	104.073	30.579			GSRD
GSRD824	male	Han	Han Chinese	EAS	East Asian Ancestry	HAN	Sinitic	104.073	30.579			GSRD
GSRD825	female	Han	Han Chinese	EAS	East Asian Ancestry	HAN	Sinitic	104.073	30.579			GSRD
GSRD826	female	Han	Han Chinese	EAS	East Asian Ancestry	HAN	Sinitic	104.073	30.579			GSRD
GSRD827	female	Han	Han Chinese	EAS	East Asian Ancestry	HAN	Sinitic	104.073	30.579			GSRD
GSRD828	male	Han	Han Chinese	EAS	East Asian Ancestry	HAN	Sinitic	104.073	30.579			GSRD
GSRD829	female	Han	Han Chinese	EAS	East Asian Ancestry	HAN	Sinitic	104.073	30.579			GSRD
GSRD830	male	Han	Han Chinese	EAS	East Asian Ancestry	HAN	Sinitic	104.073	30.579			GSRD
GSRD831	female	Han	Han Chinese	EAS	East Asian Ancestry	HAN	Sinitic	104.073	30.579			GSRD
GSRD832	female	Han	Han Chinese	EAS	East Asian Ancestry	HAN	Sinitic	104.073	30.579			GSRD
GSRD833	male	Han	Han Chinese	EAS	East Asian Ancestry	HAN	Sinitic	104.073	30.579			GSRD
GSRD834	female	Han	Han Chinese	EAS	East Asian Ancestry	HAN	Sinitic	104.073	30.579			GSRD
GSRD835	female	Han	Han Chinese	EAS	East Asian Ancestry	HAN	Sinitic	104.073	30.579			GSRD
GSRD836	female	Han	Han Chinese	EAS	East Asian Ancestry	HAN	Sinitic	104.073	30.579			GSRD
GSRD837	female	Han	Han Chinese	EAS	East Asian Ancestry	HAN	Sinitic	104.073	30.579			GSRD
GSRD838	male	Han	Han Chinese	EAS	East Asian Ancestry	HAN	Sinitic	104.073	30.579			GSRD
GSRD839	female	Han	Han Chinese	EAS	East Asian Ancestry	HAN	Sinitic	104.073	30.579			GSRD
GSRD840	male	Han	Han Chinese	EAS	East Asian Ancestry	HAN	Sinitic	104.073	30.579			GSRD
GSRD841	female	Han	Han Chinese	EAS	East Asian Ancestry	HAN	Sinitic	104.073	30.579			GSRD
GSRD842	female	Han	Han Chinese	EAS	East Asian Ancestry	HAN	Sinitic	106.558	29.569			GSRD
GSRD843	male	Han	Han Chinese	EAS	East Asian Ancestry	HAN	Sinitic	106.558	29.569			GSRD
GSRD844	female	Han	Han Chinese	EAS	East Asian Ancestry	HAN	Sinitic	106.558	29.569			GSRD
GSRD845	male	Han	Han Chinese	EAS	East Asian Ancestry	HAN	Sinitic	116.413	39.9109			GSRD
GSRD846	male	Han	Han Chinese	EAS	East Asian Ancestry	HAN	Sinitic	116.413	39.9109			GSRD
GSRD847	female	Han	Han Chinese	EAS	East Asian Ancestry	HAN	Sinitic	116.413	39.9109			GSRD
GSRD848	male	Han	Han Chinese	EAS	East Asian Ancestry	HAN	Sinitic	103.857	30.0825			GSRD
GSRD849	female	Han	Han Chinese	EAS	East Asian Ancestry	HAN	Sinitic	103.857	30.0825		Yes	GSRD
GSRD850	female	Han	Han Chinese	EAS	East Asian Ancestry	HAN	Sinitic	112.778	32.1347			GSRD
GSRD851	male	Han	Han Chinese	EAS	East Asian Ancestry	HAN	Sinitic	112.778	32.1347			GSRD
GSRD852	male	Han	Han Chinese	EAS	East Asian Ancestry	HAN	Sinitic	104.073	30.579			GSRD
GSRD853	male	Han	Han Chinese	EAS	East Asian Ancestry	HAN	Sinitic	104.073	30.579			GSRD
GSRD854	female	Han	Han Chinese	EAS	East Asian Ancestry	HAN	Sinitic	104.073	30.579			GSRD
GSRD855	female	Han	Han Chinese	EAS	East Asian Ancestry	HAN	Sinitic	103.679	30.6366			GSRD
GSRD856	male	Han	Han Chinese	EAS	East Asian Ancestry	HAN	Sinitic	103.679	30.6366			GSRD
GSRD857	female	Han	Han Chinese	EAS	East Asian Ancestry	HAN	Sinitic	103.679	30.6366			GSRD
GSRD858	male	Han	Han Chinese	EAS	East Asian Ancestry	HAN	Sinitic	117.502	30.6805			GSRD
GSRD859	male	Han	Han Chinese	EAS	East Asian Ancestry	HAN	Sinitic	117.502	30.6805			GSRD
GSRD860	female	Han	Han Chinese	EAS	East Asian Ancestry	HAN	Sinitic	117.502	30.6805			GSRD
GSRD861	male	Han	Han Chinese	EAS	East Asian Ancestry	HAN	Sinitic	103.724	27.3441			GSRD
GSRD862	male	Han	Han Chinese	EAS	East Asian Ancestry	HAN	Sinitic	103.724	27.3441		Yes	GSRD
GSRD863	female	Han	Han Chinese	EAS	East Asian Ancestry	HAN	Sinitic	103.724	27.3441		Yes	GSRD
GSRD864	female	Han	Han Chinese	EAS	East Asian Ancestry	HAN	Sinitic	107.038	27.7283			GSRD
GSRD865	male	Han	Han Chinese	EAS	East Asian Ancestry	HAN	Sinitic	107.038	27.7283		Yes	GSRD
GSRD866	female	Han	Han Chinese	EAS	East Asian Ancestry	HAN	Sinitic	109.434	24.332		Yes	GSRD
GSRD867	female	Han	Han Chinese	EAS	East Asian Ancestry	HAN	Sinitic	109.434	24.332			GSRD
GSRD868	male	Han	Han Chinese	EAS	East Asian Ancestry	HAN	Sinitic	109.434	24.332			GSRD
GSRD869	female	Han	Han Chinese	EAS	East Asian Ancestry	HAN	Sinitic	109.434	24.332			GSRD
GSRD870	male	Han	Han Chinese	EAS	East Asian Ancestry	HAN	Sinitic	109.434	24.332		Yes	GSRD
GSRD871	female	Han	Han Chinese	EAS	East Asian Ancestry	HAN	Sinitic	109.434	24.332			GSRD
GSRD872	male	Han	Han Chinese	EAS	East Asian Ancestry	HAN	Sinitic	109.434	24.332			GSRD
GSRD873	male	Han	Han Chinese	EAS	East Asian Ancestry	HAN	Sinitic	109.434	24.332			GSRD
GSRD874	female	Han	Han Chinese	EAS	East Asian Ancestry	HAN	Sinitic	109.434	24.332			GSRD
GSRD875	female	Han	Han Chinese	EAS	East Asian Ancestry	HAN	Sinitic	109.434	24.332			GSRD
GSRD876	male	Han	Han Chinese	EAS	East Asian Ancestry	HAN	Sinitic	109.434	24.332			GSRD
GSRD877	female	Han	Han Chinese	EAS	East Asian Ancestry	HAN	Sinitic	109.434	24.332			GSRD
GSRD878	male	Han	Han Chinese	EAS	East Asian Ancestry	HAN	Sinitic	109.434	24.332			GSRD
GSRD879	male	Han	Han Chinese	EAS	East Asian Ancestry	HAN	Sinitic	109.434	24.332			GSRD
GSRD880	male	Han	Han Chinese	EAS	East Asian Ancestry	HAN	Sinitic	109.434	24.332			GSRD
GSRD881	male	Han	Han Chinese	EAS	East Asian Ancestry	HAN	Sinitic	109.434	24.332			GSRD
GSRD882	female	Han	Han Chinese	EAS	East Asian Ancestry	HAN	Sinitic	109.434	24.332			GSRD
GSRD883	female	Han	Han Chinese	EAS	East Asian Ancestry	HAN	Sinitic	104.073	30.579			GSRD
GSRD884	female	Han	Han Chinese	EAS	East Asian Ancestry	HAN	Sinitic	104.073	30.579			GSRD
GSRD885	female	Han	Han Chinese	EAS	East Asian Ancestry	HAN	Sinitic	104.073	30.579			GSRD
GSRD886	male	Han	Han Chinese	EAS	East Asian Ancestry	HAN	Sinitic	104.073	30.579			GSRD
GSRD887	male	Han	Han Chinese	EAS	East Asian Ancestry	HAN	Sinitic	104.073	30.579			GSRD
GSRD888	male	Han	Han Chinese	EAS	East Asian Ancestry	HAN	Sinitic	104.404	31.1331			GSRD
GSRD889	male	Han	Han Chinese	EAS	East Asian Ancestry	HAN	Sinitic	104.404	31.1331			GSRD
GSRD890	female	Han	Han Chinese	EAS	East Asian Ancestry	HAN	Sinitic	103.857	30.0825		Yes	GSRD
GSRD891	male	Han	Han Chinese	EAS	East Asian Ancestry	HAN	Sinitic	103.857	30.0825		Yes	GSRD
GSRD892	female	Han	Han Chinese	EAS	East Asian Ancestry	HAN	Sinitic	103.857	30.0825			GSRD
GSRD893	male	Han	Han Chinese	EAS	East Asian Ancestry	HAN	Sinitic	114.893	40.7732			GSRD
GSRD894	male	Han	Han Chinese	EAS	East Asian Ancestry	HAN	Sinitic	114.893	40.7732		Yes	GSRD
GSRD895	female	Han	Han Chinese	EAS	East Asian Ancestry	HAN	Sinitic	103.05	30.0168			GSRD
GSRD896	male	Han	Han Chinese	EAS	East Asian Ancestry	HAN	Sinitic	103.05	30.0168		Yes	GSRD
GSRD897	female	Han	Han Chinese	EAS	East Asian Ancestry	HAN	Sinitic	103.05	30.0168		Yes	GSRD
GSRD898	female	Han	Han Chinese	EAS	East Asian Ancestry	HAN	Sinitic	103.05	30.0168			GSRD
GSRD899	male	Han	Han Chinese	EAS	East Asian Ancestry	HAN	Sinitic	102.554	24.3577			GSRD
GSRD900	male	Han	Han Chinese	EAS	East Asian Ancestry	HAN	Sinitic	102.554	24.3577		Yes	GSRD
GSRD901	female	Han	Han Chinese	EAS	East Asian Ancestry	HAN	Sinitic	102.554	24.3577		Yes	GSRD
GSRD902	male	Han	Han Chinese	EAS	East Asian Ancestry	HAN	Sinitic	113.759	34.7717			GSRD
GSRD903	male	Han	Han Chinese	EAS	East Asian Ancestry	HAN	Sinitic	112.459	34.6243			GSRD
GSRD904	female	Han	Han Chinese	EAS	East Asian Ancestry	HAN	Sinitic	112.851	34.1728			GSRD
GSRD905	female	Han	Han Chinese	EAS	East Asian Ancestry	HAN	Sinitic	113.759	34.7717			GSRD
GSRD906	male	Han	Han Chinese	EAS	East Asian Ancestry	HAN	Sinitic	112.459	34.6243			GSRD
GSRD907	male	Han	Han Chinese	EAS	East Asian Ancestry	HAN	Sinitic	112.459	34.6243			GSRD
GSRD908	female	Han	Han Chinese	EAS	East Asian Ancestry	HAN	Sinitic	114.028	33.0178			GSRD
GSRD909	male	Han	Han Chinese	EAS	East Asian Ancestry	HAN	Sinitic	112.459	34.6243			GSRD
GSRD910	male	Han	Han Chinese	EAS	East Asian Ancestry	HAN	Sinitic	112.459	34.6243			GSRD
GSRD911	female	Han	Han Chinese	EAS	East Asian Ancestry	HAN	Sinitic	112.459	34.6243			GSRD
GSRD912	female	Han	Han Chinese	EAS	East Asian Ancestry	HAN	Sinitic	113.759	34.7717		Yes	GSRD
GSRD913	female	Han	Han Chinese	EAS	East Asian Ancestry	HAN	Sinitic	111.207	34.7783			GSRD
GSRD914	female	Han	Han Chinese	EAS	East Asian Ancestry	HAN	Sinitic	121.454	37.47			GSRD
GSRD915	male	Han	Han Chinese	EAS	East Asian Ancestry	HAN	Sinitic	121.454	37.47			GSRD
GSRD916	female	Han	Han Chinese	EAS	East Asian Ancestry	HAN	Sinitic	121.454	37.47			GSRD
GSRD917	female	Han	Han Chinese	EAS	East Asian Ancestry	HAN	Sinitic	121.454	37.47			GSRD
GSRD918	female	Han	Han Chinese	EAS	East Asian Ancestry	HAN	Sinitic	112.459	34.6243			GSRD
GSRD919	male	Han	Han Chinese	EAS	East Asian Ancestry	HAN	Sinitic	112.459	34.6243			GSRD
GSRD920	female	Han	Han Chinese	EAS	East Asian Ancestry	HAN	Sinitic	112.459	34.6243			GSRD
GSRD921	male	Han	Han Chinese	EAS	East Asian Ancestry	HAN	Sinitic	112.459	34.6243			GSRD
GSRD922	male	Han	Han Chinese	EAS	East Asian Ancestry	HAN	Sinitic	112.459	34.6243			GSRD
GSRD923	female	Han	Han Chinese	EAS	East Asian Ancestry	HAN	Sinitic	112.459	34.6243		Yes	GSRD
GSRD924	male	Han	Han Chinese	EAS	East Asian Ancestry	HAN	Sinitic	112.535	32.9966			GSRD
GSRD925	male	Han	Han Chinese	EAS	East Asian Ancestry	HAN	Sinitic	112.535	32.9966			GSRD
GSRD926	female	Han	Han Chinese	EAS	East Asian Ancestry	HAN	Sinitic	112.535	32.9966			GSRD
GSRD927	male	Han	Han Chinese	EAS	East Asian Ancestry	HAN	Sinitic	113.028	34.7541		Yes	GSRD
GSRD928	male	Han	Han Chinese	EAS	East Asian Ancestry	HAN	Sinitic	113.028	34.7541			GSRD
GSRD929	female	Han	Han Chinese	EAS	East Asian Ancestry	HAN	Sinitic	113.028	34.7541			GSRD
GSRD930	male	Han	Han Chinese	EAS	East Asian Ancestry	HAN	Sinitic	104.404	31.1331			GSRD
GSRD931	male	Han	Han Chinese	EAS	East Asian Ancestry	HAN	Sinitic	104.404	31.1331			GSRD
GSRD932	female	Han	Han Chinese	EAS	East Asian Ancestry	HAN	Sinitic	102.274	27.8878		Yes	GSRD
GSRD933	female	Han	Han Chinese	EAS	East Asian Ancestry	HAN	Sinitic	117.233	31.8266			GSRD
GSRD934	male	Han	Han Chinese	EAS	East Asian Ancestry	HAN	Sinitic	117.233	31.8266			GSRD
GSRD935	female	Han	Han Chinese	EAS	East Asian Ancestry	HAN	Sinitic	117.233	31.8266			GSRD
GSRD936	female	Han	Han Chinese	EAS	East Asian Ancestry	HAN	Sinitic	104.784	29.3456			GSRD
GSRD937	male	Han	Han Chinese	EAS	East Asian Ancestry	HAN	Sinitic	104.784	29.3456			GSRD
GSRD938	female	Han	Han Chinese	EAS	East Asian Ancestry	HAN	Sinitic	104.784	29.3456		Yes	GSRD
GSRD939	female	Han	Han Chinese	EAS	East Asian Ancestry	HAN	Sinitic	103.857	30.0825			GSRD
GSRD940	male	Han	Han Chinese	EAS	East Asian Ancestry	HAN	Sinitic	106.558	29.569			GSRD
GSRD941	female	Han	Han Chinese	EAS	East Asian Ancestry	HAN	Sinitic	103.857	30.0825		Yes	GSRD
GSRD942	female	Han	Han Chinese	EAS	East Asian Ancestry	HAN	Sinitic	103.802	25.4964			GSRD
GSRD943	male	Han	Han Chinese	EAS	East Asian Ancestry	HAN	Sinitic	103.802	25.4964		Yes	GSRD
GSRD944	female	Han	Han Chinese	EAS	East Asian Ancestry	HAN	Sinitic	103.802	25.4964			GSRD
GSRD945	female	Han	Han Chinese	EAS	East Asian Ancestry	HAN	Sinitic	103.382	23.37			GSRD
GSRD946	male	Han	Han Chinese	EAS	East Asian Ancestry	HAN	Sinitic	103.382	23.37			GSRD
GSRD947	female	Han	Han Chinese	EAS	East Asian Ancestry	HAN	Sinitic	103.382	23.37			GSRD
GSRD948	male	Han	Han Chinese	EAS	East Asian Ancestry	HAN	Sinitic	103.382	23.37			GSRD
GSRD949	male	Han	Han Chinese	EAS	East Asian Ancestry	HAN	Sinitic	102.554	24.3577			GSRD
GSRD950	male	Han	Han Chinese	EAS	East Asian Ancestry	HAN	Sinitic	102.554	24.3577		Yes	GSRD
GSRD951	female	Han	Han Chinese	EAS	East Asian Ancestry	HAN	Sinitic	102.554	24.3577		Yes	GSRD
GSRD952	male	Han	Han Chinese	EAS	East Asian Ancestry	HAN	Sinitic	102.839	24.8863			GSRD
GSRD953	male	Han	Han Chinese	EAS	East Asian Ancestry	HAN	Sinitic	106.714	26.604		Yes	GSRD
GSRD954	female	Han	Han Chinese	EAS	East Asian Ancestry	HAN	Sinitic	102.839	24.8863		Yes	GSRD
GSRD955	male	Han	Han Chinese	EAS	East Asian Ancestry	HAN	Sinitic	104.073	30.5775			GSRD
GSRD956	male	Han	Han Chinese	EAS	East Asian Ancestry	HAN	Sinitic	104.073	30.579			GSRD
GSRD957	female	Han	Han Chinese	EAS	East Asian Ancestry	HAN	Sinitic	104.073	30.579			GSRD
GSRD958	male	Han	Han Chinese	EAS	East Asian Ancestry	HAN	Sinitic	104.073	30.579			GSRD
GSRD959	male	Han	Han Chinese	EAS	East Asian Ancestry	HAN	Sinitic	104.073	30.579			GSRD
GSRD960	female	Han	Han Chinese	EAS	East Asian Ancestry	HAN	Sinitic	104.073	30.579			GSRD
GSRD961	male	Han	Han Chinese	EAS	East Asian Ancestry	HAN	Sinitic	104.073	30.579			GSRD
GSRD962	female	Han	Han Chinese	EAS	East Asian Ancestry	HAN	Sinitic	104.073	30.579			GSRD
GSRD963	male	Han	Han Chinese	EAS	East Asian Ancestry	HAN	Sinitic	105.85	32.4416			GSRD
GSRD964	male	Han	Han Chinese	EAS	East Asian Ancestry	HAN	Sinitic	104.073	30.579			GSRD
GSRD965	male	Han	Han Chinese	EAS	East Asian Ancestry	HAN	Sinitic	104.073	30.579			GSRD
GSRD966	male	Han	Han Chinese	EAS	East Asian Ancestry	HAN	Sinitic	104.073	30.579			GSRD
GSRD967	female	Han	Han Chinese	EAS	East Asian Ancestry	HAN	Sinitic	104.073	30.579			GSRD
GSRD968	male	Han	Han Chinese	EAS	East Asian Ancestry	HAN	Sinitic	119.407	41.2517			GSRD
GSRD969	male	Han	Han Chinese	EAS	East Asian Ancestry	HAN	Sinitic	119.407	41.2517		Yes	GSRD
GSRD970	female	Han	Han Chinese	EAS	East Asian Ancestry	HAN	Sinitic	119.407	41.2517		Yes	GSRD
GSRD971	female	Han	Han Chinese	EAS	East Asian Ancestry	HAN	Sinitic	104.073	30.579			GSRD
GSRD972	female	Han	Han Chinese	EAS	East Asian Ancestry	HAN	Sinitic	104.634	30.135		Yes	GSRD
GSRD973	male	Han	Han Chinese	EAS	East Asian Ancestry	HAN	Sinitic	108.643	24.4917			GSRD
GSRD974	female	Han	Han Chinese	EAS	East Asian Ancestry	HAN	Sinitic	112.459	34.6243			GSRD
GSRD975	male	Han	Han Chinese	EAS	East Asian Ancestry	HAN	Sinitic	112.459	34.6243			GSRD
GSRD976	male	Han	Han Chinese	EAS	East Asian Ancestry	HAN	Sinitic	102.839	24.8863			GSRD
GSRD977	male	Han	Han Chinese	EAS	East Asian Ancestry	HAN	Sinitic	103.802	25.4964		Yes	GSRD
GSRD978	female	Han	Han Chinese	EAS	East Asian Ancestry	HAN	Sinitic	102.839	24.8863		Yes	GSRD
GSRD979	male	Han	Han Chinese	EAS	East Asian Ancestry	HAN	Sinitic	102.839	24.8863			GSRD
GSRD980	female	Han	Han Chinese	EAS	East Asian Ancestry	HAN	Sinitic	104.073	30.579			GSRD
GSRD981	male	Han	Han Chinese	EAS	East Asian Ancestry	HAN	Sinitic	104.073	30.579			GSRD
GSRD982	female	Han	Han Chinese	EAS	East Asian Ancestry	HAN	Sinitic	104.073	30.579			GSRD
GSRD983	male	Han	Han Chinese	EAS	East Asian Ancestry	HAN	Sinitic	104.073	30.579			GSRD
GSRD984	male	Han	Han Chinese	EAS	East Asian Ancestry	HAN	Sinitic	104.073	30.579			GSRD
GSRD985	female	Han	Han Chinese	EAS	East Asian Ancestry	HAN	Sinitic	104.073	30.579		Yes	GSRD
GSRD986	female	Han	Han Chinese	EAS	East Asian Ancestry	HAN	Sinitic	104.073	30.579			GSRD
GSRD987	male	Han	Han Chinese	EAS	East Asian Ancestry	HAN	Sinitic	104.073	30.579			GSRD
GSRD988	female	Han	Han Chinese	EAS	East Asian Ancestry	HAN	Sinitic	104.073	30.579			GSRD
GSRD989	female	Han	Han Chinese	EAS	East Asian Ancestry	HAN	Sinitic	109.434	24.332			GSRD
GSRD990	male	Han	Han Chinese	EAS	East Asian Ancestry	HAN	Sinitic	109.434	24.332			GSRD
GSRD991	male	Han	Han Chinese	EAS	East Asian Ancestry	HAN	Sinitic	109.434	24.332			GSRD
GSRD992	male	Han	Han Chinese	EAS	East Asian Ancestry	HAN	Sinitic	109.434	24.332			GSRD
GSRD993	female	Han	Han Chinese	EAS	East Asian Ancestry	HAN	Sinitic	109.434	24.332		Yes	GSRD
GSRD994	male	Han	Han Chinese	EAS	East Asian Ancestry	HAN	Sinitic	102.839	24.8863			GSRD
GSRD995	male	Han	Han Chinese	EAS	East Asian Ancestry	HAN	Sinitic	101.534	25.0518		Yes	GSRD
GSRD996	female	Han	Han Chinese	EAS	East Asian Ancestry	HAN	Sinitic	102.839	24.8863		Yes	GSRD
GSRD997	male	Han	Han Chinese	EAS	East Asian Ancestry	HAN	Sinitic	103.802	25.4964		Yes	GSRD
GSRD998	female	Han	Han Chinese	EAS	East Asian Ancestry	HAN	Sinitic	103.802	25.4964			GSRD
GSRD999	male	Han	Han Chinese	EAS	East Asian Ancestry	HAN	Sinitic	100.275	25.6121			GSRD
GSRD1000	male	Han	Han Chinese	EAS	East Asian Ancestry	HAN	Sinitic	100.275	25.6121		Yes	GSRD
GSRD1001	female	Han	Han Chinese	EAS	East Asian Ancestry	HAN	Sinitic	100.275	25.6121		Yes	GSRD
GSRD1002	male	Han	Han Chinese	EAS	East Asian Ancestry	HAN	Sinitic	118.061	36.8191			GSRD
GSRD1003	male	Han	Han Chinese	EAS	East Asian Ancestry	HAN	Sinitic	118.061	36.8191			GSRD
GSRD1004	female	Han	Han Chinese	EAS	East Asian Ancestry	HAN	Sinitic	117.094	36.2059		Yes	GSRD
GSRD1005	male	Han	Han Chinese	EAS	East Asian Ancestry	HAN	Sinitic	115.992	36.4628			GSRD
GSRD1006	male	Han	Han Chinese	EAS	East Asian Ancestry	HAN	Sinitic	121.454	37.47		Yes	GSRD
GSRD1007	female	Han	Han Chinese	EAS	East Asian Ancestry	HAN	Sinitic	115.992	36.4628			GSRD
GSRD1008	female	Han	Han Chinese	EAS	East Asian Ancestry	HAN	Sinitic	104.404	31.1331			GSRD
GSRD1009	female	Han	Han Chinese	EAS	East Asian Ancestry	HAN	Sinitic	104.228	31.3436		Yes	GSRD
GSRD1010	male	Han	Han Chinese	EAS	East Asian Ancestry	HAN	Sinitic	106.558	29.569			GSRD
GSRD1011	male	Han	Han Chinese	EAS	East Asian Ancestry	HAN	Sinitic	106.558	29.569			GSRD
GSRD1012	female	Han	Han Chinese	EAS	East Asian Ancestry	HAN	Sinitic	106.558	29.569			GSRD
GSRD1013	female	Han	Han Chinese	EAS	East Asian Ancestry	HAN	Sinitic	106.558	29.569		Yes	GSRD
GSRD1014	male	Han	Han Chinese	EAS	East Asian Ancestry	HAN	Sinitic	104.073	30.579			GSRD
GSRD1015	male	Han	Han Chinese	EAS	East Asian Ancestry	HAN	Sinitic	105.065	29.5859			GSRD
GSRD1016	female	Han	Han Chinese	EAS	East Asian Ancestry	HAN	Sinitic	113.389	31.6965			GSRD
GSRD1017	female	Han	Han Chinese	EAS	East Asian Ancestry	HAN	Sinitic	104.174	31.1329			GSRD
GSRD1018	male	Han	Han Chinese	EAS	East Asian Ancestry	HAN	Sinitic	104.174	31.1329			GSRD
GSRD1019	female	Han	Han Chinese	EAS	East Asian Ancestry	HAN	Sinitic	104.174	31.1329			GSRD
GSRD1020	male	Han	Han Chinese	EAS	East Asian Ancestry	HAN	Sinitic	104.174	31.1329			GSRD
GSRD1021	male	Han	Han Chinese	EAS	East Asian Ancestry	HAN	Sinitic	104.073	30.579			GSRD
GSRD1022	male	Han	Han Chinese	EAS	East Asian Ancestry	HAN	Sinitic	104.073	30.579			GSRD
GSRD1023	female	Han	Han Chinese	EAS	East Asian Ancestry	HAN	Sinitic	107.475	31.2143			GSRD
GSRD1024	male	Han	Han Chinese	EAS	East Asian Ancestry	HAN	Sinitic	106.558	29.569			GSRD
GSRD1025	male	Han	Han Chinese	EAS	East Asian Ancestry	HAN	Sinitic	106.558	29.569			GSRD
GSRD1026	female	Han	Han Chinese	EAS	East Asian Ancestry	HAN	Sinitic	106.558	29.569			GSRD
GSRD1027	female	Han	Han Chinese	EAS	East Asian Ancestry	HAN	Sinitic	106.558	29.569			GSRD
GSRD1028	male	Han	Han Chinese	EAS	East Asian Ancestry	HAN	Sinitic	104.073	30.579			GSRD
GSRD1029	male	Han	Han Chinese	EAS	East Asian Ancestry	HAN	Sinitic	104.073	30.579			GSRD
GSRD1030	female	Han	Han Chinese	EAS	East Asian Ancestry	HAN	Sinitic	104.073	30.579			GSRD
GSRD1031	male	Han	Han Chinese	EAS	East Asian Ancestry	HAN	Sinitic	100.095	23.8905			GSRD
GSRD1032	female	Han	Han Chinese	EAS	East Asian Ancestry	HAN	Sinitic	99.168	25.1179		Yes	GSRD
GSRD1033	male	Han	Han Chinese	EAS	East Asian Ancestry	HAN	Sinitic	99.168	25.1179		Yes	GSRD
GSRD1034	female	Han	Han Chinese	EAS	East Asian Ancestry	HAN	Sinitic	99.168	25.1179		Yes	GSRD
GSRD1035	male	Han	Han Chinese	EAS	East Asian Ancestry	HAN	Sinitic	112.535	32.9966			GSRD
GSRD1036	male	Han	Han Chinese	EAS	East Asian Ancestry	HAN	Sinitic	112.535	32.9966			GSRD
GSRD1037	female	Han	Han Chinese	EAS	East Asian Ancestry	HAN	Sinitic	112.535	32.9966			GSRD
GSRD1038	female	Han	Han Chinese	EAS	East Asian Ancestry	HAN	Sinitic	107.528	26.2606			GSRD
GSRD1039	male	Han	Han Chinese	EAS	East Asian Ancestry	HAN	Sinitic	107.528	26.2606		Yes	GSRD
GSRD1040	female	Han	Han Chinese	EAS	East Asian Ancestry	HAN	Sinitic	107.528	26.2606		Yes	GSRD
GSRD1041	female	Han	Han Chinese	EAS	East Asian Ancestry	HAN	Sinitic	112.459	34.6243			GSRD
GSRD1042	male	Han	Han Chinese	EAS	East Asian Ancestry	HAN	Sinitic	112.459	34.6243			GSRD
GSRD1043	female	Han	Han Chinese	EAS	East Asian Ancestry	HAN	Sinitic	112.459	34.6243			GSRD
GSRD1044	male	Han	Han Chinese	EAS	East Asian Ancestry	HAN	Sinitic	115.662	34.4202		Yes	GSRD
GSRD1045	female	Han	Han Chinese	EAS	East Asian Ancestry	HAN	Sinitic	112.459	34.6243			GSRD
GSRD1046	female	Han	Han Chinese	EAS	East Asian Ancestry	HAN	Sinitic	113.2	33.7721			GSRD
GSRD1047	male	Han	Han Chinese	EAS	East Asian Ancestry	HAN	Sinitic	113.2	33.7721			GSRD
GSRD1048	female	Han	Han Chinese	EAS	East Asian Ancestry	HAN	Sinitic	113.858	34.0414			GSRD
GSRD1049	male	Han	Han Chinese	EAS	East Asian Ancestry	HAN	Sinitic	113.631	34.7534			GSRD
GSRD1050	male	Han	Han Chinese	EAS	East Asian Ancestry	HAN	Sinitic	113.631	34.7534			GSRD
GSRD1051	female	Han	Han Chinese	EAS	East Asian Ancestry	HAN	Sinitic	113.631	34.7534			GSRD
GSRD1052	male	Han	Han Chinese	EAS	East Asian Ancestry	HAN	Sinitic	113.631	34.7534			GSRD
GSRD1053	male	Han	Han Chinese	EAS	East Asian Ancestry	HAN	Sinitic	112.459	34.6243			GSRD
GSRD1054	male	Han	Han Chinese	EAS	East Asian Ancestry	HAN	Sinitic	112.459	34.6243			GSRD
GSRD1055	female	Han	Han Chinese	EAS	East Asian Ancestry	HAN	Sinitic	112.459	34.6243			GSRD
GSRD1056	male	Han	Han Chinese	EAS	East Asian Ancestry	HAN	Sinitic	112.459	34.6243			GSRD
GSRD1057	male	Han	Han Chinese	EAS	East Asian Ancestry	HAN	Sinitic	109.501	36.6561		Yes	GSRD
GSRD1058	female	Han	Han Chinese	EAS	East Asian Ancestry	HAN	Sinitic	112.459	34.6243			GSRD
GSRD1059	male	Han	Han Chinese	EAS	East Asian Ancestry	HAN	Sinitic	112.459	34.6243			GSRD
GSRD1060	female	Han	Han Chinese	EAS	East Asian Ancestry	HAN	Sinitic	121.481	31.2359		Yes	GSRD
GSRD1061	male	Han	Han Chinese	EAS	East Asian Ancestry	HAN	Sinitic	112.48	34.1598			GSRD
GSRD1062	male	Han	Han Chinese	EAS	East Asian Ancestry	HAN	Sinitic	112.48	34.1598		Yes	GSRD
GSRD1063	female	Han	Han Chinese	EAS	East Asian Ancestry	HAN	Sinitic	112.48	34.1598		Yes	GSRD
GSRD1064	female	Han	Han Chinese	EAS	East Asian Ancestry	HAN	Sinitic	112.459	34.6243			GSRD
GSRD1065	male	Han	Han Chinese	EAS	East Asian Ancestry	HAN	Sinitic	112.459	34.6243			GSRD
GSRD1066	female	Han	Han Chinese	EAS	East Asian Ancestry	HAN	Sinitic	112.459	34.6243			GSRD
GSRD1067	male	Han	Han Chinese	EAS	East Asian Ancestry	HAN	Sinitic	112.459	34.6243			GSRD
GSRD1068	male	Han	Han Chinese	EAS	East Asian Ancestry	HAN	Sinitic	112.459	34.6243			GSRD
GSRD1069	male	Han	Han Chinese	EAS	East Asian Ancestry	HAN	Sinitic	112.459	34.6243			GSRD
GSRD1070	female	Han	Han Chinese	EAS	East Asian Ancestry	HAN	Sinitic	112.459	34.6243			GSRD
GSRD1071	male	Han	Han Chinese	EAS	East Asian Ancestry	HAN	Sinitic	113.812	35.1966			GSRD
GSRD1072	male	Han	Han Chinese	EAS	East Asian Ancestry	HAN	Sinitic	113.812	35.1966			GSRD
GSRD1073	female	Han	Han Chinese	EAS	East Asian Ancestry	HAN	Sinitic	113.812	35.1966		Yes	GSRD
GSRD1074	female	Han	Han Chinese	EAS	East Asian Ancestry	HAN	Sinitic	112.459	34.6243			GSRD
GSRD1075	male	Han	Han Chinese	EAS	East Asian Ancestry	HAN	Sinitic	112.459	34.6243		Yes	GSRD
GSRD1076	female	Han	Han Chinese	EAS	East Asian Ancestry	HAN	Sinitic	112.459	34.6243			GSRD
GSRD1077	male	Han	Han Chinese	EAS	East Asian Ancestry	HAN	Sinitic	120.706	28.0011			GSRD
GSRD1078	female	Han	Han Chinese	EAS	East Asian Ancestry	HAN	Sinitic	120.706	28.0011			GSRD
GSRD1079	male	Han	Han Chinese	EAS	East Asian Ancestry	HAN	Sinitic	120.706	28.0011			GSRD
GSRD1080	female	Han	Han Chinese	EAS	East Asian Ancestry	HAN	Sinitic	120.706	28.0011			GSRD
GSRD1081	female	Han	Han Chinese	EAS	East Asian Ancestry	HAN	Sinitic	112.459	34.6243			GSRD
GSRD1082	male	Han	Han Chinese	EAS	East Asian Ancestry	HAN	Sinitic	115.488	35.2394		Yes	GSRD
GSRD1083	female	Han	Han Chinese	EAS	East Asian Ancestry	HAN	Sinitic	112.459	34.6243		Yes	GSRD
GSRD1084	male	Han	Han Chinese	EAS	East Asian Ancestry	HAN	Sinitic	112.459	34.6243			GSRD
GSRD1085	male	Han	Han Chinese	EAS	East Asian Ancestry	HAN	Sinitic	112.459	34.6243			GSRD
GSRD1086	female	Han	Han Chinese	EAS	East Asian Ancestry	HAN	Sinitic	112.459	34.6243			GSRD
GSRD1087	male	Han	Han Chinese	EAS	East Asian Ancestry	HAN	Sinitic	112.459	34.6243			GSRD
GSRD1088	female	Han	Han Chinese	EAS	East Asian Ancestry	HAN	Sinitic	107.475	31.2143			GSRD
GSRD1089	male	Han	Han Chinese	EAS	East Asian Ancestry	HAN	Sinitic	107.475	31.2143		Yes	GSRD
GSRD1090	female	Han	Han Chinese	EAS	East Asian Ancestry	HAN	Sinitic	107.475	31.2143			GSRD
GSRD1091	female	Han	Han Chinese	EAS	East Asian Ancestry	HAN	Sinitic	116.413	39.9109			GSRD
GSRD1092	male	Han	Han Chinese	EAS	East Asian Ancestry	HAN	Sinitic	116.413	39.9109			GSRD
GSRD1093	female	Han	Han Chinese	EAS	East Asian Ancestry	HAN	Sinitic	116.413	39.9109			GSRD
GSRD1094	female	Han	Han Chinese	EAS	East Asian Ancestry	HAN	Sinitic	102.274	27.8878			GSRD
GSRD1095	male	Han	Han Chinese	EAS	East Asian Ancestry	HAN	Sinitic	102.274	27.8878		Yes	GSRD
GSRD1096	female	Han	Han Chinese	EAS	East Asian Ancestry	HAN	Sinitic	102.274	27.8878			GSRD
GSRD1097	female	Han	Han Chinese	EAS	East Asian Ancestry	HAN	Sinitic	115.992	36.4628			GSRD
GSRD1098	male	Han	Han Chinese	EAS	East Asian Ancestry	HAN	Sinitic	115.992	36.4628		Yes	GSRD
GSRD1099	male	Han	Han Chinese	EAS	East Asian Ancestry	HAN	Sinitic	115.992	36.4628			GSRD
GSRD1100	male	Han	Han Chinese	EAS	East Asian Ancestry	HAN	Sinitic	115.992	36.4628			GSRD
GSRD1101	male	Han	Han Chinese	EAS	East Asian Ancestry	HAN	Sinitic	115.992	36.4628			GSRD
GSRD1102	male	Han	Han Chinese	EAS	East Asian Ancestry	HAN	Sinitic	115.992	36.4628			GSRD
GSRD1103	male	Han	Han Chinese	EAS	East Asian Ancestry	HAN	Sinitic	104.784	29.3456			GSRD
GSRD1104	female	Han	Han Chinese	EAS	East Asian Ancestry	HAN	Sinitic	104.784	29.3456			GSRD
GSRD1105	male	Han	Han Chinese	EAS	East Asian Ancestry	HAN	Sinitic	126.542	45.8088			GSRD
GSRD1106	male	Han	Han Chinese	EAS	East Asian Ancestry	HAN	Sinitic	126.542	45.8088			GSRD
GSRD1107	female	Han	Han Chinese	EAS	East Asian Ancestry	HAN	Sinitic	114.537	38.0432			GSRD
GSRD1108	male	Han	Han Chinese	EAS	East Asian Ancestry	HAN	Sinitic	115.415	37.3641			GSRD
GSRD1109	male	Han	Han Chinese	EAS	East Asian Ancestry	HAN	Sinitic	115.415	37.3641			GSRD
GSRD1110	female	Han	Han Chinese	EAS	East Asian Ancestry	HAN	Sinitic	115.415	37.3641			GSRD
GSRD1111	male	Han	Han Chinese	EAS	East Asian Ancestry	HAN	Sinitic	115.415	37.3641			GSRD
GSRD1112	female	Han	Han Chinese	EAS	East Asian Ancestry	HAN	Sinitic	114.065	22.5485			GSRD
GSRD1113	male	Han	Han Chinese	EAS	East Asian Ancestry	HAN	Sinitic	115.382	22.7913			GSRD
GSRD1114	female	Han	Han Chinese	EAS	East Asian Ancestry	HAN	Sinitic	114.321	34.804			GSRD
GSRD1115	male	Han	Han Chinese	EAS	East Asian Ancestry	HAN	Sinitic	103.724	27.3441			GSRD
GSRD1116	male	Han	Han Chinese	EAS	East Asian Ancestry	HAN	Sinitic	103.724	27.3441			GSRD
GSRD1117	male	Han	Han Chinese	EAS	East Asian Ancestry	HAN	Sinitic	105.299	27.2902			GSRD
GSRD1118	male	Han	Han Chinese	EAS	East Asian Ancestry	HAN	Sinitic	98.5914	24.438			GSRD
GSRD1119	male	Han	Han Chinese	EAS	East Asian Ancestry	HAN	Sinitic	98.5914	24.438		Yes	GSRD
GSRD1120	female	Han	Han Chinese	EAS	East Asian Ancestry	HAN	Sinitic	98.5914	24.438		Yes	GSRD
GSRD1121	male	Han	Han Chinese	EAS	East Asian Ancestry	HAN	Sinitic	102.839	24.8863			GSRD
GSRD1122	male	Han	Han Chinese	EAS	East Asian Ancestry	HAN	Sinitic	103.724	27.3441		Yes	GSRD
GSRD1123	female	Han	Han Chinese	EAS	East Asian Ancestry	HAN	Sinitic	101.534	25.0518		Yes	GSRD
GSRD1124	male	Han	Han Chinese	EAS	East Asian Ancestry	HAN	Sinitic	103.802	25.4964			GSRD
GSRD1125	male	Han	Han Chinese	EAS	East Asian Ancestry	HAN	Sinitic	103.802	25.4964		Yes	GSRD
GSRD1126	female	Han	Han Chinese	EAS	East Asian Ancestry	HAN	Sinitic	103.802	25.4964		Yes	GSRD
GSRD1127	male	Han	Han Chinese	EAS	East Asian Ancestry	HAN	Sinitic	103.802	25.4964			GSRD
GSRD1128	male	Han	Han Chinese	EAS	East Asian Ancestry	HAN	Sinitic	100.275	25.6121			GSRD
GSRD1129	male	Han	Han Chinese	EAS	East Asian Ancestry	HAN	Sinitic	100.275	25.6121		Yes	GSRD
GSRD1130	female	Han	Han Chinese	EAS	East Asian Ancestry	HAN	Sinitic	100.275	25.6121		Yes	GSRD
GSRD1131	male	Han	Han Chinese	EAS	East Asian Ancestry	HAN	Sinitic	112.002	27.7032			GSRD
GSRD1132	female	Han	Han Chinese	EAS	East Asian Ancestry	HAN	Sinitic	103.802	25.4964		Yes	GSRD
GSRD1133	male	Han	Han Chinese	EAS	East Asian Ancestry	HAN	Sinitic	104.784	29.3456			GSRD
GSRD1134	male	Han	Han Chinese	EAS	East Asian Ancestry	HAN	Sinitic	104.784	29.3456			GSRD
GSRD1135	female	Han	Han Chinese	EAS	East Asian Ancestry	HAN	Sinitic	104.784	29.3456			GSRD
GSRD1136	male	Han	Han Chinese	EAS	East Asian Ancestry	HAN	Sinitic	104.784	29.3456			GSRD
GSRD1137	female	Han	Han Chinese	EAS	East Asian Ancestry	HAN	Sinitic	104.784	29.3456			GSRD
GSRD1138	male	Han	Han Chinese	EAS	East Asian Ancestry	HAN	Sinitic	104.784	29.3456			GSRD
GSRD1139	male	Han	Han Chinese	EAS	East Asian Ancestry	HAN	Sinitic	104.784	29.3456			GSRD
GSRD1140	female	Han	Han Chinese	EAS	East Asian Ancestry	HAN	Sinitic	104.784	29.3456		Yes	GSRD
GSRD1141	male	Han	Han Chinese	EAS	East Asian Ancestry	HAN	Sinitic	104.784	29.3456			GSRD
GSRD1142	male	Han	Han Chinese	EAS	East Asian Ancestry	HAN	Sinitic	104.784	29.3456		Yes	GSRD
GSRD1143	female	Han	Han Chinese	EAS	East Asian Ancestry	HAN	Sinitic	104.784	29.3456			GSRD
GSRD1144	male	Han	Han Chinese	EAS	East Asian Ancestry	HAN	Sinitic	104.784	29.3456			GSRD
GSRD1145	male	Han	Han Chinese	EAS	East Asian Ancestry	HAN	Sinitic	104.784	29.3456		Yes	GSRD
GSRD1146	female	Han	Han Chinese	EAS	East Asian Ancestry	HAN	Sinitic	104.784	29.3456			GSRD
GSRD1147	female	Han	Han Chinese	EAS	East Asian Ancestry	HAN	Sinitic	105.065	29.5859			GSRD
GSRD1148	male	Han	Han Chinese	EAS	East Asian Ancestry	HAN	Sinitic	105.065	29.5859			GSRD
GSRD1149	female	Han	Han Chinese	EAS	East Asian Ancestry	HAN	Sinitic	105.065	29.5859			GSRD
GSRD1150	female	Han	Han Chinese	EAS	East Asian Ancestry	HAN	Sinitic	104.649	28.758			GSRD
GSRD1151	male	Han	Han Chinese	EAS	East Asian Ancestry	HAN	Sinitic	104.649	28.758		Yes	GSRD
GSRD1152	female	Han	Han Chinese	EAS	East Asian Ancestry	HAN	Sinitic	104.784	29.3456			GSRD
GSRD1153	male	Han	Han Chinese	EAS	East Asian Ancestry	HAN	Sinitic	104.784	29.3456			GSRD
GSRD1154	male	Han	Han Chinese	EAS	East Asian Ancestry	HAN	Sinitic	104.784	29.3456			GSRD
GSRD1155	female	Han	Han Chinese	EAS	East Asian Ancestry	HAN	Sinitic	104.784	29.3456		Yes	GSRD
GSRD1156	male	Han	Han Chinese	EAS	East Asian Ancestry	HAN	Sinitic	104.784	29.3456			GSRD
GSRD1157	male	Han	Han Chinese	EAS	East Asian Ancestry	HAN	Sinitic	104.784	29.3456			GSRD
GSRD1158	female	Han	Han Chinese	EAS	East Asian Ancestry	HAN	Sinitic	104.784	29.3456			GSRD
GSRD1159	male	Han	Han Chinese	EAS	East Asian Ancestry	HAN	Sinitic	104.784	29.3456			GSRD
GSRD1160	male	Han	Han Chinese	EAS	East Asian Ancestry	HAN	Sinitic	104.784	29.3456			GSRD
GSRD1161	male	Han	Han Chinese	EAS	East Asian Ancestry	HAN	Sinitic	104.784	29.3456			GSRD
GSRD1162	female	Han	Han Chinese	EAS	East Asian Ancestry	HAN	Sinitic	104.784	29.3456			GSRD
GSRD1163	male	Han	Han Chinese	EAS	East Asian Ancestry	HAN	Sinitic	104.784	29.3456			GSRD
GSRD1164	male	Han	Han Chinese	EAS	East Asian Ancestry	HAN	Sinitic	104.784	29.3456			GSRD
GSRD1165	female	Han	Han Chinese	EAS	East Asian Ancestry	HAN	Sinitic	106.558	29.569		Yes	GSRD
GSRD1166	male	Han	Han Chinese	EAS	East Asian Ancestry	HAN	Sinitic	104.784	29.3456			GSRD
GSRD1167	male	Han	Han Chinese	EAS	East Asian Ancestry	HAN	Sinitic	104.784	29.3456		Yes	GSRD
GSRD1168	female	Han	Han Chinese	EAS	East Asian Ancestry	HAN	Sinitic	104.784	29.3456			GSRD
GSRD1169	male	Han	Han Chinese	EAS	East Asian Ancestry	HAN	Sinitic	104.784	29.3456			GSRD
GSRD1170	male	Han	Han Chinese	EAS	East Asian Ancestry	HAN	Sinitic	104.784	29.3456		Yes	GSRD
GSRD1171	female	Han	Han Chinese	EAS	East Asian Ancestry	HAN	Sinitic	104.784	29.3456			GSRD
GSRD1172	male	Han	Han Chinese	EAS	East Asian Ancestry	HAN	Sinitic	104.784	29.3456			GSRD
GSRD1173	male	Han	Han Chinese	EAS	East Asian Ancestry	HAN	Sinitic	104.784	29.3456			GSRD
GSRD1174	female	Han	Han Chinese	EAS	East Asian Ancestry	HAN	Sinitic	104.784	29.3456		Yes	GSRD
GSRD1175	female	Han	Han Chinese	EAS	East Asian Ancestry	HAN	Sinitic	104.784	29.3456			GSRD
GSRD1176	male	Han	Han Chinese	EAS	East Asian Ancestry	HAN	Sinitic	104.784	29.3456		Yes	GSRD
GSRD1177	female	Han	Han Chinese	EAS	East Asian Ancestry	HAN	Sinitic	104.784	29.3456			GSRD
GSRD1178	male	Han	Han Chinese	EAS	East Asian Ancestry	HAN	Sinitic	104.784	29.3456			GSRD
GSRD1179	male	Han	Han Chinese	EAS	East Asian Ancestry	HAN	Sinitic	104.784	29.3456			GSRD
GSRD1180	female	Han	Han Chinese	EAS	East Asian Ancestry	HAN	Sinitic	104.784	29.3456		Yes	GSRD
GSRD1181	female	Han	Han Chinese	EAS	East Asian Ancestry	HAN	Sinitic	104.784	29.3456			GSRD
GSRD1182	male	Han	Han Chinese	EAS	East Asian Ancestry	HAN	Sinitic	104.784	29.3456			GSRD
GSRD1183	female	Han	Han Chinese	EAS	East Asian Ancestry	HAN	Sinitic	104.784	29.3456		Yes	GSRD
GSRD1184	male	Han	Han Chinese	EAS	East Asian Ancestry	HAN	Sinitic	104.784	29.3456			GSRD
GSRD1185	male	Han	Han Chinese	EAS	East Asian Ancestry	HAN	Sinitic	104.784	29.3456		Yes	GSRD
GSRD1186	female	Han	Han Chinese	EAS	East Asian Ancestry	HAN	Sinitic	104.784	29.3456			GSRD
GSRD1187	male	Han	Han Chinese	EAS	East Asian Ancestry	HAN	Sinitic	104.784	29.3456			GSRD
GSRD1188	male	Han	Han Chinese	EAS	East Asian Ancestry	HAN	Sinitic	104.784	29.3456		Yes	GSRD
GSRD1189	female	Han	Han Chinese	EAS	East Asian Ancestry	HAN	Sinitic	106.558	29.569			GSRD
GSRD1190	female	Han	Han Chinese	EAS	East Asian Ancestry	HAN	Sinitic	104.784	29.3456			GSRD
GSRD1191	male	Han	Han Chinese	EAS	East Asian Ancestry	HAN	Sinitic	104.784	29.3456			GSRD
GSRD1192	female	Han	Han Chinese	EAS	East Asian Ancestry	HAN	Sinitic	104.404	31.1331			GSRD
GSRD1193	male	Han	Han Chinese	EAS	East Asian Ancestry	HAN	Sinitic	104.784	29.3456			GSRD
GSRD1194	male	Han	Han Chinese	EAS	East Asian Ancestry	HAN	Sinitic	104.784	29.3456		Yes	GSRD
GSRD1195	female	Han	Han Chinese	EAS	East Asian Ancestry	HAN	Sinitic	104.784	29.3456		Yes	GSRD
GSRD1196	male	Han	Han Chinese	EAS	East Asian Ancestry	HAN	Sinitic	104.784	29.3456			GSRD
GSRD1197	male	Han	Han Chinese	EAS	East Asian Ancestry	HAN	Sinitic	104.784	29.3456			GSRD
GSRD1198	female	Han	Han Chinese	EAS	East Asian Ancestry	HAN	Sinitic	104.784	29.3456		Yes	GSRD
GSRD1199	male	Han	Han Chinese	EAS	East Asian Ancestry	HAN	Sinitic	104.784	29.3456			GSRD
GSRD1200	male	Han	Han Chinese	EAS	East Asian Ancestry	HAN	Sinitic	104.784	29.3456			GSRD
GSRD1201	female	Han	Han Chinese	EAS	East Asian Ancestry	HAN	Sinitic	104.784	29.3456			GSRD
GSRD1202	male	Han	Han Chinese	EAS	East Asian Ancestry	HAN	Sinitic	104.073	30.579			GSRD
GSRD1203	male	Han	Han Chinese	EAS	East Asian Ancestry	HAN	Sinitic	104.073	30.579			GSRD
GSRD1204	female	Han	Han Chinese	EAS	East Asian Ancestry	HAN	Sinitic	104.073	30.579			GSRD
GSRD1205	male	Han	Han Chinese	EAS	East Asian Ancestry	HAN	Sinitic	107.475	31.2143			GSRD
GSRD1206	male	Han	Han Chinese	EAS	East Asian Ancestry	HAN	Sinitic	107.475	31.2143			GSRD
GSRD1207	female	Han	Han Chinese	EAS	East Asian Ancestry	HAN	Sinitic	107.475	31.2143		Yes	GSRD
GSRD1208	female	Han	Han Chinese	EAS	East Asian Ancestry	HAN	Sinitic	115.865	28.6895			GSRD
GSRD1209	female	Han	Han Chinese	EAS	East Asian Ancestry	HAN	Sinitic	115.865	28.6895			GSRD
GSRD1210	female	Han	Han Chinese	EAS	East Asian Ancestry	HAN	Sinitic	103.679	30.6366			GSRD
GSRD1211	male	Han	Han Chinese	EAS	East Asian Ancestry	HAN	Sinitic	103.679	30.6366			GSRD
GSRD1212	female	Han	Han Chinese	EAS	East Asian Ancestry	HAN	Sinitic	103.679	30.6366			GSRD
GSRD1213	female	Han	Han Chinese	EAS	East Asian Ancestry	HAN	Sinitic	120.389	36.0722			GSRD
GSRD1214	male	Han	Han Chinese	EAS	East Asian Ancestry	HAN	Sinitic	120.389	36.0722		Yes	GSRD
GSRD1215	female	Han	Han Chinese	EAS	East Asian Ancestry	HAN	Sinitic	120.389	36.0722			GSRD
GSRD1216	male	Han	Han Chinese	EAS	East Asian Ancestry	HAN	Sinitic	103.382	23.37			GSRD
GSRD1217	male	Han	Han Chinese	EAS	East Asian Ancestry	HAN	Sinitic	103.382	23.37		Yes	GSRD
GSRD1218	male	Han	Han Chinese	EAS	East Asian Ancestry	HAN	Sinitic	101.534	25.0518			GSRD
GSRD1219	male	Han	Han Chinese	EAS	East Asian Ancestry	HAN	Sinitic	103.802	25.4964		Yes	GSRD
GSRD1220	female	Han	Han Chinese	EAS	East Asian Ancestry	HAN	Sinitic	101.534	25.0518		Yes	GSRD
GSRD1221	male	Han	Han Chinese	EAS	East Asian Ancestry	HAN	Sinitic	102.839	24.8863			GSRD
GSRD1222	male	Han	Han Chinese	EAS	East Asian Ancestry	HAN	Sinitic	102.839	24.8863		Yes	GSRD
GSRD1223	female	Han	Han Chinese	EAS	East Asian Ancestry	HAN	Sinitic	102.839	24.8863		Yes	GSRD
GSRD1224	male	Han	Han Chinese	EAS	East Asian Ancestry	HAN	Sinitic	102.839	24.8863			GSRD
GSRD1225	male	Han	Han Chinese	EAS	East Asian Ancestry	HAN	Sinitic	100.095	23.8905			GSRD
GSRD1226	male	Han	Han Chinese	EAS	East Asian Ancestry	HAN	Sinitic	103.802	25.4964		Yes	GSRD
GSRD1227	female	Han	Han Chinese	EAS	East Asian Ancestry	HAN	Sinitic	102.554	24.3577		Yes	GSRD
GSRD1228	female	Han	Han Chinese	EAS	East Asian Ancestry	HAN	Sinitic	102.554	24.3577			GSRD
GSRD1229	female	Han	Han Chinese	EAS	East Asian Ancestry	HAN	Sinitic	120.16	30.2715			GSRD
GSRD1230	male	Han	Han Chinese	EAS	East Asian Ancestry	HAN	Sinitic	102.716	25.0516		Yes	GSRD
GSRD1231	female	Han	Han Chinese	EAS	East Asian Ancestry	HAN	Sinitic	102.716	25.0516		Yes	GSRD
GSRD1232	female	Han	Han Chinese	EAS	East Asian Ancestry	HAN	Sinitic	104.649	28.758		Yes	GSRD
GSRD1233	female	Han	Han Chinese	EAS	East Asian Ancestry	HAN	Sinitic	104.649	28.758			GSRD
GSRD1234	male	Han	Han Chinese	EAS	East Asian Ancestry	HAN	Sinitic	120.389	36.0722			GSRD
GSRD1235	male	Han	Han Chinese	EAS	East Asian Ancestry	HAN	Sinitic	106.118	30.8438			GSRD
GSRD1236	female	Han	Han Chinese	EAS	East Asian Ancestry	HAN	Sinitic	104.784	29.3456		Yes	GSRD
GSRD1237	male	Han	Han Chinese	EAS	East Asian Ancestry	HAN	Sinitic	104.784	29.3456			GSRD
GSRD1238	male	Han	Han Chinese	EAS	East Asian Ancestry	HAN	Sinitic	104.784	29.3456		Yes	GSRD
GSRD1239	female	Han	Han Chinese	EAS	East Asian Ancestry	HAN	Sinitic	104.784	29.3456			GSRD
GSRD1240	male	Han	Han Chinese	EAS	East Asian Ancestry	HAN	Sinitic	108.715	34.3355		Yes	GSRD
GSRD1241	female	Han	Han Chinese	EAS	East Asian Ancestry	HAN	Sinitic	108.946	34.3473			GSRD
GSRD1242	male	Han	Han Chinese	EAS	East Asian Ancestry	HAN	Sinitic	107.029	33.0738			GSRD
GSRD1243	female	Han	Han Chinese	EAS	East Asian Ancestry	HAN	Sinitic	107.029	33.0738			GSRD
GSRD1244	female	Han	Han Chinese	EAS	East Asian Ancestry	HAN	Sinitic	102.274	27.8878		Yes	GSRD
GSRD1245	male	Han	Han Chinese	EAS	East Asian Ancestry	HAN	Sinitic	102.274	27.8878			GSRD
GSRD1246	male	Han	Han Chinese	EAS	East Asian Ancestry	HAN	Sinitic	102.274	27.8878			GSRD
GSRD1247	male	Han	Han Chinese	EAS	East Asian Ancestry	HAN	Sinitic	102.274	27.8878		Yes	GSRD
GSRD1248	female	Han	Han Chinese	EAS	East Asian Ancestry	HAN	Sinitic	102.274	27.8878			GSRD
GSRD1249	female	Han	Han Chinese	EAS	East Asian Ancestry	HAN	Sinitic	102.274	27.8878			GSRD
GSRD1250	male	Han	Han Chinese	EAS	East Asian Ancestry	HAN	Sinitic	102.274	27.8878			GSRD
GSRD1251	male	Han	Han Chinese	EAS	East Asian Ancestry	HAN	Sinitic	102.274	27.8878		Yes	GSRD
GSRD1252	female	Han	Han Chinese	EAS	East Asian Ancestry	HAN	Sinitic	102.274	27.8878		Yes	GSRD
GSRD1253	female	Han	Han Chinese	EAS	East Asian Ancestry	HAN	Sinitic	102.274	27.8878			GSRD
GSRD1254	male	Han	Han Chinese	EAS	East Asian Ancestry	HAN	Sinitic	102.274	27.8878		Yes	GSRD
GSRD1255	female	Han	Han Chinese	EAS	East Asian Ancestry	HAN	Sinitic	102.274	27.8878			GSRD
GSRD1256	male	Han	Han Chinese	EAS	East Asian Ancestry	HAN	Sinitic	102.274	27.8878			GSRD
GSRD1257	male	Han	Han Chinese	EAS	East Asian Ancestry	HAN	Sinitic	102.274	27.8878			GSRD
GSRD1258	female	Han	Han Chinese	EAS	East Asian Ancestry	HAN	Sinitic	102.274	27.8878		Yes	GSRD
GSRD1259	male	Han	Han Chinese	EAS	East Asian Ancestry	HAN	Sinitic	102.274	27.8878			GSRD
GSRD1260	female	Han	Han Chinese	EAS	East Asian Ancestry	HAN	Sinitic	102.274	27.8878			GSRD
GSRD1261	male	Han	Han Chinese	EAS	East Asian Ancestry	HAN	Sinitic	102.274	27.8878			GSRD
GSRD1262	male	Han	Han Chinese	EAS	East Asian Ancestry	HAN	Sinitic	102.274	27.8878			GSRD
GSRD1263	female	Han	Han Chinese	EAS	East Asian Ancestry	HAN	Sinitic	102.274	27.8878			GSRD
GSRD1264	female	Han	Han Chinese	EAS	East Asian Ancestry	HAN	Sinitic	102.274	27.8878			GSRD
GSRD1265	male	Han	Han Chinese	EAS	East Asian Ancestry	HAN	Sinitic	102.274	27.8878			GSRD
GSRD1266	male	Han	Han Chinese	EAS	East Asian Ancestry	HAN	Sinitic	102.274	27.8878			GSRD
GSRD1267	female	Han	Han Chinese	EAS	East Asian Ancestry	HAN	Sinitic	102.274	27.8878		Yes	GSRD
GSRD1268	male	Han	Han Chinese	EAS	East Asian Ancestry	HAN	Sinitic	102.274	27.8878			GSRD
GSRD1269	male	Han	Han Chinese	EAS	East Asian Ancestry	HAN	Sinitic	102.274	27.8878			GSRD
GSRD1270	male	Han	Han Chinese	EAS	East Asian Ancestry	HAN	Sinitic	102.274	27.8878			GSRD
GSRD1271	male	Han	Han Chinese	EAS	East Asian Ancestry	HAN	Sinitic	102.274	27.8878		Yes	GSRD
GSRD1272	male	Han	Han Chinese	EAS	East Asian Ancestry	HAN	Sinitic	106.558	29.569			GSRD
GSRD1273	male	Han	Han Chinese	EAS	East Asian Ancestry	HAN	Sinitic	106.558	29.569			GSRD
GSRD1274	female	Han	Han Chinese	EAS	East Asian Ancestry	HAN	Sinitic	106.558	29.569			GSRD
GSRD1275	male	Han	Han Chinese	EAS	East Asian Ancestry	HAN	Sinitic	106.558	29.569			GSRD
GSRD1276	male	Han	Han Chinese	EAS	East Asian Ancestry	HAN	Sinitic	106.558	29.569			GSRD
GSRD1277	female	Han	Han Chinese	EAS	East Asian Ancestry	HAN	Sinitic	106.558	29.569			GSRD
GSRD1278	male	Han	Han Chinese	EAS	East Asian Ancestry	HAN	Sinitic	105.599	30.5391			GSRD
GSRD1279	male	Han	Han Chinese	EAS	East Asian Ancestry	HAN	Sinitic	105.599	30.5391			GSRD
GSRD1280	female	Han	Han Chinese	EAS	East Asian Ancestry	HAN	Sinitic	105.599	30.5391			GSRD
GSRD1281	male	Han	Han Chinese	EAS	East Asian Ancestry	HAN	Sinitic	102.839	24.8863			GSRD
GSRD1282	male	Han	Han Chinese	EAS	East Asian Ancestry	HAN	Sinitic	102.839	24.8863		Yes	GSRD
GSRD1283	female	Han	Han Chinese	EAS	East Asian Ancestry	HAN	Sinitic	102.839	24.8863		Yes	GSRD
GSRD1284	male	Han	Han Chinese	EAS	East Asian Ancestry	HAN	Sinitic	103.802	25.4964			GSRD
GSRD1285	male	Han	Han Chinese	EAS	East Asian Ancestry	HAN	Sinitic	103.802	25.4964		Yes	GSRD
GSRD1286	female	Han	Han Chinese	EAS	East Asian Ancestry	HAN	Sinitic	103.802	25.4964		Yes	GSRD
GSRD1287	male	Han	Han Chinese	EAS	East Asian Ancestry	HAN	Sinitic	102.839	24.8863			GSRD
GSRD1288	male	Han	Han Chinese	EAS	East Asian Ancestry	HAN	Sinitic	102.839	24.8863		Yes	GSRD
GSRD1289	female	Han	Han Chinese	EAS	East Asian Ancestry	HAN	Sinitic	102.839	24.8863		Yes	GSRD
GSRD1290	female	Han	Han Chinese	EAS	East Asian Ancestry	HAN	Sinitic	103.382	23.37			GSRD
GSRD1291	male	Han	Han Chinese	EAS	East Asian Ancestry	HAN	Sinitic	103.382	23.37		Yes	GSRD
GSRD1292	female	Han	Han Chinese	EAS	East Asian Ancestry	HAN	Sinitic	103.382	23.37			GSRD
GSRD1293	female	Han	Han Chinese	EAS	East Asian Ancestry	HAN	Sinitic	103.382	23.37			GSRD
GSRD1294	female	Han	Han Chinese	EAS	East Asian Ancestry	HAN	Sinitic	105.954	26.2593			GSRD
GSRD1295	male	Han	Han Chinese	EAS	East Asian Ancestry	HAN	Sinitic	105.954	26.2593		Yes	GSRD
GSRD1296	female	Han	Han Chinese	EAS	East Asian Ancestry	HAN	Sinitic	104.649	28.758			GSRD
GSRD1297	female	Han	Han Chinese	EAS	East Asian Ancestry	HAN	Sinitic	113.249	35.221			GSRD
GSRD1298	male	Han	Han Chinese	EAS	East Asian Ancestry	HAN	Sinitic	113.249	35.221			GSRD
GSRD1299	female	Han	Han Chinese	EAS	East Asian Ancestry	HAN	Sinitic	113.249	35.221			GSRD
GSRD1300	male	Han	Han Chinese	EAS	East Asian Ancestry	HAN	Sinitic	114.097	32.153			GSRD
GSRD1301	male	Han	Han Chinese	EAS	East Asian Ancestry	HAN	Sinitic	112.459	34.6243			GSRD
GSRD1302	female	Han	Han Chinese	EAS	East Asian Ancestry	HAN	Sinitic	112.459	34.6243			GSRD
GSRD1303	male	Han	Han Chinese	EAS	East Asian Ancestry	HAN	Sinitic	112.459	34.6243			GSRD
GSRD1304	female	Han	Han Chinese	EAS	East Asian Ancestry	HAN	Sinitic	112.459	34.6243			GSRD
GSRD1305	male	Han	Han Chinese	EAS	East Asian Ancestry	HAN	Sinitic	112.459	34.6243			GSRD
GSRD1306	male	Han	Han Chinese	EAS	East Asian Ancestry	HAN	Sinitic	112.459	34.6243		Yes	GSRD
GSRD1307	female	Han	Han Chinese	EAS	East Asian Ancestry	HAN	Sinitic	112.459	34.6243			GSRD
GSRD1308	female	Han	Han Chinese	EAS	East Asian Ancestry	HAN	Sinitic	113.812	35.1966			GSRD
GSRD1309	male	Han	Han Chinese	EAS	East Asian Ancestry	HAN	Sinitic	112.459	34.6243			GSRD
GSRD1310	female	Han	Han Chinese	EAS	East Asian Ancestry	HAN	Sinitic	112.459	34.6243			GSRD
GSRD1311	male	Han	Han Chinese	EAS	East Asian Ancestry	HAN	Sinitic	112.459	34.6243			GSRD
GSRD1312	male	Han	Han Chinese	EAS	East Asian Ancestry	HAN	Sinitic	112.459	34.6243			GSRD
GSRD1313	female	Han	Han Chinese	EAS	East Asian Ancestry	HAN	Sinitic	112.459	34.6243			GSRD
GSRD1314	male	Han	Han Chinese	EAS	East Asian Ancestry	HAN	Sinitic	112.459	34.6243			GSRD
GSRD1315	male	Han	Han Chinese	EAS	East Asian Ancestry	HAN	Sinitic	112.459	34.6243			GSRD
GSRD1316	female	Han	Han Chinese	EAS	East Asian Ancestry	HAN	Sinitic	112.459	34.6243			GSRD
GSRD1317	female	Han	Han Chinese	EAS	East Asian Ancestry	HAN	Sinitic	120.389	36.0722			GSRD
GSRD1318	male	Han	Han Chinese	EAS	East Asian Ancestry	HAN	Sinitic	112.459	34.6243			GSRD
GSRD1319	female	Han	Han Chinese	EAS	East Asian Ancestry	HAN	Sinitic	112.459	34.6243			GSRD
GSRD1320	male	Han	Han Chinese	EAS	East Asian Ancestry	HAN	Sinitic	112.459	34.6243			GSRD
GSRD1321	male	Han	Han Chinese	EAS	East Asian Ancestry	HAN	Sinitic	112.459	34.6243			GSRD
GSRD1322	female	Han	Han Chinese	EAS	East Asian Ancestry	HAN	Sinitic	112.459	34.6243			GSRD
GSRD1323	female	Han	Han Chinese	EAS	East Asian Ancestry	HAN	Sinitic	112.459	34.6243			GSRD
GSRD1324	male	Han	Han Chinese	EAS	East Asian Ancestry	HAN	Sinitic	112.459	34.6243			GSRD
GSRD1325	female	Han	Han Chinese	EAS	East Asian Ancestry	HAN	Sinitic	112.459	34.6243		Yes	GSRD
GSRD1326	male	Han	Han Chinese	EAS	East Asian Ancestry	HAN	Sinitic	112.459	34.6243			GSRD
GSRD1327	male	Han	Han Chinese	EAS	East Asian Ancestry	HAN	Sinitic	112.459	34.6243			GSRD
GSRD1328	female	Han	Han Chinese	EAS	East Asian Ancestry	HAN	Sinitic	112.459	34.6243			GSRD
GSRD1329	male	Han	Han Chinese	EAS	East Asian Ancestry	HAN	Sinitic	112.459	34.6243			GSRD
GSRD1330	male	Han	Han Chinese	EAS	East Asian Ancestry	HAN	Sinitic	112.459	34.6243			GSRD
GSRD1331	female	Han	Han Chinese	EAS	East Asian Ancestry	HAN	Sinitic	112.459	34.6243			GSRD
GSRD1332	male	Han	Han Chinese	EAS	East Asian Ancestry	HAN	Sinitic	112.459	34.6243			GSRD
GSRD1333	female	Han	Han Chinese	EAS	East Asian Ancestry	HAN	Sinitic	112.459	34.6243			GSRD
GSRD1334	male	Han	Han Chinese	EAS	East Asian Ancestry	HAN	Sinitic	112.459	34.6243			GSRD
GSRD1335	male	Han	Han Chinese	EAS	East Asian Ancestry	HAN	Sinitic	112.459	34.6243			GSRD
GSRD1336	female	Han	Han Chinese	EAS	East Asian Ancestry	HAN	Sinitic	112.459	34.6243			GSRD
GSRD1337	female	Han	Han Chinese	EAS	East Asian Ancestry	HAN	Sinitic	112.459	34.6243			GSRD
GSRD1338	male	Han	Han Chinese	EAS	East Asian Ancestry	HAN	Sinitic	112.459	34.6243			GSRD
GSRD1339	female	Han	Han Chinese	EAS	East Asian Ancestry	HAN	Sinitic	112.459	34.6243			GSRD
GSRD1340	female	Han	Han Chinese	EAS	East Asian Ancestry	HAN	Sinitic	112.459	34.6243			GSRD
GSRD1341	male	Han	Han Chinese	EAS	East Asian Ancestry	HAN	Sinitic	112.459	34.6243			GSRD
GSRD1342	female	Han	Han Chinese	EAS	East Asian Ancestry	HAN	Sinitic	112.459	34.6243			GSRD
GSRD1343	male	Han	Han Chinese	EAS	East Asian Ancestry	HAN	Sinitic	112.459	34.6243			GSRD
GSRD1344	male	Han	Han Chinese	EAS	East Asian Ancestry	HAN	Sinitic	112.459	34.6243		Yes	GSRD
GSRD1345	female	Han	Han Chinese	EAS	East Asian Ancestry	HAN	Sinitic	112.459	34.6243			GSRD
GSRD1346	male	Han	Han Chinese	EAS	East Asian Ancestry	HAN	Sinitic	112.459	34.6243			GSRD
GSRD1347	male	Han	Han Chinese	EAS	East Asian Ancestry	HAN	Sinitic	112.459	34.6243			GSRD
GSRD1348	female	Han	Han Chinese	EAS	East Asian Ancestry	HAN	Sinitic	112.459	34.6243			GSRD
GSRD1349	male	Han	Han Chinese	EAS	East Asian Ancestry	HAN	Sinitic	113.759	34.7717			GSRD
GSRD1350	male	Han	Han Chinese	EAS	East Asian Ancestry	HAN	Sinitic	112.459	34.6243			GSRD
GSRD1351	female	Han	Han Chinese	EAS	East Asian Ancestry	HAN	Sinitic	112.459	34.6243			GSRD
GSRD1352	male	Han	Han Chinese	EAS	East Asian Ancestry	HAN	Sinitic	114.097	32.153			GSRD
GSRD1353	male	Han	Han Chinese	EAS	East Asian Ancestry	HAN	Sinitic	112.459	34.6243			GSRD
GSRD1354	female	Han	Han Chinese	EAS	East Asian Ancestry	HAN	Sinitic	112.459	34.6243			GSRD
GSRD1355	female	Han	Han Chinese	EAS	East Asian Ancestry	HAN	Sinitic	120.389	36.0722		Yes	GSRD
GSRD1356	female	Han	Han Chinese	EAS	East Asian Ancestry	HAN	Sinitic	112.459	34.6243			GSRD
GSRD1357	female	Han	Han Chinese	EAS	East Asian Ancestry	HAN	Sinitic	112.459	34.6243			GSRD
GSRD1358	male	Han	Han Chinese	EAS	East Asian Ancestry	HAN	Sinitic	112.459	34.6243			GSRD
GSRD1359	female	Han	Han Chinese	EAS	East Asian Ancestry	HAN	Sinitic	112.459	34.6243			GSRD
GSRD1360	male	Han	Han Chinese	EAS	East Asian Ancestry	HAN	Sinitic	112.459	34.6243			GSRD
GSRD1361	male	Han	Han Chinese	EAS	East Asian Ancestry	HAN	Sinitic	112.459	34.6243			GSRD
GSRD1362	female	Han	Han Chinese	EAS	East Asian Ancestry	HAN	Sinitic	112.459	34.6243			GSRD
GSRD1363	male	Han	Han Chinese	EAS	East Asian Ancestry	HAN	Sinitic	112.459	34.6243			GSRD
GSRD1364	male	Han	Han Chinese	EAS	East Asian Ancestry	HAN	Sinitic	112.459	34.6243			GSRD
GSRD1365	female	Han	Han Chinese	EAS	East Asian Ancestry	HAN	Sinitic	112.459	34.6243			GSRD
GSRD1366	female	Han	Han Chinese	EAS	East Asian Ancestry	HAN	Sinitic	121.622	38.919			GSRD
GSRD1367	male	Han	Han Chinese	EAS	East Asian Ancestry	HAN	Sinitic	112.459	34.6243			GSRD
GSRD1368	female	Han	Han Chinese	EAS	East Asian Ancestry	HAN	Sinitic	112.459	34.6243			GSRD
GSRD1369	male	Han	Han Chinese	EAS	East Asian Ancestry	HAN	Sinitic	114.023	33.5877			GSRD
GSRD1370	male	Han	Han Chinese	EAS	East Asian Ancestry	HAN	Sinitic	112.459	34.6243		Yes	GSRD
GSRD1371	male	Han	Han Chinese	EAS	East Asian Ancestry	HAN	Sinitic	112.459	34.6243			GSRD
GSRD1372	female	Han	Han Chinese	EAS	East Asian Ancestry	HAN	Sinitic	112.851	34.1728			GSRD
GSRD1373	male	Han	Han Chinese	EAS	East Asian Ancestry	HAN	Sinitic	112.459	34.6243			GSRD
GSRD1374	female	Han	Han Chinese	EAS	East Asian Ancestry	HAN	Sinitic	112.459	34.6243		Yes	GSRD
GSRD1375	male	Han	Han Chinese	EAS	East Asian Ancestry	HAN	Sinitic	104.784	29.3456			GSRD
GSRD1376	male	Han	Han Chinese	EAS	East Asian Ancestry	HAN	Sinitic	104.784	29.3456			GSRD
GSRD1377	female	Han	Han Chinese	EAS	East Asian Ancestry	HAN	Sinitic	104.784	29.3456		Yes	GSRD
GSRD1378	female	Han	Han Chinese	EAS	East Asian Ancestry	HAN	Sinitic	104.784	29.3456			GSRD
GSRD1379	male	Han	Han Chinese	EAS	East Asian Ancestry	HAN	Sinitic	104.784	29.3456		Yes	GSRD
GSRD1380	female	Han	Han Chinese	EAS	East Asian Ancestry	HAN	Sinitic	104.784	29.3456		Yes	GSRD
GSRD1381	female	Han	Han Chinese	EAS	East Asian Ancestry	HAN	Sinitic	104.784	29.3456			GSRD
GSRD1382	male	Han	Han Chinese	EAS	East Asian Ancestry	HAN	Sinitic	104.784	29.3456		Yes	GSRD
GSRD1383	female	Han	Han Chinese	EAS	East Asian Ancestry	HAN	Sinitic	104.784	29.3456			GSRD
GSRD1384	female	Han	Han Chinese	EAS	East Asian Ancestry	HAN	Sinitic	118.364	35.1107			GSRD
GSRD1385	female	Han	Han Chinese	EAS	East Asian Ancestry	HAN	Sinitic	118.364	35.1107			GSRD
GSRD1386	male	Han	Han Chinese	EAS	East Asian Ancestry	HAN	Sinitic	118.364	35.1107		Yes	GSRD
GSRD1387	male	Han	Han Chinese	EAS	East Asian Ancestry	HAN	Sinitic	118.364	35.1107			GSRD
GSRD1388	female	Han	Han Chinese	EAS	East Asian Ancestry	HAN	Sinitic	115.662	34.4202			GSRD
GSRD1389	male	Han	Han Chinese	EAS	East Asian Ancestry	HAN	Sinitic	115.662	34.4202			GSRD
GSRD1390	female	Han	Han Chinese	EAS	East Asian Ancestry	HAN	Sinitic	115.662	34.4202			GSRD
GSRD1391	male	Han	Han Chinese	EAS	East Asian Ancestry	HAN	Sinitic	104.073	30.579			GSRD
GSRD1392	female	Han	Han Chinese	EAS	East Asian Ancestry	HAN	Sinitic	104.073	30.579			GSRD
GSRD1393	male	Han	Han Chinese	EAS	East Asian Ancestry	HAN	Sinitic	104.073	30.579			GSRD
GSRD1394	female	Han	Han Chinese	EAS	East Asian Ancestry	HAN	Sinitic	105.395	30.8771			GSRD
GSRD1395	male	Han	Han Chinese	EAS	East Asian Ancestry	HAN	Sinitic	105.395	30.8771		Yes	GSRD
GSRD1396	female	Han	Han Chinese	EAS	East Asian Ancestry	HAN	Sinitic	105.395	30.8771			GSRD
GSRD1397	female	Han	Han Chinese	EAS	East Asian Ancestry	HAN	Sinitic	105.599	30.5391			GSRD
GSRD1398	male	Han	Han Chinese	EAS	East Asian Ancestry	HAN	Sinitic	105.599	30.5391			GSRD
GSRD1399	female	Han	Han Chinese	EAS	East Asian Ancestry	HAN	Sinitic	105.599	30.5391		Yes	GSRD
GSRD1400	female	Han	Han Chinese	EAS	East Asian Ancestry	HAN	Sinitic	105.599	30.5391			GSRD
GSRD1401	male	Han	Han Chinese	EAS	East Asian Ancestry	HAN	Sinitic	105.599	30.5391			GSRD
GSRD1402	female	Han	Han Chinese	EAS	East Asian Ancestry	HAN	Sinitic	105.599	30.5391			GSRD
GSRD1403	male	Han	Han Chinese	EAS	East Asian Ancestry	HAN	Sinitic	104.073	30.579			GSRD
GSRD1404	male	Han	Han Chinese	EAS	East Asian Ancestry	HAN	Sinitic	104.073	30.579		Yes	GSRD
GSRD1405	female	Han	Han Chinese	EAS	East Asian Ancestry	HAN	Sinitic	104.073	30.579			GSRD
GSRD1406	female	Han	Han Chinese	EAS	East Asian Ancestry	HAN	Sinitic	114.878	30.4594			GSRD
GSRD1407	female	Han	Han Chinese	EAS	East Asian Ancestry	HAN	Sinitic	114.878	30.4594			GSRD
GSRD1408	male	Han	Han Chinese	EAS	East Asian Ancestry	HAN	Sinitic	114.878	30.4594			GSRD
GSRD1409	male	Han	Han Chinese	EAS	East Asian Ancestry	HAN	Sinitic	105.599	30.5391			GSRD
GSRD1410	male	Han	Han Chinese	EAS	East Asian Ancestry	HAN	Sinitic	105.599	30.5391		Yes	GSRD
GSRD1411	female	Han	Han Chinese	EAS	East Asian Ancestry	HAN	Sinitic	105.599	30.5391		Yes	GSRD
GSRD1412	male	Han	Han Chinese	EAS	East Asian Ancestry	HAN	Sinitic	105.599	30.5391			GSRD
GSRD1413	female	Han	Han Chinese	EAS	East Asian Ancestry	HAN	Sinitic	116.413	39.9109			GSRD
GSRD1414	male	Han	Han Chinese	EAS	East Asian Ancestry	HAN	Sinitic	116.413	39.9109			GSRD
GSRD1415	female	Han	Han Chinese	EAS	East Asian Ancestry	HAN	Sinitic	116.413	39.9109		Yes	GSRD
GSRD1416	male	Han	Han Chinese	EAS	East Asian Ancestry	HAN	Sinitic	103.724	27.3441			GSRD
GSRD1417	male	Han	Han Chinese	EAS	East Asian Ancestry	HAN	Sinitic	103.724	27.3441		Yes	GSRD
GSRD1418	female	Han	Han Chinese	EAS	East Asian Ancestry	HAN	Sinitic	103.724	27.3441		Yes	GSRD
GSRD1419	female	Han	Han Chinese	EAS	East Asian Ancestry	HAN	Sinitic	103.773	29.5579			GSRD
GSRD1420	male	Han	Han Chinese	EAS	East Asian Ancestry	HAN	Sinitic	103.773	29.5579		Yes	GSRD
GSRD1421	female	Han	Han Chinese	EAS	East Asian Ancestry	HAN	Sinitic	103.773	29.5579		Yes	GSRD
GSRD1422	female	Han	Han Chinese	EAS	East Asian Ancestry	HAN	Sinitic	103.773	29.5579			GSRD
GSRD1423	male	Han	Han Chinese	EAS	East Asian Ancestry	HAN	Sinitic	103.773	29.5579			GSRD
GSRD1424	female	Han	Han Chinese	EAS	East Asian Ancestry	HAN	Sinitic	106.558	29.569			GSRD
GSRD1425	female	Han	Han Chinese	EAS	East Asian Ancestry	HAN	Sinitic	106.558	29.569			GSRD
GSRD1426	male	Han	Han Chinese	EAS	East Asian Ancestry	HAN	Sinitic	105.065	29.5859		Yes	GSRD
GSRD1427	female	Han	Han Chinese	EAS	East Asian Ancestry	HAN	Sinitic	104.649	28.758			GSRD
GSRD1428	male	Han	Han Chinese	EAS	East Asian Ancestry	HAN	Sinitic	105.599	30.5391			GSRD
GSRD1429	male	Han	Han Chinese	EAS	East Asian Ancestry	HAN	Sinitic	106.558	29.569			GSRD
GSRD1430	female	Han	Han Chinese	EAS	East Asian Ancestry	HAN	Sinitic	105.599	30.5391			GSRD
GSRD1431	male	Han	Han Chinese	EAS	East Asian Ancestry	HAN	Sinitic	120.389	36.0722			GSRD
GSRD1432	female	Han	Han Chinese	EAS	East Asian Ancestry	HAN	Sinitic	120.389	36.0722			GSRD
GSRD1433	female	Han	Han Chinese	EAS	East Asian Ancestry	HAN	Sinitic	120.389	36.0722			GSRD
GSRD1434	female	Han	Han Chinese	EAS	East Asian Ancestry	HAN	Sinitic	120.389	36.0722			GSRD
GSRD1435	male	Han	Han Chinese	EAS	East Asian Ancestry	HAN	Sinitic	104.686	31.4737			GSRD
GSRD1436	female	Han	Han Chinese	EAS	East Asian Ancestry	HAN	Sinitic	104.686	31.4737			GSRD
GSRD1437	female	Han	Han Chinese	EAS	East Asian Ancestry	HAN	Sinitic	118.634	28.7429			GSRD
GSRD1438	female	Han	Han Chinese	EAS	East Asian Ancestry	HAN	Sinitic	106.558	29.569			GSRD
GSRD1439	female	Han	Han Chinese	EAS	East Asian Ancestry	HAN	Sinitic	106.558	29.569			GSRD
GSRD1440	female	Han	Han Chinese	EAS	East Asian Ancestry	HAN	Sinitic	106.558	29.569			GSRD
GSRD1441	female	Han	Han Chinese	EAS	East Asian Ancestry	HAN	Sinitic	106.558	29.569			GSRD
GSRD1442	female	Han	Han Chinese	EAS	East Asian Ancestry	HAN	Sinitic	106.558	29.569			GSRD
GSRD1443	male	Han	Han Chinese	EAS	East Asian Ancestry	HAN	Sinitic	106.558	29.569			GSRD
GSRD1444	male	Han	Han Chinese	EAS	East Asian Ancestry	HAN	Sinitic	104.649	28.758			GSRD
GSRD1445	male	Han	Han Chinese	EAS	East Asian Ancestry	HAN	Sinitic	104.649	28.758			GSRD
GSRD1446	female	Han	Han Chinese	EAS	East Asian Ancestry	HAN	Sinitic	104.649	28.758		Yes	GSRD
GSRD1447	male	Han	Han Chinese	EAS	East Asian Ancestry	HAN	Sinitic	117.233	31.8266			GSRD
GSRD1448	male	Han	Han Chinese	EAS	East Asian Ancestry	HAN	Sinitic	121.427	28.6622		Yes	GSRD
GSRD1449	female	Han	Han Chinese	EAS	East Asian Ancestry	HAN	Sinitic	117.233	31.8266			GSRD
GSRD1450	female	Han	Han Chinese	EAS	East Asian Ancestry	HAN	Sinitic	100.232	26.8607			GSRD
GSRD1451	male	Han	Han Chinese	EAS	East Asian Ancestry	HAN	Sinitic	100.232	26.8607		Yes	GSRD
GSRD1452	female	Han	Han Chinese	EAS	East Asian Ancestry	HAN	Sinitic	100.232	26.8607		Yes	GSRD
GSRD1453	male	Han	Han Chinese	EAS	East Asian Ancestry	HAN	Sinitic	112.362	28.5597			GSRD
GSRD1454	male	Han	Han Chinese	EAS	East Asian Ancestry	HAN	Sinitic	112.362	28.5597			GSRD
GSRD1455	female	Han	Han Chinese	EAS	East Asian Ancestry	HAN	Sinitic	112.362	28.5597			GSRD
GSRD1456	female	Han	Han Chinese	EAS	East Asian Ancestry	HAN	Sinitic	102.716	25.0516			GSRD
GSRD1457	male	Han	Han Chinese	EAS	East Asian Ancestry	HAN	Sinitic	102.716	25.0516		Yes	GSRD
GSRD1458	female	Han	Han Chinese	EAS	East Asian Ancestry	HAN	Sinitic	106.714	26.604		Yes	GSRD
GSRD1459	female	Han	Han Chinese	EAS	East Asian Ancestry	HAN	Sinitic	99.168	25.1179			GSRD
GSRD1460	male	Han	Han Chinese	EAS	East Asian Ancestry	HAN	Sinitic	99.168	25.1179		Yes	GSRD
GSRD1461	female	Han	Han Chinese	EAS	East Asian Ancestry	HAN	Sinitic	99.168	25.1179		Yes	GSRD
GSRD1462	male	Han	Han Chinese	EAS	East Asian Ancestry	HAN	Sinitic	104.223	23.406			GSRD
GSRD1463	male	Han	Han Chinese	EAS	East Asian Ancestry	HAN	Sinitic	104.223	23.406		Yes	GSRD
GSRD1464	female	Han	Han Chinese	EAS	East Asian Ancestry	HAN	Sinitic	104.223	23.406		Yes	GSRD
GSRD1465	female	Han	Han Chinese	EAS	East Asian Ancestry	HAN	Sinitic	104.223	23.406			GSRD
GSRD1466	female	Han	Han Chinese	EAS	East Asian Ancestry	HAN	Sinitic	106.714	26.604			GSRD
GSRD1467	male	Han	Han Chinese	EAS	East Asian Ancestry	HAN	Sinitic	106.714	26.604		Yes	GSRD
GSRD1468	female	Han	Han Chinese	EAS	East Asian Ancestry	HAN	Sinitic	106.558	29.569			GSRD
GSRD1469	female	Han	Han Chinese	EAS	East Asian Ancestry	HAN	Sinitic	104.649	28.758			GSRD
GSRD1470	male	Han	Han Chinese	EAS	East Asian Ancestry	HAN	Sinitic	104.649	28.758			GSRD
GSRD1471	female	Han	Han Chinese	EAS	East Asian Ancestry	HAN	Sinitic	104.649	28.758		Yes	GSRD
GSRD1472	female	Han	Han Chinese	EAS	East Asian Ancestry	HAN	Sinitic	114.537	38.0432			GSRD
GSRD1473	male	Han	Han Chinese	EAS	East Asian Ancestry	HAN	Sinitic	114.537	38.0432		Yes	GSRD
GSRD1474	female	Han	Han Chinese	EAS	East Asian Ancestry	HAN	Sinitic	114.537	38.0432			GSRD
GSRD1475	male	Han	Han Chinese	EAS	East Asian Ancestry	HAN	Sinitic	116.594	35.4202			GSRD
GSRD1476	male	Han	Han Chinese	EAS	East Asian Ancestry	HAN	Sinitic	116.594	35.4202			GSRD
GSRD1477	female	Han	Han Chinese	EAS	East Asian Ancestry	HAN	Sinitic	116.594	35.4202			GSRD
GSRD1478	male	Han	Han Chinese	EAS	East Asian Ancestry	HAN	Sinitic	104.784	29.3456			GSRD
GSRD1479	male	Han	Han Chinese	EAS	East Asian Ancestry	HAN	Sinitic	104.784	29.3456		Yes	GSRD
GSRD1480	female	Han	Han Chinese	EAS	East Asian Ancestry	HAN	Sinitic	104.784	29.3456			GSRD
GSRD1481	male	Han	Han Chinese	EAS	East Asian Ancestry	HAN	Sinitic	104.073	30.579			GSRD
GSRD1482	male	Han	Han Chinese	EAS	East Asian Ancestry	HAN	Sinitic	104.073	30.579			GSRD
GSRD1483	female	Han	Han Chinese	EAS	East Asian Ancestry	HAN	Sinitic	104.073	30.579			GSRD
GSRD1484	female	Han	Han Chinese	EAS	East Asian Ancestry	HAN	Sinitic	113.135	29.3632			GSRD
GSRD1485	female	Han	Han Chinese	EAS	East Asian Ancestry	HAN	Sinitic	113.135	29.3632			GSRD
GSRD1486	male	Han	Han Chinese	EAS	East Asian Ancestry	HAN	Sinitic	109.196	27.7378		Yes	GSRD
GSRD1487	female	Han	Han Chinese	EAS	East Asian Ancestry	HAN	Sinitic	109.196	27.7378			GSRD
GSRD1488	male	Han	Han Chinese	EAS	East Asian Ancestry	HAN	Sinitic	109.196	27.7378			GSRD
GSRD1489	female	Han	Han Chinese	EAS	East Asian Ancestry	HAN	Sinitic	109.196	27.7378		Yes	GSRD
GSRD1490	female	Han	Han Chinese	EAS	East Asian Ancestry	HAN	Sinitic	109.196	27.7378			GSRD
GSRD1491	male	Han	Han Chinese	EAS	East Asian Ancestry	HAN	Sinitic	106.637	26.6533			GSRD
GSRD1492	female	Han	Han Chinese	EAS	East Asian Ancestry	HAN	Sinitic	106.637	26.6533			GSRD
GSRD1493	female	Han	Han Chinese	EAS	East Asian Ancestry	HAN	Sinitic	105.299	27.2902		Yes	GSRD
GSRD1494	male	Han	Han Chinese	EAS	East Asian Ancestry	HAN	Sinitic	105.299	27.2902			GSRD
GSRD1495	male	Han	Han Chinese	EAS	East Asian Ancestry	HAN	Sinitic	106.714	26.604			GSRD
GSRD1496	male	Han	Han Chinese	EAS	East Asian Ancestry	HAN	Sinitic	106.714	26.604			GSRD
GSRD1497	male	Han	Han Chinese	EAS	East Asian Ancestry	HAN	Sinitic	106.714	26.604		Yes	GSRD
GSRD1498	male	Han	Han Chinese	EAS	East Asian Ancestry	HAN	Sinitic	108.373	22.8226			GSRD
GSRD1499	male	Han	Han Chinese	EAS	East Asian Ancestry	HAN	Sinitic	114.537	38.0432		Yes	GSRD
GSRD1500	male	Han	Han Chinese	EAS	East Asian Ancestry	HAN	Sinitic	108.335	22.8213			GSRD
GSRD1501	female	Han	Han Chinese	EAS	East Asian Ancestry	HAN	Sinitic	111.286	23.4827			GSRD
GSRD1502	male	Han	Han Chinese	EAS	East Asian Ancestry	HAN	Sinitic	111.286	23.4827			GSRD
GSRD1503	male	Han	Han Chinese	EAS	East Asian Ancestry	HAN	Sinitic	101.786	36.6272			GSRD
GSRD1504	female	Han	Han Chinese	EAS	East Asian Ancestry	HAN	Sinitic	103.833	36.0665		Yes	GSRD
GSRD1505	male	Han	Han Chinese	EAS	East Asian Ancestry	HAN	Sinitic	103.833	36.0665			GSRD
GSRD1506	male	Han	Han Chinese	EAS	East Asian Ancestry	HAN	Sinitic	103.833	36.0665			GSRD
GSRD1507	female	Han	Han Chinese	EAS	East Asian Ancestry	HAN	Sinitic	103.833	36.0665		Yes	GSRD
GSRD1508	male	Han	Han Chinese	EAS	East Asian Ancestry	HAN	Sinitic	103.833	36.0665		Yes	GSRD
GSRD1509	male	Han	Han Chinese	EAS	East Asian Ancestry	HAN	Sinitic	103.833	36.0665			GSRD
GSRD1510	male	Han	Han Chinese	EAS	East Asian Ancestry	HAN	Sinitic	103.833	36.0665		Yes	GSRD
GSRD1511	female	Han	Han Chinese	EAS	East Asian Ancestry	HAN	Sinitic	101.786	36.6272		Yes	GSRD
GSRD1512	female	Han	Han Chinese	EAS	East Asian Ancestry	HAN	Sinitic	106.637	26.6533			GSRD
GSRD1513	female	Han	Han Chinese	EAS	East Asian Ancestry	HAN	Sinitic	106.637	26.6533			GSRD
GSRD1514	female	Han	Han Chinese	EAS	East Asian Ancestry	HAN	Sinitic	106.637	26.6533		Yes	GSRD
GSRD1515	male	Han	Han Chinese	EAS	East Asian Ancestry	HAN	Sinitic	106.637	26.6533			GSRD
GSRD1516	female	Han	Han Chinese	EAS	East Asian Ancestry	HAN	Sinitic	106.637	26.6533			GSRD
GSRD1517	male	Han	Han Chinese	EAS	East Asian Ancestry	HAN	Sinitic	106.637	26.6533		Yes	GSRD
GSRD1518	male	Han	Han Chinese	EAS	East Asian Ancestry	HAN	Sinitic	106.637	26.6533		Yes	GSRD
GSRD1519	female	Han	Han Chinese	EAS	East Asian Ancestry	HAN	Sinitic	106.637	26.6533		Yes	GSRD
GSRD1520	male	Han	Han Chinese	EAS	East Asian Ancestry	HAN	Sinitic	106.637	26.6533			GSRD
GSRD1521	male	Han	Han Chinese	EAS	East Asian Ancestry	HAN	Sinitic	106.637	26.6533			GSRD
GSRD1522	male	Han	Han Chinese	EAS	East Asian Ancestry	HAN	Sinitic	106.637	26.6533		Yes	GSRD
GSRD1523	male	Han	Han Chinese	EAS	East Asian Ancestry	HAN	Sinitic	106.637	26.6533			GSRD
GSRD1524	male	Han	Han Chinese	EAS	East Asian Ancestry	HAN	Sinitic	106.637	26.6533			GSRD
GSRD1525	female	Han	Han Chinese	EAS	East Asian Ancestry	HAN	Sinitic	106.637	26.6533		Yes	GSRD
GSRD1526	male	Han	Han Chinese	EAS	East Asian Ancestry	HAN	Sinitic	106.637	26.6533			GSRD
GSRD1527	female	Han	Han Chinese	EAS	East Asian Ancestry	HAN	Sinitic	106.637	26.6533		Yes	GSRD
GSRD1528	female	Han	Han Chinese	EAS	East Asian Ancestry	HAN	Sinitic	106.637	26.6533			GSRD
GSRD1529	male	Han	Han Chinese	EAS	East Asian Ancestry	HAN	Sinitic	106.637	26.6533			GSRD
GSRD1530	male	Han	Han Chinese	EAS	East Asian Ancestry	HAN	Sinitic	106.637	26.6533			GSRD
GSRD1531	male	Han	Han Chinese	EAS	East Asian Ancestry	HAN	Sinitic	106.637	26.6533		Yes	GSRD
GSRD1532	male	Han	Han Chinese	EAS	East Asian Ancestry	HAN	Sinitic	106.637	26.6533			GSRD
GSRD1533	male	Han	Han Chinese	EAS	East Asian Ancestry	HAN	Sinitic	106.637	26.6533			GSRD
GSRD1534	female	Han	Han Chinese	EAS	East Asian Ancestry	HAN	Sinitic	106.637	26.6533			GSRD
GSRD1535	female	Han	Han Chinese	EAS	East Asian Ancestry	HAN	Sinitic	106.637	26.6533			GSRD
GSRD1536	male	Han	Han Chinese	EAS	East Asian Ancestry	HAN	Sinitic	106.637	26.6533		Yes	GSRD
GSRD1537	male	Han	Han Chinese	EAS	East Asian Ancestry	HAN	Sinitic	106.637	26.6533			GSRD
GSRD1538	male	Han	Han Chinese	EAS	East Asian Ancestry	HAN	Sinitic	106.637	26.6533		Yes	GSRD
GSRD1539	female	Han	Han Chinese	EAS	East Asian Ancestry	HAN	Sinitic	106.637	26.6533			GSRD
GSRD1540	male	Han	Han Chinese	EAS	East Asian Ancestry	HAN	Sinitic	106.637	26.6533		Yes	GSRD
GSRD1541	male	Han	Han Chinese	EAS	East Asian Ancestry	HAN	Sinitic	106.637	26.6533		Yes	GSRD
GSRD1542	female	Han	Han Chinese	EAS	East Asian Ancestry	HAN	Sinitic	106.637	26.6533		Yes	GSRD
GSRD1543	male	Han	Han Chinese	EAS	East Asian Ancestry	HAN	Sinitic	106.637	26.6533			GSRD
GSRD1544	male	Han	Han Chinese	EAS	East Asian Ancestry	HAN	Sinitic	106.637	26.6533		Yes	GSRD
GSRD1545	female	Han	Han Chinese	EAS	East Asian Ancestry	HAN	Sinitic	106.637	26.6533			GSRD
GSRD1546	male	Han	Han Chinese	EAS	East Asian Ancestry	HAN	Sinitic	106.637	26.6533			GSRD
GSRD1547	male	Han	Han Chinese	EAS	East Asian Ancestry	HAN	Sinitic	106.637	26.6533		Yes	GSRD
GSRD1548	male	Han	Han Chinese	EAS	East Asian Ancestry	HAN	Sinitic	106.637	26.6533			GSRD
GSRD1549	male	Han	Han Chinese	EAS	East Asian Ancestry	HAN	Sinitic	106.637	26.6533			GSRD
GSRD1550	male	Han	Han Chinese	EAS	East Asian Ancestry	HAN	Sinitic	106.637	26.6533			GSRD
GSRD1551	male	Han	Han Chinese	EAS	East Asian Ancestry	HAN	Sinitic	106.637	26.6533			GSRD
GSRD1552	female	Han	Han Chinese	EAS	East Asian Ancestry	HAN	Sinitic	106.637	26.6533			GSRD
GSRD1553	female	Han	Han Chinese	EAS	East Asian Ancestry	HAN	Sinitic	106.637	26.6533			GSRD
GSRD1554	male	Han	Han Chinese	EAS	East Asian Ancestry	HAN	Sinitic	106.637	26.6533		Yes	GSRD
GSRD1555	female	Han	Han Chinese	EAS	East Asian Ancestry	HAN	Sinitic	106.637	26.6533		Yes	GSRD
GSRD1556	female	Han	Han Chinese	EAS	East Asian Ancestry	HAN	Sinitic	106.637	26.6533		Yes	GSRD
GSRD1557	female	Han	Han Chinese	EAS	East Asian Ancestry	HAN	Sinitic	106.637	26.6533			GSRD
GSRD1558	male	Han	Han Chinese	EAS	East Asian Ancestry	HAN	Sinitic	106.637	26.6533		Yes	GSRD
GSRD1559	male	Han	Han Chinese	EAS	East Asian Ancestry	HAN	Sinitic	106.637	26.6533			GSRD
GSRD1560	male	Han	Han Chinese	EAS	East Asian Ancestry	HAN	Sinitic	114.312	30.5985			GSRD
GSRD1561	female	Han	Han Chinese	EAS	East Asian Ancestry	HAN	Sinitic	114.097	32.153			GSRD
GSRD1562	male	Han	Han Chinese	EAS	East Asian Ancestry	HAN	Sinitic	114.097	32.153		Yes	GSRD
GSRD1563	male	Han	Han Chinese	EAS	East Asian Ancestry	HAN	Sinitic	114.097	32.153			GSRD
GSRD1564	female	Han	Han Chinese	EAS	East Asian Ancestry	HAN	Sinitic	114.097	32.153			GSRD
GSRD1565	male	Han	Han Chinese	EAS	East Asian Ancestry	HAN	Sinitic	114.097	32.153			GSRD
GSRD1566	female	Han	Han Chinese	EAS	East Asian Ancestry	HAN	Sinitic	114.097	32.153			GSRD
GSRD1567	male	Han	Han Chinese	EAS	East Asian Ancestry	HAN	Sinitic	114.097	32.153			GSRD
GSRD1568	female	Han	Han Chinese	EAS	East Asian Ancestry	HAN	Sinitic	114.097	32.153			GSRD
GSRD1569	male	Han	Han Chinese	EAS	East Asian Ancestry	HAN	Sinitic	114.097	32.153			GSRD
GSRD1570	female	Han	Han Chinese	EAS	East Asian Ancestry	HAN	Sinitic	113.2	33.7721			GSRD
GSRD1571	male	Han	Han Chinese	EAS	East Asian Ancestry	HAN	Sinitic	113.2	33.7721			GSRD
GSRD1572	female	Han	Han Chinese	EAS	East Asian Ancestry	HAN	Sinitic	113.2	33.7721			GSRD
GSRD1573	female	Han	Han Chinese	EAS	East Asian Ancestry	HAN	Sinitic	113.2	33.7721			GSRD
GSRD1574	female	Han	Han Chinese	EAS	East Asian Ancestry	HAN	Sinitic	112.246	30.3408			GSRD
GSRD1575	female	Han	Han Chinese	EAS	East Asian Ancestry	HAN	Sinitic	112.246	30.3408			GSRD
GSRD1576	male	Han	Han Chinese	EAS	East Asian Ancestry	HAN	Sinitic	114.878	30.4594			GSRD
GSRD1577	male	Han	Han Chinese	EAS	East Asian Ancestry	HAN	Sinitic	114.312	30.5985			GSRD
GSRD1578	female	Han	Han Chinese	EAS	East Asian Ancestry	HAN	Sinitic	114.312	30.5985			GSRD
GSRD1579	male	Han	Han Chinese	EAS	East Asian Ancestry	HAN	Sinitic	114.312	30.5985			GSRD
GSRD1580	male	Han	Han Chinese	EAS	East Asian Ancestry	HAN	Sinitic	114.312	30.5985			GSRD
GSRD1581	female	Han	Han Chinese	EAS	East Asian Ancestry	HAN	Sinitic	114.312	30.5985			GSRD
GSRD1582	female	Han	Han Chinese	EAS	East Asian Ancestry	HAN	Sinitic	114.312	30.5985			GSRD
GSRD1583	male	Han	Han Chinese	EAS	East Asian Ancestry	HAN	Sinitic	113.906	29.7307		Yes	GSRD
GSRD1584	male	Han	Han Chinese	EAS	East Asian Ancestry	HAN	Sinitic	113.906	29.7307			GSRD
GSRD1585	male	Han	Han Chinese	EAS	East Asian Ancestry	HAN	Sinitic	115.585	37.5571			GSRD
GSRD1586	male	Han	Han Chinese	EAS	East Asian Ancestry	HAN	Sinitic	114.546	36.6313		Yes	GSRD
GSRD1587	female	Han	Han Chinese	EAS	East Asian Ancestry	HAN	Sinitic	114.546	36.6313			GSRD
GSRD1588	male	Han	Han Chinese	EAS	East Asian Ancestry	HAN	Sinitic	114.996	38.5222			GSRD
GSRD1589	male	Han	Han Chinese	EAS	East Asian Ancestry	HAN	Sinitic	114.996	38.5222			GSRD
GSRD1590	female	Han	Han Chinese	EAS	East Asian Ancestry	HAN	Sinitic	114.546	36.6313			GSRD
GSRD1591	male	Han	Han Chinese	EAS	East Asian Ancestry	HAN	Sinitic	114.546	36.6313			GSRD
GSRD1592	female	Han	Han Chinese	EAS	East Asian Ancestry	HAN	Sinitic	114.522	38.0483			GSRD
GSRD1593	male	Han	Han Chinese	EAS	East Asian Ancestry	HAN	Sinitic	114.522	38.0483			GSRD
GSRD1594	female	Han	Han Chinese	EAS	East Asian Ancestry	HAN	Sinitic	114.546	36.6313			GSRD
GSRD1595	male	Han	Han Chinese	EAS	East Asian Ancestry	HAN	Sinitic	114.546	36.6313			GSRD
GSRD1596	male	Han	Han Chinese	EAS	East Asian Ancestry	HAN	Sinitic	114.522	38.0483			GSRD
GSRD1597	male	Han	Han Chinese	EAS	East Asian Ancestry	HAN	Sinitic	114.522	38.0483			GSRD
GSRD1598	female	Han	Han Chinese	EAS	East Asian Ancestry	HAN	Sinitic	114.522	38.0483			GSRD
GSRD1599	female	Han	Han Chinese	EAS	East Asian Ancestry	HAN	Sinitic	114.522	38.0483			GSRD
GSRD1600	male	Han	Han Chinese	EAS	East Asian Ancestry	HAN	Sinitic	114.522	38.0483			GSRD
GSRD1601	male	Han	Han Chinese	EAS	East Asian Ancestry	HAN	Sinitic	114.546	36.6313			GSRD
GSRD1602	male	Han	Han Chinese	EAS	East Asian Ancestry	HAN	Sinitic	114.522	38.0483			GSRD
GSRD1603	female	Han	Han Chinese	EAS	East Asian Ancestry	HAN	Sinitic	114.522	38.0483			GSRD
GSRD1604	female	Han	Han Chinese	EAS	East Asian Ancestry	HAN	Sinitic	115.675	37.7452			GSRD
GSRD1605	female	Han	Han Chinese	EAS	East Asian Ancestry	HAN	Sinitic	114.522	38.0483			GSRD
GSRD1606	female	Han	Han Chinese	EAS	East Asian Ancestry	HAN	Sinitic	114.522	38.0483			GSRD
GSRD1607	male	Han	Han Chinese	EAS	East Asian Ancestry	HAN	Sinitic	114.522	38.0483			GSRD
GSRD1608	male	Han	Han Chinese	EAS	East Asian Ancestry	HAN	Sinitic	118.896	42.2617			GSRD
GSRD1609	male	Han	Han Chinese	EAS	East Asian Ancestry	HAN	Sinitic	112.535	32.9966			GSRD
GSRD1610	male	Han	Han Chinese	EAS	East Asian Ancestry	HAN	Sinitic	112.535	32.9966			GSRD
GSRD1611	male	Han	Han Chinese	EAS	East Asian Ancestry	HAN	Sinitic	113.759	34.7717			GSRD
GSRD1612	male	Han	Han Chinese	EAS	East Asian Ancestry	HAN	Sinitic	115.662	34.4202			GSRD
GSRD1613	male	Han	Han Chinese	EAS	East Asian Ancestry	HAN	Sinitic	113.631	34.7534			GSRD
GSRD1614	male	Han	Han Chinese	EAS	East Asian Ancestry	HAN	Sinitic	113.631	34.7534			GSRD
GSRD1615	female	Han	Han Chinese	EAS	East Asian Ancestry	HAN	Sinitic	113.631	34.7534			GSRD
GSRD1616	male	Han	Han Chinese	EAS	East Asian Ancestry	HAN	Sinitic	112.535	32.9966			GSRD
GSRD1617	female	Han	Han Chinese	EAS	East Asian Ancestry	HAN	Sinitic	113.389	34.7938			GSRD
GSRD1618	female	Han	Han Chinese	EAS	East Asian Ancestry	HAN	Sinitic	113.389	34.7938		Yes	GSRD
GSRD1619	female	Han	Han Chinese	EAS	East Asian Ancestry	HAN	Sinitic	112.535	32.9966			GSRD
GSRD1620	female	Han	Han Chinese	EAS	East Asian Ancestry	HAN	Sinitic	113.389	34.7938			GSRD
GSRD1621	male	Han	Han Chinese	EAS	East Asian Ancestry	HAN	Sinitic	112.859	35.4963			GSRD
GSRD1622	male	Han	Han Chinese	EAS	East Asian Ancestry	HAN	Sinitic	126.67	45.7479			GSRD
GSRD1623	male	Han	Han Chinese	EAS	East Asian Ancestry	HAN	Sinitic	131.148	46.6824			GSRD
GSRD1624	female	Han	Han Chinese	EAS	East Asian Ancestry	HAN	Sinitic	126.542	45.8088			GSRD
GSRD1625	female	Han	Han Chinese	EAS	East Asian Ancestry	HAN	Sinitic	126.542	45.8088			GSRD
GSRD1626	male	Han	Han Chinese	EAS	East Asian Ancestry	HAN	Sinitic	126.542	45.8088			GSRD
GSRD1627	female	Han	Han Chinese	EAS	East Asian Ancestry	HAN	Sinitic	111.293	30.6974			GSRD
GSRD1628	male	Han	Han Chinese	EAS	East Asian Ancestry	HAN	Sinitic	111.293	30.6974			GSRD
GSRD1629	male	Han	Han Chinese	EAS	East Asian Ancestry	HAN	Sinitic	111.293	30.6974		Yes	GSRD
GSRD1630	female	Han	Han Chinese	EAS	East Asian Ancestry	HAN	Sinitic	111.293	30.6974			GSRD
GSRD1631	male	Han	Han Chinese	EAS	East Asian Ancestry	HAN	Sinitic	111.293	30.6974			GSRD
GSRD1632	female	Han	Han Chinese	EAS	East Asian Ancestry	HAN	Sinitic	112.246	30.3408			GSRD
GSRD1633	female	Han	Han Chinese	EAS	East Asian Ancestry	HAN	Sinitic	112.246	30.3408			GSRD
GSRD1634	male	Han	Han Chinese	EAS	East Asian Ancestry	HAN	Sinitic	112.206	31.0417			GSRD
GSRD1635	female	Han	Han Chinese	EAS	East Asian Ancestry	HAN	Sinitic	112.206	31.0417			GSRD
GSRD1636	female	Han	Han Chinese	EAS	East Asian Ancestry	HAN	Sinitic	112.206	31.0417			GSRD
GSRD1637	female	Han	Han Chinese	EAS	East Asian Ancestry	HAN	Sinitic	112.206	31.0417		Yes	GSRD
GSRD1638	male	Han	Han Chinese	EAS	East Asian Ancestry	HAN	Sinitic	112.206	31.0417		Yes	GSRD
GSRD1639	female	Han	Han Chinese	EAS	East Asian Ancestry	HAN	Sinitic	115.662	34.4202			GSRD
GSRD1640	male	Han	Han Chinese	EAS	East Asian Ancestry	HAN	Sinitic	112.594	31.174			GSRD
GSRD1641	male	Han	Han Chinese	EAS	East Asian Ancestry	HAN	Sinitic	112.129	32.0148			GSRD
GSRD1642	male	Han	Han Chinese	EAS	East Asian Ancestry	HAN	Sinitic	112.129	32.0148			GSRD
GSRD1643	male	Han	Han Chinese	EAS	East Asian Ancestry	HAN	Sinitic	114.312	30.5985			GSRD
GSRD1644	female	Han	Han Chinese	EAS	East Asian Ancestry	HAN	Sinitic	114.312	30.5985			GSRD
GSRD1645	female	Han	Han Chinese	EAS	East Asian Ancestry	HAN	Sinitic	114.312	30.5985			GSRD
GSRD1646	female	Han	Han Chinese	EAS	East Asian Ancestry	HAN	Sinitic	114.312	30.5985			GSRD
GSRD1647	female	Han	Han Chinese	EAS	East Asian Ancestry	HAN	Sinitic	114.312	30.5985			GSRD
GSRD1648	male	Han	Han Chinese	EAS	East Asian Ancestry	HAN	Sinitic	114.329	29.8471			GSRD
GSRD1649	male	Han	Han Chinese	EAS	East Asian Ancestry	HAN	Sinitic	114.986	30.1017			GSRD
GSRD1650	female	Han	Han Chinese	EAS	East Asian Ancestry	HAN	Sinitic	114.986	30.1017			GSRD
GSRD1651	male	Han	Han Chinese	EAS	East Asian Ancestry	HAN	Sinitic	114.986	30.1017			GSRD
GSRD1652	male	Han	Han Chinese	EAS	East Asian Ancestry	HAN	Sinitic	114.986	30.1017			GSRD
GSRD1653	male	Han	Han Chinese	EAS	East Asian Ancestry	HAN	Sinitic	113.135	29.3632			GSRD
GSRD1654	female	Han	Han Chinese	EAS	East Asian Ancestry	HAN	Sinitic	112.99	28.1183			GSRD
GSRD1655	male	Han	Han Chinese	EAS	East Asian Ancestry	HAN	Sinitic	112.99	28.1183		Yes	GSRD
GSRD1656	female	Han	Han Chinese	EAS	East Asian Ancestry	HAN	Sinitic	112.99	28.1183			GSRD
GSRD1657	female	Han	Han Chinese	EAS	East Asian Ancestry	HAN	Sinitic	112.95	27.8357			GSRD
GSRD1658	female	Han	Han Chinese	EAS	East Asian Ancestry	HAN	Sinitic	112.95	27.8357		Yes	GSRD
GSRD1659	female	Han	Han Chinese	EAS	East Asian Ancestry	HAN	Sinitic	112.99	28.1183			GSRD
GSRD1660	female	Han	Han Chinese	EAS	East Asian Ancestry	HAN	Sinitic	112.99	28.1183		Yes	GSRD
GSRD1661	female	Han	Han Chinese	EAS	East Asian Ancestry	HAN	Sinitic	112.99	28.1183			GSRD
GSRD1662	female	Han	Han Chinese	EAS	East Asian Ancestry	HAN	Sinitic	125.15	42.8941		Yes	GSRD
GSRD1663	female	Han	Han Chinese	EAS	East Asian Ancestry	HAN	Sinitic	125.15	42.8941			GSRD
GSRD1664	male	Han	Han Chinese	EAS	East Asian Ancestry	HAN	Sinitic	125.15	42.8941		Yes	GSRD
GSRD1665	female	Han	Han Chinese	EAS	East Asian Ancestry	HAN	Sinitic	125.331	43.822			GSRD
GSRD1666	female	Han	Han Chinese	EAS	East Asian Ancestry	HAN	Sinitic	125.331	43.822			GSRD
GSRD1667	female	Han	Han Chinese	EAS	East Asian Ancestry	HAN	Sinitic	125.331	43.822			GSRD
GSRD1668	male	Han	Han Chinese	EAS	East Asian Ancestry	HAN	Sinitic	125.333	43.9017			GSRD
GSRD1669	male	Han	Han Chinese	EAS	East Asian Ancestry	HAN	Sinitic	125.331	43.822		Yes	GSRD
GSRD1670	female	Han	Han Chinese	EAS	East Asian Ancestry	HAN	Sinitic	125.331	43.822			GSRD
GSRD1671	female	Han	Han Chinese	EAS	East Asian Ancestry	HAN	Sinitic	124.829	43.5108		Yes	GSRD
GSRD1672	female	Han	Han Chinese	EAS	East Asian Ancestry	HAN	Sinitic	124.829	43.5108			GSRD
GSRD1673	female	Han	Han Chinese	EAS	East Asian Ancestry	HAN	Sinitic	124.356	43.172			GSRD
GSRD1674	male	Han	Han Chinese	EAS	East Asian Ancestry	HAN	Sinitic	124.356	43.172			GSRD
GSRD1675	male	Han	Han Chinese	EAS	East Asian Ancestry	HAN	Sinitic	117.291	34.2127			GSRD
GSRD1676	female	Han	Han Chinese	EAS	East Asian Ancestry	HAN	Sinitic	117.291	34.2127		Yes	GSRD
GSRD1677	male	Han	Han Chinese	EAS	East Asian Ancestry	HAN	Sinitic	116.456	33.9348			GSRD
GSRD1678	female	Han	Han Chinese	EAS	East Asian Ancestry	HAN	Sinitic	118.362	34.3756			GSRD
GSRD1679	female	Han	Han Chinese	EAS	East Asian Ancestry	HAN	Sinitic	117.291	34.2127			GSRD
GSRD1680	male	Han	Han Chinese	EAS	East Asian Ancestry	HAN	Sinitic	117.291	34.2127			GSRD
GSRD1681	male	Han	Han Chinese	EAS	East Asian Ancestry	HAN	Sinitic	117.291	34.2127			GSRD
GSRD1682	female	Han	Han Chinese	EAS	East Asian Ancestry	HAN	Sinitic	117.291	34.2127			GSRD
GSRD1683	male	Han	Han Chinese	EAS	East Asian Ancestry	HAN	Sinitic	119.229	34.6022			GSRD
GSRD1684	female	Han	Han Chinese	EAS	East Asian Ancestry	HAN	Sinitic	119.229	34.6022			GSRD
GSRD1685	female	Han	Han Chinese	EAS	East Asian Ancestry	HAN	Sinitic	118.282	33.9677			GSRD
GSRD1686	male	Han	Han Chinese	EAS	East Asian Ancestry	HAN	Sinitic	118.282	33.9677			GSRD
GSRD1687	male	Han	Han Chinese	EAS	East Asian Ancestry	HAN	Sinitic	118.282	33.9677		Yes	GSRD
GSRD1688	female	Han	Han Chinese	EAS	East Asian Ancestry	HAN	Sinitic	118.282	33.9677		Yes	GSRD
GSRD1689	male	Han	Han Chinese	EAS	East Asian Ancestry	HAN	Sinitic	118.282	33.9677			GSRD
GSRD1690	female	Han	Han Chinese	EAS	East Asian Ancestry	HAN	Sinitic	118.282	33.9677			GSRD
GSRD1691	female	Han	Han Chinese	EAS	East Asian Ancestry	HAN	Sinitic	118.282	33.9677			GSRD
GSRD1692	male	Han	Han Chinese	EAS	East Asian Ancestry	HAN	Sinitic	121.133	41.1009			GSRD
GSRD1693	male	Han	Han Chinese	EAS	East Asian Ancestry	HAN	Sinitic	123.471	41.6838			GSRD
GSRD1694	female	Han	Han Chinese	EAS	East Asian Ancestry	HAN	Sinitic	123.471	41.6838			GSRD
GSRD1695	female	Han	Han Chinese	EAS	East Asian Ancestry	HAN	Sinitic	123.471	41.6838			GSRD
GSRD1696	female	Han	Han Chinese	EAS	East Asian Ancestry	HAN	Sinitic	123.001	41.1151			GSRD
GSRD1697	female	Han	Han Chinese	EAS	East Asian Ancestry	HAN	Sinitic	123.471	41.6838			GSRD
GSRD1698	male	Han	Han Chinese	EAS	East Asian Ancestry	HAN	Sinitic	122.251	43.658			GSRD
GSRD1699	female	Han	Han Chinese	EAS	East Asian Ancestry	HAN	Sinitic	115.381	33.2628			GSRD
GSRD1700	female	Han	Han Chinese	EAS	East Asian Ancestry	HAN	Sinitic	115.381	33.2628			GSRD
GSRD1701	female	Han	Han Chinese	EAS	East Asian Ancestry	HAN	Sinitic	114.708	33.6431			GSRD
GSRD1702	male	Han	Han Chinese	EAS	East Asian Ancestry	HAN	Sinitic	109.787	39.6145			GSRD
GSRD1703	male	Han	Han Chinese	EAS	East Asian Ancestry	HAN	Sinitic	114.708	33.6431		Yes	GSRD
GSRD1704	male	Han	Han Chinese	EAS	East Asian Ancestry	HAN	Sinitic	109.787	39.6145		Yes	GSRD
GSRD1705	female	Han	Han Chinese	EAS	East Asian Ancestry	HAN	Sinitic	109.787	39.6145			GSRD
GSRD1706	male	Han	Han Chinese	EAS	East Asian Ancestry	HAN	Sinitic	109.787	39.6145		Yes	GSRD
GSRD1707	female	Han	Han Chinese	EAS	East Asian Ancestry	HAN	Sinitic	114.511	37.0767			GSRD
GSRD1708	male	Han	Han Chinese	EAS	East Asian Ancestry	HAN	Sinitic	109.787	39.6145			GSRD
GSRD1709	female	Han	Han Chinese	EAS	East Asian Ancestry	HAN	Sinitic	109.787	39.6145			GSRD
GSRD1710	female	Han	Han Chinese	EAS	East Asian Ancestry	HAN	Sinitic	109.787	39.6145			GSRD
GSRD1711	male	Han	Han Chinese	EAS	East Asian Ancestry	HAN	Sinitic	109.787	39.6145			GSRD
GSRD1712	female	Han	Han Chinese	EAS	East Asian Ancestry	HAN	Sinitic	109.787	39.6145			GSRD
GSRD1713	male	Han	Han Chinese	EAS	East Asian Ancestry	HAN	Sinitic	109.787	39.6145			GSRD
GSRD1714	female	Han	Han Chinese	EAS	East Asian Ancestry	HAN	Sinitic	109.787	39.6145			GSRD
GSRD1715	female	Han	Han Chinese	EAS	East Asian Ancestry	HAN	Sinitic	122.251	43.658			GSRD
GSRD1716	male	Han	Han Chinese	EAS	East Asian Ancestry	HAN	Sinitic	118.061	36.8191			GSRD
GSRD1717	male	Han	Han Chinese	EAS	East Asian Ancestry	HAN	Sinitic	117.331	34.816			GSRD
GSRD1718	female	Han	Han Chinese	EAS	East Asian Ancestry	HAN	Sinitic	117.173	35.12			GSRD
GSRD1719	male	Han	Han Chinese	EAS	East Asian Ancestry	HAN	Sinitic	116.594	35.4202			GSRD
GSRD1720	male	Han	Han Chinese	EAS	East Asian Ancestry	HAN	Sinitic	116.594	35.4202			GSRD
GSRD1721	male	Han	Han Chinese	EAS	East Asian Ancestry	HAN	Sinitic	116.594	35.4202		Yes	GSRD
GSRD1722	female	Han	Han Chinese	EAS	East Asian Ancestry	HAN	Sinitic	116.594	35.4202			GSRD
GSRD1723	male	Han	Han Chinese	EAS	East Asian Ancestry	HAN	Sinitic	116.594	35.4202			GSRD
GSRD1724	male	Han	Han Chinese	EAS	East Asian Ancestry	HAN	Sinitic	116.594	35.4202			GSRD
GSRD1725	female	Han	Han Chinese	EAS	East Asian Ancestry	HAN	Sinitic	116.594	35.4202		Yes	GSRD
GSRD1726	male	Han	Han Chinese	EAS	East Asian Ancestry	HAN	Sinitic	116.594	35.4202			GSRD
GSRD1727	male	Han	Han Chinese	EAS	East Asian Ancestry	HAN	Sinitic	116.594	35.4202			GSRD
GSRD1728	male	Han	Han Chinese	EAS	East Asian Ancestry	HAN	Sinitic	116.594	35.4202			GSRD
GSRD1729	female	Han	Han Chinese	EAS	East Asian Ancestry	HAN	Sinitic	116.594	35.4202			GSRD
GSRD1730	female	Han	Han Chinese	EAS	East Asian Ancestry	HAN	Sinitic	116.594	35.4202			GSRD
GSRD1731	female	Han	Han Chinese	EAS	East Asian Ancestry	HAN	Sinitic	116.594	35.4202			GSRD
GSRD1732	male	Han	Han Chinese	EAS	East Asian Ancestry	HAN	Sinitic	116.594	35.4202		Yes	GSRD
GSRD1733	female	Han	Han Chinese	EAS	East Asian Ancestry	HAN	Sinitic	116.594	35.4202		Yes	GSRD
GSRD1734	female	Han	Han Chinese	EAS	East Asian Ancestry	HAN	Sinitic	116.594	35.4202		Yes	GSRD
GSRD1735	male	Han	Han Chinese	EAS	East Asian Ancestry	HAN	Sinitic	116.594	35.4202			GSRD
GSRD1736	male	Han	Han Chinese	EAS	East Asian Ancestry	HAN	Sinitic	112.594	31.174			GSRD
GSRD1737	female	Han	Han Chinese	EAS	East Asian Ancestry	HAN	Sinitic	113.833	31.6225		Yes	GSRD
GSRD1738	male	Han	Han Chinese	EAS	East Asian Ancestry	HAN	Sinitic	115.961	29.6667			GSRD
GSRD1739	male	Han	Han Chinese	EAS	East Asian Ancestry	HAN	Sinitic	112.556	37.877		Yes	GSRD
GSRD1740	male	Han	Han Chinese	EAS	East Asian Ancestry	HAN	Sinitic	112.556	37.877			GSRD
GSRD1741	female	Han	Han Chinese	EAS	East Asian Ancestry	HAN	Sinitic	112.556	37.877		Yes	GSRD
GSRD1742	male	Han	Han Chinese	EAS	East Asian Ancestry	HAN	Sinitic	112.556	37.877			GSRD
GSRD1743	female	Han	Han Chinese	EAS	East Asian Ancestry	HAN	Sinitic	112.556	37.877		Yes	GSRD
GSRD1744	female	Han	Han Chinese	EAS	East Asian Ancestry	HAN	Sinitic	112.556	37.877			GSRD
GSRD1745	female	Han	Han Chinese	EAS	East Asian Ancestry	HAN	Sinitic	112.556	37.877			GSRD
GSRD1746	female	Han	Han Chinese	EAS	East Asian Ancestry	HAN	Sinitic	112.556	37.877		Yes	GSRD
GSRD1747	female	Han	Han Chinese	EAS	East Asian Ancestry	HAN	Sinitic	111.15	37.5245			GSRD
GSRD1748	male	Han	Han Chinese	EAS	East Asian Ancestry	HAN	Sinitic	112.556	37.877		Yes	GSRD
GSRD1749	male	Han	Han Chinese	EAS	East Asian Ancestry	HAN	Sinitic	112.556	37.877			GSRD
GSRD1750	female	Han	Han Chinese	EAS	East Asian Ancestry	HAN	Sinitic	112.569	37.8798			GSRD
GSRD1751	female	Han	Han Chinese	EAS	East Asian Ancestry	HAN	Sinitic	112.76	37.6928			GSRD
GSRD1752	male	Han	Han Chinese	EAS	East Asian Ancestry	HAN	Sinitic	117.208	39.0911			GSRD
GSRD1753	male	Han	Han Chinese	EAS	East Asian Ancestry	HAN	Sinitic	111.795	37.2713		Yes	GSRD
GSRD1754	female	Han	Han Chinese	EAS	East Asian Ancestry	HAN	Sinitic	111.795	37.2713			GSRD
GSRD1755	female	Han	Han Chinese	EAS	East Asian Ancestry	HAN	Sinitic	111.795	37.2713			GSRD
GSRD1756	male	Han	Han Chinese	EAS	East Asian Ancestry	HAN	Sinitic	117.208	39.0911			GSRD
GSRD1757	male	Han	Han Chinese	EAS	East Asian Ancestry	HAN	Sinitic	117.208	39.0911			GSRD
GSRD1758	female	Han	Han Chinese	EAS	East Asian Ancestry	HAN	Sinitic	116.413	39.9109			GSRD
GSRD1759	male	Han	Han Chinese	EAS	East Asian Ancestry	HAN	Sinitic	122.251	43.658			GSRD
GSRD1760	female	Han	Han Chinese	EAS	East Asian Ancestry	HAN	Sinitic	117.208	39.0911			GSRD
GSRD1761	male	Han	Han Chinese	EAS	East Asian Ancestry	HAN	Sinitic	106.118	30.8438			GSRD
GSRD1762	male	Han	Han Chinese	EAS	East Asian Ancestry	HAN	Sinitic	106.118	30.8438			GSRD
GSRD1763	male	Han	Han Chinese	EAS	East Asian Ancestry	HAN	Sinitic	106.118	30.8438		Yes	GSRD
GSRD1764	female	Han	Han Chinese	EAS	East Asian Ancestry	HAN	Sinitic	106.118	30.8438			GSRD
GSRD1765	female	Han	Han Chinese	EAS	East Asian Ancestry	HAN	Sinitic	106.558	29.569			GSRD
GSRD1766	female	Han	Han Chinese	EAS	East Asian Ancestry	HAN	Sinitic	106.558	29.569			GSRD
GSRD1767	male	Han	Han Chinese	EAS	East Asian Ancestry	HAN	Sinitic	106.558	29.569			GSRD
GSRD1768	male	Han	Han Chinese	EAS	East Asian Ancestry	HAN	Sinitic	106.558	29.569			GSRD
GSRD1769	male	Han	Han Chinese	EAS	East Asian Ancestry	HAN	Sinitic	106.558	29.569		Yes	GSRD
GSRD1770	male	Han	Han Chinese	EAS	East Asian Ancestry	HAN	Sinitic	106.558	29.569			GSRD
GSRD1771	female	Han	Han Chinese	EAS	East Asian Ancestry	HAN	Sinitic	119.015	25.4599			GSRD
GSRD1772	female	Han	Han Chinese	EAS	East Asian Ancestry	HAN	Sinitic	99.168	25.1179		Yes	GSRD
GSRD1773	female	Han	Han Chinese	EAS	East Asian Ancestry	HAN	Sinitic	99.168	25.1179		Yes	GSRD
GSRD1774	female	Han	Han Chinese	EAS	East Asian Ancestry	HAN	Sinitic	103.724	27.3441		Yes	GSRD
GSRD1775	male	Han	Han Chinese	EAS	East Asian Ancestry	HAN	Sinitic	103.724	27.3441			GSRD
GSRD1776	male	Han	Han Chinese	EAS	East Asian Ancestry	HAN	Sinitic	102.716	25.0516		Yes	GSRD
GSRD1777	male	Han	Han Chinese	EAS	East Asian Ancestry	HAN	Sinitic	103.724	27.3441		Yes	GSRD
GSRD1778	male	Han	Han Chinese	EAS	East Asian Ancestry	HAN	Sinitic	103.724	27.3441			GSRD
GSRD1779	male	Han	Han Chinese	EAS	East Asian Ancestry	HAN	Sinitic	103.724	27.3441			GSRD
GSRD1780	female	Han	Han Chinese	EAS	East Asian Ancestry	HAN	Sinitic	103.724	27.3441		Yes	GSRD
GSRD1781	female	Han	Han Chinese	EAS	East Asian Ancestry	HAN	Sinitic	103.724	27.3441			GSRD
GSRD1782	male	Han	Han Chinese	EAS	East Asian Ancestry	HAN	Sinitic	103.724	27.3441			GSRD
GSRD1783	female	Han	Han Chinese	EAS	East Asian Ancestry	HAN	Sinitic	103.724	27.3441		Yes	GSRD
GSRD1784	female	Han	Han Chinese	EAS	East Asian Ancestry	HAN	Sinitic	103.382	23.37		Yes	GSRD
GSRD1785	male	Han	Han Chinese	EAS	East Asian Ancestry	HAN	Sinitic	106.558	29.569			GSRD
GSRD1786	female	Han	Han Chinese	EAS	East Asian Ancestry	HAN	Sinitic	106.558	29.569			GSRD
GSRD1787	female	Han	Han Chinese	EAS	East Asian Ancestry	HAN	Sinitic	106.558	29.569			GSRD
GSRD1788	male	Han	Han Chinese	EAS	East Asian Ancestry	HAN	Sinitic	106.558	29.569		Yes	GSRD
GSRD1789	female	Han	Han Chinese	EAS	East Asian Ancestry	HAN	Sinitic	106.558	29.569			GSRD
GSRD1790	male	Han	Han Chinese	EAS	East Asian Ancestry	HAN	Sinitic	106.558	29.569			GSRD
GSRD1791	male	Han	Han Chinese	EAS	East Asian Ancestry	HAN	Sinitic	106.558	29.569			GSRD
GSRD1792	male	Han	Han Chinese	EAS	East Asian Ancestry	HAN	Sinitic	106.558	29.569			GSRD
GSRD1793	male	Han	Han Chinese	EAS	East Asian Ancestry	HAN	Sinitic	106.558	29.569			GSRD
GSRD1794	female	Han	Han Chinese	EAS	East Asian Ancestry	HAN	Sinitic	106.558	29.569			GSRD
GSRD1795	male	Han	Han Chinese	EAS	East Asian Ancestry	HAN	Sinitic	106.558	29.569			GSRD
GSRD1796	female	Han	Han Chinese	EAS	East Asian Ancestry	HAN	Sinitic	106.558	29.569			GSRD
GSRD1797	female	Han	Han Chinese	EAS	East Asian Ancestry	HAN	Sinitic	106.558	29.569			GSRD
GSRD1798	male	Han	Han Chinese	EAS	East Asian Ancestry	HAN	Sinitic	106.558	29.569			GSRD
GSRD1799	female	Han	Han Chinese	EAS	East Asian Ancestry	HAN	Sinitic	106.558	29.569			GSRD
GSRD1800	male	Han	Han Chinese	EAS	East Asian Ancestry	HAN	Sinitic	106.558	29.569			GSRD
GSRD1801	male	Han	Han Chinese	EAS	East Asian Ancestry	HAN	Sinitic	106.558	29.569			GSRD
GSRD1802	male	Han	Han Chinese	EAS	East Asian Ancestry	HAN	Sinitic	106.558	29.569			GSRD
GSRD1803	male	Han	Han Chinese	EAS	East Asian Ancestry	HAN	Sinitic	106.558	29.569			GSRD
GSRD1804	female	Han	Han Chinese	EAS	East Asian Ancestry	HAN	Sinitic	106.558	29.569			GSRD
GSRD1805	male	Han	Han Chinese	EAS	East Asian Ancestry	HAN	Sinitic	106.558	29.569			GSRD
GSRD1806	male	Han	Han Chinese	EAS	East Asian Ancestry	HAN	Sinitic	106.558	29.569		Yes	GSRD
GSRD1807	female	Han	Han Chinese	EAS	East Asian Ancestry	HAN	Sinitic	106.558	29.569			GSRD
GSRD1808	female	Han	Han Chinese	EAS	East Asian Ancestry	HAN	Sinitic	106.558	29.569			GSRD
GSRD1809	male	Han	Han Chinese	EAS	East Asian Ancestry	HAN	Sinitic	106.558	29.569			GSRD
GSRD1810	female	Han	Han Chinese	EAS	East Asian Ancestry	HAN	Sinitic	106.558	29.569			GSRD
GSRD1811	male	Han	Han Chinese	EAS	East Asian Ancestry	HAN	Sinitic	106.558	29.569			GSRD
GSRD1812	female	Han	Han Chinese	EAS	East Asian Ancestry	HAN	Sinitic	106.558	29.569			GSRD
GSRD1813	female	Han	Han Chinese	EAS	East Asian Ancestry	HAN	Sinitic	106.558	29.569			GSRD
GSRD1814	female	Han	Han Chinese	EAS	East Asian Ancestry	HAN	Sinitic	106.558	29.569			GSRD
GSRD1815	female	Han	Han Chinese	EAS	East Asian Ancestry	HAN	Sinitic	106.558	29.569			GSRD
GSRD1816	female	Han	Han Chinese	EAS	East Asian Ancestry	HAN	Sinitic	106.558	29.569			GSRD
GSRD1817	female	Han	Han Chinese	EAS	East Asian Ancestry	HAN	Sinitic	106.558	29.569			GSRD
GSRD1818	male	Han	Han Chinese	EAS	East Asian Ancestry	HAN	Sinitic	106.558	29.569			GSRD
GSRD1819	male	Han	Han Chinese	EAS	East Asian Ancestry	HAN	Sinitic	107.038	27.7283			GSRD
GSRD1820	female	Han	Han Chinese	EAS	East Asian Ancestry	HAN	Sinitic	106.558	29.569		Yes	GSRD
GSRD1821	male	Han	Han Chinese	EAS	East Asian Ancestry	HAN	Sinitic	106.558	29.569			GSRD
GSRD1822	female	Han	Han Chinese	EAS	East Asian Ancestry	HAN	Sinitic	106.558	29.569			GSRD
GSRD1823	male	Han	Han Chinese	EAS	East Asian Ancestry	HAN	Sinitic	106.558	29.569			GSRD
GSRD1824	female	Han	Han Chinese	EAS	East Asian Ancestry	HAN	Sinitic	106.714	26.604			GSRD
GSRD1825	male	Han	Han Chinese	EAS	East Asian Ancestry	HAN	Sinitic	106.558	29.569			GSRD
GSRD1826	female	Han	Han Chinese	EAS	East Asian Ancestry	HAN	Sinitic	104.073	30.5775			GSRD
GSRD1827	male	Han	Han Chinese	EAS	East Asian Ancestry	HAN	Sinitic	106.714	26.604			GSRD
GSRD1828	female	Han	Han Chinese	EAS	East Asian Ancestry	HAN	Sinitic	104.649	28.758			GSRD
GSRD1829	male	Han	Han Chinese	EAS	East Asian Ancestry	HAN	Sinitic	106.558	29.569			GSRD
GSRD1830	female	Han	Han Chinese	EAS	East Asian Ancestry	HAN	Sinitic	106.558	29.569			GSRD
GSRD1831	male	Han	Han Chinese	EAS	East Asian Ancestry	HAN	Sinitic	106.558	29.569			GSRD
GSRD1832	female	Han	Han Chinese	EAS	East Asian Ancestry	HAN	Sinitic	103.833	36.0665			GSRD
GSRD1833	male	Han	Han Chinese	EAS	East Asian Ancestry	HAN	Sinitic	103.833	36.0665			GSRD
GSRD1834	female	Han	Han Chinese	EAS	East Asian Ancestry	HAN	Sinitic	103.833	36.0665			GSRD
GSRD1835	male	Han	Han Chinese	EAS	East Asian Ancestry	HAN	Sinitic	106.558	29.569			GSRD
GSRD1836	female	Han	Han Chinese	EAS	East Asian Ancestry	HAN	Sinitic	106.558	29.569			GSRD
GSRD1837	male	Han	Han Chinese	EAS	East Asian Ancestry	HAN	Sinitic	106.714	26.604		Yes	GSRD
GSRD1838	male	Han	Han Chinese	EAS	East Asian Ancestry	HAN	Sinitic	106.558	29.569		Yes	GSRD
GSRD1839	male	Han	Han Chinese	EAS	East Asian Ancestry	HAN	Sinitic	105.065	29.5859			GSRD
GSRD1840	male	Han	Han Chinese	EAS	East Asian Ancestry	HAN	Sinitic	106.558	29.569			GSRD
GSRD1841	female	Han	Han Chinese	EAS	East Asian Ancestry	HAN	Sinitic	106.637	26.6533			GSRD
GSRD1842	female	Han	Han Chinese	EAS	East Asian Ancestry	HAN	Sinitic	104.073	30.5775			GSRD
GSRD1843	female	Han	Han Chinese	EAS	East Asian Ancestry	HAN	Sinitic	106.558	29.569			GSRD
GSRD1844	male	Han	Han Chinese	EAS	East Asian Ancestry	HAN	Sinitic	112.99	28.1183		Yes	GSRD
GSRD1845	female	Han	Han Chinese	EAS	East Asian Ancestry	HAN	Sinitic	106.558	29.569			GSRD
GSRD1846	male	Han	Han Chinese	EAS	East Asian Ancestry	HAN	Sinitic	106.558	29.569			GSRD
GSRD1847	male	Han	Han Chinese	EAS	East Asian Ancestry	HAN	Sinitic	106.558	29.569			GSRD
GSRD1848	female	Han	Han Chinese	EAS	East Asian Ancestry	HAN	Sinitic	106.558	29.569			GSRD
GSRD1849	male	Han	Han Chinese	EAS	East Asian Ancestry	HAN	Sinitic	106.558	29.569			GSRD
GSRD1850	male	Han	Han Chinese	EAS	East Asian Ancestry	HAN	Sinitic	106.558	29.569			GSRD
GSRD1851	female	Han	Han Chinese	EAS	East Asian Ancestry	HAN	Sinitic	106.558	29.569			GSRD
GSRD1852	male	Han	Han Chinese	EAS	East Asian Ancestry	HAN	Sinitic	106.558	29.569			GSRD
GSRD1853	female	Han	Han Chinese	EAS	East Asian Ancestry	HAN	Sinitic	106.558	29.569			GSRD
GSRD1854	female	Han	Han Chinese	EAS	East Asian Ancestry	HAN	Sinitic	106.558	29.569			GSRD
GSRD1855	female	Han	Han Chinese	EAS	East Asian Ancestry	HAN	Sinitic	106.558	29.569			GSRD
GSRD1856	female	Han	Han Chinese	EAS	East Asian Ancestry	HAN	Sinitic	106.558	29.569			GSRD
GSRD1857	female	Han	Han Chinese	EAS	East Asian Ancestry	HAN	Sinitic	106.558	29.569			GSRD
GSRD1858	female	Han	Han Chinese	EAS	East Asian Ancestry	HAN	Sinitic	106.558	29.569			GSRD
GSRD1859	male	Han	Han Chinese	EAS	East Asian Ancestry	HAN	Sinitic	106.558	29.569			GSRD
GSRD1860	female	Han	Han Chinese	EAS	East Asian Ancestry	HAN	Sinitic	106.558	29.569			GSRD
GSRD1861	male	Han	Han Chinese	EAS	East Asian Ancestry	HAN	Sinitic	106.558	29.569			GSRD
GSRD1862	male	Han	Han Chinese	EAS	East Asian Ancestry	HAN	Sinitic	106.558	29.569			GSRD
GSRD1863	female	Han	Han Chinese	EAS	East Asian Ancestry	HAN	Sinitic	106.558	29.569			GSRD
GSRD1864	female	Han	Han Chinese	EAS	East Asian Ancestry	HAN	Sinitic	106.558	29.569			GSRD
GSRD1865	female	Han	Han Chinese	EAS	East Asian Ancestry	HAN	Sinitic	106.558	29.569			GSRD
GSRD1866	female	Han	Han Chinese	EAS	East Asian Ancestry	HAN	Sinitic	106.558	29.569			GSRD
GSRD1867	male	Han	Han Chinese	EAS	East Asian Ancestry	HAN	Sinitic	113.272	23.1379			GSRD
GSRD1868	male	Han	Han Chinese	EAS	East Asian Ancestry	HAN	Sinitic	112.945	28.2349			GSRD
GSRD1869	female	Han	Han Chinese	EAS	East Asian Ancestry	HAN	Sinitic	110.186	25.2417			GSRD
GSRD1870	male	Han	Han Chinese	EAS	East Asian Ancestry	HAN	Sinitic	106.558	29.569		Yes	GSRD
GSRD1871	female	Han	Han Chinese	EAS	East Asian Ancestry	HAN	Sinitic	106.558	29.569			GSRD
GSRD1872	male	Han	Han Chinese	EAS	East Asian Ancestry	HAN	Sinitic	106.558	29.569			GSRD
GSRD1873	female	Han	Han Chinese	EAS	East Asian Ancestry	HAN	Sinitic	106.558	29.569			GSRD
GSRD1874	female	Han	Han Chinese	EAS	East Asian Ancestry	HAN	Sinitic	106.558	29.569			GSRD
GSRD1875	female	Han	Han Chinese	EAS	East Asian Ancestry	HAN	Sinitic	106.714	26.604			GSRD
GSRD1876	female	Han	Han Chinese	EAS	East Asian Ancestry	HAN	Sinitic	106.118	30.8438			GSRD
GSRD1877	male	Han	Han Chinese	EAS	East Asian Ancestry	HAN	Sinitic	107.475	31.2143			GSRD
GSRD1878	female	Han	Han Chinese	EAS	East Asian Ancestry	HAN	Sinitic	106.558	29.569			GSRD
GSRD1879	male	Han	Han Chinese	EAS	East Asian Ancestry	HAN	Sinitic	106.558	29.569			GSRD
GSRD1880	female	Han	Han Chinese	EAS	East Asian Ancestry	HAN	Sinitic	106.558	29.569			GSRD
GSRD1881	female	Han	Han Chinese	EAS	East Asian Ancestry	HAN	Sinitic	106.752	31.8729			GSRD
GSRD1882	male	Han	Han Chinese	EAS	East Asian Ancestry	HAN	Sinitic	106.558	29.569			GSRD
GSRD1883	female	Han	Han Chinese	EAS	East Asian Ancestry	HAN	Sinitic	106.558	29.569			GSRD
GSRD1884	female	Han	Han Chinese	EAS	East Asian Ancestry	HAN	Sinitic	106.558	29.569			GSRD
GSRD1885	male	Han	Han Chinese	EAS	East Asian Ancestry	HAN	Sinitic	106.558	29.569			GSRD
GSRD1886	female	Han	Han Chinese	EAS	East Asian Ancestry	HAN	Sinitic	106.558	29.569		Yes	GSRD
GSRD1887	male	Han	Han Chinese	EAS	East Asian Ancestry	HAN	Sinitic	106.558	29.569			GSRD
GSRD1888	female	Han	Han Chinese	EAS	East Asian Ancestry	HAN	Sinitic	106.558	29.569			GSRD
GSRD1889	male	Han	Han Chinese	EAS	East Asian Ancestry	HAN	Sinitic	106.558	29.569			GSRD
GSRD1890	female	Han	Han Chinese	EAS	East Asian Ancestry	HAN	Sinitic	106.558	29.569			GSRD
GSRD1891	female	Han	Han Chinese	EAS	East Asian Ancestry	HAN	Sinitic	106.558	29.569			GSRD
GSRD1892	male	Han	Han Chinese	EAS	East Asian Ancestry	HAN	Sinitic	106.558	29.569			GSRD
GSRD1893	female	Han	Han Chinese	EAS	East Asian Ancestry	HAN	Sinitic	106.558	29.569			GSRD
GSRD1894	male	Han	Han Chinese	EAS	East Asian Ancestry	HAN	Sinitic	107.475	31.2143			GSRD
GSRD1895	female	Han	Han Chinese	EAS	East Asian Ancestry	HAN	Sinitic	104.073	30.5775			GSRD
GSRD1896	male	Han	Han Chinese	EAS	East Asian Ancestry	HAN	Sinitic	104.073	30.5775			GSRD
GSRD1897	male	Han	Han Chinese	EAS	East Asian Ancestry	HAN	Sinitic	104.649	28.758			GSRD
GSRD1898	male	Han	Han Chinese	EAS	East Asian Ancestry	HAN	Sinitic	104.073	30.579			GSRD
GSRD1899	female	Han	Han Chinese	EAS	East Asian Ancestry	HAN	Sinitic	106.558	29.569			GSRD
GSRD1900	female	Han	Han Chinese	EAS	East Asian Ancestry	HAN	Sinitic	106.558	29.569			GSRD
GSRD1901	female	Han	Han Chinese	EAS	East Asian Ancestry	HAN	Sinitic	106.558	29.569			GSRD
GSRD1902	male	Han	Han Chinese	EAS	East Asian Ancestry	HAN	Sinitic	106.558	29.569			GSRD
GSRD1903	female	Han	Han Chinese	EAS	East Asian Ancestry	HAN	Sinitic	106.558	29.569			GSRD
GSRD1904	male	Han	Han Chinese	EAS	East Asian Ancestry	HAN	Sinitic	106.558	29.569		Yes	GSRD
GSRD1905	male	Han	Han Chinese	EAS	East Asian Ancestry	HAN	Sinitic	106.558	29.569			GSRD
GSRD1906	female	Han	Han Chinese	EAS	East Asian Ancestry	HAN	Sinitic	106.558	29.569			GSRD
GSRD1907	male	Han	Han Chinese	EAS	East Asian Ancestry	HAN	Sinitic	109.196	27.7378			GSRD
GSRD1908	female	Han	Han Chinese	EAS	East Asian Ancestry	HAN	Sinitic	106.558	29.569			GSRD
GSRD1909	female	Han	Han Chinese	EAS	East Asian Ancestry	HAN	Sinitic	106.558	29.569			GSRD
GSRD1910	female	Han	Han Chinese	EAS	East Asian Ancestry	HAN	Sinitic	104.634	30.135			GSRD
GSRD1911	female	Han	Han Chinese	EAS	East Asian Ancestry	HAN	Sinitic	109.196	27.7378			GSRD
GSRD1912	female	Han	Han Chinese	EAS	East Asian Ancestry	HAN	Sinitic	106.558	29.569			GSRD
GSRD1913	male	Han	Han Chinese	EAS	East Asian Ancestry	HAN	Sinitic	106.558	29.569			GSRD
GSRD1914	female	Han	Han Chinese	EAS	East Asian Ancestry	HAN	Sinitic	106.558	29.569			GSRD
GSRD1915	male	Han	Han Chinese	EAS	East Asian Ancestry	HAN	Sinitic	106.558	29.569			GSRD
GSRD1916	male	Han	Han Chinese	EAS	East Asian Ancestry	HAN	Sinitic	106.64	30.4617			GSRD
GSRD1917	female	Han	Han Chinese	EAS	East Asian Ancestry	HAN	Sinitic	104.649	28.758			GSRD
GSRD1918	female	Han	Han Chinese	EAS	East Asian Ancestry	HAN	Sinitic	106.558	29.569			GSRD
GSRD1919	female	Han	Han Chinese	EAS	East Asian Ancestry	HAN	Sinitic	107.475	31.2143			GSRD
GSRD1920	female	Han	Han Chinese	EAS	East Asian Ancestry	HAN	Sinitic	107.475	31.2143		Yes	GSRD
GSRD1921	male	Han	Han Chinese	EAS	East Asian Ancestry	HAN	Sinitic	107.475	31.2143			GSRD
GSRD1922	male	Han	Han Chinese	EAS	East Asian Ancestry	HAN	Sinitic	107.475	31.2143			GSRD
GSRD1923	female	Han	Han Chinese	EAS	East Asian Ancestry	HAN	Sinitic	106.558	29.569			GSRD
GSRD1924	male	Han	Han Chinese	EAS	East Asian Ancestry	HAN	Sinitic	106.558	29.569		Yes	GSRD
GSRD1925	female	Han	Han Chinese	EAS	East Asian Ancestry	HAN	Sinitic	106.558	29.569			GSRD
GSRD1926	female	Han	Han Chinese	EAS	East Asian Ancestry	HAN	Sinitic	106.558	29.569			GSRD
GSRD1927	female	Han	Han Chinese	EAS	East Asian Ancestry	HAN	Sinitic	106.637	26.6533			GSRD
GSRD1928	male	Han	Han Chinese	EAS	East Asian Ancestry	HAN	Sinitic	106.558	29.569			GSRD
GSRD1929	female	Han	Han Chinese	EAS	East Asian Ancestry	HAN	Sinitic	106.558	29.569			GSRD
GSRD1930	male	Han	Han Chinese	EAS	East Asian Ancestry	HAN	Sinitic	104.649	28.758			GSRD
GSRD1931	female	Han	Han Chinese	EAS	East Asian Ancestry	HAN	Sinitic	104.649	28.758			GSRD
GSRD1932	female	Han	Han Chinese	EAS	East Asian Ancestry	HAN	Sinitic	104.649	28.758			GSRD
GSRD1933	female	Han	Han Chinese	EAS	East Asian Ancestry	HAN	Sinitic	106.558	29.569			GSRD
GSRD1934	male	Han	Han Chinese	EAS	East Asian Ancestry	HAN	Sinitic	126.975	46.66			GSRD
GSRD1935	male	Han	Han Chinese	EAS	East Asian Ancestry	HAN	Sinitic	109.196	27.7378			GSRD
GSRD1936	female	Han	Han Chinese	EAS	East Asian Ancestry	HAN	Sinitic	106.558	29.569			GSRD
GSRD1937	female	Han	Han Chinese	EAS	East Asian Ancestry	HAN	Sinitic	104.073	30.579			GSRD
GSRD1938	male	Han	Han Chinese	EAS	East Asian Ancestry	HAN	Sinitic	107.038	27.7283			GSRD
GSRD1939	female	Han	Han Chinese	EAS	East Asian Ancestry	HAN	Sinitic	107.038	27.7283		Yes	GSRD
GSRD1940	female	Han	Han Chinese	EAS	East Asian Ancestry	HAN	Sinitic	107.038	27.7283			GSRD
GSRD1941	male	Han	Han Chinese	EAS	East Asian Ancestry	HAN	Sinitic	106.558	29.569			GSRD
GSRD1942	female	Han	Han Chinese	EAS	East Asian Ancestry	HAN	Sinitic	106.558	29.569			GSRD
GSRD1943	female	Han	Han Chinese	EAS	East Asian Ancestry	HAN	Sinitic	106.558	29.569			GSRD
GSRD1944	male	Han	Han Chinese	EAS	East Asian Ancestry	HAN	Sinitic	104.838	26.5988		Yes	GSRD
GSRD1945	male	Han	Han Chinese	EAS	East Asian Ancestry	HAN	Sinitic	106.558	29.569			GSRD
GSRD1946	female	Han	Han Chinese	EAS	East Asian Ancestry	HAN	Sinitic	106.558	29.569			GSRD
GSRD1947	female	Han	Han Chinese	EAS	East Asian Ancestry	HAN	Sinitic	106.558	29.569			GSRD
GSRD1948	female	Han	Han Chinese	EAS	East Asian Ancestry	HAN	Sinitic	106.558	29.569			GSRD
GSRD1949	male	Han	Han Chinese	EAS	East Asian Ancestry	HAN	Sinitic	106.558	29.569			GSRD
GSRD1950	female	Han	Han Chinese	EAS	East Asian Ancestry	HAN	Sinitic	106.558	29.569			GSRD
GSRD1951	male	Han	Han Chinese	EAS	East Asian Ancestry	HAN	Sinitic	106.558	29.569			GSRD
GSRD1952	female	Han	Han Chinese	EAS	East Asian Ancestry	HAN	Sinitic	106.558	29.569			GSRD
GSRD1953	female	Han	Han Chinese	EAS	East Asian Ancestry	HAN	Sinitic	106.558	29.569			GSRD
GSRD1954	female	Han	Han Chinese	EAS	East Asian Ancestry	HAN	Sinitic	106.64	30.4617			GSRD
GSRD1955	male	Han	Han Chinese	EAS	East Asian Ancestry	HAN	Sinitic	106.558	29.569			GSRD
GSRD1956	male	Han	Han Chinese	EAS	East Asian Ancestry	HAN	Sinitic	107.475	31.2143			GSRD
GSRD1957	male	Han	Han Chinese	EAS	East Asian Ancestry	HAN	Sinitic	107.038	27.7283			GSRD
GSRD1958	male	Han	Han Chinese	EAS	East Asian Ancestry	HAN	Sinitic	106.558	29.569			GSRD
GSRD1959	female	Han	Han Chinese	EAS	East Asian Ancestry	HAN	Sinitic	106.558	29.569		Yes	GSRD
GSRD1960	female	Han	Han Chinese	EAS	East Asian Ancestry	HAN	Sinitic	106.558	29.569			GSRD
GSRD1961	female	Han	Han Chinese	EAS	East Asian Ancestry	HAN	Sinitic	106.558	29.569		Yes	GSRD
GSRD1962	male	Han	Han Chinese	EAS	East Asian Ancestry	HAN	Sinitic	106.118	30.8438			GSRD
GSRD1963	male	Han	Han Chinese	EAS	East Asian Ancestry	HAN	Sinitic	106.558	29.569			GSRD
GSRD1964	male	Han	Han Chinese	EAS	East Asian Ancestry	HAN	Sinitic	106.64	30.4617			GSRD
GSRD1965	male	Han	Han Chinese	EAS	East Asian Ancestry	HAN	Sinitic	106.558	29.569			GSRD
GSRD1966	male	Han	Han Chinese	EAS	East Asian Ancestry	HAN	Sinitic	106.558	29.569			GSRD
GSRD1967	female	Han	Han Chinese	EAS	East Asian Ancestry	HAN	Sinitic	106.558	29.569			GSRD
GSRD1968	female	Han	Han Chinese	EAS	East Asian Ancestry	HAN	Sinitic	106.558	29.569			GSRD
GSRD1969	male	Han	Han Chinese	EAS	East Asian Ancestry	HAN	Sinitic	106.558	29.569			GSRD
GSRD1970	male	Han	Han Chinese	EAS	East Asian Ancestry	HAN	Sinitic	106.558	29.569			GSRD
GSRD1971	female	Han	Han Chinese	EAS	East Asian Ancestry	HAN	Sinitic	109.517	34.5057			GSRD
GSRD1972	female	Han	Han Chinese	EAS	East Asian Ancestry	HAN	Sinitic	109.517	34.5057			GSRD
GSRD1973	female	Han	Han Chinese	EAS	East Asian Ancestry	HAN	Sinitic	109.517	34.5057			GSRD
GSRD1974	male	Han	Han Chinese	EAS	East Asian Ancestry	HAN	Sinitic	109.517	34.5057			GSRD
GSRD1975	male	Han	Han Chinese	EAS	East Asian Ancestry	HAN	Sinitic	109.517	34.5057			GSRD
GSRD1976	female	Han	Han Chinese	EAS	East Asian Ancestry	HAN	Sinitic	109.517	34.5057			GSRD
GSRD1977	male	Han	Han Chinese	EAS	East Asian Ancestry	HAN	Sinitic	106.558	29.569			GSRD
GSRD1978	male	Han	Han Chinese	EAS	East Asian Ancestry	HAN	Sinitic	106.558	29.569		Yes	GSRD
GSRD1979	female	Han	Han Chinese	EAS	East Asian Ancestry	HAN	Sinitic	106.558	29.569			GSRD
GSRD1980	male	Han	Han Chinese	EAS	East Asian Ancestry	HAN	Sinitic	106.64	30.4617			GSRD
GSRD1981	male	Han	Han Chinese	EAS	East Asian Ancestry	HAN	Sinitic	106.558	29.569			GSRD
GSRD1982	female	Han	Han Chinese	EAS	East Asian Ancestry	HAN	Sinitic	115.865	28.6895		Yes	GSRD
GSRD1983	male	Han	Han Chinese	EAS	East Asian Ancestry	HAN	Sinitic	115.865	28.6895			GSRD
GSRD1984	male	Han	Han Chinese	EAS	East Asian Ancestry	HAN	Sinitic	119.526	39.8947			GSRD
GSRD1985	male	Han	Han Chinese	EAS	East Asian Ancestry	HAN	Sinitic	116.413	39.9109			GSRD
GSRD1986	female	Han	Han Chinese	EAS	East Asian Ancestry	HAN	Sinitic	106.118	30.8438			GSRD
GSRD1987	male	Han	Han Chinese	EAS	East Asian Ancestry	HAN	Sinitic	104.404	31.1331			GSRD
GSRD1988	male	Han	Han Chinese	EAS	East Asian Ancestry	HAN	Sinitic	104.404	31.1331			GSRD
GSRD1989	female	Han	Han Chinese	EAS	East Asian Ancestry	HAN	Sinitic	114.211	36.7025			GSRD
GSRD1990	female	Han	Han Chinese	EAS	East Asian Ancestry	HAN	Sinitic	114.211	36.7025			GSRD
GSRD1991	female	Han	Han Chinese	EAS	East Asian Ancestry	HAN	Sinitic	120.216	30.2531		Yes	GSRD
GSRD1992	female	Han	Han Chinese	EAS	East Asian Ancestry	HAN	Sinitic	120.095	30.899			GSRD
GSRD1993	male	Han	Han Chinese	EAS	East Asian Ancestry	HAN	Sinitic	118.867	28.9755		Yes	GSRD
GSRD1994	female	Han	Han Chinese	EAS	East Asian Ancestry	HAN	Sinitic	118.867	28.9755			GSRD
GSRD1995	male	Han	Han Chinese	EAS	East Asian Ancestry	HAN	Sinitic	118.867	28.9755			GSRD
GSRD1996	female	Han	Han Chinese	EAS	East Asian Ancestry	HAN	Sinitic	121.414	29.6611			GSRD
GSRD1997	female	Han	Han Chinese	EAS	East Asian Ancestry	HAN	Sinitic	121.414	29.6611			GSRD
GSRD1998	male	Bai	Bai	EAS	East Asian Ancestry	OTB	Tibeto-Burman	104.073	30.579			GSRD
[truncated: 5,878 more rows]

## Sheet: Data_S1B_GSRD_Cohort
Data S1B. Characteristics of the GSRD cohort.
Han Chinese					TB-speaking populations
Disease classification	Male	Female	Total		Disease classification	Male	Female	Total
Ear and mastoid process diseases	182	158	340		Ear and mastoid process diseases	334	252	586
Oral and Maxillofacial diseases	52	41	93		Oral and Maxillofacial diseases	163	117	280
Nervous system diseases	64	25	89		Circulatory system diseases	10	14	24
Genitourinary system diseases	14	14	28		Nervous system diseases	14	5	19
Circulatory system diseases	10	11	21		Eye and adnexa diseases	3	1	4
Endocrine, nutritional and metabolic diseases	11	9	20		Blood and immnue diseases	0	1	1
Digestive system diseases	14	2	16		Endocrine, nutritional and metabolic diseases	1	0	1
Skin and subcutaneous tissue diseases	8	6	14		Musculoskeletal diseases	1	0	1
Musculoskeletal diseases	7	5	12		Undiagnosed diseases	81	85	166
Eye and adnexa diseases	4	5	9		Healthy control samples	338	391	729
Blood and immnue diseases	5	11	16		Total	945	866	1811
Undiagnosed diseases	54	33	87
Healthy control samples	600	652	1252
Total	1025	972	1997
