# Supplementary material for: Short tandem repeats in populations of the Qinghai-Tibet Plateau and adjacent regions provide insights into high-altitude adaptation
Source: Sci Adv. 2025 Oct 17;11(42):eadx1590. doi: 10.1126/sciadv.adx1590 (PMC12533570; doi:10.1126/sciadv.adx1590)
Supplement: Supplementary file 2 — Data S1 to S9 [file sciadv.adx1590_data_s1_to_s9.zip › adx1590_data_s3.xlsx]

## Sheet: Data_S3A_pLoF variants
Data S3A. pLoF STR variants annotated by VEP.
Chromosome	Start	End	Motif	Period	pLoF allele	Gene symbol	Consequence
chr1	960770	960799	CCG	3	CGCCGCCGCCGCCGCCGCCGCCGCCGCCGCCG	KLHL17	splice_donor_variant
chr1	960770	960799	CCG	3	CGCCGCCGCCGCCGCCG	KLHL17	frameshift_variant
chr1	1388566	1388620	AG	2	CTCTCTCTCTCTCTCTCTCTCTCTCTCTCTATATATATATACATAGACACACACTCACACACA	CCNL2	splice_donor_variant
chr1	1399284	1399305	CCG	3	CCCGCCGCCGCCGCCGCCGCC	CCNL2	start_lost
chr1	1399284	1399305	CCG	3	GCCGCCCCCGCCGCCGCCGCC	CCNL2	start_lost
chr1	1399284	1399305	CCG	3	CCCCCCGCCGCCGCCGCCGCC	CCNL2	start_lost
chr1	1399284	1399305	CCG	3	GCCGCCACCGCCGCCGCCGCC	CCNL2	start_lost
chr1	1399284	1399305	CCG	3	GCCGCCGCCGCC	CCNL2	start_lost
chr1	1399284	1399305	CCG	3	CCCCCCCCCGCCGCCGCCGCC	CCNL2	start_lost
chr1	1399284	1399305	CCG	3	GCCGCCGCCGCCGCCCCCGCC	CCNL2	start_lost
chr1	1399284	1399305	CCG	3	GCCCCCGCCGCCGCCGCCGCC	CCNL2	start_lost
chr1	1399284	1399305	CCG	3	GCCGCCGCCGCCGCCGCC	CCNL2	start_lost
chr1	1633139	1633149	CCCGG	5	CCGGCCCGGCCCGG	MMP23B	frameshift_variant
chr1	1633139	1633149	CCCGG	5	CCGGCCCGGCCCGGCCCGG	MMP23B	frameshift_variant
chr1	1633139	1633149	CCCGG	5	CCGG	MMP23B	frameshift_variant
chr1	1752909	1752936	AGG	3	CTACTCCTCCTCCTCCTCCTCCTCCTCCT	NADK	stop_gained
chr1	1891015	1891033	CCG	3	CGCCGCCG	GNB1	splice_donor_variant
chr1	1891015	1891033	CCG	3	CGCCG	GNB1	splice_donor_variant
chr1	2082398	2082410	AAAT	4	-	PRKCZ	frameshift_variant
chr1	2629380	2629401	AGC	3	AGCAGCAGCAGCAGCAGCAGC	MMEL1	frameshift_variant
chr1	960770	960799	CCG	3	CGCCGCCGCCGCCGCCGCCGCCGCCGCCGCCG	KLHL17	frameshift_variant
chr1	6602172	6602187	CCGCG	5	GCGCG	KLHL21	frameshift_variant
chr1	7778154	7778169	ATC	3	TCATCATCATCATC	VAMP3	frameshift_variant
chr1	7778154	7778169	ATC	3	ATCATCATCATCATCATCATC	VAMP3	splice_donor_variant
chr1	7778154	7778169	ATC	3	ATCATCATCATCATCATC	VAMP3	splice_donor_variant
chr1	7936419	7936455	AAAC	4	AACAAACAAACAAACAAACAAACAAACAAACAAACAAAC	TNFRSF9	splice_donor_variant
chr1	7936419	7936455	AAAC	4	AACAAACAAACAAACAAACAAACAAACAAACAAACAAACAAAC	TNFRSF9	splice_donor_variant
chr1	7936419	7936455	AAAC	4	AACAAACAAACAAACAAACAAACAAACAAACAAACAAACAAACAAAC	TNFRSF9	splice_donor_variant
chr1	8000573	8000604	AAAC	4	TTGTTTGTTTGTTTTTTGTTTTGTTTTTTTG		splice_acceptor_variant
chr1	8359783	8359831	AGCGGG	6	CGCTCCCGCTCTCGCTCCCGCTCCCGCTCCTTCTCCTTCT	RERE	frameshift_variant
chr1	8449242	8449254	AAAC	4	GTTTGTT	RERE	frameshift_variant
chr1	10107280	10107344	ATC	3	AATAAGATGAAGAAGAAGATGATGATGATGGTGATGGTGATGATGAAGGTGGTGGTGGTGGTG	UBE4B	stop_gained
chr1	16691282	16691297	AGG	3	-		splice_acceptor_variant
chr1	16741904	16741934	AAT	3	ATAATAATAATAATAATAATAATAATAATAAT		splice_donor_variant
chr1	16741904	16741934	AAT	3	ATAATAATAATAATAATAATAATAATAATAATAAT		splice_donor_variant
chr1	16741904	16741934	AAT	3	ATAATAATAATAATAATAATAATAATAATAATAATAATAATAAT		splice_donor_variant
chr1	16741904	16741934	AAT	3	ATAATAATAATAATAATAATAATAATAATAATAATAAT		splice_donor_variant
chr1	16741904	16741934	AAT	3	ATAATAATAATAATAATAATAATAATAATAATAATAATAAT		splice_donor_variant
chr1	16741904	16741934	AAT	3	ATAATAATAATAATAATAATAATAATAATAATAATAATAATAATAAT		splice_donor_variant
chr1	16971521	16971549	AGC	3	AGCAGCAGCAGCAGCAGCAGCAGCAGCAGCAGCAGCAGCAGCAGCAGCAGCAGC	CROCC	frameshift_variant
chr1	21176568	21176612	CCG	3	CCGCCG	EIF4G3	frameshift_variant
chr1	21176568	21176612	CCG	3	CCGCCGCCG	EIF4G3	frameshift_variant
chr1	21176568	21176612	CCG	3	CCGCCGCCGCCGCCG	EIF4G3	frameshift_variant
chr1	21937172	21937195	AGC	3	AGCAGCAGCAGCAGCAGCAGCAGCAGCAGCAGCAGCAGCAGCAGCAGCAGC	HSPG2	frameshift_variant
chr1	21937172	21937195	AGC	3	AGCAGCAGCAGCAGC	HSPG2	frameshift_variant
chr1	21937172	21937195	AGC	3	AGCAGCAGCAGC	HSPG2	frameshift_variant
chr1	25800233	25800243	CCCGG	5	GGGCCGGGCCCG	SELENON	frameshift_variant
chr1	25800233	25800243	CCCGG	5	GGGCCGGGCCCGGCCGGGCC	SELENON	frameshift_variant
chr1	25800233	25800243	CCCGG	5	GGGCCGGGAC	SELENON	start_lost
chr1	25800233	25800243	CCCGG	5	GCGCCGGGCC	SELENON	start_lost
chr1	25800233	25800243	CCCGG	5	GGGCTGGGCC	SELENON	start_lost
chr1	25800233	25800243	CCCGG	5	GGGCCGGCCC	SELENON	start_lost
chr1	26164401	26164429	CCG	3	CCGCGCGCCTCCGCCGCCGCCGCCGC	C1orf232	frameshift_variant
chr1	26164401	26164429	CCG	3	CCGCGCGCCTCCGCCGCCGCCGCCGCCT	C1orf232	frameshift_variant
chr1	26201569	26201584	AGCCC	5	AGCCTAGCCCAGCC	CATSPER4	stop_gained
chr1	26201569	26201584	AGCCC	5	AGCC	CATSPER4	frameshift_variant
chr1	26696650	26696682	CCG	3	CGGCGG	ARID1A	frameshift_variant
chr1	26696650	26696682	CCG	3	CGGCGGCGGCGGCGGCGGCGG	ARID1A	frameshift_variant
chr1	28120817	28120834	AAC	3	-	ARL8BP2	splice_donor_variant
chr1	25800233	25800243	CCCGG	5	GGGCCGGGCCCG	SELENON	start_lost
chr1	25800233	25800243	CCCGG	5	GGGCCGGGCCCGGCCGGGCC	SELENON	start_lost
chr1	29783973	29784002	AAAT	4	TTATTTATTTATTTATTTATTATTTATTTATTT		splice_acceptor_variant
chr1	30908467	30908486	AGC	3	AGCAGC	SDC3	frameshift_variant
chr1	30908467	30908486	AGC	3	AGCAGCAGCAGCAGCAGCAGCAGCAGCAGCAGCAGCAGCAGCAGCAGCAGCAGCAGCAGCAGCAGC	SDC3	frameshift_variant
chr1	30908467	30908486	AGC	3	AGCAGCAGCAGCAGCAGCAGCAGCAGCAGCAGCAGCAGCAGC	SDC3	frameshift_variant
chr1	30908467	30908486	AGC	3	AGCAGCAGCAGCAGCAGCAGCAGCAGCAGCAGCAGCAGCAGCAGC	SDC3	frameshift_variant
chr1	30908467	30908486	AGC	3	AGCAGCAGCAGCAGCAGCAGCAGCAGC	SDC3	frameshift_variant
chr1	30908467	30908486	AGC	3	AGCAGCAGCAGCAGCAGCAGCAGC	SDC3	frameshift_variant
chr1	30908524	30908536	CCCCGG	6	GGCCCGGCCCC	SDC3	frameshift_variant
chr1	31938062	31938103	CCG	3	GGCGGCGGCGGCGGCGGCGGTAGCGGTGGCGGCGGCGGCGGCGGCGGTAGCGGTGGCGGCGGCGGCG	PTP4A2	splice_donor_variant
chr1	31938062	31938103	CCG	3	GGCGGCGGCGGCGGCGGCGGTAGCGGTGGCGGCGGCGGTAGCGGTGGCGGCGGCGGCG	PTP4A2	splice_donor_variant
chr1	33181162	33181177	CCGCG	5	AGGCG	TRIM62	frameshift_variant
chr1	35093295	35093315	AAAC	4	TTGTTTGTTTGTTTGTTTGTTTG	ZMYM1	splice_acceptor_variant
chr1	35093295	35093315	AAAC	4	TTGTTTGTTTGTTTGTTTGTTTGTTTG	ZMYM1	splice_acceptor_variant
chr1	36138195	36138210	AAAAC	5	TTTGT	TRAPPC3	frameshift_variant
chr1	41018134	41018152	AGG	3	CCTCCTCCTCCTCCTC	SLFNL1	frameshift_variant
chr1	41018134	41018152	AGG	3	CCTCCTCC	SLFNL1	splice_acceptor_variant
chr1	41018134	41018152	AGG	3	CCTCCTCCTCCTCC	SLFNL1	splice_acceptor_variant
chr1	42181866	42181914	AC	2	ACACACACACACACACACACACACACACACTCACTCTCTCTCTCTCTCT	FOXJ3	splice_donor_variant
chr1	42181866	42181914	AC	2	ACACACACACACACACACACACACACACACACTCACTCTCTCTCTCTCTCT	FOXJ3	splice_donor_variant
chr1	42181866	42181914	AC	2	ACACACACACACACACACACACACACACACACACACTCACTCTCTCTCTCTCTCT	FOXJ3	splice_donor_variant
chr1	42181866	42181914	AC	2	ACACACACACACACACACACACACACACACACACACACTCTCTCTCTCTCTCTCT	FOXJ3	splice_donor_variant
chr1	42181866	42181914	AC	2	ACACACACACACACACACACACACACACTCACTCTCTCTCTCTCTCTCTCT	FOXJ3	splice_donor_variant
chr1	42181866	42181914	AC	2	ACACACACACACACACACACACACACACACTCTCTCTCTCTCTCTCTCT	FOXJ3	splice_donor_variant
chr1	42181866	42181914	AC	2	ACACACACACACACACACACACACACACTCACTCACTCTCTCTCTCTCTCT	FOXJ3	splice_donor_variant
chr1	42181866	42181914	AC	2	ACACACACACACACACACACACACACACACACACTCACTCTCTCTCTCTCTCT	FOXJ3	splice_donor_variant
chr1	42181866	42181914	AC	2	ACACACACACACACACACACACACACACACACACACTCTCTCTCTCTCTCT	FOXJ3	splice_donor_variant
chr1	42181866	42181914	AC	2	ACACACACACACACACACACACACACACTCACTCTCTCTCTCTCTCTCT	FOXJ3	splice_donor_variant
chr1	42181866	42181914	AC	2	ACACACACACACACACACACACACACACACACACACACTCTCTCTCTCTCTCT	FOXJ3	splice_donor_variant
chr1	42181866	42181914	AC	2	ACACACACACACACACACACACACACACACACACTCTCTCTCTCTCTCT	FOXJ3	splice_donor_variant
chr1	42181866	42181914	AC	2	ACACACACACACACACACACACACACACACACTCTCTCTCTCTCTCTCT	FOXJ3	splice_donor_variant
chr1	42181866	42181914	AC	2	ACACACACACACACACACACACACACACACACACACACTCACTCTCTCTCTCTCTCT	FOXJ3	splice_donor_variant
chr1	42536529	42536545	AG	2	GAGAGAGAGAGAGAGAG	CCDC30	frameshift_variant
chr1	42536529	42536545	AG	2	GAGAGAGAGAG	CCDC30	frameshift_variant
chr1	52252300	52252377	AAAAC	5	GTTTTGTTTT	DNAJC19P7	splice_acceptor_variant
chr1	52252300	52252377	AAAAC	5	GTTTT	DNAJC19P7	splice_acceptor_variant
chr1	52252300	52252377	AAAAC	5	GTTTTGTTTTGTTTTGTTTTGTTTTGTTTTGTTTTGTTTTGTTTTGTTTTGTTTT	DNAJC19P7	splice_acceptor_variant
chr1	52252300	52252377	AAAAC	5	GTTGTTGTTGTTGTTGTTGTTGTTGTTTGTTTTGGGGTTTTTTTGTTTTGTTTTGTTTTGTTTTGTTTTGTT	DNAJC19P7	splice_acceptor_variant
chr1	52252300	52252377	AAAAC	5	GTTTTGTTTTGTTTTGTTTT	DNAJC19P7	splice_acceptor_variant
chr1	52252300	52252377	AAAAC	5	GTTTTGTTTTGTTTTGTTTTGTTTTGTTTTGTTTTGTTTTGTTTT	DNAJC19P7	splice_acceptor_variant
chr1	53459890	53459902	AGCG	4	GAGCGAGCGAGCGAG	DMRTB1	frameshift_variant
chr1	57864654	57864705	AAAT	4	TTTATTTATTTATTTATTTATTTATTTATTTATTTATTTATTTATTTATATTAT	DAB1-AS1	splice_acceptor_variant
chr1	57864654	57864705	AAAT	4	TTTATTTATTTATTTATTTATTTATTTATTTATTTATTTATTTATTTATTTATATTAT	DAB1-AS1	splice_acceptor_variant
chr1	57864654	57864705	AAAT	4	TTTATTTATTTATTTATTTATTTATTTATTTATTTATTTATTTATTTATTTATTTATATTAT	DAB1-AS1	splice_acceptor_variant
chr1	57864654	57864705	AAAT	4	TTTATTTATTTATTTATTTATTTATTTATTTAATTATTTATTTATTTATATTAT	DAB1-AS1	splice_acceptor_variant
chr1	57864654	57864705	AAAT	4	ATTATTTATTTATTTATTTATTTATTTATTTATTTATTTATTTATTTATATTAT	DAB1-AS1	splice_acceptor_variant
chr1	57864654	57864705	AAAT	4	TTTATTTAGTTATTTCTTTATTTATTGATTTATTTATTTATTTATTTATATTAT	DAB1-AS1	splice_acceptor_variant
chr1	62597997	62598009	AACT	4	-	ANGPTL3	frameshift_variant
chr1	77942470	77942482	AGG	3	AGGAGGAGTAG	NEXN	stop_gained
chr1	85987583	85987598	AAG	3	CTTCTTCTTCTTCTTCT	COL24A1	splice_donor_variant
chr1	86738639	86738659	AAAAC	5	GTTTTGTTTTGTTTTGTTTTGTTTT	SH3GLB1	splice_acceptor_variant
chr1	92665929	92665941	AAGT	4	-	EVI5	splice_donor_variant
chr1	100393963	100393977	AT	2	ATATATATATATATAT	BCAS2P2	splice_donor_variant
chr1	100393963	100393977	AT	2	TATATATATATATAT	BCAS2P2	splice_donor_variant
chr1	100393963	100393977	AT	2	AATATATATATATATAT	BCAS2P2	splice_donor_variant
chr1	100393963	100393977	AT	2	AAATATATATATATAT	BCAS2P2	splice_donor_variant
chr1	100393963	100393977	AT	2	AAATATATATATATATAT	BCAS2P2	splice_donor_variant
chr1	100393963	100393977	AT	2	ATATATATATATATATAT	BCAS2P2	splice_donor_variant
chr1	100393963	100393977	AT	2	AAAAATATATATATAT	BCAS2P2	splice_donor_variant
chr1	100393963	100393977	AT	2	ATATATATATAT	BCAS2P2	splice_donor_variant
chr1	100393963	100393977	AT	2	AATATATATATATAT	BCAS2P2	splice_donor_variant
chr1	100393963	100393977	AT	2	AATATATATATAT	BCAS2P2	splice_donor_variant
chr1	100393963	100393977	AT	2	ATATATATAT	BCAS2P2	splice_donor_variant
chr1	111740082	111740098	AC	2	CACACACACACACACACAC	INKA2-AS1	splice_donor_variant
chr1	111740082	111740098	AC	2	CACACACACACACACAC	INKA2-AS1	splice_donor_variant
chr1	111990189	111990232	AC	2	GGTGTATGCGTGTGAGTGCCTGTGGGTGTGCCTGTGTGTGTG	LINC01750	splice_donor_variant
chr1	111990189	111990232	AC	2	CGTGTATGAGTGTGAGTGCGTGCGTGTGTCTGTGTGTGTG	LINC01750	splice_donor_variant
chr1	111990189	111990232	AC	2	T	LINC01750	splice_donor_variant
chr1	114611063	114611075	ACTC	4	-	DENND2C	splice_donor_variant
chr1	118036602	118036626	AC	2	CACACACACACACACACACAC	SPAG17	splice_donor_variant
chr1	118036602	118036626	AC	2	CACACACACACACACACAC	SPAG17	splice_donor_variant
chr1	118036602	118036626	AC	2	CACACACACACACACAC	SPAG17	splice_donor_variant
chr1	119150760	119150786	AAAAAC	6	TTGTTTTTGTTTTTGTTTTTGTTTTTGTTTT	WARS2-AS1	splice_acceptor_variant
chr1	151838432	151838442	CCGCG	5	CGGC	C2CD4D	frameshift_variant
chr1	151838432	151838442	CCGCG	5	CGGCGCGGCGCGGC	C2CD4D	frameshift_variant
chr1	151838432	151838442	CCGCG	5	CGGCGCGGCGAGGC	C2CD4D	frameshift_variant
chr1	152109230	152109245	AAGAG	5	CTCTTCTCT	TCHH	frameshift_variant
chr1	152155549	152155561	ACAG	4	-	RPTN	frameshift_variant
chr1	153776138	153776150	CG	2	CGCGCGCGC	SLC27A3	frameshift_variant
chr1	156081745	156081780	CCG	3	CGG	MEX3A	frameshift_variant
chr1	156081745	156081780	CCG	3	GGCGGCGGCGGCGGGGCCGGCTGCGGGGGGCGGC	MEX3A	frameshift_variant
chr1	156081745	156081780	CCG	3	GGCGGCGGCGGCGGGGCCGGCTACGGGGGGGCGGC	MEX3A	stop_gained
chr1	156081745	156081780	CCG	3	GGCGGCGGCGGCGGGGCCGGCTGCGGGGGGGGCGGC	MEX3A	frameshift_variant
chr1	156081745	156081780	CCG	3	CGGCGG	MEX3A	frameshift_variant
chr1	158331411	158331423	AGC	3	-	CD1B	start_lost
chr1	171557847	171557885	AGCCCC	6	AGCCCCAGCCCCAGCCCC	PRRC2C	stop_gained
chr1	171557847	171557885	AGCCCC	6	AGCCCCAGCCCC	PRRC2C	stop_gained
chr1	171557847	171557885	AGCCCC	6	AGCCCC	PRRC2C	stop_gained
chr1	171557847	171557885	AGCCCC	6	AGCCCCAGCCCCAGCCCCAGCCCC	PRRC2C	stop_gained
chr1	171557847	171557885	AGCCCC	6	AGCCCCAGCCCCAGCCCC	PRRC2C	frameshift_variant
chr1	171557847	171557885	AGCCCC	6	AGCCCCAGCCCC	PRRC2C	frameshift_variant
chr1	171557847	171557885	AGCCCC	6	AGCCCC	PRRC2C	frameshift_variant
chr1	171557847	171557885	AGCCCC	6	AGCCCCAGCCCCAGCCCCAGCCCC	PRRC2C	frameshift_variant
chr1	173836914	173836933	AG	2	CTCTCTTCTCTCTCTTTCTCTCTCT	DARS2	splice_acceptor_variant
chr1	175160355	175160369	AC	2	-	KIAA0040	frameshift_variant
chr1	184095613	184095683	AG	2	TCTCTCTCTCTCTCTCTCTCTCTCTCTCTCTCTCTCTCTCTCTCTCTCTCTCTCTCTCTCTCTCTCTCTCTCTCTCTCT	TSEN15	splice_acceptor_variant
chr1	184095613	184095683	AG	2	TCTCTCTCTCTCTCTCTCTCTCTCTCTCTCTCTCTCTCTCTCTCTCTCTCTCTCTCTCTCTCTCTCTCTCTCTCT	TSEN15	splice_acceptor_variant
chr1	184095613	184095683	AG	2	TCTCTCTCTCTCTCTCTCTCTCTCTCTCTCTCTCTCTCTCTCTCTCTCTCTCTCTCTCTCTCTCTCTCTCTCTCTCT	TSEN15	splice_acceptor_variant
chr1	186307500	186307512	ACC	3	CACCACCACCT	PRG4	stop_gained
chr1	186307500	186307512	ACC	3	CTCCACCACCT	PRG4	stop_gained
chr1	186307500	186307512	ACC	3	CCACCACCACCA	PRG4	frameshift_variant
chr1	186307923	186307935	ACC	3	CCACCACCACCT	PRG4	stop_gained
chr1	186307923	186307935	ACC	3	CCACCACCCCCT	PRG4	stop_gained
chr1	186307923	186307935	ACC	3	CCACCACCCCGT	PRG4	stop_gained
chr1	186308130	186308142	ACC	3	CCACCACCACGT	PRG4	stop_gained
chr1	186308130	186308142	ACC	3	CCACCACCACCT	PRG4	stop_gained
chr1	224134053	224134071	AAT	3	TATTATTATTATTATTATTA	FBXO28	splice_acceptor_variant
chr1	225140718	225140730	AT	2	TATATATATATAT	DNAH14	splice_acceptor_variant
chr1	225140718	225140730	AT	2	TATATAT	DNAH14	splice_acceptor_variant
chr1	225140718	225140730	AT	2	TATATATAT	DNAH14	splice_acceptor_variant
chr1	227767514	227767526	ACATGC	6	CATGTGCA	SNAP47	frameshift_variant
chr1	227767514	227767526	ACATGC	6	TGTGCATGTG	SNAP47	frameshift_variant
chr1	228101396	228101452	AAG	3	TCTTCTTCTTCTCTTTCTTGTGTTTCCTTTTTCTTTTTCTTCTTCTCCTTCTT	C1orf35	frameshift_variant
chr1	228101396	228101452	AAG	3	TCTTCTTCTTCTCTTTCTTGTGTTTCCTCTTTTTTTCTTCTTCTCCTTCTT	C1orf35	frameshift_variant
chr1	228158668	228158710	CCCCCG	6	CCCCGGCCTCCGCCCCCGCCCCCGCGCCGCGGCCCCGCCC	GJC2	frameshift_variant
chr1	228158668	228158710	CCCCCG	6	CCCCGGCCTCCGCCCCACCCCCGCGCCGCGGCCCCCGCCC	GJC2	frameshift_variant
chr1	228158668	228158710	CCCCCG	6	CCCGGCCTCCGCCCCCGCCCCCGCGCCGCGGCCCCCGCCC	GJC2	frameshift_variant
chr1	236544731	236544743	AAAG	4	TTCTTTCTTTCTTTCTTTCTTTCTTTCTTTCTTTCTTTC	LGALS8	splice_acceptor_variant
chr1	240092724	240092786	AGC	3	AGCAGCAGCAGCAGCAGCAGCAGCAGCAGCAGCAGCAGCAGCAGCAGCAGCAGCAGCAGCAGCAGCAGCAGCAGCAGCAGCAGCAGCAGCAGCAGC	FMN2	frameshift_variant
chr1	245121896	245121916	AAAAT	5	TTTTATTTTATTTTATTTTATTTTATTTTATTTT	EFCAB2	splice_acceptor_variant
chr1	245121896	245121916	AAAAT	5	TTTTATTTTATTTTATTTTATTTT	EFCAB2	splice_acceptor_variant
chr1	245121896	245121916	AAAAT	5	TTTTATTTTATTTTATTTTATTTTATTTT	EFCAB2	splice_acceptor_variant
chr2	3674048	3674068	AAAG	4	CTTTCTTTCTTTCTTTCTTTCTTTCTT	ALLC	splice_acceptor_variant
chr2	3678515	3678527	ATCC	4	TGGATGGATGGATGG	ALLC	frameshift_variant
chr2	10777693	10777707	AG	2	GAGAGAGAGAGAGAG	ATP6V1C2	frameshift_variant
chr2	10777693	10777707	AG	2	GAGAGAGAGAG	ATP6V1C2	frameshift_variant
chr2	10777693	10777707	AG	2	GAGAGAGAG	ATP6V1C2	frameshift_variant
chr2	10777693	10777707	AG	2	GAGAGAGAGAGAGGG	ATP6V1C2	frameshift_variant
chr2	11184693	11184731	ATC	3	ATCGTCATCATCATCACCACCACCATCAATCAACATCATCA	ROCK2	stop_gained
chr2	11184693	11184731	ATC	3	ATCGTCATCATCATCACCACCACCATCAATCAACATCATCA	ROCK2	frameshift_variant
chr2	24838401	24838438	ACCCC	5	GGGTGGGGTGGGTGGGGTGGGTGGGGTGGGTGGGGTGGGGTGGGG	ADCY3	splice_donor_variant
chr2	24838401	24838438	ACCCC	5	GGGTGGGGTGGGGTGGGGTGGGGTGGGGTGGGGTGGGGTGGGGT	ADCY3	splice_donor_variant
chr2	25161591	25161613	AGC	3	CTGCTGCTGCTGCTGCTGCTGCTGCTG	POMC	frameshift_variant
chr2	25208949	25208970	AAG	3	CTTCTTCTTCTTCTTCTTCTTCT	LINC01381	splice_acceptor_variant
chr2	27104520	27104532	ACAG	4	CAAAAGACAG	CGREF1	frameshift_variant
chr2	27104520	27104532	ACAG	4	CAGACAG	CGREF1	frameshift_variant
chr2	32499500	32499543	AG	2	CTCTCTCTCTCTCTCTTTTTCTGTCTCTCTCTCTCTCTCTCTCTCTCT	BIRC6	splice_acceptor_variant
chr2	33584945	33584964	ACC	3	ACCACCACCACCACC	FAM98A	frameshift_variant
chr2	35163780	35163795	AAAAG	5	TTCTTTTCTTTTCTTTTCT		splice_acceptor_variant
chr2	38300256	38300270	AG	2	TCTCTCTCTCTCTCT	ATL2	splice_donor_variant
chr2	39474628	39474682	AC	2	T	MAP4K3-DT	splice_donor_variant
chr2	43710558	43710570	AAAC	4	ACAAACA	PLEKHH2	frameshift_variant
chr2	43710558	43710570	AAAC	4	ACA	PLEKHH2	frameshift_variant
chr2	44942222	44942257	CCG	3	CGGCGGCGGCGGCGGCGGCGGCGGCGGCGGCGGCGG	SIX3	frameshift_variant
chr2	44942222	44942257	CCG	3	CGGCGGCGGCGGCGGCGGCGGCGGCGGCGGCGGCGGCGGCGGCGGCGGCGG	SIX3	frameshift_variant
chr2	47369093	47369114	CCCCG	5	GGGGCGGAGCGGGGCG	EPCAM	frameshift_variant
chr2	47369093	47369114	CCCCG	5	CGGGG	EPCAM	frameshift_variant
chr2	47369093	47369114	CCCCG	5	GGGGCGGGGCGGGGCGGAGCGGGGCG	EPCAM	frameshift_variant
chr2	47369093	47369114	CCCCG	5	GGGCGGGGCGGAGCGGGGCG	EPCAM	frameshift_variant
chr2	47369612	47369627	AGCCC	5	CTGGGCTGGGCTGGGCTGG	EPCAM	frameshift_variant
chr2	47369612	47369627	AGCCC	5	CTGGGCTGGGCTGGGCGGG	EPCAM	frameshift_variant
chr2	47657178	47657194	AAAC	4	TGTTTGTTTGTTTGTTTGTTTGTTTGTT	MSH2	splice_acceptor_variant
chr2	47657178	47657194	AAAC	4	TGTTTGTTTGTTTGTTTGTTTGTT	MSH2	splice_acceptor_variant
chr2	47905642	47905662	AGC	3	CTGCTGCTGCTGCTG	FBXO11	frameshift_variant
chr2	47905642	47905662	AGC	3	CTGCTGCTG	FBXO11	frameshift_variant
chr2	48004935	48004954	AAG	3	-		splice_acceptor_variant
chr2	48755620	48755652	AGC	3	ACAGCAGCAGCAGCAGCTTCAGCAGCTGCAGC	LHCGR	stop_gained
chr2	55671290	55671315	AAAAT	5	AAATAAAATAAAATAAAATAAAATAAAAT	PNPT1	splice_donor_variant
chr2	55671290	55671315	AAAAT	5	AAATAAAATAAAATAAAATAAAATAAAATAAAATAAAAT	PNPT1	splice_donor_variant
chr2	61090692	61090708	AC	2	T	SANBR	splice_donor_variant
chr2	66431905	66431925	AT	2	TATATATATATATATATATATATATATATATAT	MEIS1-AS3	splice_donor_variant
chr2	66431905	66431925	AT	2	TATATATATATATATATATATATATATATATATAT	MEIS1-AS3	splice_donor_variant
chr2	66431905	66431925	AT	2	TATATATATATATATATATATATATATATATATATATATATATAT	MEIS1-AS3	splice_donor_variant
chr2	66431905	66431925	AT	2	TATATATATATATATATATATATAT	MEIS1-AS3	splice_donor_variant
chr2	66431905	66431925	AT	2	TATATATATATATATATATATATATAT	MEIS1-AS3	splice_donor_variant
chr2	66431905	66431925	AT	2	TATATATATATATATATATATATATATATATATATATAT	MEIS1-AS3	splice_donor_variant
chr2	66431905	66431925	AT	2	TATATATATATATATATATATATATATATATATATATATAT	MEIS1-AS3	splice_donor_variant
chr2	66431905	66431925	AT	2	TATATATATATATATATATATATATATAT	MEIS1-AS3	splice_donor_variant
chr2	66431905	66431925	AT	2	TATATATATATATATATATATATATATATATATATATATATATATATATATAT	MEIS1-AS3	splice_donor_variant
chr2	66431905	66431925	AT	2	TATATATATATATATATATATATATATATAT	MEIS1-AS3	splice_donor_variant
chr2	66431905	66431925	AT	2	TATATATATATATATATATATATATATATATATATATATATATATAT	MEIS1-AS3	splice_donor_variant
chr2	66431905	66431925	AT	2	TATATATATATATATATATATATATATATATATATATATATAT	MEIS1-AS3	splice_donor_variant
chr2	66431905	66431925	AT	2	TATATATATATATATATATATATATATATATATATATATATATATATATAT	MEIS1-AS3	splice_donor_variant
chr2	66431905	66431925	AT	2	TATATATATATATATATATATATATATATATATATATATATATATATATATATATATAT	MEIS1-AS3	splice_donor_variant
chr2	66431905	66431925	AT	2	TATATATATATATATATATATATATATATATATATAT	MEIS1-AS3	splice_donor_variant
chr2	69514608	69514648	AACAGC	6	CTGTTG	AAK1	frameshift_variant
chr2	69514608	69514648	AACAGC	6	CTGTTGCTGTTGCTGTTGCTGTTGCTGTTG	AAK1	frameshift_variant
chr2	69598506	69598534	AAAAAG	6	CTTCTTTTTCTTTTTTTTTTTCTTTTT	B3GALNT1P1	splice_donor_variant
chr2	69598506	69598534	AAAAAG	6	ATTCTTTTTCTTTTTTTTTTTCTTTTT	B3GALNT1P1	splice_donor_variant
chr2	73838886	73838904	AATCAG	6	TGATTC		splice_acceptor_variant
chr2	73861505	73861538	AAAAAC	6	TTTTGTTTTTGTTTTTGTTTTTGTTTTTGTTTTTGTTT	STAMBP	splice_acceptor_variant
chr2	74489997	74490022	AGGGG	5	CTCCCCTCCCCTCCCCTCCCCTCCCCTCC	TTC31	splice_acceptor_variant
chr2	74523901	74523916	AAAAC	5	TTTGTTTTGTTTTGTTTTGT	DQX1	splice_donor_variant
chr2	85133696	85133745	CCG	3	GGCGGCGGCGGCGGCGGCGGCGGCGG	TCF7L1	frameshift_variant
chr2	85133696	85133745	CCG	3	GGCGGCGGCGGCGGCGGCGGCGG	TCF7L1	frameshift_variant
chr2	85133696	85133745	CCG	3	GGCGGCGGCGGCGGCGGCGGCGGCGGCGGCGGCGGCGGCGGCGGCGGCGG	TCF7L1	frameshift_variant
chr2	85133696	85133745	CCG	3	GGCGGCGGCGGCGGCGGCGGCGGCGGCGGCGGCGG	TCF7L1	frameshift_variant
chr2	85133696	85133745	CCG	3	GGCGGCGGCGGCGGCGGCGGCGGCGGCGGCGGCGGCGGCGG	TCF7L1	frameshift_variant
chr2	85133696	85133745	CCG	3	GGCGGCGGGGCGGCGGCGGCGGCGGCGGCAGCGGGGGAGGCGGCGGC	TCF7L1	frameshift_variant
chr2	85133696	85133745	CCG	3	GGCGGCGGCGGCGGCGGCGGCGGCGGCGGCGG	TCF7L1	frameshift_variant
chr2	85611821	85611843	AGGCC	5	GCCGGGCCAGGCCAGGCCAGGCCAGG	C2orf68	frameshift_variant
chr2	85611821	85611843	AGGCC	5	GCCGGGCCGGGCCAGGCCAGGCCAGG	C2orf68	frameshift_variant
chr2	85639442	85639472	AAAAAG	6	CTTTTTCATTTTCTTTTTTTTTTTTTTTTTTC	USP39	splice_acceptor_variant
chr2	85639442	85639472	AAAAAG	6	CTTTTTCATTTTCTTTTTTTTTTTTTTTTTTT	USP39	splice_acceptor_variant
chr2	85639442	85639472	AAAAAG	6	CTTTTTCATTTTCTTTTTTTTTTTTTTTTTTA	USP39	splice_acceptor_variant
chr2	85639442	85639472	AAAAAG	6	CTTTTTCATTTTCTTTTTTTTTTTTTTTTTTTC	USP39	splice_acceptor_variant
chr2	85639442	85639472	AAAAAG	6	CTCTTTCATTTTCTTTTTTTTTTTTTTTTTTC	USP39	splice_acceptor_variant
chr2	85639442	85639472	AAAAAG	6	CTTTTTCTTTTTCTTTTTTTTTTTTTTTTTTC	USP39	splice_acceptor_variant
chr2	86077812	86077858	AC	2	ACACACACACACACACACACACACACACA	POLR1A	splice_donor_variant
chr2	86077812	86077858	AC	2	ACACACACACACACACACACACACACACACACACACACA	POLR1A	splice_donor_variant
chr2	86077812	86077858	AC	2	ACACACACACACACACACACACACACACACACACA	POLR1A	splice_donor_variant
chr2	86077812	86077858	AC	2	ACACACACACACACACACACACACACACACACACACACACACA	POLR1A	splice_donor_variant
chr2	86077812	86077858	AC	2	ACACACACACACACACACACACACACACACACACACACACA	POLR1A	splice_donor_variant
chr2	86077812	86077858	AC	2	ACACACACACACACACACACACACACACACACA	POLR1A	splice_donor_variant
chr2	86077812	86077858	AC	2	ACACACACACACACACACACACACACACACACACACA	POLR1A	splice_donor_variant
chr2	86077812	86077858	AC	2	ACACACACACACACACACACACACACACACA	POLR1A	splice_donor_variant
chr2	86077812	86077858	AC	2	ACACACACACACACACACACACACACA	POLR1A	splice_donor_variant
chr2	86077812	86077858	AC	2	ACACACACACACACACACACACA	POLR1A	splice_donor_variant
chr2	86077812	86077858	AC	2	ACACACACACACACACACACA	POLR1A	splice_donor_variant
chr2	86077812	86077858	AC	2	ACACACACACACACACACACACACACACACACACACACACACACACA	POLR1A	splice_donor_variant
chr2	86077812	86077858	AC	2	ACACACACACACACACACACACACA	POLR1A	splice_donor_variant
chr2	86077812	86077858	AC	2	ACACACACACACACACACACACACACACACACACACACACACACACACACA	POLR1A	splice_donor_variant
chr2	86077812	86077858	AC	2	ACACACACACACACACACACACACACACACACACACACACACACACACA	POLR1A	splice_donor_variant
chr2	86077812	86077858	AC	2	ACACACACACACACACACACACACACACACACACACACACACACACACACACA	POLR1A	splice_donor_variant
chr2	86077812	86077858	AC	2	ACACACACACACACACACA	POLR1A	splice_donor_variant
chr2	86077812	86077858	AC	2	ACACACACACACACACA	POLR1A	splice_donor_variant
chr2	95152658	95152674	ACTC	4	TCAC	ZNF514	frameshift_variant
chr2	95597312	95597324	AG	2	CTCTCTCTCTCTCTC	TRIM43	splice_acceptor_variant
chr2	96010713	96010731	CCG	3	CCGCCGCCGCCGCCGCCGCC		splice_donor_variant
chr2	96010713	96010731	CCG	3	CCGCCGCCGCCGCCGCCGCCGCC		splice_donor_variant
chr2	96010713	96010731	CCG	3	CCGCCGCCGCCGCCGCCGCCGCCGCC		splice_donor_variant
chr2	101387421	101387441	CCGG	4	CGGCCGGCCGG	CREG2	frameshift_variant
chr2	101387421	101387441	CCGG	4	CGGCCGGCCGGCCGGCCGGCCGGCCGGCCGGCCGG	CREG2	frameshift_variant
chr2	101387421	101387441	CCGG	4	CGG	CREG2	frameshift_variant
chr2	109994362	109994398	AG	2	TCTCTCTCTCTCTCTCTCTCTCTCTCTCTCTCTCTCT	LINC01123	splice_acceptor_variant
chr2	113596692	113596719	ACC	3	CCACCACCACCACCACCACCACCACCACCACCACC	WASH2P	splice_acceptor_variant
chr2	130693435	130693468	AAC	3	ACAACAACAACAACAACAACAACAACAACAACAACAAC	KLF2P3	splice_donor_variant
chr2	130693435	130693468	AAC	3	ACAACAACAACAACAACAACAACAACAACAACAACAACAAC	KLF2P3	splice_donor_variant
chr2	130693435	130693468	AAC	3	ACAACAACAACAACAACAACAACAACAACAACAACAACAACAAC	KLF2P3	splice_donor_variant
chr2	135635865	135635883	AAAAAC	6	TTTTTGTTTTTGTTTTTGTTTTT	R3HDM1	splice_acceptor_variant
chr2	140114016	140114036	AT	2	TATATATATATATATATATATATAT	LINC01853	splice_donor_variant
chr2	140114016	140114036	AT	2	TATATATATATATATATATATATATATATAT	LINC01853	splice_donor_variant
chr2	140114016	140114036	AT	2	TATATATATATATATATATATATATATATATATATATAT	LINC01853	splice_donor_variant
chr2	140114016	140114036	AT	2	TATATATATATATATATATATATATATAT	LINC01853	splice_donor_variant
chr2	140114016	140114036	AT	2	TATATATATATATATATATATATATATATATATATATATATATATAT	LINC01853	splice_donor_variant
chr2	140114016	140114036	AT	2	TATATATATATATATATATATATATATATATATATATATATAT	LINC01853	splice_donor_variant
chr2	140114016	140114036	AT	2	TATATATATATATATATATATATATAT	LINC01853	splice_donor_variant
chr2	140114016	140114036	AT	2	TATATATATATATATATATATATATATATATATATATATATATATATATATATATATATATATAT	LINC01853	splice_donor_variant
chr2	140114016	140114036	AT	2	TATATATATATATATATATATATATATATATATAT	LINC01853	splice_donor_variant
chr2	140114016	140114036	AT	2	TATATATATATATATATATATATATATATATAT	LINC01853	splice_donor_variant
chr2	140114016	140114036	AT	2	TATATATATATATATATATATATATATATATATATATATAT	LINC01853	splice_donor_variant
chr2	140114016	140114036	AT	2	TATATATATATATATATATATATATATATATATATATATATATAT	LINC01853	splice_donor_variant
chr2	140114016	140114036	AT	2	TATATATATATATATATATATATATATATATATATAT	LINC01853	splice_donor_variant
chr2	140114016	140114036	AT	2	TATATATATATATATATATATATATATATATATATATATATATATATATATATATATATATATATATATATATATATATATATATATATATATATATATATATATATATATATATATATATATATATATATATATATATATATATATATATATATATATATATATATATATATATATATATATATATATATATATATAT	LINC01853	splice_donor_variant
chr2	140114016	140114036	AT	2	TATATATATATATATATATATATATATATATATATATATATATATATATATATATATATATATATATATATAT	LINC01853	splice_donor_variant
chr2	157324094	157324120	AC	2	CACACACACACACACACACAC	ERMN	splice_donor_variant
chr2	157324094	157324120	AC	2	CACACACACACACAC	ERMN	splice_donor_variant
chr2	157324094	157324120	AC	2	CACACACACACACACACAC	ERMN	splice_donor_variant
chr2	160045066	160045074	AAGC	4	TGCT	PLA2R1	frameshift_variant
chr2	161424695	161424715	ATCC	4	GGATGGATGGATGGATGGATGGA	SLC4A10	splice_donor_variant
chr2	169662306	169662316	AAGAG	5	-	CFAP210	frameshift_variant
chr2	170770830	170770845	CCCCG	5	CCGCCCCGC	ERICH2	frameshift_variant
chr2	170770830	170770845	CCCCG	5	CCGCCCCGCCCCGCCCCGC	ERICH2	frameshift_variant
chr2	170770830	170770845	CCCCG	5	CCGC	ERICH2	frameshift_variant
chr2	174915241	174915253	ACC	3	-	CHN1	splice_donor_variant
chr2	178647041	178647063	AT	2	ATATATATATATATATATA	TTN	splice_donor_variant
chr2	178647041	178647063	AT	2	ATATATATATATATATATATATATA	TTN	splice_donor_variant
chr2	178647041	178647063	AT	2	ATATATATATATATATATATATATATATA	TTN	splice_donor_variant
chr2	178647041	178647063	AT	2	ATATATATATATATATATATATA	TTN	splice_donor_variant
chr2	178647041	178647063	AT	2	ATATATATATATATATATATATATATATATATA	TTN	splice_donor_variant
chr2	178647041	178647063	AT	2	ATATATATATATATATATATATATATA	TTN	splice_donor_variant
chr2	178647041	178647063	AT	2	ATATATATA	TTN	splice_donor_variant
chr2	178647041	178647063	AT	2	ATATATATATATATATA	TTN	splice_donor_variant
chr2	178647041	178647063	AT	2	ATATATATATATATATATATATATATATATA	TTN	splice_donor_variant
chr2	178647041	178647063	AT	2	ATATATATATATATATATATATATATATATATATATATATATATA	TTN	splice_donor_variant
chr2	178647041	178647063	AT	2	ATATATATATATATATATATATATATATATATATATATATATA	TTN	splice_donor_variant
chr2	178647041	178647063	AT	2	ATATATATATATATA	TTN	splice_donor_variant
chr2	178647041	178647063	AT	2	ATATATATATATATATATATATATATATATATATA	TTN	splice_donor_variant
chr2	178647041	178647063	AT	2	ATATATATATATATATATATATATATATATATATATATATATATATA	TTN	splice_donor_variant
chr2	178647041	178647063	AT	2	ATATATATATATATATATATATATATATATATATATATATA	TTN	splice_donor_variant
chr2	178647041	178647063	AT	2	ATATATATATATATATATATATATATATATATATATA	TTN	splice_donor_variant
chr2	178647041	178647063	AT	2	ATATATA	TTN	splice_donor_variant
chr2	178647041	178647063	AT	2	ATATATATATATATATATATATATATATATATATATATATATATATATATATA	TTN	splice_donor_variant
chr2	178647041	178647063	AT	2	ATATATATATATATATATATATATATATATATATATATA	TTN	splice_donor_variant
chr2	190626454	190626482	AG	2	GAGAGAGAGAGAGAGAGAGAGAGAGAGAGAGAGAGAGAG		splice_donor_variant
chr2	190626454	190626482	AG	2	GAGAGAGAGAGAGAGAGAGAGAGAGAGAGAGAGAGAGAGAGAGAGAGAGAGAGAGAGAGAGAGAGAGAGAGAG		splice_donor_variant
chr2	190626454	190626482	AG	2	GAGAGAGAGAGAGAGAGAGAGAGAGAGAGAGAGAGAGAGAGAGAGAG		splice_donor_variant
chr2	194419273	194419301	AAAC	4	TGTTTGTTTGTTTGTTTGTTTGTTTGTTTGTTTGT	LINC01821	splice_acceptor_variant
chr2	194419273	194419301	AAAC	4	TGTTTGTTTGTTTGTTTGTTTGTTTGTTTGTTTGTTTGT	LINC01821	splice_acceptor_variant
chr2	209967410	209967432	AT	2	TATATATATATATATATATATATAT	UNC80	splice_acceptor_variant
chr2	213147668	213147680	AC	2	CACACACACACAC	IKZF2	frameshift_variant
chr2	213147668	213147680	AC	2	C	IKZF2	frameshift_variant
chr2	213147668	213147680	AC	2	CACACACAC	IKZF2	frameshift_variant
chr2	219035398	219035413	AAAAC	5	-	CFAP65	frameshift_variant
chr2	219514387	219514415	AGCG	4	GCTCGCTCGCTCGCTCGCTCGCT	ASIC4	frameshift_variant
chr2	219514387	219514415	AGCG	4	GCTCGCTCGCTCGCTCGCTCGCTCGCTCGCT	ASIC4	frameshift_variant
chr2	219514387	219514415	AGCG	4	GCTCGCTCGCTCGCTCGCT	ASIC4	frameshift_variant
chr2	229932745	229932765	AAAAG	5	TTTCTTTTCTTTTCTTTTCTTTTC	FBXO36	splice_acceptor_variant
chr2	231710479	231710489	AGCGG	5	CGGAGCGGAGCGGA	PTMA	frameshift_variant
chr2	231710479	231710489	AGCGG	5	CGGAGCGGAGCGGAGCGGAGCGGAGCGGA	PTMA	frameshift_variant
chr2	232542859	232542875	AGGC	4	CTGCCTGCCTGCCTGCCTGCCTG	CHRNG	splice_acceptor_variant
chr2	232542859	232542875	AGGC	4	CTGCCTGCCTGCCTGCCTGCCTGCCTG	CHRNG	splice_acceptor_variant
chr2	233204751	233204763	AC	2	TGTGTGTGTGTGTGTGTGT	INPP5D	frameshift_variant
chr2	233204751	233204763	AC	2	TGTGTGTGTGTGT	INPP5D	frameshift_variant
chr2	233204751	233204763	AC	2	TGTGTGTGTGTGTGT	INPP5D	frameshift_variant
chr2	233204751	233204763	AC	2	TGTGTGTGT	INPP5D	frameshift_variant
chr2	233562711	233562729	AAT	3	TAATAATAATAATAATAATAATA	USP40	splice_donor_variant
chr2	238740308	238740322	AG	2	CTCTCTCTCTCTCTCTC	LINC01937	splice_acceptor_variant
chr3	10305145	10305157	AGG	3	TCGTCCTCCTCCTCC	SEC13	splice_acceptor_variant
chr3	11225672	11225691	AAAT	4	TTATTATTTATTTATTTATTTA		splice_donor_variant
chr3	12187455	12187487	AGG	3	CTCCTCTTCCTCCTCTTCTTCCTCCTCCTC	SYN2	frameshift_variant
chr3	12583766	12583786	AAAC	4	GTTTGTTTGTTTGTTTTTGTT	MKRN2	splice_acceptor_variant
chr3	12583766	12583786	AAAC	4	GTTTGTTTGTTTGTTTGTTTGTT	MKRN2	splice_acceptor_variant
chr3	12583766	12583786	AAAC	4	GTTTGTTTGTTTGTTTGTTAGAGAAACAAGGCTGGCCCTTGTTTGTT	MKRN2	splice_acceptor_variant
chr3	13282756	13282784	CCCCGG	6	CCGGGG	IQSEC1	frameshift_variant
chr3	15498470	15498506	AC	2	ACACACACACACACACACACACACGTGCACACACGCACACACA	COLQ	splice_donor_variant
chr3	15498470	15498506	AC	2	ACACACACACACACACACACACGTGCACACACGCACACACA	COLQ	splice_donor_variant
chr3	15498470	15498506	AC	2	ACACACACACACACACACACACACGTGCACACATGCACACACA	COLQ	splice_donor_variant
chr3	15498470	15498506	AC	2	ACACACACACACACACACATACGTGCACACACGCACACACA	COLQ	splice_donor_variant
chr3	15498470	15498506	AC	2	ACACACACACACACACACACGTGCACACACGCACACACACGCACACACA	COLQ	splice_donor_variant
chr3	15498470	15498506	AC	2	ACACACACACACACACACACACACACGTGCACACACGCACACACA	COLQ	splice_donor_variant
chr3	15498470	15498506	AC	2	ACACACACACACACACACACACGTGCACACACGCACACACGCACACACA	COLQ	splice_donor_variant
chr3	15498470	15498506	AC	2	ACACACACACACACACACACACACACACGTGCACACACGCACACACA	COLQ	splice_donor_variant
chr3	15498470	15498506	AC	2	ACACACACACACACATACACACACGTGCACACACGCACACACA	COLQ	splice_donor_variant
chr3	15756472	15756484	AAGT	4	-	ANKRD28	splice_donor_variant
chr3	16275574	16275594	AAAAG	5	AAAGAAAAGAAAAGAAAAGAAAAG	THAP5P2	splice_donor_variant
chr3	18349641	18349687	AGC	3	TGCTGCTGCTGCTGCTGCTGTTGCTGC	SATB1	splice_acceptor_variant
chr3	18349641	18349687	AGC	3	TGCTGCTGCTGCTGCTGCTGTTGCTGTTGCTGC	SATB1	splice_acceptor_variant
chr3	18349641	18349687	AGC	3	TGCTGCTGCTGCTGCTGCTGCTGTTGCTGTTGCTGCTGCTGTTGCTGC	SATB1	splice_acceptor_variant
chr3	23918422	23918438	AC	2	TGTGTGTGTGTGTGTGT	RPL15	splice_acceptor_variant
chr3	42637056	42637068	AAAC	4	CAAACAA	NKTR	frameshift_variant
chr3	42659187	42659278	AGG	3	AGG	ZBTB47	frameshift_variant
chr3	42659187	42659278	AGG	3	AGGAGGAGGAGGAGGAGGAGGAGGAGGAGGAGGAGGAGGAGGAGGAGGAGGAGGAGGAGGAGGAGGAGGAGGAGGAGG	ZBTB47	frameshift_variant
chr3	42659187	42659278	AGG	3	AGGAGG	ZBTB47	frameshift_variant
chr3	42659187	42659278	AGG	3	GAGGAGGAGGAGGACGACGAGGAGGAGGAGGAGGAAGAAGAGGAAGAGGAAGGTGGTGGCAGTGGACTGGAGGAGGAGTAGGAGGAAGAGG	ZBTB47	stop_gained
chr3	42659187	42659278	AGG	3	AGGAGGAGGAGGAGGAGGAGGAGGAGGAGGAGGAGGAGGAGGAGGAGGAGGAGGAGGAGGAGGAGGAGGAGGAGGAGGAGG	ZBTB47	frameshift_variant
chr3	42659187	42659278	AGG	3	GAGGAGGAGGAGGAGGACGACGAGGAGGAGGAGGAGGAAGAAGAGGAAGAGGAAGGTGGTGGCAGTGGACGGGAGGAGGAGGAGGAGGAAGAGG	ZBTB47	splice_donor_variant
chr3	42659187	42659278	AGG	3	GAGGAGGAGGAGGACGACGAGGAGGAGGAGGAGGAGGAAGAAGAGGAAGAGGAAGGTGGTGGCAGTGGACGGGAGGAGGAGGAGGAGGAAGAGG	ZBTB47	splice_donor_variant
chr3	42659187	42659278	AGG	3	AGG	ZBTB47	splice_donor_variant
chr3	42659187	42659278	AGG	3	AGGAGGAGGAGGAGGAGGAGGAGGAGGAGGAGGAGGAGGAGGAGGAGGAGGAGGAGGAGGAGGAGGAGGAGGAGGAGG	ZBTB47	splice_donor_variant
chr3	42659187	42659278	AGG	3	GAGGAGGAGGAGGACGAGGAGGAGGAGGAGGAGGAAGAAGAGGAAGAGGAAGGGCGTGGCAGTGGACGGGAGGAGGAGGAGGAGGAAGAGG	ZBTB47	splice_donor_variant
chr3	42659187	42659278	AGG	3	GAGGAGGAGGAGGACGACGAGGAGGAGGAAGAGGAGGAAGAGGAAGGTGGTGGCAGTGGACGGGAGGAGGAGGAGGAGGAAGAGG	ZBTB47	splice_donor_variant
chr3	42659187	42659278	AGG	3	GAGGAGGAGGAGGAGGAGGAAGAAGAGGAAGAGGAAGGTGGTGGCAGTGGACGGGAGGAGGAGGAGGAGGAAGAGG	ZBTB47	splice_donor_variant
chr3	42659187	42659278	AGG	3	AGGAGG	ZBTB47	splice_donor_variant
chr3	42659187	42659278	AGG	3	GAGGAGGAGGAGGACGACGAGGAGGAGGAGGAGGAAGAAGAGGAAGAGGAAGGAGGTGGCAGTGGACGGGAGGAGGAGGAGGAGGAAGAGG	ZBTB47	splice_donor_variant
chr3	42659187	42659278	AGG	3	GAGGAGGAGGAGGCCGCCGAGGAGGAGGAGGAGGAAGAAGAGGAAGAGGAAGGAGGTGGCAGCGGACGGGAGGAGGAGGAGGAGGAAGAGG	ZBTB47	splice_donor_variant
chr3	42659187	42659278	AGG	3	GAGGAGGAGGAGGACGACGAGGAGGAGGAAGAAGAGGAAGAGGAAGGTGGTGGCAGTGGACGGGAGGAGGAGGAGGAGGAAGAGG	ZBTB47	splice_donor_variant
chr3	42659187	42659278	AGG	3	GAGGAGGAGGAGGACGACGAGGAGGAGGAGGAGGAAGAAGAGGAAGAGGAAGGGGGTGGCAGTGGACGGGAGGAGGAGGAGGAGGAAGAGG	ZBTB47	splice_donor_variant
chr3	42659187	42659278	AGG	3	AGGAGGAGGAGGAGGAGGAGGAGGAGGAGGAGGAGGAGGAGGAGGAGGAGGAGGAGGAGGAGGAGGAGGAGGAGGAGGAGG	ZBTB47	splice_donor_variant
chr3	42659329	42659357	AAGAGG	6	GGAAGAGGAAGAGGAGGAGGAAGAGA	ZBTB47	frameshift_variant
chr3	42659329	42659357	AAGAGG	6	GGAAGAGGAAGAGGAGGAGGAATAGGA	ZBTB47	stop_gained
chr3	42659391	42659419	AGG	3	AGGAGGAGTAGGGGGAGGAGGGGGAGG	ZBTB47	stop_gained
chr3	43691001	43691013	AGG	3	AGGAGGAGGA	ABHD5	frameshift_variant
chr3	47001057	47001067	ACGCC	5	TGGCGTGGCGTGGC	NBEAL2	frameshift_variant
chr3	47163900	47163912	AGCCGC	6	CGGCTACGGCT	SETD2	stop_gained
chr3	47410654	47410672	AGCCCC	6	CCCCAGCCCTAGCCCCA	PTPN23	stop_gained
chr3	48177831	48177849	AC	2	CACACACACACACACACACAC	CDC25A	splice_donor_variant
chr3	49357997	49358012	CCCCG	5	CCCGCCCCGCCCCGCCCCG	GPX1	frameshift_variant
chr3	49357997	49358012	CCCCG	5	CCCGCCCCGCCCCGCTCCG	GPX1	frameshift_variant
chr3	49554659	49554699	CCCCGG	6	CCCCGG	BSN	frameshift_variant
chr3	51385311	51385353	AGG	3	GAGGAGGAGGAGGAGGAGGAGGAGGATGAGGAGGATGAGGAGGA	MANF	start_lost
chr3	51385311	51385353	AGG	3	GAGGAGGAGGAGGAGGAGGAGGAGGAGGAGGAGGAGGAGGATGAGGAGGA	MANF	start_lost
chr3	51385311	51385353	AGG	3	GAGGAGGAGGAGGAGGAGGATGAGGAGGATGAGGAGGA	MANF	start_lost
chr3	51385311	51385353	AGG	3	GAGGAGGAGGAGGAGGATGAGGAGGATGAGGAGGA	MANF	start_lost
chr3	51385311	51385353	AGG	3	GAGGAGGAGGAGGAGGAGGAGGAGGAGGATGAGGAGGATGAGGAGGA	MANF	start_lost
chr3	51385311	51385353	AGG	3	GAGGAGGAGGAGGAGGAGGAGGAGGAGGAGGAGGATGAGGAGGA	MANF	start_lost
chr3	51385311	51385353	AGG	3	GAGGAGGAGGAGGAGGAGGAGGAGGAGGATGAGGAGGA	MANF	start_lost
chr3	51385311	51385353	AGG	3	GAGGAGGAGGAGGAGGAGGAGGAGGAGGATGACGAGGATGAGGAGGA	MANF	start_lost
chr3	51385311	51385353	AGG	3	GAGGAGGAGGAGGAGGAGGAGGAGGATGAGGAGGA	MANF	start_lost
chr3	51385311	51385353	AGG	3	GAGGAGGAGGAGGAGGAGGAGGAGGAGGAGGAGGAGGATGAGGAGGA	MANF	start_lost
chr3	51385311	51385353	AGG	3	GAGGAGGAGGAGGAGGAGGAGGA	MANF	start_lost
chr3	51385311	51385353	AGG	3	GAGGAGGAGGAGGAGGAGGATGAGGAGGATGAGGAGGATGTGGAGGA	MANF	start_lost
chr3	51385311	51385353	AGG	3	GAGGAGGAGGAGGATGAGGAGGA	MANF	start_lost
chr3	51385311	51385353	AGG	3	GAGGAGGAGGAGGAGGAGGAGGAGGAGGAGGAGGAGGATGAGGAGGATGAGGAGGA	MANF	start_lost
chr3	51385311	51385353	AGG	3	GAGGAGGAGGAGGAGGAGGAGGAGGATGACGAGGATGAGGAGGA	MANF	start_lost
chr3	51385311	51385353	AGG	3	GAGGAGGAGGAGGAGGAGGATGAGGAGGA	MANF	start_lost
chr3	51385311	51385353	AGG	3	GAGGAGGAGGAGGAGGAGGAGGAGGAGGAGGAGGAGGAGGA	MANF	start_lost
chr3	51385311	51385353	AGG	3	GAGGAGGAGGAGGGGGAGGAGGAGGAGGATGAGGAGGATGAGGAGGA	MANF	start_lost
chr3	51590490	51590512	AGG	3	AGGAGGAGGAGGAGGAGGAGGAGGAGGAGGAGG	RAD54L2	frameshift_variant
chr3	57301678	57301728	AC	2	CACACACACACACACACACACACACACACACACACACACACACACACACACACACACAC	DNAH12	splice_donor_variant
chr3	57301678	57301728	AC	2	CACACACACACACACACACACACACACACACACACACACACACACACACACACACAC	DNAH12	splice_donor_variant
chr3	57301678	57301728	AC	2	CACACACACACACACACACACACACACACACACACACACACACACACACACACAC	DNAH12	splice_donor_variant
chr3	63912644	63912660	CCG	3	CGG	ATXN7	frameshift_variant
chr3	63912644	63912660	CCG	3	CGGCGGCGGCGGCGGCGGCGGCGGCGGCGGCGGCGGCGG	ATXN7	frameshift_variant
chr3	67947116	67947140	AAAT	4	TTTATTTATTTATTTATTTATTTATTTATTTATTTATTTATTTA	SUCLG2-DT	splice_acceptor_variant
chr3	67947116	67947140	AAAT	4	TTTATTTATTTATTTATTTATTTATTTATTTATTTATTTATTTATTTA	SUCLG2-DT	splice_acceptor_variant
chr3	67947116	67947140	AAAT	4	TTTATTTATTTATTTATTTATTTATTTATTTATTTATTTA	SUCLG2-DT	splice_acceptor_variant
chr3	67947116	67947140	AAAT	4	TTTATTTATTTATTTATTTATTTATTTATTTATTTATTTATTTATTTATTTA	SUCLG2-DT	splice_acceptor_variant
chr3	67947116	67947140	AAAT	4	TTTATTTATTTATTTATTTATTTATTTATTTA	SUCLG2-DT	splice_acceptor_variant
chr3	67947116	67947140	AAAT	4	TTTATTTATTTATTTATTTATTTATTTATTTATTTA	SUCLG2-DT	splice_acceptor_variant
chr3	67947116	67947140	AAAT	4	ATTATTTATTTATTTATTTATTTATTTATTTATTTATTTATTTA	SUCLG2-DT	splice_acceptor_variant
chr3	67947116	67947140	AAAT	4	TTTATTTATTTATTTATTTATTTATTTATTTATTTATTTATTTATTTATTTATTTA	SUCLG2-DT	splice_acceptor_variant
chr3	67947116	67947140	AAAT	4	TTTATTTATTTATTTATTTATTTATTTA	SUCLG2-DT	splice_acceptor_variant
chr3	67947116	67947140	AAAT	4	TTTATATATTTATTTATTTATTTATTTATTTATTTATTTATTTA	SUCLG2-DT	splice_acceptor_variant
chr3	69075401	69075427	AT	2	TATTTATATATATATATGTATATATAT	UBA3	splice_donor_variant
chr3	71725274	71725309	CCG	3	CGGCGG	EIF4E3	frameshift_variant
chr3	88467195	88467241	AGG	3	CCTCCTCCTCCTCCTCCTCCTCCTCCTCCTCCT	CSNKA2IP	frameshift_variant
chr3	97479327	97479342	AAGAG	5	-	EPHA6	frameshift_variant
chr3	100840113	100840136	CCCCCG	6	CGGGGG	ABI3BP	frameshift_variant
chr3	100840113	100840136	CCCCCG	6	CGGGGGCGGGGGCGGGGGCGGGGG	ABI3BP	frameshift_variant
chr3	122759186	122759220	AC	2	CACACACACACACACACACACACACACACACACACAC	HSPBAP1	splice_donor_variant
chr3	122759186	122759220	AC	2	CACACACACACACACACACACACACACACACACACACAC	HSPBAP1	splice_donor_variant
chr3	122759186	122759220	AC	2	CACACACACACACACACACACACACACACACACACACACAC	HSPBAP1	splice_donor_variant
chr3	122759186	122759220	AC	2	CACACACACACACACACACACACACACACACACACACACACAC	HSPBAP1	splice_donor_variant
chr3	122759186	122759220	AC	2	CACACACACACACACACACACACACACACACACACACACACACACAC	HSPBAP1	splice_donor_variant
chr3	122759186	122759220	AC	2	CACACACACACACACACACACACACACACACACACACACACACAC	HSPBAP1	splice_donor_variant
chr3	125055821	125055852	AGC	3	AGCAGCAGCAGCAGCAGCAGCAGCAGCAGCAGCAGCAGCAGCAGC	HEG1	frameshift_variant
chr3	125055821	125055852	AGC	3	AGC	HEG1	frameshift_variant
chr3	126500029	126500055	AGG	3	CTCCTCCTCCTCCCTCCTCCTTCCTCCT	UROC1	splice_donor_variant
chr3	128676498	128676521	AAAT	4	AATAAACAAATAAACAAA	POU5F1P6	splice_donor_variant
chr3	129399357	129399377	AAAC	4	AACAAACAAACAAACAAACAAAC		splice_donor_variant
chr3	129459284	129459309	AAAAC	5	TTTGTTTTGTTTTGTTTTGTTTTGTTTTG	IFT122	splice_acceptor_variant
chr3	129976755	129976774	AGG	3	AGGAGGAGGAGG	TRH	frameshift_variant
chr3	131133315	131133335	AAGG	4	GAAGGAAGGAAGGAAGGAAGGAA	NEK11	frameshift_variant
chr3	132490874	132490894	AAAAC	5	TTTGTTTTGTTTTGTTTTGTTTTG	DNAJC13	splice_acceptor_variant
chr3	134250570	134250586	CCG	3	CGG	RYK	frameshift_variant
chr3	134546352	134546382	AAAAAT	6	TATTTTTATTTTTATTTTTATTTTTATTTTATTTT	CEP63	splice_acceptor_variant
chr3	140566155	140566170	AGG	3	AGGAGGAGGAGGAGGAAGGGATGGGAGGAG	CLSTN2	frameshift_variant
chr3	156693997	156694018	AAAAAC	6	TTTTGTTTTTGTTTTTTTTTT	TIPARP	splice_acceptor_variant
chr3	158105756	158105855	AGG	3	CTCCTCCAGCTCCTCCGCCTGCTCCTCCTCCTCCTACACCTCCTCCGCCTCCCCGCCGCCGCCTCCGCCTCCTCCGCCGCCGCCTCCGCCGGCCGCC	SHOX2	stop_gained
chr3	158105756	158105855	AGG	3	CTCCTCCAGCTCCTCCGCCTGCTCCTCCTCCTCCTACACCTCCTCCGCCTCCCCGCCGCCGCCTCCGCCTCCTCCGCCGCCGCCTCCGCCGGCCGCC	SHOX2	frameshift_variant
chr3	171009913	171009951	AC	2	TGTGTGTGTGTGTGTGTGTGTGTGTGTGTGTGTGTGTGTGTGT	SLC2A2	splice_donor_variant
chr3	171009913	171009951	AC	2	TGTGTGTGTGTGTGTGTGTGTGTGTGTGTGTGTGTGTGTGTGTGT	SLC2A2	splice_donor_variant
chr3	171009913	171009951	AC	2	TGTGTGTGTGTGTGTGTGTGTGTGTGTGTGTGTGTGTGTGTGTGTGT	SLC2A2	splice_donor_variant
chr3	171009913	171009951	AC	2	TGTGTGTGTGTGTGTGTGTGTGTGTGTGTGTGTGTGTGTGTGTGTGTGT	SLC2A2	splice_donor_variant
chr3	171009913	171009951	AC	2	TGTGTGTGTGTGTGTGTGTGTGTGTGTGTGTGTGTGTGTGTGTGTGTGTGT	SLC2A2	splice_donor_variant
chr3	171009913	171009951	AC	2	TGTGTGTGTGTGTGTGTGTGTGTGTGTGTGTGTGTGTGTGTGTGTGTGTGTGT	SLC2A2	splice_donor_variant
chr3	171009913	171009951	AC	2	TGTGTGTGTGTGTGTGTGTGTGTGTGTGTGTGTGTGTGTGTGTGTGTGTGTGTGT	SLC2A2	splice_donor_variant
chr3	171009913	171009951	AC	2	TGTGTGTGTGTGTGTGTGTGTGTGTGTGTGTGTGTGTGTGTGTGTGTGTGTGTGTGTGTGT	SLC2A2	splice_donor_variant
chr3	171938608	171938643	AAAAAC	6	TTTGTTTTTGTTTTTTGTTTTTTGTTTTTTGTTTTTGTTTT	TMEM212	splice_acceptor_variant
chr3	177037773	177037809	ATCC	4	ATCCATCCATCCATCCATCCATCCATCCATCCATCCATC	TBL1XR1	frameshift_variant
chr3	177037773	177037809	ATCC	4	ATCCATCCATCCATCCATCCATCCATCCATCCATCCATCCATCCATCCATC	TBL1XR1	frameshift_variant
chr3	177037773	177037809	ATCC	4	ATCCATCCATCCATCCATCCATCCATC	TBL1XR1	frameshift_variant
chr3	177037773	177037809	ATCC	4	ATCCATCCATCCATCCATCCATCCATCCATCCATCCATCCATC	TBL1XR1	frameshift_variant
chr3	177037773	177037809	ATCC	4	ATCCATCCATCCATCCATCCATCCATCCATCCATCCATCCATCCATCCATCCATC	TBL1XR1	frameshift_variant
chr3	177037773	177037809	ATCC	4	ATCCATCCATCCATCCATCCATCCATCCATC	TBL1XR1	frameshift_variant
chr3	183776015	183776046	AGG	3	GGAGGAGGAGGAGGAGGAGGAGGAGGAGGAGGAGGAGGAGGAGGAGG	YEATS2	frameshift_variant
chr3	185919467	185919498	AGG	3	TCCATCCTCCTCCTCCTCCTCCACCTCCTCCTC	TRA2B	splice_acceptor_variant
chr3	186677159	186677171	ATC	3	TCATCATCAT	HRG	frameshift_variant
chr3	187226394	187226406	ACTC	4	-	MASP1	splice_donor_variant
chr3	190627255	190627318	AAAAC	5	TTTTGTTTTGTTTTGTTTTGTTTTGTTTTGTTTTGTTTTTTGTTTTTTTTGTTTTTTTGGTTTTTTTT	IL1RAP	splice_acceptor_variant
chr3	190627255	190627318	AAAAC	5	TTTTGTTTTGTTTTGTTTTGTTTTGTTTTGTTTTGTTTTTTGTTTTTTTTGTTTTTTTGGTTTTTTT	IL1RAP	splice_acceptor_variant
chr3	194718834	194718855	AAAT	4	TTTATTTATTTATTTA	LINC01968	splice_acceptor_variant
chr3	194718834	194718855	AAAT	4	TTTATTTATTTATTTATTTATTTA	LINC01968	splice_acceptor_variant
chr3	195650721	195650751	AAG	3	TT	PPP4R2P6	splice_donor_variant
chr3	197835635	197835668	AC	2	TGTGTGTGTGTGTGTGGGTGTGTGTGTGGGTGTGTGTGTGGTGT	LRCH3	splice_acceptor_variant
chr4	161164	161179	AAGAT	5	-	ZNF718	frameshift_variant
chr4	444159	444169	AAGAC	5	TGTCT	ZNF721	frameshift_variant
chr4	973469	973481	CCG	3	GCCCCCGCCGCC	DGKQ	start_lost
chr4	973469	973481	CCG	3	CCCGCCGCCGCC	DGKQ	start_lost
chr4	973469	973481	CCG	3	GCCGGCGCCGCC	DGKQ	start_lost
chr4	973469	973481	CCG	3	GCC	DGKQ	start_lost
chr4	973469	973481	CCG	3	GCCGCCCCCGCC	DGKQ	start_lost
chr4	973469	973481	CCG	3	GGCGGCGCCGCC	DGKQ	start_lost
chr4	973469	973481	CCG	3	GCCGCCGGCGCC	DGKQ	start_lost
chr4	973469	973481	CCG	3	GGCGCCGCCGCC	DGKQ	start_lost
chr4	973469	973481	CCG	3	GCCACCGCCGCC	DGKQ	start_lost
chr4	973469	973481	CCG	3	GGCGCCGGCGCC	DGKQ	start_lost
chr4	1012505	1012534	AGC	3	CTGCTGCTGCTGCTGCTGCTGCTG	FGFRL1	frameshift_variant
chr4	1025267	1025306	AC	2	CACACACACACACACACACACACACTCTCACACACACTCACAC	FGFRL1	frameshift_variant
chr4	1025267	1025306	AC	2	CACACACACACACACACACACACTCTCACACACACTCACAC	FGFRL1	frameshift_variant
chr4	1025267	1025306	AC	2	CACACACACACACACACACTCTCACACACACTCACAC	FGFRL1	frameshift_variant
chr4	1025267	1025306	AC	2	CACACACACACACACACTCTCACACACACTCACAC	FGFRL1	frameshift_variant
chr4	1025267	1025306	AC	2	CACACACACACACACACACACTCACACACACTCACAC	FGFRL1	frameshift_variant
chr4	1025267	1025306	AC	2	CACACACACACACTCTCACACACACTCACAC	FGFRL1	frameshift_variant
chr4	1248895	1248909	CG	2	GCGCGCGCGCGCGCGCGCGCGCGCG	CTBP1	splice_donor_variant
chr4	1248895	1248909	CG	2	GCGCGCGCGCGCGCGCGCGCG	CTBP1	splice_donor_variant
chr4	1248895	1248909	CG	2	GCGCGCGCGCGCGCGCGCGCGCGCGCGCGCGCGCGCGCGCGCGCGCGCGCGCGCGCGCGCGCGCGCGCGCGCGCGCGCGCGCGCGCGCGCGCGCGCGCGCGCGCGCGCGCGCGCGCGCGCGCGCGCGCGCGCGCGCG	CTBP1	splice_donor_variant
chr4	1346428	1346440	ACGG	4	TCCGTCCGTCCGCCC	UVSSA	frameshift_variant
chr4	3228678	3228697	AGG	3	AGG	HTT	frameshift_variant
chr4	3766624	3766656	CCG	3	CGGCGGCGGCGGCGGCGGCGGCGGCGGCGGCGGCGGCGGCGG	ADRA2C	frameshift_variant
chr4	3766624	3766656	CCG	3	CGGCGGCGGCGGCGGCGGCGG	ADRA2C	frameshift_variant
chr4	5708303	5708324	CCCCG	5	CCCCGCCCCGCCCCGCCCCGCTCCGCCCCG	EVC2	frameshift_variant
chr4	5989142	5989160	AG	2	TCTCTCTCTCTCT	C4orf50	frameshift_variant
chr4	5989142	5989160	AG	2	TCTCTCTCTCTCTCTCTCT	C4orf50	frameshift_variant
chr4	5989142	5989160	AG	2	TCTCTCTCTCTCTCT	C4orf50	frameshift_variant
chr4	11802213	11802225	AC	2	GTGTGTGTGTGTG		splice_acceptor_variant
chr4	11802213	11802225	AC	2	GTGTGTGTGTGTGTG		splice_acceptor_variant
chr4	13528890	13528919	AAAC	4	AACAAACAAACAAACAAACAAACAAACAAAC	LINC01097	splice_donor_variant
chr4	17512038	17512053	CCG	3	CCCGCCGCCGCCGCC	QDPR	start_lost
chr4	17512038	17512053	CCG	3	CCCGCCCCCGCCGCC	QDPR	start_lost
chr4	17512038	17512053	CCG	3	GCCGCCGCCGCC	QDPR	start_lost
chr4	17512038	17512053	CCG	3	GCCGCCGGCGCCGCC	QDPR	start_lost
chr4	17512038	17512053	CCG	3	GCCGCCCCCGCCGCC	QDPR	start_lost
chr4	17705009	17705021	AAAG	4	-	FAM184B	frameshift_variant
chr4	18021687	18021728	CCG	3	CGGCGGCGGCGGCGGCGGCGGCGGCGGCGGCGGCGGCGGCGGCGGCGGCGGCGGCGGCGGCGGCGG	LCORL	frameshift_variant
chr4	24895019	24895072	ATC	3	ATGATGATGATGATGATGACGACGACGATGACGACCATGATGGTGATGATGATGA	CCDC149	start_lost
chr4	24895019	24895072	ATC	3	ATGATGATGATGACGACGATGACGACCATGATGGTGATGATGATGA	CCDC149	start_lost
chr4	24895019	24895072	ATC	3	ATGATGATGATGATGATGATGATGACGACGACGATGACGACCATGATGGTGATGATGATGA	CCDC149	start_lost
chr4	24895019	24895072	ATC	3	ATGATGATGATGACGACGACGATGACGACCATGATGGTGATGATGATGA	CCDC149	start_lost
chr4	25862787	25862802	AGC	3	GCTGCTGCTGCTAC	SEL1L3	stop_gained
chr4	25862787	25862802	AGC	3	GTGCTGCTGCTGC	SEL1L3	frameshift_variant
chr4	29047244	29047256	AG	2	CTCTCTCTCTCTCT		splice_acceptor_variant
chr4	31176598	31176616	AAAAGT	6	TTACTTTTACTTTTACTTTTACT	LINC02497	splice_acceptor_variant
chr4	39933168	39933192	AAAACC	6	AAAACCAAAAC	ELOCP33	splice_acceptor_variant
chr4	39933168	39933192	AAAACC	6	AAAACCAAAACCAAAAC	ELOCP33	splice_acceptor_variant
chr4	49246709	49246765	AT	2	TATATATATATATATATATATATATATATATATATATATATATATATATATATATAT	MTND3P22	splice_acceptor_variant
chr4	49246709	49246765	AT	2	T	MTND3P22	splice_acceptor_variant
chr4	49246709	49246765	AT	2	TAT	MTND3P22	splice_acceptor_variant
chr4	49246709	49246765	AT	2	TATATATATATATATATATATATATATATATATATATATATATATATATATATATATAT	MTND3P22	splice_acceptor_variant
chr4	49246709	49246765	AT	2	TATATATATATATATATATATATATATATATATATATATATATATATATATAT	MTND3P22	splice_acceptor_variant
chr4	49246709	49246765	AT	2	TATATATATATATATATATATATATATATATATATATATATATATATATATATATATATAT	MTND3P22	splice_acceptor_variant
chr4	49246709	49246765	AT	2	TATATATATATATATATATATATATATATATATATATATATATATATAT	MTND3P22	splice_acceptor_variant
chr4	49246709	49246765	AT	2	TATAT	MTND3P22	splice_acceptor_variant
chr4	49246709	49246765	AT	2	TATATATATATATATATATATATATATATATATATATATATATATAT	MTND3P22	splice_acceptor_variant
chr4	49246709	49246765	AT	2	TATATAT	MTND3P22	splice_acceptor_variant
chr4	49246709	49246765	AT	2	TATATATATATATATATATATATATAT	MTND3P22	splice_acceptor_variant
chr4	49246709	49246765	AT	2	TATATATAT	MTND3P22	splice_acceptor_variant
chr4	49246709	49246765	AT	2	TATATATATATATATATATATATATATATATATATATATATATATATATATATATATATATATATATATAT	MTND3P22	splice_acceptor_variant
chr4	49246709	49246765	AT	2	TATATATATAT	MTND3P22	splice_acceptor_variant
chr4	49246709	49246765	AT	2	TATATATATATATATATATATATATATATATATATATATATATATATATATATATATATATATATAT	MTND3P22	splice_acceptor_variant
chr4	49548714	49548746	AT	2	T		splice_acceptor_variant
chr4	52038237	52038258	CCG	3	CCCGCCGCCGCCGCTGCCGCC	SGCB	start_lost
chr4	52038237	52038258	CCG	3	CCCGCCCCCGCCGCTGCCGCC	SGCB	start_lost
chr4	52038237	52038258	CCG	3	GCCGCCCCCGCCGCTGCCGCC	SGCB	start_lost
chr4	78870929	78871035	AGC	3	AGCAGCAGCAGCAGCAGCAGCAGCAACAGCAACAGCAGCAGCAGCAACAGCAACAGCAGCAGCAGCAGCAGCAGCAGTAGCAGCACCACCACCACCACCACCACCACC	BMP2K	stop_gained
chr4	83448769	83448783	AC	2	CACACACAC	HELQ	splice_donor_variant
chr4	84498059	84498087	ACGAGG	6	ACGAGG	NKX6-1	frameshift_variant
chr4	86914379	86914391	AAG	3	TC	ARPC1AP4	splice_acceptor_variant
chr4	86914379	86914391	AAG	3	TCTTC	ARPC1AP4	splice_acceptor_variant
chr4	86914379	86914391	AAG	3	TCTTCTTC	ARPC1AP4	splice_acceptor_variant
chr4	87266719	87266731	AAAC	4	AACAAACAAACAAAC		splice_donor_variant
chr4	87266719	87266731	AAAC	4	AACAAACAAACAAACAAAC		splice_donor_variant
chr4	87845067	87845079	AAAG	4	-	MEPE	frameshift_variant
chr4	88697280	88697354	AGG	3	TTCCTCCTCCTCCTCGTCTTCCCCCTCCTACTTGTCATCCTCGTACTCCTCTTCCTCCTCCTCCTCCCCCTCC	NAP1L5	stop_gained
chr4	88697280	88697354	AGG	3	CTCCTCCTCCTCCTCCTCCTCCTCCTCCTCCTCCTCCTCCTCCTCCTCCTCCTCCTCCT	NAP1L5	frameshift_variant
chr4	89654520	89654575	AAAG	4	TTCTTTATTTCTCTCTCTCTCTCTCTCTCTCTTTCTTTCTTTCTTTCTTTCTTTTTCTCTTTCTTTCATTTC		splice_acceptor_variant
chr4	89654520	89654575	AAAG	4	TTCTTTATTTCTCTCTCTCTCTCTCTCTCTTTCTTTCTTTCTTTCTTTCTTTTTCTCTTTCTTTCATTTC		splice_acceptor_variant
chr4	104491354	104491395	AGG	3	AGGAGGAGGAGGAGGAGGAGGAGGAGGAGGAGGAGG	CXXC4	frameshift_variant
chr4	104491354	104491395	AGG	3	AGGAGGAGGAGGAGGAGGAGGAGGAGGAGG	CXXC4	frameshift_variant
chr4	104491354	104491395	AGG	3	AGGAGGAGGAGGAGGAGGAGGAGGAGGAGGAGGAGGAGGAGGAGGAGGAGGAGG	CXXC4	frameshift_variant
chr4	104491354	104491395	AGG	3	AGGAGGAGGAGGAGGAGG	CXXC4	frameshift_variant
chr4	104491497	104491517	CCG	3	CGGCGGCGG	CXXC4	frameshift_variant
chr4	109689325	109689337	AATT	4	-	CASP6	frameshift_variant
chr4	109822444	109822466	AGG	3	-	GAR1	frameshift_variant
chr4	116430734	116430778	AAAT	4	AATAAATAAATAAATAAATAAATAAATAAATAAATAAATAAATAAATAAAT	CUL4AP1	splice_donor_variant
chr4	116430734	116430778	AAAT	4	AATAAATAAATAAATAAATAAATAAATAAATAAATAAATAAATAAATAAATAAAT	CUL4AP1	splice_donor_variant
chr4	117372527	117372541	AT	2	TATATATATATATAT	LINC02263	splice_donor_variant
chr4	119628600	119628646	AGC	3	TGCTGCTGCTTCTGCTGCTGGGGCTGCTACTGCTGTCGCTGCTGC	PDE5A	stop_gained
chr4	120896658	120896690	AC	2	A	SETP12	splice_acceptor_variant
chr4	122827056	122827114	CCCCGG	6	GGCCGGGGCCGGGGCCGTGCCCCGGAGCGGGTCGGAGGCCGGGGCCGGGGCCGGGG	FGF2	frameshift_variant
chr4	128107378	128107390	AAAT	4	-	LARP1B	frameshift_variant
chr4	147575421	147575436	AAAAC	5	GTTTGGTTTTGTTTTGTTTT	LINC02507	splice_acceptor_variant
chr4	148154814	148154837	ACCCCC	6	GGGGTGGGGGTGGGGGTGGGGGTGGGGGT	NR3C2	frameshift_variant
chr4	148154814	148154837	ACCCCC	6	GGGGTGGGGGTGGGGGTGGGGGT	NR3C2	frameshift_variant
chr4	154304633	154304665	AAAC	4	AACAAACAAACAAACAAACAAACAAACAAACAAAC	DCHS2	splice_donor_variant
chr4	154304633	154304665	AAAC	4	AACAAACAAACAAACAAACAAACAAACAAACAAACAAAC	DCHS2	splice_donor_variant
chr4	154304633	154304665	AAAC	4	AACAAACAAACAAACAAACAAACAAACAAACAAACAAACAAAC	DCHS2	splice_donor_variant
chr4	154323250	154323274	AAAC	4	TTGTTTGTTTGTTTGTTTG	DCHS2	frameshift_variant
chr4	154323250	154323274	AAAC	4	TTGTTTGTTTGTTTG	DCHS2	frameshift_variant
chr4	157220690	157220724	AG	2	GAGAGAGAGAGAGAGAGAGAGAGAGAGAGAGAGAGAG	GRIA2	splice_donor_variant
chr4	158170335	158170350	AGC	3	-	GASK1B	splice_acceptor_variant
chr4	158829138	158829161	AGC	3	AGCAGCAGCAGCAGCAGCAGCAGCAGCAGCAGC	FNIP2	frameshift_variant
chr4	162322843	162322861	AAT	3	TAATAATAATAATAATAATAATA	MTHFD2P4	splice_acceptor_variant
chr4	166060007	166060022	AAAAG	5	TTTCTTTTCTTTTCTTTTC	TLL1	splice_acceptor_variant
chr4	166734940	166735036	ATC	3	CATCACCACCATCATCATCATCCCCTTCATCTTCATCATCATCTTCAATTTCATCTTCATCATTCATAATATCGTCTCATCATCCTCATCATCA	SPOCK3	stop_gained
chr4	166734940	166735036	ATC	3	CATCACCACCATCATCATCATCCCCTTCATCTTCATCATCATCTTCAATTTCATCTTCATCATTCATAATATCGTCTCATCATCCTCATCATCA	SPOCK3	frameshift_variant
chr4	183280843	183280858	AAG	3	AGAAGAAGAAGAAT	WWC2	stop_gained
chr4	184474081	184474127	AGG	3	CTCCTCCTCCTCCCTCTCTACCTCCTCCTCCTCCTCCTCCTC	IRF2	splice_donor_variant
chr4	184474081	184474127	AGG	3	CTCCTCCTCCTCCTCCTCCTC	IRF2	splice_donor_variant
chr4	184474081	184474127	AGG	3	CTCCTCCTCCTCCTCCCTCTCTCCCTCCTCCTCCTCCTCCTCCTC	IRF2	splice_donor_variant
chr4	186083927	186083939	ACAG	4	-	TLR3	frameshift_variant
chr5	524253	524282	AGCGCC	6	AGCGCC	SLC9A3	frameshift_variant
chr5	1009178	1009190	CCG	3	CCCGCCGCCGCC	NKD2	splice_acceptor_variant
chr5	1615721	1615757	AAG	3	AGAAGAAGAAGAAGAAGAAGAAGAAG	PPP4R2P5	splice_donor_variant
chr5	1615721	1615757	AAG	3	AGAAGAAGAAGAAGAAGAAGAAG	PPP4R2P5	splice_donor_variant
chr5	1615721	1615757	AAG	3	AGAAGAAGAAGAAGAAGAAGAAGAAGAAGAAG	PPP4R2P5	splice_donor_variant
chr5	2748896	2748916	ACG	3	CGTCGT	IRX2	frameshift_variant
chr5	2748896	2748916	ACG	3	TCGTCGTCGTCCTAGTCGTC	IRX2	stop_gained
chr5	5200108	5200128	AG	2	TCTCTCTCTCTCTCTCTCTCTCTC	ADAMTS16	splice_acceptor_variant
chr5	5200108	5200128	AG	2	TCTCTCTCTCTCTCTCTCTCTCTCTC	ADAMTS16	splice_acceptor_variant
chr5	7213904	7213928	AAAC	4	TTGTTTGTTTGTTTGTTTGTTTGTTTG	LINC02196	splice_acceptor_variant
chr5	7213904	7213928	AAAC	4	TTGTTTGTTTGTTTGTTTGTTTGTTTT	LINC02196	splice_acceptor_variant
chr5	7861722	7861737	AAAGC	5	-	FASTKD3	frameshift_variant
chr5	8459920	8459930	AAAAG	5	TTTTTCTTTTC	MIR4458HG	splice_acceptor_variant
chr5	8459920	8459930	AAAAG	5	TTTTTTCTTTTC	MIR4458HG	splice_acceptor_variant
chr5	8459920	8459930	AAAAG	5	TTTCTTTTCTTTTC	MIR4458HG	splice_acceptor_variant
chr5	12711176	12711191	AAAAT	5	TTTATTTTATTTTATTTTATTTTA	LINC01194	splice_acceptor_variant
chr5	14487500	14487564	CCG	3	GCGGGGGCGGCGGCGGCGGCGGCAGCGGGGGCAGCGGCGGGGTGGGGGCAGCGGCGGCGGCGG	TRIO	frameshift_variant
chr5	14487500	14487564	CCG	3	CGGCGGCGGCGGCGG	TRIO	frameshift_variant
chr5	14487500	14487564	CCG	3	CGG	TRIO	frameshift_variant
chr5	14487500	14487564	CCG	3	GCGGGGGCGGCGGCGGCGGCGGCAGCGGGGGCAGCGGCGGGGGTGGGGCAGCGGCGGCGGCGG	TRIO	frameshift_variant
chr5	14487500	14487564	CCG	3	CGGCGG	TRIO	frameshift_variant
chr5	14871177	14871193	AGGG	4	GGAGGGAGGGAGGGAGGGA	ANKH	frameshift_variant
chr5	28653752	28653776	AAAAAC	6	TTTTTGTTTTTGTTTTTGTTTTTGTTTTTG		splice_acceptor_variant
chr5	29169508	29169558	AG	2	CTCTCTCTCTCATGTTCCCTCTCTCTCTCGTTCTCTTTCTCTCTCTCTCTC	LINC02109	splice_acceptor_variant
chr5	35081773	35081815	AC	2	CACACACACACACACACACACACACACACACACACACACACACAC		splice_acceptor_variant
chr5	35081773	35081815	AC	2	CACACACACACACACACACACACACACACACACACACACACACACACACAC		splice_acceptor_variant
chr5	35081773	35081815	AC	2	CACACACACACACACACACACACACACACACACACACACACACACAC		splice_acceptor_variant
chr5	35081773	35081815	AC	2	CACACACACACACACACACACACACACACACACACACACACACACACACACAC		splice_acceptor_variant
chr5	35856954	35856975	AG	2	TCTCTCTCTCTCTATCTCTCTC	IL7R	splice_acceptor_variant
chr5	37396520	37396572	AAG	3	AAGAAGAAGAAGAAGCAGAGGAAGAAGCAGAGGAAGAAGAAGAGGAAGAGGAGGAAGAGGAAG	WDR70	splice_donor_variant
chr5	40569457	40569469	AT	2	ATA	TTC33	frameshift_variant
chr5	40569457	40569469	AT	2	ATATATATATATA	TTC33	frameshift_variant
chr5	40569457	40569469	AT	2	ATATATA	TTC33	frameshift_variant
chr5	50667583	50667598	AGCGC	5	GCTGC	PARP8	frameshift_variant
chr5	55233266	55233276	CCCGG	5	CGGGCCGGGCCGGGC	CCNO	frameshift_variant
chr5	55233266	55233276	CCCGG	5	CGGGCCGGGCAGGGC	CCNO	frameshift_variant
chr5	55233266	55233276	CCCGG	5	TGGGCCGGGCCGGGC	CCNO	frameshift_variant
chr5	61332327	61332373	CCG	3	CGGCGGCGG	ZSWIM6	frameshift_variant
chr5	65664485	65664499	AG	2	CTCTCTCTCTCTCTCTC	TRAPPC13	splice_acceptor_variant
chr5	65664485	65664499	AG	2	CTCTCTCTCTCTCTCTCTC	TRAPPC13	splice_acceptor_variant
chr5	65664485	65664499	AG	2	CTCTCTCTCTGTCTCTC	TRAPPC13	splice_acceptor_variant
chr5	67166220	67166246	ACAG	4	CAGACAGACAACAGACAGACAGACAGACA	MAST4	frameshift_variant
chr5	73447454	73447488	CCG	3	CGGCGGCGGCGGCGGCGGCGGCGGCGGCGGCGGCGGCGG	FOXD1	frameshift_variant
chr5	73447454	73447488	CCG	3	CGG	FOXD1	frameshift_variant
chr5	73447454	73447488	CCG	3	CGGCGGCGGCGG	FOXD1	frameshift_variant
chr5	73448025	73448057	CCG	3	CG	FOXD1	frameshift_variant
chr5	91149985	91150025	AAAAAG	6	TTCTTTTTCTTTTTCTTTTCTTTTCTTTTCTTTTCTTTTTTTTTTTT	ADGRV1	splice_acceptor_variant
chr5	95284570	95284636	AGG	3	CTCCATCCTCCACCCCCTGCTCCTCCTCTCCCCTCCTCCTCCTCCTCCTCCTGCTTCTCCTCC	MCTP1	start_lost
chr5	95284570	95284636	AGG	3	CTCCATCCTCCACCCCCTGCTCCTCCTCTCCCCTCCTCCTCCTCCTCCTCCTCCTCCTGCTTCTCCTCC	MCTP1	start_lost
chr5	95284570	95284636	AGG	3	CTCCATCCTCCACCCCCTGCTCCTCCTCTCCCCTCCTCCTCCTCCTCCTCCTCCTCCTCCTGCTTCTCCTCC	MCTP1	start_lost
chr5	95284570	95284636	AGG	3	CTCCATCCTCCACCCCCGGCTCCTCCTCTCCCCTCCTCCTCCTCCTCCTCCTGCTTCTCCTCC	MCTP1	start_lost
chr5	95284570	95284636	AGG	3	CTCCATCCTCCACCCCCTGCTCCTCCTCTCCCCTCCTCCTCCTCCTCCTGCTTCTCCTCC	MCTP1	start_lost
chr5	95284570	95284636	AGG	3	CTCCATCCTCCACCCCCTCCTCCTCCTCCTCCTCCTCCTGCTTCTCCTCC	MCTP1	start_lost
chr5	95284570	95284636	AGG	3	CCTCCTCCTCCTCCTCCTCCTCCTCCTCCTCCTCCTCCTCCTCCTCCTCCTCCTCCT	MCTP1	start_lost
chr5	95284570	95284636	AGG	3	CCT	MCTP1	start_lost
chr5	95284570	95284636	AGG	3	CCTCCTCCTCCTCCTCCT	MCTP1	start_lost
chr5	95620478	95620490	CCG	3	CGGCGGCGGC	GPR150	frameshift_variant
chr5	96942879	96942891	AAAT	4	AATAAATAAATAAATA		splice_acceptor_variant
chr5	98903832	98903854	AGC	3	CTGCTGCTGCTGCTGCTGCTGCTG	CHD1	frameshift_variant
chr5	108381006	108381049	CCG	3	CGACTCAGCCGCCGCCGCCGCCGCCGCAGCCCCCGCCGCCGC	FBXL17	stop_gained
chr5	108381006	108381049	CCG	3	CGCCGCCGCCGCCGCCGCCGCCGCCGCCG	FBXL17	frameshift_variant
chr5	108381006	108381049	CCG	3	CGCCGCCGCCGCCG	FBXL17	frameshift_variant
chr5	110420635	110420645	AAGAG	5	-	TMEM232	frameshift_variant
chr5	114362689	114362705	ACC	3	ACCACC	KCNN2	frameshift_variant
chr5	117995591	117995603	AAAC	4	TGTTTGTTTGTTTGTT	LINC02147	splice_acceptor_variant
chr5	119509405	119509428	AGG	3	CCTCCTCCTCCTCTTCCTCCTCCTC	HSD17B4	splice_acceptor_variant
chr5	119509405	119509428	AGG	3	CCTCCTCCTCTTCCTCCTCCTCCTCTTCCTCCTCCTC	HSD17B4	splice_acceptor_variant
chr5	126508306	126508318	AAGT	4	TACTTAC		splice_donor_variant
chr5	126508306	126508318	AAGT	4	TACTTACTTAG		splice_donor_variant
chr5	126593309	126593345	AC	2	CACACACACACACACACACACACACACACACACACACACAC	ALDH7A1	splice_donor_variant
chr5	126593309	126593345	AC	2	CACACACACACACACACACACACACACACACACACACACACACACACAC	ALDH7A1	splice_donor_variant
chr5	126593309	126593345	AC	2	CACACACACACACACACACACACACACACACACACACACACACAC	ALDH7A1	splice_donor_variant
chr5	126593309	126593345	AC	2	CACACACACACACACACACACACACACACACACACACACACACACAC	ALDH7A1	splice_donor_variant
chr5	126593309	126593345	AC	2	CACACACACACACACACACACACACACACACACACACACACAC	ALDH7A1	splice_donor_variant
chr5	126593309	126593345	AC	2	CACACACACACACACACACACACACACACACACACACACACACACACACACACAC	ALDH7A1	splice_donor_variant
chr5	126593309	126593345	AC	2	CACACACACACACACACACACACACACACACACACACACACACACACACAC	ALDH7A1	splice_donor_variant
chr5	126593309	126593345	AC	2	CACACACACACACACACACACACACACACACACACACACACACACACACACAC	ALDH7A1	splice_donor_variant
chr5	126593309	126593345	AC	2	CACACACACACACACACACACACACACACACACACACACACACACACACACACACAC	ALDH7A1	splice_donor_variant
chr5	135629209	135629234	AAAAAG	6	TTTTTCTTTTTTCTTTTTCTTTTTCTTTTT		splice_acceptor_variant
chr5	135629209	135629234	AAAAAG	6	TTTTTCTTTTTTCTTTTTCTTTTTCTTTTT	SLC25A48	splice_acceptor_variant
chr5	137942866	137942878	ACAT	4	CATA	FAM13B	frameshift_variant
chr5	138352857	138352879	AGGCCG	6	CCTCGG	KDM3B	frameshift_variant
chr5	138465931	138465963	AGC	3	AGCAGCAGCAGC	EGR1	frameshift_variant
chr5	139747267	139747279	AC	2	ACACACACACC	PSD2-AS1	splice_donor_variant
chr5	139747267	139747279	AC	2	ACACACACACACA	PSD2-AS1	splice_donor_variant
chr5	139848470	139848508	CCCGGG	6	CCGGG	NRG2	frameshift_variant
chr5	139848470	139848508	CCCGGG	6	CCGGGCCCGGGCCCGGGCCCGGGCCCGGGCCCGGGCCCGGGCCCGGGCCCGGG	NRG2	frameshift_variant
chr5	139848470	139848508	CCCGGG	6	CGGGCCCGGGCCCGGGCCCGGGTCCGGGTCCCGGGC	NRG2	frameshift_variant
chr5	140042904	140042999	AGC	3	CTGCTGCTGCTGCTGCTGCTGCTGCTGCTGCTGCTGCTGCTGCTGCTGCTGCTGCTGCTGCTGCTGCTGCTGCTGCTG	NRG2	frameshift_variant
chr5	140042904	140042999	AGC	3	CTGCTGCTGCTGCTGCTGCTGCTGCTGCTGCTGCTGCTGCTGCTGCTGCTGCTGCTGCTGCTGCTGCTGCTGCTGCTGCTG	NRG2	frameshift_variant
chr5	140648008	140648060	AC	2	T	IK	splice_donor_variant
chr5	141573990	141574031	AGG	3	AGGAGGAGGAGGAGGAGGAGG	DIAPH1	frameshift_variant
chr5	141573990	141574031	AGG	3	AGG	DIAPH1	frameshift_variant
chr5	141573990	141574031	AGG	3	AGGAGG	DIAPH1	frameshift_variant
chr5	150054169	150054207	AGC	3	TGCTGCTGCTGCTGCTGCTGCTGCTGCTGCTG	CSF1R	frameshift_variant
chr5	150122126	150122146	ACTC	4	TCACTCTCACACTCACTCA	PDGFRB	splice_donor_variant
chr5	150670622	150670634	AGCC	4	AGCCAGC	MYOZ3	frameshift_variant
chr5	151679336	151679348	ACTC	4	GGGAGTGAGTG	CLMAT3	splice_donor_variant
chr5	160119164	160119195	CCG	3	GGCGGCGGCGGCGGCGGCGGCGGCGGCGGCGG	PWWP2A	frameshift_variant
chr5	160119164	160119195	CCG	3	GGCGGCGGCGGCGGCGGCGGCGGCGGCGGCGGCGG	PWWP2A	frameshift_variant
chr5	160404500	160404530	AAG	3	CTTCTTCTTTTTCTTTTTCTTCTTCTTC	SLU7	frameshift_variant
chr5	161631690	161631710	AAAAC	5	TTTGTTTTGTTTTGTTTTGTTTTG	GABRA6	splice_acceptor_variant
chr5	162102514	162102549	AAAAC	5	TGTTGTTGTTGTTGTTTTGTTTTGTTTTGTTTTGTTTTG	GABRG2	splice_acceptor_variant
chr5	175685452	175685484	AATG	4	ATTCATTCATTCATT	HRH2	frameshift_variant
chr5	175685452	175685484	AATG	4	ATTCATTCATTCATTTGTTCATTCATTCATTCATT	HRH2	frameshift_variant
chr5	175685452	175685484	AATG	4	ATTCATTCATTCGTTCATTCATTCATT	HRH2	frameshift_variant
chr5	177473407	177473430	CCCCCG	6	GGGGCCGGGGGCGGGGGCGGGGGCGGGGG	DBN1	splice_donor_variant
chr5	179550611	179550634	AGCTCC	6	GAGCTGGAGCCGGAGCTGTAGC	RUFY1	stop_gained
chr6	7727050	7727074	CCG	3	CCGCTGCCGCGGCCGCCGCCGCC	BMP6	frameshift_variant
chr6	7910638	7910658	CCG	3	CGCCGCCGCCGCCGCCGCCGCCGCCG	TXNDC5	frameshift_variant
chr6	7910638	7910658	CCG	3	CGCCGCCGCCG	TXNDC5	frameshift_variant
chr6	13711451	13711495	AGC	3	CTGCTGCTGCTGTGCTGCTGCTGCGGCGGCGGCGGCGGCGGC	RANBP9	frameshift_variant
chr6	13711451	13711495	AGC	3	CTGCTGCTGCTGTTGCTGCTGCT	RANBP9	frameshift_variant
chr6	14211556	14211576	AAAAC	5	GTTTTGTTTTGTTTTGTTTTGTTT		splice_acceptor_variant
chr6	20402364	20402392	CCG	3	CGCCGCCGCCGCCG	E2F3	frameshift_variant
chr6	20402364	20402392	CCG	3	CGCCGCCG	E2F3	frameshift_variant
chr6	20402594	20402620	CCG	3	CGGCGGCGGCGGCGGCGGCGGCGGCGGCGGCGGCGG	E2F3	frameshift_variant
chr6	21595036	21595053	CCG	3	CGG	SOX4	frameshift_variant
chr6	25273092	25273106	AG	2	TCTCTCTCT		splice_acceptor_variant
chr6	26173713	26173773	AAAAT	5	ATTTT	H2BC6	splice_acceptor_variant
chr6	26173713	26173773	AAAAT	5	ATTTTATTTTATTTTATTTTATTTTATTTTATTTTATTTTATTTT	H2BC6	splice_acceptor_variant
chr6	26173713	26173773	AAAAT	5	ATTTTATTTT	H2BC6	splice_acceptor_variant
chr6	26173713	26173773	AAAAT	5	TTTTTATTTTATTTATTTTATTTTATTTTATTTTATTTTTTATTATTTTAGTTTTTATTTT	H2BC6	splice_acceptor_variant
chr6	26173713	26173773	AAAAT	5	TTTTATTTTATTTATTTTATTTTATTTTATTTTTTATTATTTTAGTTTTTATTTT	H2BC6	splice_acceptor_variant
chr6	26173713	26173773	AAAAT	5	TTATTTTATTTATTTTATTTTATTTTATTTTATTTTTTATTATTTTAGTTTTTATTTT	H2BC6	splice_acceptor_variant
chr6	26173713	26173773	AAAAT	5	TTTTTTATTTTATTTATTTTATTTTATTTTATTTTATTTTTTATTATTTTAGTTTTTATTTT	H2BC6	splice_acceptor_variant
chr6	26173713	26173773	AAAAT	5	TTTTATTTTATTTATTTTATTTTATTTTATTTTATTTTATTTTTTATTATTTTAGTTTTTATTTT	H2BC6	splice_acceptor_variant
chr6	26173713	26173773	AAAAT	5	TATTTTATTTATTTTATTTTATTTTATTTTATTTTTTATTATTTTAGTTTTTATTTT	H2BC6	splice_acceptor_variant
chr6	26173713	26173773	AAAAT	5	ATTTTATTTTATTTT	H2BC6	splice_acceptor_variant
chr6	26173713	26173773	AAAAT	5	TTTTATTTATTTTATTTTATTTTATTTTATTTTTTATTATTTTAGTTTTTATTTT	H2BC6	splice_acceptor_variant
chr6	26173713	26173773	AAAAT	5	TTTTTTATTTTATTTATTTTATTTTATTTTTTATTATTTTAGTTTTTATTTT	H2BC6	splice_acceptor_variant
chr6	26173713	26173773	AAAAT	5	TTTTATTTTATTTATTTTATTTTATTTTTTATTATTTTAGTTTTTATTTT	H2BC6	splice_acceptor_variant
chr6	26173713	26173773	AAAAT	5	ATTTTATTTTATTTTATTTTATTTT	H2BC6	splice_acceptor_variant
chr6	26173713	26173773	AAAAT	5	ATTTTATTTTATTTTATTTTATTTTATTTT	H2BC6	splice_acceptor_variant
chr6	26173713	26173773	AAAAT	5	TTTTATTTTATTTATTTTATTTTATTTTATTTTATTTTTTATTATTTTATTTTTTATTTT	H2BC6	splice_acceptor_variant
chr6	26173713	26173773	AAAAT	5	ATTTTATTTTATTTTATTTTATTTTATTTTATTTT	H2BC6	splice_acceptor_variant
chr6	26173713	26173773	AAAAT	5	ATTTTATTTTATTTTATTTTATTTTATTTTATTTTATTTTATTTTATTTTATTTTATTTTATTTTATTTTATTTTATTTTATTTTATTTTATTTTATTTT	H2BC6	splice_acceptor_variant
chr6	26173713	26173773	AAAAT	5	ATTTTATTTTATTTTATTTTATTTTATTTTATTTTATTTT	H2BC6	splice_acceptor_variant
chr6	26173713	26173773	AAAAT	5	ATTTTATTTTATTTTATTTT	H2BC6	splice_acceptor_variant
chr6	26458678	26458696	AGG	3	TCCTCCTCCTCCT	BTN2A1	frameshift_variant
chr6	29487379	29487391	AC	2	CACACACAC	MAS1L	frameshift_variant
chr6	30186201	30186221	AGG	3	CCTCCTCCTCCT	TRIM26	frameshift_variant
chr6	30561811	30561831	AG	2	CTCTCTCTCTCTCTCTCTCTC	PRR3	splice_acceptor_variant
chr6	30561811	30561831	AG	2	CTCTCTCTCTCTCTCTCTCTCTC	PRR3	splice_acceptor_variant
chr6	31572705	31572730	AG	2	CTCTCTCTCTCTCTCTCTCTCTTTCTCT	LTA	splice_acceptor_variant
chr6	31662691	31662703	AGGG	4	-	GPANK1	frameshift_variant
chr6	31740575	31740605	AGG	3	GAGGAGGAGGAAGTCGAGTAGGAGGAGGAG	MSH5	stop_gained
chr6	31897643	31897676	CCG	3	GCCGCCGCCGCTGCAGCTCCCGCCCCCGCCGCC	EHMT2	start_lost
chr6	31897643	31897676	CCG	3	GCCCCCGCCGCTGCAGCTCCCGCCGCCGCCGCC	EHMT2	start_lost
chr6	31897643	31897676	CCG	3	GGCGCCGCCGCTGCAGCTCCCGCCGCCGCCGCC	EHMT2	start_lost
chr6	31897643	31897676	CCG	3	CCCGCCGCCGCTGCAGCTCCCGCCGCCGCCGCC	EHMT2	start_lost
chr6	31897643	31897676	CCG	3	CCCCCCGCCGCTGCAGCTCCCGCCGCCGCCGCC	EHMT2	start_lost
chr6	31897643	31897676	CCG	3	GCCGCCGCCGCTGCAGCTCCCGCCGCCACCGCC	EHMT2	start_lost
chr6	31897643	31897676	CCG	3	GCCGCCGCCGCTGCAGTTCCCGCCGCCGCCGCC	EHMT2	start_lost
chr6	31897643	31897676	CCG	3	GCCGCCGCCGCTGCAGCTCCCGCCGCCGCTGCAGCTCCCGCCGCCGCCGCC	EHMT2	start_lost
chr6	31897643	31897676	CCG	3	GCCGCCCCCGCTGCAGCTCCCGCCGCCGCCGCC	EHMT2	start_lost
chr6	31897643	31897676	CCG	3	CCGCCGCCGCCGCCGCCGCCGCCGCCGCCGCCGCCGCCGCCGCCGCCG	EHMT2	start_lost
chr6	31897643	31897676	CCG	3	GCCGCCGCCGCTTCAGCTCCCGCCGCCGCCGCC	EHMT2	start_lost
chr6	33298465	33298484	AGG	3	CCTCCTCCTCTTCCTCC	RGL2	frameshift_variant
chr6	33417933	33417948	CCCCG	5	-	CUTA	frameshift_variant
chr6	35510966	35511012	AGG	3	CTCCTCTTCCTCCTCCTCCTC	TULP1	splice_acceptor_variant
chr6	36131367	36131379	AGC	3	AGCTGCTGCTGCT	MAPK13	frameshift_variant
chr6	39901424	39901449	AGG	3	AGGAGGAGGAGGAGGAG	DAAM2	frameshift_variant
chr6	41155376	41155406	AG	2	CTCTCTCTCTCTCTCTCTCTCTCTCTCTCTCTCTCTCTCTCTCTCTCTCTC		splice_acceptor_variant
chr6	41155376	41155406	AG	2	CTCTCTCTCTCTCTCTCTCTCTCTCTCTCTCTCTCTCTCTCTC		splice_acceptor_variant
chr6	41155376	41155406	AG	2	CTCTCTCTCTCTCTCTCTCTCTCTCTCTCTCTCTCTCTCTCTCTCTC		splice_acceptor_variant
chr6	41155376	41155406	AG	2	CTCTCTCTCTCTCTCTCTCTCTCTCTCTCTCTCTCTC		splice_acceptor_variant
chr6	41155376	41155406	AG	2	CTCTCTCTCTCTCTCTCTCTCTCTCTCTCTCTCTCTCTC		splice_acceptor_variant
chr6	41155376	41155406	AG	2	CTCTCTCTCTCTCTCTCTCTCTCTCTCTCTCTCTCTCTCTCTCTC		splice_acceptor_variant
chr6	41155376	41155406	AG	2	CTCTCTCTCTCTCTCTCTCTCTCTCTCTCTCTCTCTCTCTCTCTCTCTC		splice_acceptor_variant
chr6	41155376	41155406	AG	2	CTCTCTCTCTCTCTCTCTCTCTCTCTCTCTCTCTCTCTCTCTCTCTCTCTCTCTC		splice_acceptor_variant
chr6	41155376	41155406	AG	2	CTCTCTCTCTCTCTCTCTCTCTCTCTCTCTCTCTCTCTCTCTCTCTCTCTCTCTCTCTCTCTC		splice_acceptor_variant
chr6	41155376	41155406	AG	2	CTCTCTCTCTCTCTCTCTCTCTCTCTCTCTCTCTCTCTCTC		splice_acceptor_variant
chr6	41155376	41155406	AG	2	CTCTCTCTCTCTCTCTCTCTCTCTCTCTCTCTCTC		splice_acceptor_variant
chr6	41155376	41155406	AG	2	CTCTCTCTCTCTCTCTCTCTCTCTCTCTCTCTCTCTCTCTCTCTCTCTCTCTCTCTCTCTC		splice_acceptor_variant
chr6	41155376	41155406	AG	2	CTCTCTCTCTCTCTCTCTCTCTCTCTCTCTCTCTCTCTCTCTCTCTCTCTCTC		splice_acceptor_variant
chr6	41155376	41155406	AG	2	CTCTCTCTCTCTCTCTCTCTCTCTCTCTCTCTCTCTCTCTCTCTCTCTCTCTCTCTC		splice_acceptor_variant
chr6	41155376	41155406	AG	2	CTCTCTCTCTCTCTCTCTCTCTCTCTCTCTCTCTCTCTCTCTCTCTCTCTCTCTCTCTC		splice_acceptor_variant
chr6	41155376	41155406	AG	2	CTCTCTCTCTCTCTCTCTCTCTCTCTCTCTCTCTCTCTCTCTCTCTCTCTCTCTCTCTCTCTCTC		splice_acceptor_variant
chr6	41155376	41155406	AG	2	CTCTCTCTCTCTCTCTCTCTCTCTCTCTCTCTCTCTCTCTCTCTCTCTCTCTCTCTCTCTCTCTCTC		splice_acceptor_variant
chr6	41155376	41155406	AG	2	CTCTCTCTCTCTCTCTCTCTCTCTCTCTCTCTCTCTCTCTCTCTCTCTCTCTCTCTCTCTCTCTCTCTC		splice_acceptor_variant
chr6	43006477	43006495	AGCCCC	6	CAGCC	PPP2R5D	splice_acceptor_variant
chr6	43142503	43142521	AC	2	GGTGTGTGTGTGTGTGTGT	PTK7	splice_donor_variant
chr6	43770713	43770729	ACAG	4	GACA	VEGFA	frameshift_variant
chr6	44270781	44270806	CCG	3	GGCGGCGGCGGCGGCGG	TMEM151B	frameshift_variant
chr6	44270781	44270806	CCG	3	GGCGGCGGCGG	TMEM151B	frameshift_variant
chr6	44270781	44270806	CCG	3	GGCGG	TMEM151B	frameshift_variant
chr6	44270781	44270806	CCG	3	GGCGGCGGCGGCGGCGGCGGCGGCGGCGGCGGCGGCGGCGGCGG	TMEM151B	frameshift_variant
chr6	44270781	44270806	CCG	3	GGCGGCGGCGGCGGCGGCGGCGGCGGCGGCGG	TMEM151B	frameshift_variant
chr6	44270781	44270806	CCG	3	GGCGGCGGCGGCGG	TMEM151B	frameshift_variant
chr6	45422682	45422795	AGC	3	AGCAGCAGCAACAGCAGCAGCAGCAACAGCAGCAGCAGCAGCAGAACAGCAGCAGCAGCAGCAGGAGGCGGCGGCGGCGGCTGCGGCGGCGGCGGCGGCTGCGGCGGCGGC	RUNX2	frameshift_variant
chr6	45422682	45422795	AGC	3	AGCAGCAGGAACAGCAGCAACAGCAACCGGCGCAGCAGCAGCAACAACAGGCACAGGAGCAAGCAGGAGGCGGCGGCGGCGGCTGCGGCGGCGGCGGCGGCTGCGGCGGCGGC	RUNX2	frameshift_variant
chr6	49614921	49614964	AAAT	4	TTATTTATTTACTTATTTATTTGTTTATTTATTTATTT	RHAG	splice_donor_variant
chr6	52481505	52481541	AG	2	CTCTCTCTCTCTCTCTCTCTCTCTCTCTCTCTCTCTCTC	EFHC1	splice_acceptor_variant
chr6	52481505	52481541	AG	2	CTCTCTCTCTCTCTCTCTCTCTCTCTCTCTCTCTCTCTCTCTCTCTC	EFHC1	splice_acceptor_variant
chr6	52481505	52481541	AG	2	CTCTCTCTCTCTCTCTCTCTCTCTCTCTCTCTCTCTCTCTCTCTCTCTC	EFHC1	splice_acceptor_variant
chr6	52481505	52481541	AG	2	CTCTCTCTCTCTCTCTCTCTCTCTCTCTCTCTCTCTCTCTC	EFHC1	splice_acceptor_variant
chr6	52481505	52481541	AG	2	CTCTCTCTCTCTCTCTCTCTCTCTCTCTCTCTCTCTCTCTCTC	EFHC1	splice_acceptor_variant
chr6	52481505	52481541	AG	2	CTCTCTCTCTCTCTCTCTCTCTCTCTCTCTCTCTCTCTCTCTCTC	EFHC1	splice_acceptor_variant
chr6	52481505	52481541	AG	2	CTCTCTCTCTCTCTCTCTCTCTCTCTCTCTCTCTCTCTCTCTCTCTCTCTCTC	EFHC1	splice_acceptor_variant
chr6	52481505	52481541	AG	2	CTCTCTCTCTCTCTCTCTCTCTCTCTCTCTCTCTCTCTCTCTCTCTCTCTC	EFHC1	splice_acceptor_variant
chr6	52481505	52481541	AG	2	CTCTCTCTCTCTCTCTCTCTCTCTCTCTCTCTCTCTCTCTCTCTCTCTCTCTCTC	EFHC1	splice_acceptor_variant
chr6	52481505	52481541	AG	2	CTCTCTCTCTCTCTCTCTCTCTCTCTCTCTCTCTCTCTCTCTCTCTCTCTCTCTCTC	EFHC1	splice_acceptor_variant
chr6	52481505	52481541	AG	2	CTCTCTCTCTCTCTCTCTCTCTCTCTCTCTCTCTCTCTCTCTCTCTCTCTCTCTCTCTCTC	EFHC1	splice_acceptor_variant
chr6	63685912	63685930	AC	2	TGTGTGTGTATGTGT	PHF3	frameshift_variant
chr6	63685912	63685930	AC	2	TGTGTGTGTTATGTGTGT	PHF3	frameshift_variant
chr6	63685912	63685930	AC	2	TGTGTGTGTATGTGTGTATGT	PHF3	frameshift_variant
chr6	63685912	63685930	AC	2	TGTGTGTGTGTGTGT	PHF3	frameshift_variant
chr6	63685912	63685930	AC	2	TGTGTGTGT	PHF3	frameshift_variant
chr6	67887620	67887643	AAAAAC	6	TTTTGTTTTTGTTTTTGTTTTTGTTTTT		splice_acceptor_variant
chr6	73328459	73328496	AAAAAG	6	AAAAAAAAGAAAAAGAAAAAGAAAAGAAAAGAAAA	PAICSP3	splice_acceptor_variant
chr6	73328459	73328496	AAAAAG	6	AAAAGAAAAAGAAAAAG	PAICSP3	splice_acceptor_variant
chr6	73328459	73328496	AAAAAG	6	AAAAG	PAICSP3	splice_acceptor_variant
chr6	73328459	73328496	AAAAAG	6	AAAGAAAAAGAAAAAGAAAAGAAAAGAAAA	PAICSP3	splice_acceptor_variant
chr6	73328459	73328496	AAAAAG	6	AAAAAAAAAGAAAAAGAAAAAGAAAAGAAAAGAATG	PAICSP3	splice_acceptor_variant
chr6	75296476	75296515	AAT	3	TATTATTATTATTATTATTATTATTATTATTATTATTATTATTA	TMEM30A-DT	splice_acceptor_variant
chr6	75296476	75296515	AAT	3	TATTATTATTATTATTATTATTATTATTATTATTATTATTATTATTA	TMEM30A-DT	splice_acceptor_variant
chr6	75296476	75296515	AAT	3	TATTATTATTATTATTATTATTATTATTATTATTATTATTATTATTATTA	TMEM30A-DT	splice_acceptor_variant
chr6	75296476	75296515	AAT	3	TATTATTATTATTATTATTATTATTATTATTATTATTATTATTATTATTATTA	TMEM30A-DT	splice_acceptor_variant
chr6	75296476	75296515	AAT	3	TATTATTATTATTATTATTATTATTATTATTATTATTATTATTATTATTATTATTA	TMEM30A-DT	splice_acceptor_variant
chr6	75296476	75296515	AAT	3	TATTATTATTATTATTATTATTATTATTATTATTATTATTATTATTATTATTATTATTA	TMEM30A-DT	splice_acceptor_variant
chr6	89887382	89887424	AC	2	CACACACACACACACACACACACACACACACACACACACACACACACAC		splice_acceptor_variant
chr6	89887382	89887424	AC	2	CACACACACACACACACACACACACACACACACACACACACACAC		splice_acceptor_variant
chr6	89887382	89887424	AC	2	CACACACACACACACACACACACACACACACACACACACACACACAC		splice_acceptor_variant
chr6	89887382	89887424	AC	2	CACACACACACACACACACACACACACACACACACACACACACACACACAC		splice_acceptor_variant
chr6	89887382	89887424	AC	2	CACACACACACACACACACACACACACACACACACACACACACACACACACACAC		splice_acceptor_variant
chr6	89887382	89887424	AC	2	CACACACACACACACACACACACACACACACACACACACACACACACACACAC		splice_acceptor_variant
chr6	89887382	89887424	AC	2	CACACACACACACACACACACACACACACACACACACACACACACACACACACACACACAC		splice_acceptor_variant
chr6	89887382	89887424	AC	2	CACACACACACACACACACACACACACACACACACACACACACACACACACACACAC		splice_acceptor_variant
chr6	89887382	89887424	AC	2	CACACACACACACACACACACACACACACACACACACACACACACACACACACACACAC		splice_acceptor_variant
chr6	95586994	95587006	AT	2	ATATATATATATATA	MANEA	frameshift_variant
chr6	95586994	95587006	AT	2	ATATATATATATA	MANEA	frameshift_variant
chr6	95586994	95587006	AT	2	ATATATATATATATATATA	MANEA	frameshift_variant
chr6	96837257	96837272	ACCTC	5	CTCA	GPR63	splice_donor_variant
chr6	98835245	98835322	AGC	3	AGCAGCAGCAGCAGCAGCAGCAGCAGCAGCAGCAGCAGCAGCAGCAGCAGCAGCAGCAGCAGCAGCAGCAGCAGCAGCAGCAGC	POU3F2	frameshift_variant
chr6	99613689	99613724	ACC	3	ACCACCACCACCACCACCACCACC	PRDM13	frameshift_variant
chr6	106511600	106511618	AG	2	-	CRYBG1	frameshift_variant
chr6	109585127	109585142	AAG	3	TTCTTCTTCTTT	AK9	frameshift_variant
chr6	109585127	109585142	AAG	3	TTCTTCTTCTTCTTT	AK9	frameshift_variant
chr6	111562952	111562960	AAAC	4	TTG	TRAF3IP2	frameshift_variant
chr6	112254341	112254395	AGAGGG	6	CCTCTCCCTCTCCCTCTCCCTCTCCCTCTCCCTCTCCCTCTCCCTCTCCCTCTCCCTCT	LAMA4	splice_donor_variant
chr6	112277155	112277175	AAAG	4	TTTCTTTCTTTCTTTCTTTCTTT	LAMA4-AS1	splice_acceptor_variant
chr6	122781292	122781304	AAGG	4	CCTTCCTTCCTTCCT	FABP7	frameshift_variant
chr6	125754437	125754461	AAAT	4	TATTTATTTATTTATTTATTTATTTAT	HEY2	splice_acceptor_variant
chr6	140670948	140670980	AAAAT	5	TTTATTATTATTATTTTATTTTATTTTA		splice_acceptor_variant
chr6	140670948	140670980	AAAAT	5	TTTATTATTATTATTATTATTATTTTATTTTA		splice_acceptor_variant
chr6	140670948	140670980	AAAAT	5	TTTATTATTATTATTATTATTTTATTTTATTTTA		splice_acceptor_variant
chr6	149027765	149027781	AC	2	CACACACACACACACACAC	UST-AS2	splice_acceptor_variant
chr6	149027765	149027781	AC	2	CACACACACACACACAC	UST-AS2	splice_acceptor_variant
chr6	149027765	149027781	AC	2	CACACACACACACACACACAC	UST-AS2	splice_acceptor_variant
chr6	149369893	149369905	AAAG	4	TTCTTTCTTTCTTTC	TAB2	splice_acceptor_variant
chr6	150865920	150865945	CCG	3	CGGCGGCGGCGGCGGCGGCGGCGGCGG	MTHFD1L	frameshift_variant
chr6	150865920	150865945	CCG	3	CGGCGGCGGCGGCGGCGGCGGCGGCGGCGGCGGCGG	MTHFD1L	frameshift_variant
chr6	156778169	156778242	ACC	3	ACC	ARID1B	frameshift_variant
chr6	156778169	156778242	ACC	3	ACCACCACCACC	ARID1B	frameshift_variant
chr6	156778169	156778242	ACC	3	ACCACCACC	ARID1B	frameshift_variant
chr6	156778169	156778242	ACC	3	ACCACC	ARID1B	frameshift_variant
chr6	156778169	156778242	ACC	3	CCACCAGCAGCACCACCACCACCACCACCATGCCCACCACCACCACCACCATGCCCACCACCTCCACCACCACCAC		splice_donor_variant
chr6	156778269	156778322	AGC	3	CAGCAGCAGCAGCAGCAGCAGCAACAGCAGCAGCAGCAGCAGTAGCAACAGCA	ARID1B	stop_gained
chr6	156778269	156778322	AGC	3	AGCAGCAGCAGCAGCAGCAGCAGCAGCAGCAGCAGCAGC	ARID1B	frameshift_variant
chr6	156779263	156779280	CCG	3	CGCCG	ARID1B	frameshift_variant
chr6	156779263	156779280	CCG	3	CGCCGCCGCCGCCGCCGCCGCCG	ARID1B	frameshift_variant
chr6	156779297	156779328	CCG	3	CGGCGGCGGCGGCGGCGGCGGCGGCGGCGGCGGCGGCGGCGGCGGCGGCGG	ARID1B	frameshift_variant
chr6	156779297	156779328	CCG	3	GCGGCGGCGGCGGGGGCGGCGGCGGGCGGC	ARID1B	frameshift_variant
chr7	887161	887173	AAGG	4	GTCC	GET4	frameshift_variant
chr7	2513217	2513273	ATCC	4	TGGATGGATGGATGGATGGATGGATGGATGGATGGATGGATGGATGGATGG	LFNG	frameshift_variant
chr7	2513217	2513273	ATCC	4	TGGATGGATGGATGGATGGATGGATGGATGGATGGATGGATGGATGGATGGATGGATGG	LFNG	frameshift_variant
chr7	2513217	2513273	ATCC	4	TGGATGGATGGATGGATGGATGGATGGATGGATGGATGGATGGATGGATGGATGGATGGATGG	LFNG	frameshift_variant
chr7	2513217	2513273	ATCC	4	TGGATGGATGGATGGATGGATGGATGGATGGATGGATGG	LFNG	frameshift_variant
chr7	2520035	2520050	CCG	3	CGGCGGCGGCGGC	LFNG	frameshift_variant
chr7	5283066	5283081	CCCGG	5	GCCGGGCCGGGCCGGGCCG	SLC29A4	splice_donor_variant
chr7	5283066	5283081	CCCGG	5	GCCGGGCCGGGCCGGGCCGGGCCG	SLC29A4	splice_donor_variant
chr7	5294842	5294856	AG	2	TCTCTCTCTCTCTCTCT	SLC29A4	splice_acceptor_variant
chr7	5294842	5294856	AG	2	TCTCTCTCTCTCTCTCTCTCTCT	SLC29A4	splice_acceptor_variant
chr7	5308849	5308870	ACC	3	CACCACCACCACCACCACCACCACCA	TNRC18	splice_donor_variant
chr7	5308849	5308870	ACC	3	CACCACCACCACCACCACCACCACCACCA	TNRC18	splice_donor_variant
chr7	6156818	6156837	AAG	3	AGAAGAAGAAAAAGAGA	USP42	frameshift_variant
chr7	6621697	6621713	AGC	3	-	ZNF853	frameshift_variant
chr7	6622086	6622138	AGC	3	CAGTAGCTGGAGCAACAGCTGGAGCAGCAGCAGCAGCAGCTGGAGCAGCAG	ZNF853	stop_gained
chr7	6642500	6642585	AGG	3	AGGAGGAGGAGGAGGAGGAGGAGGAGGAGGAGGAGGAGGAGGAGGAGGAGGAGGAGGAGGAGGAGGAGGAGGAGG	ZNF316	frameshift_variant
chr7	6642500	6642585	AGG	3	GAGGAGGAGGAGGAGGAAAGGGGGAAGAGGTGCAGGAGGTGGAAGAAGAGGAGGAGGAGATAGTGGTGGAGGAGGAGGAGGAGG	ZNF316	stop_gained
chr7	6642500	6642585	AGG	3	AGGAGGAGGAGGAGGAGGAGGAGGAGGAGGAGGAGGAGGAGGAGGAGGAGGAGGAGGAGGAGGAGGAGGAGGAGGAGGAGGAGGAGGAGGAGGAGGAGG	ZNF316	frameshift_variant
chr7	6653555	6653589	CCG	3	CGGCGGCGGCGGCGGCGGCGGCGG	ZNF316	frameshift_variant
chr7	6653555	6653589	CCG	3	CGGCGGCGGCGGCGGCGGCGG	ZNF316	frameshift_variant
chr7	7969480	7969496	CCG	3	CGG	GLCCI1	frameshift_variant
chr7	7969480	7969496	CCG	3	CGGCGG	GLCCI1	frameshift_variant
chr7	6642500	6642585	AGG	3	GAGGAGGAGGAGGAGGAAAGGGGGAAGAGGTGCAGGAGGTGGAAGAAGAGGAGGAGGAGATAGTGGTGGAGGAGGAGGAGGAGG	ZNF316	frameshift_variant
chr7	19117029	19117079	CCG	3	CCGCCGCCGCCGCCGCCGCCGCCGCCGCCGCCGCCGCCGCCGCCGCCGCCGCCGCCG	TWIST1	frameshift_variant
chr7	19117029	19117079	CCG	3	CCGCCGCCGCCGCCGCCGCCGCCGCCGCCGCCGCCGCCGCCG	TWIST1	frameshift_variant
chr7	19117029	19117079	CCG	3	CCGCCGCCGCCGCCGCCGCCGCCGCCGCCGCCGCCGCCG	TWIST1	frameshift_variant
chr7	19698490	19698502	AAG	3	TTCTTTTCTT	POLR1F	frameshift_variant
chr7	20785322	20785354	CCG	3	CCGCCGCCGCCGCCGCCG	SP8	frameshift_variant
chr7	20785322	20785354	CCG	3	CCGCCGCCGCCGCCGCCGCCGCCG	SP8	frameshift_variant
chr7	20785322	20785354	CCG	3	CCGCCGCCGCCGCCG	SP8	frameshift_variant
chr7	20785415	20785452	CCG	3	CGGCGGCGGCGG	SP8	frameshift_variant
chr7	20785415	20785452	CCG	3	CGGCGG	SP8	frameshift_variant
chr7	21401139	21401169	AAAAAG	6	TTTTT		splice_acceptor_variant
chr7	27102142	27102168	CCG	3	CGGCGGCGGCGGCGGCGGCGGCGGCGGCGGCGGCGG	HOXA2	frameshift_variant
chr7	27199680	27199730	CCG	3	CGG	HOXA13	frameshift_variant
chr7	27199680	27199730	CCG	3	CGGCGGCGGCGGCGGCGGCGGCGGCGG	HOXA13	frameshift_variant
chr7	27199680	27199730	CCG	3	CGGCGGCGGCGGCGGCGGCGGCGGCGGCGGCGGCGG	HOXA13	frameshift_variant
chr7	29126834	29126854	AAAT	4	TTATTTATTTATTTATTTATTTA		splice_acceptor_variant
chr7	41118940	41118963	AAAAAC	6	GTTTTTGTTTTTGTTTTTGTTTTTGTTT	LINC01449	splice_acceptor_variant
chr7	42802331	42802367	AAAT	4	AATAAATAAATAAATAAATAAATAAATAAATAAATAAAT	TCP1P1	splice_acceptor_variant
chr7	42802331	42802367	AAAT	4	AATAAATAAATAAATAAATAAATAAATAAATAAATAAATAAAT	TCP1P1	splice_acceptor_variant
chr7	42802331	42802367	AAAT	4	AATAAATAAATAAATAAATAAATAAATAAATAAATAAATAAATAAAT	TCP1P1	splice_acceptor_variant
chr7	42802331	42802367	AAAT	4	AATAAATAAATAAATAAATAAATAAATAAATAAATAAATAAATAAATAAAT	TCP1P1	splice_acceptor_variant
chr7	42802331	42802367	AAAT	4	AATAAATAAATAAATAAATAAATAAATAAATAAATAAATAAATAAATAAATAAAT	TCP1P1	splice_acceptor_variant
chr7	42802331	42802367	AAAT	4	AATAAATAAATAAATAAATAAATAAATAAATAAATAAATAAATAAATAAATAAATAAAT	TCP1P1	splice_acceptor_variant
chr7	44757479	44757510	ACAGCC	6	ACAGCCACAGCCACAGCC	ZMIZ2	frameshift_variant
chr7	45574546	45574587	CCG	3	GCGGGGCGCCGCGCGGCGGAGGCGGCGGCGGAGGCGGGG	ADCY1	frameshift_variant
chr7	45574546	45574587	CCG	3	GCGGGGCGCCGCGCGGCGGAGGCGGCGGCGGAGGCGGCG	ADCY1	frameshift_variant
chr7	48035558	48035570	AGCC	4	AGCCAGCCAGCCAGC	C7orf57	frameshift_variant
chr7	48278071	48278087	AT	2	ATATATATATATATATATATA	ABCA13	splice_acceptor_variant
chr7	48278071	48278087	AT	2	ATATATATATATATATATATATA	ABCA13	splice_acceptor_variant
chr7	55553757	55553807	AC	2	CACACACACACACACACACACACACACACACACACACACACACACACACACACAC	VOPP1	splice_donor_variant
chr7	55553757	55553807	AC	2	CACACACACACACACACACACACACACACACACACACACACACACACACACAC	VOPP1	splice_donor_variant
chr7	55553757	55553807	AC	2	CACACACACACACACACACACACACACACACACACACACACACACACACACACACAC	VOPP1	splice_donor_variant
chr7	55553757	55553807	AC	2	CACACACACACACACACACACACACACACACACACACACACACACACACACACACACACACACACACAC	VOPP1	splice_donor_variant
chr7	56568347	56568387	AAAC	4	AACAAACAAACAAACAAACAAACAAACAAACAAAC		splice_donor_variant
chr7	56568347	56568387	AAAC	4	AACAAACAAACAAACAAACAAAC		splice_donor_variant
chr7	56568347	56568387	AAAC	4	AACAAACAAACAAACAAACAAACAAAC		splice_donor_variant
chr7	56568347	56568387	AAAC	4	AAC		splice_donor_variant
chr7	63568569	63568584	ACC	3	CACCACCACCACCACCACCA	TNRC18P2	splice_donor_variant
chr7	73840122	73840134	AC	2	GGTGTGTGTGTG	METTL27	splice_acceptor_variant
chr7	75442249	75442261	CCCG	4	GGGCGGGCGGGCGGG	POM121C	frameshift_variant
chr7	75442249	75442261	CCCG	4	GGGCGGG	POM121C	frameshift_variant
chr7	75442249	75442261	CCCG	4	GGGCGGGCGGGCGGGCGGG	POM121C	frameshift_variant
chr7	76281567	76281617	CCG	3	CGGCGGCGGCGG	SRRM3	frameshift_variant
chr7	76281567	76281617	CCG	3	CGG	SRRM3	frameshift_variant
chr7	76281567	76281617	CCG	3	CGGCGGCGGCGGCGGCGGCGGCGGCGGCGGCGGCGGCGGCGG	SRRM3	frameshift_variant
chr7	80187187	80187251	AC	2	T	GNAI1	splice_donor_variant
chr7	83134219	83134243	AT	2	TATATATATATATATATATATATATATAT	PCLO	splice_donor_variant
chr7	83134219	83134243	AT	2	TATATATATATATATATATATATATATATAT	PCLO	splice_donor_variant
chr7	83134219	83134243	AT	2	TATATATATATATATATATATATATATATATATATATATATATATATAT	PCLO	splice_donor_variant
chr7	83134219	83134243	AT	2	TATATATATATATATATATATATATATATATATATATATATATATAT	PCLO	splice_donor_variant
chr7	83134219	83134243	AT	2	TATATATATATATATATATATATATATATATATATATATATATATATATATAT	PCLO	splice_donor_variant
chr7	83134219	83134243	AT	2	TATATATATATATATATATATATATATATATATATATATATATATATATATATATATATAT	PCLO	splice_donor_variant
chr7	83134219	83134243	AT	2	TATATATATATATATATATATATATATATATAT	PCLO	splice_donor_variant
chr7	83134219	83134243	AT	2	TATATATATATATATATATATATATATATATATATATATATATAT	PCLO	splice_donor_variant
chr7	83134219	83134243	AT	2	TATATATATATATATATATATATATATATATATATATATATAT	PCLO	splice_donor_variant
chr7	83134219	83134243	AT	2	TATATATATATATATATATATATATATATATATATATATATATATATATAT	PCLO	splice_donor_variant
chr7	83134219	83134243	AT	2	TATATATATATATATATATATATATATATATATATATATAT	PCLO	splice_donor_variant
chr7	83134219	83134243	AT	2	TATATATATATATATATATATATATATATATATATATATATATATATATATATAT	PCLO	splice_donor_variant
chr7	83134219	83134243	AT	2	TATATATATATATATATATATATATATATATATATAT	PCLO	splice_donor_variant
chr7	83134219	83134243	AT	2	TATATATATATATATATATATATATATATATATAT	PCLO	splice_donor_variant
chr7	83134219	83134243	AT	2	TATATATATATATATATATATATATATATATATATATAT	PCLO	splice_donor_variant
chr7	83134219	83134243	AT	2	TATATATATATATATATATATATATATATATATATATATATATATATATATATATAT	PCLO	splice_donor_variant
chr7	83134219	83134243	AT	2	TATATATATATATATATATATATATATATATATATATATATATATATATATATATATATATATAT	PCLO	splice_donor_variant
chr7	83134219	83134243	AT	2	TATATATATATATATATATATATATATATATATATATATATATATATATATATATATAT	PCLO	splice_donor_variant
chr7	83134219	83134243	AT	2	TATATATATATATATATATATATATATATATATATATATATATATATATATATATATATATATATATAT	PCLO	splice_donor_variant
chr7	83134219	83134243	AT	2	TATATATATATATATATATATATATATATATATATATATATATATATATATATATATATATATATATATATATATATATATATATATATATATATATATATATATATATATATATATATATATATATATATATATATATATATATATATATATATATATATATATATATATATATATATATATATATATATATAT	PCLO	splice_donor_variant
chr7	83134219	83134243	AT	2	TATATATATATATATATATATATATATATATATATATATATATATATATATATATATATATAT	PCLO	splice_donor_variant
chr7	83134219	83134243	AT	2	TATATATATATATATATATATATATATATATATATATATATATATATATATATATATATATATATAT	PCLO	splice_donor_variant
chr7	90342222	90342242	AAAT	4	TTTATTTATTTATTTATTTATTTA	GTPBP10	splice_acceptor_variant
chr7	96166903	96166921	AT	2	TATACATATATATATATATA	SLC25A13	splice_donor_variant
chr7	98212769	98212784	AGC	3	AGCAGCAGCAGCA	BHLHA15	frameshift_variant
chr7	100882715	100882758	AGG	3	CCTGCTCCTCCTCCTCCTCCTCCTCATCCTCTTTCTGCTCCTCCTCCT	SRRT	splice_acceptor_variant
chr7	101163664	101163686	AGGCGG	6	CGCCT	VGF	frameshift_variant
chr7	106780618	106780644	AG	2	TCTCTCTCTCTCTCTCTCTCTCTCTCTCTCT	LINC02577	splice_acceptor_variant
chr7	106780618	106780644	AG	2	TCTCTCTCTCTCTCTCTCTCTCTCTCTCTCTCTCTCTCTCT	LINC02577	splice_acceptor_variant
chr7	107258426	107258481	AG	2	CTCTCTCTCTCTCTCTCTCTCTCACACACACACATACACACACACACACACA	COG5	splice_donor_variant
chr7	107258426	107258481	AG	2	CTCTCTCTCTCTCTCTCTCTCACACACACACATACACACACACACACACA	COG5	splice_donor_variant
chr7	107258426	107258481	AG	2	CTCTCTCTCTCTCTCTCTCTCTCTCACACACACACATACACACACACACACA	COG5	splice_donor_variant
chr7	107258426	107258481	AG	2	CTCTCTCTCTCTCTCTCTCTCTCTCACACACACACACACACACA	COG5	splice_donor_variant
chr7	107258426	107258481	AG	2	CTCTCTCTCTCTCACACACACACATACACACACACACACACA	COG5	splice_donor_variant
chr7	107258426	107258481	AG	2	CTCTCTCTCTCTCTCTCTCACACACACACATACACACACACACACACA	COG5	splice_donor_variant
chr7	107258426	107258481	AG	2	CTCTCTCTCTCTCTCTCTCACACACACACACATACACACACACACACACA	COG5	splice_donor_variant
chr7	107258426	107258481	AG	2	CTCTCTCTCTCACACACACACATACACACACACACACACA	COG5	splice_donor_variant
chr7	107258426	107258481	AG	2	CTCTCTCTCTCTCTCACACACACACATACACACACACACACACA	COG5	splice_donor_variant
chr7	107258426	107258481	AG	2	CTCTCTCTCTCTCTCTCTCTCTCTCACACACACACATACACACAACACACACACA	COG5	splice_donor_variant
chr7	107258426	107258481	AG	2	CTCTCTCCTCTCTCTCTCTCTCTCACACACACACATACACACACACACACACA	COG5	splice_donor_variant
chr7	112521433	112521468	AAAAC	5	AAACAAAACAAAACAAAACAAAACAAAAC	NPM1P14	splice_acceptor_variant
chr7	112521433	112521468	AAAAC	5	AAACAAAACAAAACAAAACAAAACAAAACAAAACAAAAC	NPM1P14	splice_acceptor_variant
chr7	112521433	112521468	AAAAC	5	AAACAAAACAAAACAAAACAAAACAAAACAAAACAAAACAAAAC	NPM1P14	splice_acceptor_variant
chr7	112521433	112521468	AAAAC	5	AAACAAAACAAAACAAAACAAAAC	NPM1P14	splice_acceptor_variant
chr7	112521433	112521468	AAAAC	5	AAACAAAACAAAACAAAACAAAACAAAACAAAACAAAACAAAACAAAAC	NPM1P14	splice_acceptor_variant
chr7	112521433	112521468	AAAAC	5	AAACAAAACAAAACAAAAC	NPM1P14	splice_acceptor_variant
chr7	112521433	112521468	AAAAC	5	AAACAAAACAAAAC	NPM1P14	splice_acceptor_variant
chr7	112521433	112521468	AAAAC	5	AAACAAAAC	NPM1P14	splice_acceptor_variant
chr7	114631525	114631549	AGC	3	AGCAGCAGCAGCAG	FOXP2	splice_acceptor_variant
chr7	115136733	115136802	AAGG	4	CCTCCCTCCCTCCTTCTCTCCCTCCCTCCTTTCTTTTCCTTCCTTCCTTCCTTCCTTCCTTCCTTCCTTCCTTCCTTCCTTCCTTCCTTCCTTCTTTCCTTCCT	RAC1P6	splice_donor_variant
chr7	115136733	115136802	AAGG	4	CCTCCCTCCCTCCTTCACTCCCTACCTCCTTTCTTTTCCTTCCTTCCTTCCTTCCTTCCTTCCTTCCTTCCTTCCTTCCTTCCTTCCTTCTTTCCTTCCT	RAC1P6	splice_donor_variant
chr7	115136733	115136802	AAGG	4	CCTCCCTCCCTCCTTCTCTCCCTCCCTCCTTTCTTTTCCTTCCTTCCTTCCTTCCTTCCTTCCTTCCTTCCTTCCTTCCTTCCTTCCTTCCTTCCTTCTTTCCTTCCT	RAC1P6	splice_donor_variant
chr7	115136733	115136802	AAGG	4	CCTCCCTCCCTCCTTCTCTCCCTCCCTCCTTTCTTTTCCTTCCTTCCTTCCTTCCTTCCTTCCTTCCTTCCTTCCTTCCTTCCTTCCTTCTTTCCTTCCT	RAC1P6	splice_donor_variant
chr7	115136733	115136802	AAGG	4	CCTCCCTCCCTCCGTCTCTCCCTCCCTCCTTTCTTTTCCTTCCTTCCTTCCTTCCTTCCTTCCTTCCTTCCTTCCTTCCTTCCTTCCTTCCTTCTTTCCTTCCT	RAC1P6	splice_donor_variant
chr7	115136733	115136802	AAGG	4	CCTCCCTCCCTCCTTCTCTCCCGCCCTCCTTTCTTTTCCGTCCTTCCTTCCTTCCTTCCTTCCGTCCTTCCTTCCTTCCTTCCTTCCTTCCTTCTTTCCTTCCT	RAC1P6	splice_donor_variant
chr7	115136733	115136802	AAGG	4	CCTCCCTCCCTCCTTCTCTCCCTCCCTCCTTTCTTTTCCATCCTTCCTTCCTTCCTTCCTTCCTTCCTTCCTTCCTTCCTTACATACTTCTTTCCTTCCT	RAC1P6	splice_donor_variant
chr7	115136733	115136802	AAGG	4	CCTCCCTCCCTCCGTCTCTCCCTCCCTCCTTTCTTTTCCTTCCTTCCTTCCTTCCTTCCTTCCTTCCTTCCTTCCTTCCTTCCTTCCTTCTTTCCTTCCT	RAC1P6	splice_donor_variant
chr7	115136733	115136802	AAGG	4	CCTCCCTCCCTACTTCTCTCCCTCCCTCCTTTCTTTTCCTTCCTTCCTTCCTTCCTTCCTTCCTTCCTTCCTTCCTTCCTTCCTTCCTTCCTTCTTTCCTTCCT	RAC1P6	splice_donor_variant
chr7	117536515	117536543	AATC	4	ATTGATTGATTGATTGATTGATTGATTGATT	CFTR	splice_acceptor_variant
chr7	118322792	118322848	AAAT	4	TATTTATGTATTTGGTTTATGTTTTTGTTTGTTTGTTTATTTATTTATTTATTTATTTATTTA	ANKRD7	splice_acceptor_variant
chr7	123662907	123662930	AGG	3	CTCCT	LMOD2	frameshift_variant
chr7	123662907	123662930	AGG	3	CTCCTCCTCCTCCTCCTCCTCCTCCT	LMOD2	frameshift_variant
chr7	123688998	123689040	AG	2	TCTCTCTGTCTCTCTCTCTCTCTCTCTCTCTCTCTCTCTCTCT	WASL	splice_donor_variant
chr7	123688998	123689040	AG	2	TCTCTCTGTCTCTCTCTCTCTCTCTCTCTCTCTCTCTCTCTCTCT	WASL	splice_donor_variant
chr7	123688998	123689040	AG	2	TCTCTCTGTCTCTCTCTCTCTCTCTCTCTCTCTCTCTCTCTCTCTCTCTCTCTCT	WASL	splice_donor_variant
chr7	123688998	123689040	AG	2	TCTCTCTGTCTCTCTCTCTCTCTCTCTCTCTCTCTCTCTCTCTCTCT	WASL	splice_donor_variant
chr7	123688998	123689040	AG	2	TCTCTCTGTCTCTCTGTCTCTCTCTCTCTCTCTCTCTCTCTCT	WASL	splice_donor_variant
chr7	123688998	123689040	AG	2	TCTCTCTGTCTCTCTCTCTCTCTCTCTCTCTCTCTCTCTCTCTCTCTCTCT	WASL	splice_donor_variant
chr7	123688998	123689040	AG	2	TCTCTCTGTCTCTGTCTCTCTCTCTCTCTCTCTCTCTCTCTCTCT	WASL	splice_donor_variant
chr7	124835243	124835273	AAAAC	5	AACAAAACAAAACAAAACAAAACAAAACAAAACA	POT1	splice_donor_variant
chr7	124835243	124835273	AAAAC	5	AACAAAACAAAACAAAACAAAACAAAACAAAACAAAACA	POT1	splice_donor_variant
chr7	130440783	130440793	CCCCG	5	CCGCCCCGCCCCGC	CEP41	frameshift_variant
chr7	130914853	130914869	AAAT	4	TTTATTTATTTATTTATTT	LINC00513	splice_acceptor_variant
chr7	135245376	135245459	AAGAGG	6	AAGAGG	STRA8	frameshift_variant
chr7	135245376	135245459	AAGAGG	6	AAGAGGAAGAGG	STRA8	frameshift_variant
chr7	139409619	139409633	AG	2	-	LUC7L2	frameshift_variant
chr7	140640486	140640501	CCCGG	5	GCCCGGCCCGGCCCGGCCC	DENND2A	splice_donor_variant
chr7	151002805	151002833	AAAAT	5	TTTTATTTTATTTTATTTGTTTTATTTATTTT	NOS3	splice_acceptor_variant
chr7	151002805	151002833	AAAAT	5	TTTTATTTTATTTTATTTTATTTGTTTTATTTATTTT	NOS3	splice_acceptor_variant
chr7	151050847	151050865	AGCCCC	6	CCCAGCCCCGCCCCAG	ASIC3	frameshift_variant
chr7	151061266	151061278	ACTC	4	TGAGTGAGTG	SLC4A2	splice_donor_variant
chr7	151086876	151086885	CCG	3	GGCGGCGG	AGAP3	frameshift_variant
chr7	152262996	152263008	AAAT	4	AAATAAA	KMT2C	frameshift_variant
chr7	152262996	152263008	AAAT	4	AAATAAATAAATAAA	KMT2C	frameshift_variant
chr7	152262996	152263008	AAAT	4	AAA	KMT2C	frameshift_variant
chr7	157010193	157010222	CCG	3	CGCCGCCGCCGCCG	MNX1	frameshift_variant
chr7	157010193	157010222	CCG	3	CGCCGCCGCCGCCGCCGCCG	MNX1	frameshift_variant
chr7	158587624	158587653	AGC	3	AGCAGCAGCAGCAGCAGC	PTPRN2	frameshift_variant
chr7	158587624	158587653	AGC	3	AGCAGCAGCAGCAGC	PTPRN2	frameshift_variant
chr7	158587624	158587653	AGC	3	AGCAGCAGCAGCAGCAGCAGC	PTPRN2	frameshift_variant
chr8	544659	544677	CCG	3	GCGGCGG	TDRP	frameshift_variant
chr8	1691507	1691529	AAAAAC	6	TTTTGTTTTTGTTTTTGTTTTTGTTTT	DLGAP2	splice_acceptor_variant
chr8	2001688	2001700	CG	2	CGCGCGCGCGCGCG	KBTBD11	frameshift_variant
chr8	7984401	7984419	AC	2	T	FAM66E	splice_donor_variant
chr8	19361156	19361196	AAAAC	5	TTTGTTTTGTTTTGTTTTGTTTTTGTTTTTTTTTTGTTTTGTTTT	SH2D4A	splice_acceptor_variant
chr8	22163547	22163559	AC	2	TGTGTGTGTGTGT	SFTPC	frameshift_variant
chr8	23068381	23068434	AAAG	4	GAAAGAAAGGAAGAAAGAGAAAAAGAGAAAGAAACAGAAAGGAAGGAAAGAAA		splice_donor_variant
chr8	23068381	23068434	AAAG	4	GAAAGAAAGGAAGAAAGAGAAAAAGAGAAAGAAACAGAAACTAAGGAAAGAAA		splice_donor_variant
chr8	23068381	23068434	AAAG	4	GAAAGAAAGGAAGAAAGAAAAAGAGAAAGAAACAGAAAGTAAGGAAAGAAA		splice_donor_variant
chr8	23068381	23068434	AAAG	4	AAAGAAAGAAAGAAAGAAAGAAAGAAAGAAAGAAAGAAAGAAAGAAAG		splice_donor_variant
chr8	23068381	23068434	AAAG	4	GAAAGAAAGGAAGAAAGAGAAAAAGAGAAAGAAACAGAAAGAAAGGAAAGAAA		splice_donor_variant
chr8	24952911	24952936	AAG	3	CTTCTT	NEFL	frameshift_variant
chr8	39867680	39867755	AAG	3	CTTCTTCTTCTCCTTCTCCTTTTCCTTCTCCTTCTCCTTCTTCTTCCTCTTCTTCTTCTTCTTTCTTCTTCT		splice_donor_variant
chr8	39867680	39867755	AAG	3	CTTCTTCTTCTCCTTCTCCTTTTCCTTCTCCTTCTCCTTCTCCTTTTCCTTCTCCTTCTCCTTCTTCTTCCTCTTCTTCTTCTTCTTCTTTCTTCTTCT		splice_donor_variant
chr8	39867680	39867755	AAG	3	CTTCTTCTTCTCCTTCTCCTTTTCCTTCTCCTTCTTCTTCCTCTTCTTCTTCTTCTTTCTTCTTCT		splice_donor_variant
chr8	39867680	39867755	AAG	3	CTTCTTCTTCTCCTTCTCCTTTTCCTTCTCCTTCTCCTTCTTCCTCTTCTTCTTCTTCTTCTTTCTTCTTCT		splice_donor_variant
chr8	39867680	39867755	AAG	3	CTTCTTCTTCTCCTTCTCCTTTCCTTCTCCTTCTCCTTCTTCTTCCTCTTCTTCTTCTTCTTCTTTCTTCTTCT		splice_donor_variant
chr8	39867680	39867755	AAG	3	CTTCTTCTTCTGCTTTTCCTTCTCCTCCTCCTTCTTCTTCCTCTTCTTCTTCTTTTTCTTTCTTCTTCT		splice_donor_variant
chr8	39867680	39867755	AAG	3	CTTCTTCTTCTCCTTCTCCTTGTCCTTCTCCTTCTCCTTCTTCTTCCTCTTCTTCTTCTTCTTTCTTCTTCT		splice_donor_variant
chr8	39867680	39867755	AAG	3	CTTCTTCTTCTCCTTTTCCTTCTCCTTCTCCTTCTTCTTCCTCTTCTTCTTCTTCTTCTTTCTTCTTCT		splice_donor_variant
chr8	39867680	39867755	AAG	3	CGTCGTCTTCTCCATCTCCGTTTGCTTCTACGTCTCCTTCTTCTTCCGCATCTTCTTCTTCGTCTTTCTTAGTGT		splice_donor_variant
chr8	39867680	39867755	AAG	3	CTTCTTCTTCTCCTTCTCCTTTTCCTTCTCCTTCTTCTTCCTCTTCTTCTTCTTCTTCTTTCTTCTTCT		splice_donor_variant
chr8	39984925	39984945	AAAT	4	TATTTATTTATTTATTTATTTATTTAT	IDO2	splice_acceptor_variant
chr8	39986866	39986893	AAT	3	TTATTATTATTATTATTATTATTATTATTATTATT	IDO2	splice_acceptor_variant
chr8	39986866	39986893	AAT	3	TTATTATTATTATTATTATTATTATTATTATTATTATTATT	IDO2	splice_acceptor_variant
chr8	39986866	39986893	AAT	3	TTATTATTATTATTATTATTATTATTATTATTATTATTATTATT	IDO2	splice_acceptor_variant
chr8	39986866	39986893	AAT	3	TTATTATTATTATTATTATTATTATTATTATTATTATT	IDO2	splice_acceptor_variant
chr8	39986866	39986893	AAT	3	TTATTATTATTATTATTATTATTATTATTATTATTATTATTATTATT	IDO2	splice_acceptor_variant
chr8	39986866	39986893	AAT	3	TTATTATTATTATTATTATTATTATTATTATT	IDO2	splice_acceptor_variant
chr8	39986866	39986893	AAT	3	TTATTATTATTATTATTATTATTATTATTATTATTATTATTATTATTATT	IDO2	splice_acceptor_variant
chr8	39986866	39986893	AAT	3	TTATTATTATTATTATTATTATTATTATTATTATTATTATTATTATTATTATT	IDO2	splice_acceptor_variant
chr8	42206672	42206701	AGGG	4	CCCTCCCTTCCTCTCTCCCTCCCT	PLAT	splice_acceptor_variant
chr8	42395065	42395080	AC	2	GTGTGTGTGTGTGTGTGTGT	VDAC3	splice_acceptor_variant
chr8	47969226	47969275	AAAAC	5	TTTGTTTTGTTTTGTTTTGTTTTGTTTTGTTTCATTTTGTTTTGTTTTGTTTT	MCM4	splice_acceptor_variant
chr8	47969226	47969275	AAAAC	5	TTTGTTTTGTTTTGTTTTGTTTTGTTTTGTTTTGTTTCATTTTGTTTTGTTTTGTTTT	MCM4	splice_acceptor_variant
chr8	55802468	55802491	AAG	3	GAAGAAGAACAAGAAGAAGAA	TGS1	frameshift_variant
chr8	64581061	64581081	CCG	3	CGGCGGCGGCGGCGGCGGCGGCGGCGGCGGCGG	BHLHE22	frameshift_variant
chr8	64581061	64581081	CCG	3	CGGCGGCGGCGGCGGCGGCGGCGGCGGCGGCGGCGGCGGCGGCGG	BHLHE22	frameshift_variant
chr8	66126514	66126544	AAAT	4	ATTTATTTATTTATTTATTTATTTATTTATTTATTTATTT		splice_acceptor_variant
chr8	69834087	69834129	AC	2	ACACACACACACACACACACACACACACACACACACACACACA	SLCO5A1	splice_donor_variant
chr8	69834087	69834129	AC	2	ACACACACACACACACACACACACACACACACACACA	SLCO5A1	splice_donor_variant
chr8	69834087	69834129	AC	2	ACACACACACACACACACACACACACACACACACACACA	SLCO5A1	splice_donor_variant
chr8	69834087	69834129	AC	2	ACACACACACACACACACACACACACACACACACA	SLCO5A1	splice_donor_variant
chr8	69834087	69834129	AC	2	ACACACACACACACACACACACACACACACACA	SLCO5A1	splice_donor_variant
chr8	69834087	69834129	AC	2	ACACACACACACACACACACACACACACACACACACACACACACACA	SLCO5A1	splice_donor_variant
chr8	69834087	69834129	AC	2	ACACACACACACACACACACACACACACACACACACACACACACA	SLCO5A1	splice_donor_variant
chr8	69834087	69834129	AC	2	ACACACACACACACACACACACACACACACA	SLCO5A1	splice_donor_variant
chr8	69834087	69834129	AC	2	ACACACACACACACACACACACACACA	SLCO5A1	splice_donor_variant
chr8	69834087	69834129	AC	2	ACACACACACACACACACACACACACACACACACACACACACACACACACA	SLCO5A1	splice_donor_variant
chr8	69834087	69834129	AC	2	ACACACACACACACACACACACA	SLCO5A1	splice_donor_variant
chr8	69834087	69834129	AC	2	ACACACACACACACACACACACACACACACACACCCA	SLCO5A1	splice_donor_variant
chr8	69834087	69834129	AC	2	ACACACACACACACACACACACACACACACACACACACACC	SLCO5A1	splice_donor_variant
chr8	69834087	69834129	AC	2	ACACACACACACACACACACACACACACACACACACACACACACC	SLCO5A1	splice_donor_variant
chr8	69834087	69834129	AC	2	ACACACACACACACACACACACACACACACACACACACACACACACACA	SLCO5A1	splice_donor_variant
chr8	69834087	69834129	AC	2	ACACACACACACACACACACACACACACACACACACACACACC	SLCO5A1	splice_donor_variant
chr8	69834087	69834129	AC	2	ACACACACACACACACACACACACACACACACACACACACCCA	SLCO5A1	splice_donor_variant
chr8	69834087	69834129	AC	2	ACACACACACACACACACACGCACACACACACACACACACACACA	SLCO5A1	splice_donor_variant
chr8	69834087	69834129	AC	2	ACACACACACACACACACACACACACACACACACACACACACACACC	SLCO5A1	splice_donor_variant
chr8	69834087	69834129	AC	2	ACACACACACACACACACACACACACACACACACACACC	SLCO5A1	splice_donor_variant
chr8	69834087	69834129	AC	2	ACACACACACACACACACACACACACACA	SLCO5A1	splice_donor_variant
chr8	69834087	69834129	AC	2	ACACACACACACACACACACACACA	SLCO5A1	splice_donor_variant
chr8	69834087	69834129	AC	2	CCACACACACACACACACACACACACACACACACACACA	SLCO5A1	splice_donor_variant
chr8	69834087	69834129	AC	2	ACACACACACACACACACACACACACACACACACACACACACACACACACACA	SLCO5A1	splice_donor_variant
chr8	69834087	69834129	AC	2	ACACACACACACACACACACACACACACACACACACACACACACACACACACACA	SLCO5A1	splice_donor_variant
chr8	70615779	70615789	AAAAC	5	TTTGTTTTGTTTTG	LACTB2-AS1	splice_acceptor_variant
chr8	78686432	78686464	AAAT	4	TTATTTATTTATTTATTTATTTATTTATTTATTTA	ZC2HC1A	splice_acceptor_variant
chr8	78686432	78686464	AAAT	4	TTATTTATTTATTTATTTATTTATTTATTTATTTATTTA	ZC2HC1A	splice_acceptor_variant
chr8	78686432	78686464	AAAT	4	TTATTTATTTATTTATTTATTTATTTATTTATTTATTTATTTA	ZC2HC1A	splice_acceptor_variant
chr8	78686432	78686464	AAAT	4	TTGTTTATTTATTTATTTATTTATTTATTTATTTATTTA	ZC2HC1A	splice_acceptor_variant
chr8	78686432	78686464	AAAT	4	TTGTTTATTTATTTATTTATTTATTTATTTATTTA	ZC2HC1A	splice_acceptor_variant
chr8	80873657	80873698	AGG	3	CTCCTCCTCCTCCTCCTCCTCCTCCTCCTCCT	ZNF704	frameshift_variant
chr8	80873657	80873698	AGG	3	CTCCTCCTCCTCCTCCTCCTCCTCCTCCT	ZNF704	frameshift_variant
chr8	84163644	84163658	AG	2	TCTCTCTCT		splice_acceptor_variant
chr8	84163644	84163658	AG	2	T		splice_acceptor_variant
chr8	84163644	84163658	AG	2	TCTCTCT		splice_acceptor_variant
chr8	84163644	84163658	AG	2	TCT		splice_acceptor_variant
chr8	84163644	84163658	AG	2	TCTCT		splice_acceptor_variant
chr8	85237690	85237712	AAAAAC	6	TTTTGTTTTTGTTTTTGTTTTTTGTTT	CA13	splice_acceptor_variant
chr8	85854475	85854503	AG	2	AGAGAGAGAGAGAGAGAGAGAGAGAGAGAGAGA	LINC02849	splice_donor_variant
chr8	85854475	85854503	AG	2	AGAGAGAGAGAGAGAGAGAGAGAGAGAGAGAGAGA	LINC02849	splice_donor_variant
chr8	85854475	85854503	AG	2	AGAGAGAGAGAGAGAGAGAGAGAGAGAGAGAGAGAGAGAGA	LINC02849	splice_donor_variant
chr8	85854475	85854503	AG	2	AGAGAGAGAGAGAGAGAGAGAGAGAGAGAGAGAGAGAGA	LINC02849	splice_donor_variant
chr8	85854475	85854503	AG	2	AGAGAGAGAGAGAGAGAGAGAGAGAGAGAGAGAGAGA	LINC02849	splice_donor_variant
chr8	85854475	85854503	AG	2	AGAGAGAGAGAGAGAGAGAGAGAGAGAGAGAGAGAGAGAGAGA	LINC02849	splice_donor_variant
chr8	85854475	85854503	AG	2	AGAGAGAGAGAGAGAGAGAGAGAGAGAGAGAGAGAGAGAGAGAGA	LINC02849	splice_donor_variant
chr8	85854475	85854503	AG	2	AGAGACAGAGAGAGAGAGAGAGAGAGAGAGAGAGAGAGA	LINC02849	splice_donor_variant
chr8	100063938	100063964	AAG	3	ATTCTTCTTCTCCTTCTTCTTCTTC	RGS22	stop_gained
chr8	100213263	100213278	CCG	3	CGGC	SPAG1	frameshift_variant
chr8	100721351	100721366	CCCG	4	CGCCCGCCCG	PABPC1	frameshift_variant
chr8	100721351	100721366	CCCG	4	CGCCCGCCCGCCCGGCCGACCGCCCGCCCG	PABPC1	frameshift_variant
chr8	100721351	100721366	CCCG	4	CGCCCGCCCGCCCGCCCG	PABPC1	frameshift_variant
chr8	100721351	100721366	CCCG	4	CGCCCGCCCGCCC	PABPC1	frameshift_variant
chr8	102243967	102243999	AAAC	4	TTGTTTGTTTGTTTGTTTGTTTGTTTGTTTGTTTGTTTG	UBR5-DT	splice_acceptor_variant
chr8	103088953	103088997	AAAT	4	TTT	MTCO1P4	splice_donor_variant
chr8	108434312	108434367	AAAC	4	GGGAGGGAGGGAGGTAAGTGTTGAAACAAACAAACAAACAAACAAACAAACAAACAAACAAA	EIF3E	splice_donor_variant
chr8	113377017	113377039	ACCCC	5	TGGGGTGGGGTGGGGGTGGGG		splice_donor_variant
chr8	113377017	113377039	ACCCC	5	GGGGGGGGGGGGGGGGGTGGGG		splice_donor_variant
chr8	113377017	113377039	ACCCC	5	GGGGT		splice_donor_variant
chr8	113377017	113377039	ACCCC	5	GTGGGGTGGGGGGGGGGGGGGG		splice_donor_variant
chr8	113377017	113377039	ACCCC	5	GTGGGGTGGGGGGGGGGTGGGG		splice_donor_variant
chr8	113377017	113377039	ACCCC	5	GGGGGGGGGGGGGGGGGGGGGG		splice_donor_variant
chr8	116771759	116771774	AAAAG	5	GAAAAGAAAA	UTP23	frameshift_variant
chr8	132480456	132480513	CCG	3	GCCGCCCCGCCGCCTCAGCCGCCCCCGTCGCCGCCGCCGCCAGCCGCCCCCGCCGCC	KCNQ3	stop_gained
chr8	132480456	132480513	CCG	3	GCCGCCCCGCCGCCTCGCCGCCCCCGTCGCCGCCGCCGCCAGCCGCCCCCGCCGCC	KCNQ3	frameshift_variant
chr8	133296689	133296733	AC	2	CACACACACACACACACACACACACACACACACACACACACACACAC	NDRG1	splice_donor_variant
chr8	133296689	133296733	AC	2	CACACACACACACACACACACACACACACACACACACACACACACACAC	NDRG1	splice_donor_variant
chr8	133296689	133296733	AC	2	CACACACACACACACACACACACACACACACACACACACACACACACACAC	NDRG1	splice_donor_variant
chr8	133296689	133296733	AC	2	CACACACACACACACACACACACACACACACACACACACACACACACACACACACAC	NDRG1	splice_donor_variant
chr8	133296689	133296733	AC	2	CACACACACACACACACACACACACACACACACACACACACACACACACACAC	NDRG1	splice_donor_variant
chr8	133296689	133296733	AC	2	CACACACACACACACACACACACACACACACACACACACACACACACACACACACACACACAC	NDRG1	splice_donor_variant
chr8	133296689	133296733	AC	2	CACACACACACACACACACACACACACACACACACACACACACACACACACACAC	NDRG1	splice_donor_variant
chr8	133296689	133296733	AC	2	CACACACACACACACACACACACACACACACACACACACACACACACACACACACACACAC	NDRG1	splice_donor_variant
chr8	133296689	133296733	AC	2	CACACACACACACACACACACACACACACACACACACACACACACACACACACACACACACACACACACACACACAC	NDRG1	splice_donor_variant
chr8	133296689	133296733	AC	2	CACACACACACACACACACACACACACACACACACACACACACACACACACACACACACACACACACACACAC	NDRG1	splice_donor_variant
chr8	133296689	133296733	AC	2	CACACACACACACACACACACACACACACACACACACACACACACACACACACACACACACACACACAC	NDRG1	splice_donor_variant
chr8	133296689	133296733	AC	2	CACACACACACACACACACACACACACACACACACACACACACACACACACACACACAC	NDRG1	splice_donor_variant
chr8	133296689	133296733	AC	2	CACACACACACACACACACACACACACACACACACACACACACACACACACACACACACACACACAC	NDRG1	splice_donor_variant
chr8	142681696	142681704	ACTC	4	-	JRK	splice_donor_variant
chr8	143430149	143430183	CCG	3	CCGCCGCCGCCG	MAFA	frameshift_variant
chr8	143430149	143430183	CCG	3	GCCGCCGCCGCCCCCCGCGCGCCGCCGCCGCCG	MAFA	frameshift_variant
chr8	143430149	143430183	CCG	3	CCGCCGCCGCCGCCGCCGCCGCCGCCGCCGCCGCCGCCGCCGCCGCCGCCG	MAFA	frameshift_variant
chr8	143430149	143430183	CCG	3	CCGCCG	MAFA	frameshift_variant
chr8	144392415	144392439	AGGG	4	CCCTCCCTCCCTCCCTCCCTCCCTCCCCCCCT	ADCK5	splice_acceptor_variant
chr8	144392415	144392439	AGGG	4	CCCTCCCTCCCTCCCTCCCTCCCTCCCTCCCT	ADCK5	splice_acceptor_variant
chr8	144392415	144392439	AGGG	4	CCCTCCCTCCCTCCCTCCCTCCCTCCCTCCCTCCCT	ADCK5	splice_acceptor_variant
chr8	144392415	144392439	AGGG	4	CCCTCCCTCCCTCCCTCCCTCCCTCCCTCCCTCCCTCCCT	ADCK5	splice_acceptor_variant
chr9	977307	977366	CCG	3	CGCCGCCGCCGCCGCCGCCGCCGCCGCCGCCGCCGCCGCCGCCGCCG	DMRT3	frameshift_variant
chr9	34048852	34048871	CCG	3	CGCTGCCGCCGCCGCCGCCGCCGC	UBAP2	splice_donor_variant
chr9	34048852	34048871	CCG	3	CGCTGCCGCTGCCGCCGCCGCCGC	UBAP2	splice_donor_variant
chr9	35561916	35561942	ACCC	4	CCCACCCTCCCACCCACC	CIMIP2B	frameshift_variant
chr9	35561916	35561942	ACCC	4	CCCCCCCTCCCACCCACC	CIMIP2B	frameshift_variant
chr9	35561916	35561942	ACCC	4	CCCACCCTCCCACCCTCCCACCCTCCCACCCACC	CIMIP2B	frameshift_variant
chr9	35561916	35561942	ACCC	4	ACCCACCCACCCACCCACCCACCCACCCACCCACCC	CIMIP2B	frameshift_variant
chr9	35561916	35561942	ACCC	4	CCCACCCTCCCACCCTCCCACCCACCTCTCTCCCACC	CIMIP2B	frameshift_variant
chr9	35561916	35561942	ACCC	4	ACCC	CIMIP2B	frameshift_variant
chr9	35561916	35561942	ACCC	4	ACCCACCCACCCACCCACCCACCCACCC	CIMIP2B	frameshift_variant
chr9	35561916	35561942	ACCC	4	CCCACCCTCCCACCCACCTCTCTCCCTTCCACC	CIMIP2B	frameshift_variant
chr9	35561916	35561942	ACCC	4	CCCGCCCTCCCACCCACC	CIMIP2B	frameshift_variant
chr9	36400879	36400942	CCCCG	5	GCCCGGCCCGGCCACGCCCCTCCCCGACCCGCCGCGCCCCGCCGCACCCCGCCTCCCCCCGCC	RNF38	splice_donor_variant
chr9	36400879	36400942	CCCCG	5	GCCCGGCCCGGCCACGCCCCTCCCCGCCCCGCCGCACCCCGCCTCACCCCGCC	RNF38	splice_donor_variant
chr9	36400879	36400942	CCCCG	5	GCCCGGCCCGGCCACGCCCCTCCGCGCCCCGCCGCACCCCGCCTCACCCCGCC	RNF38	splice_donor_variant
chr9	36400879	36400942	CCCCG	5	GCCCGGCCCGGCCACGCCCCTCCCCGCCCCGCCGCGCCCCGCCTCACCCCGCC	RNF38	splice_donor_variant
chr9	36400879	36400942	CCCCG	5	CCCCG	RNF38	splice_donor_variant
chr9	36400879	36400942	CCCCG	5	CCCCGCCCCGCCCCGCCCCGCCCCGCCCCGCCCCGCCCCGCCCCG	RNF38	splice_donor_variant
chr9	36400879	36400942	CCCCG	5	GCCCGGCCCGGCCACGCCCCCCCCCGCCCCGCCGCGCCCCGCCGCACCCCGCCCCCCCCCCCC	RNF38	splice_donor_variant
chr9	36400879	36400942	CCCCG	5	GCCCGGCCCGGCCACGCCCCTCCCCGCCCCGCCGCGCCCCGCCGCACCCCGCC	RNF38	splice_donor_variant
chr9	36400879	36400942	CCCCG	5	GCCCGGCCCGGCCACGCCCCCCCCCCCCCCCCCCCGCCCCGCCGCCCCCCGCCCCCCCCCCCC	RNF38	splice_donor_variant
chr9	36400879	36400942	CCCCG	5	GCCCGGCCCGGCCACGCCCCTCCCCACCCCGCCTCACCCCGCC	RNF38	splice_donor_variant
chr9	36400879	36400942	CCCCG	5	CCCCGCCCCGCCCCGCCCCGCCCCGCCCCGCCCCGCCCCGCCCCGCCCCGCCCCG	RNF38	splice_donor_variant
chr9	36400879	36400942	CCCCG	5	GCCCGGCCCGGCCCGGCCACGCCCCTCCCCGCCCCGCCGCGCCCCGCCGCACCCCGCCTCACCCCGCC	RNF38	splice_donor_variant
chr9	36400879	36400942	CCCCG	5	CCCCGCCCCGCCCCG	RNF38	splice_donor_variant
chr9	36400879	36400942	CCCCG	5	GCCCGGCCCGGCCACGCCCCTCCCCGCCCCCCCGCGCCCCCCCCCCCCCCGCCCCCCCCCCCC	RNF38	splice_donor_variant
chr9	36400879	36400942	CCCCG	5	CCCCGCCCCG	RNF38	splice_donor_variant
chr9	36400879	36400942	CCCCG	5	GCCCGGCCCGGCCACGCCCCTCCCCGCCCCGCCGCGCCGCGCCCCGCCGCACCCCGCCTCACCCCGCC	RNF38	splice_donor_variant
chr9	36400879	36400942	CCCCG	5	GCCCGGCCCGGCCACGCCCCTCCCCGCCCCGCCCCCCCCCGCCGCACCCCCCCCCCCCCCGCC	RNF38	splice_donor_variant
chr9	37586022	37586038	AC	2	CACACACACACAC	TOMM5	splice_donor_variant
chr9	40614754	40614788	AC	2	CACACACACACACACACACACACACACACACACACAC		splice_donor_variant
chr9	40614754	40614788	AC	2	CACACACACACACACACACACACACACACACACACACAC		splice_donor_variant
chr9	40614754	40614788	AC	2	CACACACACACACACACACACACACACACACACACACACACACACACAC		splice_donor_variant
chr9	40614754	40614788	AC	2	CACACACACACACACACACACACACACACACACACACACAC		splice_donor_variant
chr9	40614754	40614788	AC	2	CACACACACACACACACACACACACACACACACACACACACACAC		splice_donor_variant
chr9	40614754	40614788	AC	2	CACACACACACACACACACACACACACACACACACACACACACACAC		splice_donor_variant
chr9	40614754	40614788	AC	2	CACACACACACACACACACACACACACACACACACACACACAC		splice_donor_variant
chr9	40614754	40614788	AC	2	CACACACACACACACACACACACACACACACACACACACACACACACACACAC		splice_donor_variant
chr9	62889695	62889727	AAAC	4	GTTTGTTTGTTTGTTTGTTTGTTTGTTTGTTTGTTTGTT	FGF7P8	splice_acceptor_variant
chr9	67207496	67207516	AT	2	TATATATATATATATATATAT		splice_acceptor_variant
chr9	67207496	67207516	AT	2	TATATATATATATATATATATATATAT		splice_acceptor_variant
chr9	67207496	67207516	AT	2	TATATATATATATATATATATATAT		splice_acceptor_variant
chr9	67207496	67207516	AT	2	TATATATATATATATATATATAT		splice_acceptor_variant
chr9	67207496	67207516	AT	2	TATATATATATATATATATATATATATAT		splice_acceptor_variant
chr9	67207496	67207516	AT	2	TATATATATATATATATATATATATATATATATATATATATATATATATATATATATATATATATATATATATATATATATATATATATATATATATATATATATATATATATATATATATATATATATATATATATATATATATATATATATATATATATATATATATATATATATATATATATATATATATATATATATATAT		splice_acceptor_variant
chr9	67207496	67207516	AT	2	TATATATATATATATATATATATATATATATATATATATATATATAT		splice_acceptor_variant
chr9	67901350	67901362	AATG	4	AATGAATG	ANKRD20A1	stop_gained
chr9	67901350	67901362	AATG	4	AATGAATG	ANKRD20A1	frameshift_variant
chr9	72577877	72577897	AAAT	4	ATTTATTTATTTATTTATTTATT	TMC1	splice_acceptor_variant
chr9	79855465	79855481	AAAT	4	ATAAATAAATAAATAAATA		splice_acceptor_variant
chr9	79855465	79855481	AAAT	4	ATAAATAAATAAATAAATAAATA		splice_acceptor_variant
chr9	79855465	79855481	AAAT	4	ATAAATAAATAAATAAATAAATAAATA		splice_acceptor_variant
chr9	83971854	83971878	AAC	3	ACAACAACAACAACAAAAAAAACAAC	HNRNPK	splice_donor_variant
chr9	85741900	85741950	CCG	3	CGGCGGCGGCGGCGGCGGCGGCGGCGGCGGCGGCGGCGGCGGCGGCGGCGGCGGCGGCGGCGGCGGCGGCGGCGGCGGCGGCGGCGG	AGTPBP1	frameshift_variant
chr9	85791476	85791488	AAGT	4	-		splice_donor_variant
chr9	88129960	88129972	AAAG	4	-	SPATA31C2	frameshift_variant
chr9	95507906	95507934	AC	2	CACACACACGCACACACACACAC	PTCH1	splice_donor_variant
chr9	95507906	95507934	AC	2	CACACACACACGCACACACACACAC	PTCH1	splice_donor_variant
chr9	95507906	95507934	AC	2	CACACACACACACACACACAC	PTCH1	splice_donor_variant
chr9	95507906	95507934	AC	2	CACACACGCACACACACACAC	PTCH1	splice_donor_variant
chr9	95507906	95507934	AC	2	CACACACACACACAC	PTCH1	splice_donor_variant
chr9	95507906	95507934	AC	2	CACACACACACACGCACACACACAC	PTCH1	splice_donor_variant
chr9	95507906	95507934	AC	2	CACACGCACACACACACAC	PTCH1	splice_donor_variant
chr9	97330663	97330733	AGG	3	AGG	CCDC180	frameshift_variant
chr9	98012445	98012473	AAGATG	6	AAGATGAAGATGAGGATGAGGATGAGGATGAAG	ANP32B	splice_donor_variant
chr9	99105256	99105284	CCG	3	CGGCGGCGGCGGCGGCGGCGGCGGCGGCGGCGGCGGCGGCGGCGGCGGCGGCGGCGGCGGCGG	TGFBR1	frameshift_variant
chr9	100300655	100300670	AAAAC	5	AAAACAAAACAAAAC	INVS	frameshift_variant
chr9	101552548	101552621	AAGGAG	6	AAGAAGAATGAGAACGAGAAAGGAGGGAGAAGGAGAGGGAACGAGAAAGAGAACGGGAGAAGGAGAAGGAGA	RNF20	stop_gained
chr9	105385554	105385566	AG	2	CT	SLC44A1	frameshift_variant
chr9	117414812	117414849	AGC	3	AGCAGCAGCAGCAGCAGCAGCAGCAGCAGCAGCAGCAGCAGCAGC	ASTN2	frameshift_variant
chr9	117759554	117759580	AC	2	GTGTGTGTGTG		splice_donor_variant
chr9	117759554	117759580	AC	2	GTGTGTGTGTGTGTGTG		splice_donor_variant
chr9	120714260	120714291	CCG	3	CGGCGGCGGCGG	MEGF9	frameshift_variant
chr9	121025420	121025450	AC	2	CACACACACACACACACACACACACACACACACACAC	C5	splice_donor_variant
chr9	121025420	121025450	AC	2	CACACACACACACACACACACACACACACACAC	C5	splice_donor_variant
chr9	121025420	121025450	AC	2	CACACACACACACACACACACACACACACACACACACAC	C5	splice_donor_variant
chr9	121025420	121025450	AC	2	CACACACACACACACACACACACACACACACACAC	C5	splice_donor_variant
chr9	121025420	121025450	AC	2	CACACACACACACACACACACACACACACACACACACACAC	C5	splice_donor_variant
chr9	121025420	121025450	AC	2	CACACACACACACACACACACACACACACACACACACACACAC	C5	splice_donor_variant
chr9	121025420	121025450	AC	2	CACACACACACACACACACACACACACACACACACACACACACACACAC	C5	splice_donor_variant
chr9	121025420	121025450	AC	2	CACACACACACACACACACACACACACACACACACACACACACAC	C5	splice_donor_variant
chr9	121025420	121025450	AC	2	CACACACACACACACACACACACACACACACACACACACACACACAC	C5	splice_donor_variant
chr9	121025420	121025450	AC	2	CACACACACACACACACACACACACACACACACACACACACACACACACACACAC	C5	splice_donor_variant
chr9	121025420	121025450	AC	2	CACACACACACACACACACACACACACACACACACACACACACACACACACAC	C5	splice_donor_variant
chr9	121169732	121169744	AAAG	4	GAAAGAA	CNTRL	frameshift_variant
chr9	121283273	121283315	AAAAAG	6	TTTTTCTTTTTCTTTTTCTTTTTCTTTTTCTTTTTCTTTTTCTTTTTCTTTTT	GSN	splice_acceptor_variant
chr9	126326966	126326998	CCG	3	CGCCGCCGCCGCCGCCGCCGCCGCCGCCGCCGCCGCCG	MVB12B	frameshift_variant
chr9	126326966	126326998	CCG	3	CGCCGCCGCCGCCGCCG	MVB12B	frameshift_variant
chr9	126326966	126326998	CCG	3	CGCCGCCGCCGCCGCCGCCGCCGCCGCCGCCGCCGCCGCCGCCGCCGCCGCCGCCGCCGCCGCCG	MVB12B	frameshift_variant
chr9	126326966	126326998	CCG	3	CGCCGCCGCCGCCGCCGCCGCCG	MVB12B	frameshift_variant
chr9	126326966	126326998	CCG	3	CGCCGCCGCCGCCGCCGCCG	MVB12B	frameshift_variant
chr9	127785879	127785922	CCG	3	CGGCGG	CDK9	frameshift_variant
chr9	128190756	128190849	AGC	3	TGCTGCTGCTGCAATTGCTGCTGCTGGAGCTGCTGCTGCTGTAACTGCTGGAGCTGCTGCTGCTGTAACTGCTGGAGCTGCTGCTGCTGCTGCTG	CIZ1	splice_donor_variant
chr9	128190756	128190849	AGC	3	TGCTGCTGCTGCTG	CIZ1	splice_donor_variant
chr9	128190756	128190849	AGC	3	TGCTGCTGCTGCTGCTGCTGCTGCTGCTG	CIZ1	splice_donor_variant
chr9	128190756	128190849	AGC	3	TGCTGCTGCTGCAATTGCTGCTGCTGGAGCTGCTGCTGCTGTAACTGCTGGAGCTGCTGCTGCTGTAACTGCTGGAGCTGCTGCTGCTGTTGCTGGAGCTGCTGCTGCTGCTGCTG	CIZ1	splice_donor_variant
chr9	128693935	128693952	ATC	3	ATGATGATG	SET	frameshift_variant
chr9	128694107	128694123	AT	2	ATATATATATATATATA	SET	frameshift_variant
chr9	128694107	128694123	AT	2	GTATATATATATATATA	SET	frameshift_variant
chr9	128694107	128694123	AT	2	ATATATATATATATATATA	SET	frameshift_variant
chr9	128694107	128694123	AT	2	ATATATATATATATGTA	SET	frameshift_variant
chr9	128694107	128694123	AT	2	GTATATATATATATATATA	SET	frameshift_variant
chr9	128694107	128694123	AT	2	ATATATATATATATAGT	SET	frameshift_variant
chr9	128694107	128694123	AT	2	ATATATATATATA	SET	frameshift_variant
chr9	129823861	129823905	AGCCCC	6	CCCAGCCCCAGCCCCAGCCCCAGCCCCAGCCTCCAGCCCCCGCCCCAGCC	TOR1A	splice_donor_variant
chr9	129823861	129823905	AGCCCC	6	CCCAGCCCCAGCCCCAGCCCCAGCCTCCGCCTCCAGCCCCCGCCCCAGCC	TOR1A	splice_donor_variant
chr9	129823861	129823905	AGCCCC	6	CCCAGCCCCAGCCCCAGCCCCAGCCTCCAGCCTCCAGCCCCCGCCCCAGCC	TOR1A	splice_donor_variant
chr9	129823861	129823905	AGCCCC	6	CCCCGCCCCACCCCCCCGGCCCCAGCCTCCAGCCCCCGCCCCAGCC	TOR1A	splice_donor_variant
chr9	129823861	129823905	AGCCCC	6	CCCAGCCCCAGCCCCAGCCCCAGCCCCAGCCCCAGCCTCCAGCCCCCGCCCCAGCC	TOR1A	splice_donor_variant
chr9	134642253	134642272	AGC	3	CTGCTGCTGCTGCTG	COL5A1	frameshift_variant
chr9	134642253	134642272	AGC	3	CTGCTGCTGCTGCTGCTGCTGCTGCTGCTG	COL5A1	frameshift_variant
chr9	135077151	135077179	AC	2	ACACACACACACACACACACATGCACACACA	OLFM1	frameshift_variant
chr9	135077151	135077179	AC	2	ACACACACACACACACACATGCACACACA	OLFM1	frameshift_variant
chr9	135077151	135077179	AC	2	ACACACACACACACATGCACACACA	OLFM1	frameshift_variant
chr9	135077151	135077179	AC	2	ACACACACACACACACACACACACATGCACACACA	OLFM1	frameshift_variant
chr9	135786172	135786192	AGGGC	5	CCTGCCCTGCCCTGCCCTGCCCTGCCCTG	KCNT1	splice_acceptor_variant
chr9	135786172	135786192	AGGGC	5	CCTGCCCTGCCCTGCCCTGCCCTG	KCNT1	splice_acceptor_variant
chr9	135786172	135786192	AGGGC	5	AGCCTCACCCCTCCCCGCCCTGCCCTGCCCTG	KCNT1	splice_acceptor_variant
chr9	136742849	136742891	ACCAGC	6	CAGCACTAGCACCAGCACCAGCACCAGCAGCCAGCACCAGCA	LCN10	frameshift_variant
chr9	136858117	136858139	AGGGGG	6	CCCCTCCCCCTCCCCCTCCCCCTCCCCCTCCCCCT	MAMDC4	frameshift_variant
chr9	137048914	137048934	CCCCG	5	CCCCGCCCCGCCCCGCCCCGCCCCGCCCC	ENTPD2	splice_donor_variant
chr9	137070100	137070117	CCG	3	ACGGCGGCGGCGGCGGC	SAPCD2	stop_gained
chr9	137169722	137169734	AGGCGC	6	CGCGCAGGCGCAG	LRRC26	frameshift_variant
chr10	1102823	1102837	AC	2	GGTGTGTGTGTGT	WDR37	splice_donor_variant
chr10	6812228	6812243	AAC	3	TGTTGTTGTTGTTGTTGTTG	LINC00707	splice_acceptor_variant
chr10	6812228	6812243	AAC	3	TGTTGTTGTTGTTGTTGTTGTTG	LINC00707	splice_acceptor_variant
chr10	7963918	7963933	AAG	3	GGAAGAAGAAGAAGA	TAF3	splice_acceptor_variant
chr10	12042883	12042908	CCCG	4	CGCCCGCCAGCCCTCCCGCCCGCCAGCCCTCCCGCCCGCC	UPF2	splice_donor_variant
chr10	13707258	13707286	AC	2	CACACACACACACACATACACACACACAC	FRMD4A	splice_donor_variant
chr10	16723056	16723083	AT	2	TATATATATATATATATATATATATATATATATATATATATATATATATATATAT		splice_donor_variant
chr10	21516769	21516815	ACC	3	GTGGTGGTGGTGGT	SKIDA1	frameshift_variant
chr10	21516876	21516918	CCG	3	GCCGCCGCCGCCGCTGCCGCCGCCGCCGCCGCC	SKIDA1	splice_acceptor_variant
chr10	21516876	21516918	CCG	3	GCCGCCGCCGCCGCTGCCGCCGCCGCCGCCGCCGCCGCCGCCGCC	SKIDA1	splice_acceptor_variant
chr10	21516876	21516918	CCG	3	GCCGCCGCCGCCGCTGCCGCCGCCGCCGCCGCCGCCGCCGCCGCCGCC	SKIDA1	splice_acceptor_variant
chr10	21516876	21516918	CCG	3	GCCGCCGCCGCCGCTGCCGCCGCCGCCGCCGCCGCCGCC	SKIDA1	splice_acceptor_variant
chr10	21516876	21516918	CCG	3	CCGCCGCCGCCGCCGCCGCCGCCGCCGCCGCCGCCGCCGCCGCCGCCGCCGCCG	SKIDA1	splice_acceptor_variant
chr10	21516876	21516918	CCG	3	GCCGCCGCCGCCGCCGCCGCCGCCGCCGCC	SKIDA1	splice_acceptor_variant
chr10	21516876	21516918	CCG	3	CCG	SKIDA1	splice_acceptor_variant
chr10	21516876	21516918	CCG	3	GCGGCCGCCGCCGCCGCTGCCGCCGCCGCCGCCGCCGCCGCCGCC	SKIDA1	splice_acceptor_variant
chr10	21516876	21516918	CCG	3	GCCGCCGCCGCCGCTGCCGCCGCCGCCGCC	SKIDA1	splice_acceptor_variant
chr10	21516876	21516918	CCG	3	CCGCCG	SKIDA1	splice_acceptor_variant
chr10	21516876	21516918	CCG	3	GCCGCCGCCGCCGCTGCCGCCGCCGCCGCCGCCGCCGCCGCCGCCGCCGCCGCCGCC	SKIDA1	splice_acceptor_variant
chr10	21516876	21516918	CCG	3	GCCGCCGCCGCCGCCGCCGCCGCCGCCGCCGCCGCCGCCGCCGCC	SKIDA1	splice_acceptor_variant
chr10	21516876	21516918	CCG	3	CCGCCGCCGCCG	SKIDA1	splice_acceptor_variant
chr10	21516876	21516918	CCG	3	GCCGCCGCCGCTGCCGCCGCCGCCGCCGCCGCCGCCGCC	SKIDA1	splice_acceptor_variant
chr10	21516876	21516918	CCG	3	GCCGCCGCCGCCGCCGCCGCCGCCGCC	SKIDA1	splice_acceptor_variant
chr10	21516876	21516918	CCG	3	GACGCCGCCGCCGCCGCGGCCGGCGGCGGCGCCGCCGCCGC	SKIDA1	splice_acceptor_variant
chr10	21516876	21516918	CCG	3	GCCGCCGCCGCCGCCGCCGCCGCC	SKIDA1	splice_acceptor_variant
chr10	21516876	21516918	CCG	3	GCCGCCGCCGCCGCCGCCGCC	SKIDA1	splice_acceptor_variant
chr10	21516876	21516918	CCG	3	GCCGCCGCCGCCGCTGCCGCCGCCGCCGCCGCCGCCGCCGCTGCCGCCGCCGCCGCCGCCGCCGCCGCC	SKIDA1	splice_acceptor_variant
chr10	21516876	21516918	CCG	3	GCCGCCGCCGCCGCTGCTGCCGCCGCCGCCGCCGCCGCCGCCGCC	SKIDA1	splice_acceptor_variant
chr10	21516876	21516918	CCG	3	GCCGCCGCCGCCGCTGCCGCCGCCGCCGCCGCCGCC	SKIDA1	splice_acceptor_variant
chr10	21516876	21516918	CCG	3	GCCGCCGCCGCCGCTGCCGCCGCCGCCGCCGCCGCCGCCGCCGCCGCCGCC	SKIDA1	splice_acceptor_variant
chr10	21516876	21516918	CCG	3	GCCGCCGCCGCCGCCGCCGCCGCCGCCGCCGCC	SKIDA1	splice_acceptor_variant
chr10	21516876	21516918	CCG	3	GACGCCGCCGCCGCCGCGGCCGGCGGCGGCGCCGCCGCCGC	SKIDA1	frameshift_variant
chr10	21712204	21712224	AAAT	4	ATTTATTTATTTATTTATTTATTTATTTATTT	MLLT10	splice_acceptor_variant
chr10	21712204	21712224	AAAT	4	ATTTATTTATTTATTTATTTATTTATTTATTTATTT	MLLT10	splice_acceptor_variant
chr10	21712204	21712224	AAAT	4	ATTTATTTATTTATTTATTTATTTATTTATTTATTTATTT	MLLT10	splice_acceptor_variant
chr10	21712204	21712224	AAAT	4	ATTTATTTATTTATTTATTTATTTATTTATTTATTTATTTATTT	MLLT10	splice_acceptor_variant
chr10	21712204	21712224	AAAT	4	ATTTATTTATTTATTTATTTATTTATTTATTTATTTATTTATTTATTT	MLLT10	splice_acceptor_variant
chr10	21712204	21712224	AAAT	4	ATTTATTTATTTATTTATTTATTTATTTATTTATTTATTTATTTATTTATTT	MLLT10	splice_acceptor_variant
chr10	21712204	21712224	AAAT	4	ATTTATTTATTTATTTATTTATTTATTTATTTATTTATTTATTTATTTATTTATTT	MLLT10	splice_acceptor_variant
chr10	21712204	21712224	AAAT	4	ATTTATTTATTTATTTATTTATTTATTT	MLLT10	splice_acceptor_variant
chr10	21712204	21712224	AAAT	4	ATTCATTTATTTATTTATTTATTTATTTATTT	MLLT10	splice_acceptor_variant
chr10	21712204	21712224	AAAT	4	CTTTCTTTATTTTTTCATTTATTTATTTATTTATTT	MLLT10	splice_acceptor_variant
chr10	22164417	22164442	AAC	3	CAACAGCAACAACAGCAACAACAA	ADIPOR1P1	splice_acceptor_variant
chr10	23439710	23439738	CCG	3	CCGCCGCCGCCGCCGCCGCCGCCGCCGCCGCCGCCGCCGCCGCCGCCG	OTUD1	frameshift_variant
chr10	27038021	27038036	AAGAG	5	CTTCTCTTCTCTTCTCTTC	ANKRD26	frameshift_variant
chr10	29499082	29499112	AC	2	CACACACACACACACACACACACACACACACACACACACACACAC	SVIL	splice_donor_variant
chr10	29499082	29499112	AC	2	CACACACACACACACACACACACACACACACACACACACACACACAC	SVIL	splice_donor_variant
chr10	29499082	29499112	AC	2	CACACACACACACACACACACACACACACACACACACAC	SVIL	splice_donor_variant
chr10	29499082	29499112	AC	2	CACACACACACACACACACACACACACACACACACACACAC	SVIL	splice_donor_variant
chr10	35335900	35335928	AC	2	CACACACACACACACACACACCCAC	CCNY-AS1	splice_donor_variant
chr10	35335900	35335928	AC	2	CACACACACACACACACACACACACCCAC	CCNY-AS1	splice_donor_variant
chr10	35335900	35335928	AC	2	CACACACACACACACACACCCCCAC	CCNY-AS1	splice_donor_variant
chr10	35335900	35335928	AC	2	CACACACACACACACACACACACAC	CCNY-AS1	splice_donor_variant
chr10	35335900	35335928	AC	2	CACACACACACACACACACCCAC	CCNY-AS1	splice_donor_variant
chr10	35335900	35335928	AC	2	CACACACACACACACACCCAC	CCNY-AS1	splice_donor_variant
chr10	35335900	35335928	AC	2	CACACACACACACACCCACACCCAC	CCNY-AS1	splice_donor_variant
chr10	35335900	35335928	AC	2	CACACACACACACACACACACAC	CCNY-AS1	splice_donor_variant
chr10	35335900	35335928	AC	2	CACACACACACACACACAC	CCNY-AS1	splice_donor_variant
chr10	35335900	35335928	AC	2	CACACACACACACACACACAC	CCNY-AS1	splice_donor_variant
chr10	35335900	35335928	AC	2	CACCCACACACACACACACACCCAC	CCNY-AS1	splice_donor_variant
chr10	35335900	35335928	AC	2	CACACACACAACACACACACACACAC	CCNY-AS1	splice_donor_variant
chr10	35640325	35640378	CCCGCG	6	CCGCGCCCGCGCCCGCG	FZD8	frameshift_variant
chr10	35640325	35640378	CCCGCG	6	CCGCGCCCGCGCCCGCGCCCGCGCCCGCGCCCGCGCCCGCGCCCGCGCCCGCGCCCGCG	FZD8	frameshift_variant
chr10	35640812	35640853	CCG	3	CGCCGCCG	FZD8	frameshift_variant
chr10	35640812	35640853	CCG	3	GCCGCCGCGTCCCGCCGCCACCGCCCCTGCCGCCGCCGC	FZD8	frameshift_variant
chr10	35640812	35640853	CCG	3	CGCCGCCGCCGCCGCCGCCGCCGCCGCCGCCGCCGCCGCCG	FZD8	frameshift_variant
chr10	47973085	47973125	AC	2	CACACACACACACACACACACACACACACACACACAC		splice_donor_variant
chr10	47973085	47973125	AC	2	CACACACACACACACACACACACACACACACACAC		splice_donor_variant
chr10	47973085	47973125	AC	2	CACACACACACACACACACACACACACACACAC		splice_donor_variant
chr10	47973085	47973125	AC	2	CACACACACACACACACACACACACACACACACACACACAC		splice_donor_variant
chr10	47973085	47973125	AC	2	CACACACACACACACACACACACACACACAC		splice_donor_variant
chr10	47973085	47973125	AC	2	CACACACACACACACAC		splice_donor_variant
chr10	47973085	47973125	AC	2	CACACACACACACACACACACACACACACACACACACACACAC		splice_donor_variant
chr10	47973085	47973125	AC	2	CACACACACACAC		splice_donor_variant
chr10	47973085	47973125	AC	2	CACACACACACACAC		splice_donor_variant
chr10	53822419	53822482	AGG	3	GGAGGAGGAGCAAGAGGAGCAGGAGCAGGAGGAGGAGAAGGAGGAG	PCDH15	frameshift_variant
chr10	53822990	53823002	ACTG	4	TGACTGACTGACTGA	PCDH15	frameshift_variant
chr10	59906297	59906332	CCG	3	CGCCGCCGCCGCCGCCGCCGCCGCCGCCGCCGCCGCCGCCGCCGCCGCCGCCGCCG	CCDC6	frameshift_variant
chr10	67885083	67885105	ACG	3	ACGACGACGACGACGACGACGACGACG	SIRT1	frameshift_variant
chr10	67885123	67885139	CCG	3	CGGCGGCGGCGGCGGCGGCGG	SIRT1	frameshift_variant
chr10	69257302	69257325	AAAAAC	6	TTTTGTTTTTGTTTTTGTTTTTGTTTTT	HKDC1	splice_acceptor_variant
chr10	69257302	69257325	AAAAAC	6	TTTTTGTTTTTGTTTTTGTTTTT	HKDC1	splice_acceptor_variant
chr10	71397277	71397292	AGGCG	5	GAGGCGAGGCGAGGCGAGG	CDH23	frameshift_variant
chr10	71397277	71397292	AGGCG	5	GAGGCGAGG	CDH23	frameshift_variant
chr10	73495837	73495860	CCCCCG	6	CGGGGGCGGGGGCGGGGGCGGGGGCGGGGG	PPP3CB	frameshift_variant
chr10	73495837	73495860	CCCCCG	6	CGGGGG	PPP3CB	frameshift_variant
chr10	75400082	75400123	CCG	3	CGCCGCCGCCGCCGCCGCCGCCGCCGCCGCCGCCGCCGCCGCCGCCGCCG	ZNF503	frameshift_variant
chr10	75400082	75400123	CCG	3	CGCCGCCGCCGCCGCCGCCG	ZNF503	frameshift_variant
chr10	77731762	77731777	AAG	3	AG		splice_acceptor_variant
chr10	77731762	77731777	AAG	3	AGAAG		splice_acceptor_variant
chr10	80081673	80081685	AAAG	4	AAGAAAG	TMEM254	frameshift_variant
chr10	80081673	80081685	AAAG	4	AAGAAAGAAAGAAAG	TMEM254	frameshift_variant
chr10	80081673	80081685	AAAG	4	AAG	TMEM254	frameshift_variant
chr10	81875416	81875468	CCG	3	CGGCGGCGGCGGCGGCGGCGGCGGCGGCGGCGGCGGCGGCGG	NRG3	frameshift_variant
chr10	81875416	81875468	CCG	3	CGG	NRG3	frameshift_variant
chr10	81875416	81875468	CCG	3	CGGCGGCGGCGG	NRG3	frameshift_variant
chr10	81875416	81875468	CCG	3	CGGCGGCGG	NRG3	frameshift_variant
chr10	84514094	84514106	AAAC	4	-	CCSER2	frameshift_variant
chr10	87864088	87864104	CCG	3	GGCGGCGGCGGCGG	PTEN	splice_acceptor_variant
chr10	87864088	87864104	CCG	3	GGCGGCGGCGGCGGCGG	PTEN	frameshift_variant
chr10	87864088	87864104	CCG	3	GGCGGCGGCGGCGGCGGCGG	PTEN	frameshift_variant
chr10	87864088	87864104	CCG	3	GGCGGCGGCGG	PTEN	splice_acceptor_variant
chr10	87864088	87864104	CCG	3	GGCGGCGGCGGGGG	PTEN	splice_acceptor_variant
chr10	89738578	89738593	AAG	3	GAAGAAGAAGAAG	KIF20B	frameshift_variant
chr10	87864088	87864104	CCG	3	GGCGGCGGCGGCGG	PTEN	frameshift_variant
chr10	87864088	87864104	CCG	3	GGCGGCGGCGG	PTEN	frameshift_variant
chr10	87864088	87864104	CCG	3	GGCGGCGGCGGGGG	PTEN	frameshift_variant
chr10	99535437	99535472	CCG	3	CCG	NKX2-3	frameshift_variant
chr10	99535437	99535472	CCG	3	CCGCCGCCGCCGCCGCCGCCGCCGCCG	NKX2-3	frameshift_variant
chr10	99535437	99535472	CCG	3	CCGCCGCCGCCGCCGCCGCCGCCGCCGCCGCCGCCGCCGCCGCCGCCGCCGCCGCCGCCGCCGCCGCCGCCGCCGCCGCCGCCGCCG	NKX2-3	frameshift_variant
chr10	101237911	101237934	AAAAAT	6	TTTTATTTTTATTTTTATTTTTATTTTT	LBX1-AS1	splice_acceptor_variant
chr10	101694601	101694624	AGG	3	CTCCTCCTCCTCCT	FBXW4	frameshift_variant
chr10	101694601	101694624	AGG	3	CTCCTCCTCCT	FBXW4	frameshift_variant
chr10	102065524	102065539	CCGCG	5	GCGGC	HPS6	frameshift_variant
chr10	102591045	102591071	AC	2	CGTGTCTGTGTGTGTATGTGTGTGT	SUFU	splice_donor_variant
chr10	116683771	116683787	AG	2	AGAGAGAGAGAGCAGAG	HSPA12A	frameshift_variant
chr10	116683771	116683787	AG	2	AGAGAGAGCAGAG	HSPA12A	frameshift_variant
chr10	116683771	116683787	AG	2	GGAGAGAGAGAGCAGAG	HSPA12A	frameshift_variant
chr10	117488946	117488966	AC	2	GTGTGTGTGTGTGTGTGTGTGTGTG	EMX2OS	splice_donor_variant
chr10	117488946	117488966	AC	2	GTGTGTGTGTGTGTGTGTGTGTG	EMX2OS	splice_donor_variant
chr10	117488946	117488966	AC	2	GTGTGTGTGTGTGTGTG	EMX2OS	splice_donor_variant
chr10	117488946	117488966	AC	2	GTGTGTGTGTGTGTGTGTGTG	EMX2OS	splice_donor_variant
chr10	117488946	117488966	AC	2	GTGTGTGTGTG	EMX2OS	splice_donor_variant
chr10	117488946	117488966	AC	2	GTGTGTGTGTGTGTGTGTGTGCG	EMX2OS	splice_donor_variant
chr10	117488946	117488966	AC	2	GTGTGTGTGTGTGTG	EMX2OS	splice_donor_variant
chr10	119030618	119030639	CCCG	4	CGCCCGCCCGCCGCCC	NANOS1	frameshift_variant
chr10	119110168	119110191	AAAAAC	6	TTTTGTTTTTGTTTTTTTTTTTG	DENND10	splice_acceptor_variant
chr10	122461682	122461701	AGC	3	CTGCTG	HTRA1	frameshift_variant
chr10	122461682	122461701	AGC	3	CTGCTGCTGCTG	HTRA1	frameshift_variant
chr10	124447618	124447636	CCG	3	GCCGCCGCCGCCGCCGCCCCCCGCCGCC	NKX1-2	frameshift_variant
chr10	124447618	124447636	CCG	3	GCCGCCGCCGCCGCCGCCCCCCGCCGCCGCC	NKX1-2	frameshift_variant
chr10	125741315	125741331	AAAT	4	TATT	EDRF1	frameshift_variant
chr10	128106848	128106862	AC	2	TG	MKI67	frameshift_variant
chr10	128315166	128315188	AG	2	CTCTCTCTCTCTCTCTCTCTCTCTC	LINC01163	splice_acceptor_variant
chr10	128315166	128315188	AG	2	CTCTCTCTCTCTCTCTCTCTCTCTCTC	LINC01163	splice_acceptor_variant
chr10	128315166	128315188	AG	2	CTCTCTCTCTCTCTCTCTCTCTCTCTCTC	LINC01163	splice_acceptor_variant
chr10	131311581	131311601	AGC	3	CTGCTGCTGCTGCTGCTGCTG	TCERG1L	frameshift_variant
chr10	131311581	131311601	AGC	3	CTGCTGCTGCTGCTGCTGCTGCTGCTGCTGCTGCTGCTGCTGCTGCTG	TCERG1L	frameshift_variant
chr10	131311581	131311601	AGC	3	CTGCTGCTGCTG	TCERG1L	frameshift_variant
chr10	131311581	131311601	AGC	3	CTGCTGCTGCTGCTGCTGCTGCTGCTGCTGCTGCTGCTGCTGCTG	TCERG1L	frameshift_variant
chr10	131311581	131311601	AGC	3	CTGCTG	TCERG1L	frameshift_variant
chr10	131311581	131311601	AGC	3	CTGCTGCTG	TCERG1L	frameshift_variant
chr10	132877913	132878004	AAGGAG	6	CTTCTCCTTCTCCTTCTCCTTCTCCTTCTCCTTCTCCTTCTCCTTCTCCTTCTCCTTCTCCTTCTCCTTCT	CFAP46	frameshift_variant
chr10	132877913	132878004	AAGGAG	6	CTTCTCCTTGTCCTTCTCTTTACTCCTCTCATTCTCCTTCTCTTTACTCCTCTCCTTCTCCTTCTCTTTACTCCTCTCATTCTCCTTC	CFAP46	stop_gained
chr10	132877913	132878004	AAGGAG	6	CTTCTCCTTGTCCTTCTCTTTACTCCTCTCATTCTCCTTCTCTTTACTCCTCTCCTTCTCCTTCTCTTTACTCCTCTCATTCTCCTTC	CFAP46	frameshift_variant
chr11	320329	320345	AGCC	4	AGCC	IFITM3	frameshift_variant
chr11	551105	551127	AGGGGG	6	CCCTCCCCCTCCCCCTCCCCCTCCCCCT	LRRC56	splice_acceptor_variant
chr11	694950	695004	CCG	3	CAGCGGCCGCGGCCGCCACCGCCGCCGCC	DEAF1	frameshift_variant
chr11	798223	798238	CCG	3	CGCCGCCGCCGCCGCGCTCGCCTGCCCGCCCCGC	PANO1	frameshift_variant
chr11	1092988	1093032	ACC	3	ACC	MUC2	frameshift_variant
chr11	1092988	1093032	ACC	3	ACCACCACCACCACCACCACCACCACCACCACCACC	MUC2	frameshift_variant
chr11	1092988	1093032	ACC	3	ACCACCACCACCACCACCACC	MUC2	frameshift_variant
chr11	1092988	1093032	ACC	3	ACCACCACC	MUC2	frameshift_variant
chr11	1092988	1093032	ACC	3	ACCACCACCACC	MUC2	frameshift_variant
chr11	1092988	1093032	ACC	3	ACCACCACCACCACC	MUC2	frameshift_variant
chr11	1585143	1585205	ACAGCC	6	ACAGCC	KRTAP5-1	frameshift_variant
chr11	1585143	1585205	ACAGCC	6	ACAGCCACAGCCACAGCCACAGCCACAGCCACAGCCACAGCC	KRTAP5-1	frameshift_variant
chr11	2391067	2391131	AGG	3	GGAGCAGGAGCAGGAGTGATGGAGGAGGAGGAGGGGAGGGGCAAGGCCAGGAGGAGGAGGAGG	CD81	splice_acceptor_variant
chr11	7668534	7668549	ACCAG	5	TCTGGTCTGGTCT	CYB5R2	frameshift_variant
chr11	7668534	7668549	ACCAG	5	TCTG	CYB5R2	frameshift_variant
chr11	8711102	8711117	AGGCC	5	AGGCCAGGCCAGGCCAGGC	DENND2B	splice_donor_variant
chr11	14499572	14499608	ACCCCC	6	CCCCCACCCCCACCCCC	COPB1	splice_donor_variant
chr11	14499572	14499608	ACCCCC	6	CCCCC	COPB1	splice_donor_variant
chr11	14499572	14499608	ACCCCC	6	CCCCCACCCCCACCCCCACCCCC	COPB1	splice_donor_variant
chr11	14499572	14499608	ACCCCC	6	CCCCCACCCCCACCCCCACCCCCACCCCCACCCCCACCCCC	COPB1	splice_donor_variant
chr11	14499572	14499608	ACCCCC	6	CCCCCACCCCCACCCCCACCCCCACCCCCACCCCCACCCCCACCCCC	COPB1	splice_donor_variant
chr11	14499572	14499608	ACCCCC	6	CCCCCACCCCCACCCCCACCCCCACCCCCACCCCCACCCCCACCCCCACCCCCACCCCC	COPB1	splice_donor_variant
chr11	19777981	19777993	ACTC	4	AGTGAGTGAGT	NAV2	splice_donor_variant
chr11	33141646	33141661	AAAAT	5	AAATAAAATAAAATAAAAT	CSTF3	splice_donor_variant
chr11	33141646	33141661	AAAAT	5	AAATAAAATAAAATAAAAT	CSTF3	frameshift_variant
chr11	33667953	33667965	AGCC	4	CAGC	KIAA1549L	frameshift_variant
chr11	47358726	47358740	AC	2	ACACACACACACACA	SPI1	frameshift_variant
chr11	47358726	47358740	AC	2	ACACACACACA	SPI1	frameshift_variant
chr11	47358726	47358740	AC	2	ACACACACA	SPI1	frameshift_variant
chr11	47358726	47358740	AC	2	ACACACACACACACACA	SPI1	frameshift_variant
chr11	47980978	47980996	AGC	3	TGCT	PTPRJ	frameshift_variant
chr11	48142896	48142916	AAAAC	5	GTTTTGTTTTGTTTTGTTTTGTTT	PTPRJ	splice_acceptor_variant
chr11	48908270	48908286	AAAT	4	TTATTTATTTATTTATTTA		splice_acceptor_variant
chr11	58610954	58610977	AAGAGG	6	AAGAGGAAGAGG	ZFP91	frameshift_variant
chr11	60078005	60078053	AAC	3	AACAACAACAACAACAACAACAACAACAACAACAACAA		splice_acceptor_variant
chr11	60078005	60078053	AAC	3	AACAACAACAACAACAACAACAACAACAACAACAA		splice_acceptor_variant
chr11	60078005	60078053	AAC	3	AACAACAACAACAACAACAACAACAACAACAA		splice_acceptor_variant
chr11	60078005	60078053	AAC	3	AACAACAACAACAACAACAACAA		splice_acceptor_variant
chr11	60078005	60078053	AAC	3	AACAACAACAACAACAACAACAACAACAA		splice_acceptor_variant
chr11	60078005	60078053	AAC	3	AACAACAACAACAACAACAACAACAA		splice_acceptor_variant
chr11	60317965	60317980	AAGAG	5	AGAGAAGAG	MS4A4A	frameshift_variant
chr11	60317965	60317980	AAGAG	5	AGAG	MS4A4A	frameshift_variant
chr11	60317965	60317980	AAGAG	5	AAGAGAAGAG	MS4A4A	frameshift_variant
chr11	61281142	61281154	CCGG	4	GCCGGCCGGCCGGCC	VWCE	frameshift_variant
chr11	61509773	61509782	AGG	3	AGGA	LRRC10B	frameshift_variant
chr11	61955085	61955106	ACCCCC	6	CACCCCCACCCCCA	BEST1	splice_acceptor_variant
chr11	61958128	61958143	AGG	3	TCCTCCTCCTCCTCCTCCTCCTCC	BEST1	splice_acceptor_variant
chr11	61958128	61958143	AGG	3	ACCTCCTCCTCCTCCTCCTCCTCC	BEST1	splice_acceptor_variant
chr11	61958128	61958143	AGG	3	TCCTCCTCCTCCTCCTCCTCC	BEST1	splice_acceptor_variant
chr11	61958128	61958143	AGG	3	TCCTCCTCCTCCTCCTCCTCCTCCTCC	BEST1	splice_acceptor_variant
chr11	61958128	61958143	AGG	3	TCCTCCTCCTCCTCCTCCTCCTCCTCCTCC	BEST1	splice_acceptor_variant
chr11	61967443	61967473	CCG	3	GCGGCGGCGGCGGGGGTGGCTGCGCGGCG	FTH1	splice_donor_variant
chr11	61967443	61967473	CCG	3	GCGGCGGCGGCGGCGGCGGTGGCTGCGCGGCG	FTH1	splice_acceptor_variant
chr11	61967443	61967473	CCG	3	GCGGCGGCGGCGGCGGCGGCGGCGGTGGCTGCGCGGCG	FTH1	splice_acceptor_variant
chr11	61967443	61967473	CCG	3	GCGGCGGCGGCGGCGGCGGCGGTGGCTGCGCGGCG	FTH1	splice_acceptor_variant
chr11	61967443	61967473	CCG	3	GCGGCGGCGGTGGCTGCGCGGCG	FTH1	splice_acceptor_variant
chr11	61967443	61967473	CCG	3	GCGGCGGCGGCGGCGGTGGGTGCGCGGCG	FTH1	splice_acceptor_variant
chr11	62621846	62621861	CCCCG	5	CCCGCCCCGCCCCGCTCCG	B3GAT3	splice_donor_variant
chr11	63310986	63311001	AAAAC	5	GTTTTGTTTTGTTTTGTTT	SLC22A10	splice_acceptor_variant
chr11	63764434	63764459	AGG	3	CTCCTCCTCCTCCTCCTCCTCCTCCTCCT	ZFTA	frameshift_variant
chr11	64237578	64237596	AGCGGC	6	TGCCGCTGCCGCTGCTG	VEGFB	stop_gained
chr11	64766963	64766975	AGC	3	CTGCTGCT	SF1	splice_acceptor_variant
chr11	65090516	65090531	AAAAG	5	AAAGAAAAG	VPS51	frameshift_variant
chr11	65090516	65090531	AAAAG	5	AAAGAAAAGAAAAT	VPS51	stop_gained
chr11	65090516	65090531	AAAAG	5	AAAGAAAAGAAAAGAAAAG	VPS51	frameshift_variant
chr11	65090516	65090531	AAAAG	5	AAGAAAAGAAAAG	VPS51	frameshift_variant
chr11	66070574	66070620	AGC	3	AGCAGCAGCAGCAGCAGCAGCAGCAGCAGCAGCAGCAGCAGC	PACS1	frameshift_variant
chr11	67250596	67250628	AGG	3	AGGAGGAGGAGG	KDM2A	frameshift_variant
chr11	67644733	67644759	AC	2	ACACACACACACACACACACACACACACA	ACY3	splice_donor_variant
chr11	67644733	67644759	AC	2	ACACACACACACACACACACACACACA	ACY3	splice_donor_variant
chr11	67644733	67644759	AC	2	ACACACACACACACACACACA	ACY3	splice_donor_variant
chr11	67644733	67644759	AC	2	ACACACACACACACACACACACA	ACY3	splice_donor_variant
chr11	67644733	67644759	AC	2	ACACACACACACACACACA	ACY3	splice_donor_variant
chr11	67644733	67644759	AC	2	ACACACACACACACACACACACACACACACA	ACY3	splice_donor_variant
chr11	67644733	67644759	AC	2	ACACACAAACACACACACACACACACACA	ACY3	splice_donor_variant
chr11	67644733	67644759	AC	2	ACACACAAACACACACACACACACACACACA	ACY3	splice_donor_variant
chr11	67644733	67644759	AC	2	CCACACACACACACACACACACACACA	ACY3	splice_donor_variant
chr11	67644733	67644759	AC	2	CACACACACACACACACACACACACACA	ACY3	splice_donor_variant
chr11	67644733	67644759	AC	2	ACACACACACACATACACACACACACA	ACY3	splice_donor_variant
chr11	67644733	67644759	AC	2	ACATACACACACACACACACACACACACA	ACY3	splice_donor_variant
chr11	67644733	67644759	AC	2	ACACACAAACACACACACACACACACA	ACY3	splice_donor_variant
chr11	67644733	67644759	AC	2	ATACACACACACACACACACACACACA	ACY3	splice_donor_variant
chr11	67644733	67644759	AC	2	ACACACACACACACA	ACY3	splice_donor_variant
chr11	67652206	67652250	AAAT	4	AATAAATAAATAAATAAATAAATAAATAAATAAATAAATAAATAAAT		splice_donor_variant
chr11	67652206	67652250	AAAT	4	AATAAATAAATAAATAAATAAATAAATAAATAAATAAATAAATAAATAAAT		splice_donor_variant
chr11	75242129	75242153	CCCGCG	6	CCGCGCCCGC	TPBGL	frameshift_variant
chr11	75242129	75242153	CCCGCG	6	GCGCGCCCGCGCCCGC	TPBGL	frameshift_variant
chr11	106077791	106077806	AGCCG	5	GCCGAGCCGAGCCGAGCCGA	AASDHPPT	frameshift_variant
chr11	108162017	108162037	AAAAC	5	AAAAC	NPAT	splice_acceptor_variant
chr11	108749051	108749106	AG	2	CTCTCTCTCTCTCTCTCTTTCTCTCTCTCTCTCTCTCTCTATATATATTATATATA	DDX10	splice_acceptor_variant
chr11	108749051	108749106	AG	2	CTCTCTCTCTCTCTCTCTTTCTCTCTCTCTCTCTCTCTCTCTATATATTATATATA	DDX10	splice_acceptor_variant
chr11	108749051	108749106	AG	2	CTCTCTCTCTCTCTCTCTTTCTCTCTCTCTCTCTCTCTATATATATATTATATATA	DDX10	splice_acceptor_variant
chr11	108749051	108749106	AG	2	CTCTCTCTCTCTATATATATATTATATATA	DDX10	splice_acceptor_variant
chr11	108749051	108749106	AG	2	CTCTCTCTCTCTCTCTCTCTCTATATATATTATATATA	DDX10	splice_acceptor_variant
chr11	108749051	108749106	AG	2	CTCTCTCTCTCTCTCTTTCTCTCTCTCTCTCTCTCTATATATATTATATATA	DDX10	splice_acceptor_variant
chr11	108749051	108749106	AG	2	CTCTCTCTCTCTCTCTTTCTCTCTCTCTCTCTCTATATATATATTATATATA	DDX10	splice_acceptor_variant
chr11	108749051	108749106	AG	2	CTCTCTCTCTCTCTCTCTTTCTCTCTCTCTCTCTCTATATATATATATTATATATA	DDX10	splice_acceptor_variant
chr11	108749051	108749106	AG	2	CTCTCTCTCTCTCTCTCTCTTTCTCTCTCTCTCTCTCTCTATATATATTATATATA	DDX10	splice_acceptor_variant
chr11	108749051	108749106	AG	2	CTCTCTCTCTCTCTCTCTTTCTCTCTCTATATATATTATATATA	DDX10	splice_acceptor_variant
chr11	108749051	108749106	AG	2	CTCTCTCTCTCTCTCTCTTTCTCTCTCTCTCTCTCTCTCTATATATATATATTATATATA	DDX10	splice_acceptor_variant
chr11	108749051	108749106	AG	2	CTCTCTCTCTCTCTCTCTTTCTCTCTCTCTCTCTCTCTCTCTATATATATTATATATA	DDX10	splice_acceptor_variant
chr11	108749051	108749106	AG	2	CTCTCTCTCTCTCTCTCTCTCTTTCTCTCTCTCTCTCTCTATATATATATTATATATA	DDX10	splice_acceptor_variant
chr11	108749051	108749106	AG	2	CTCTCTCTCTCTCTCTCTCTCTCTCTATATATATTATATATA	DDX10	splice_acceptor_variant
chr11	108749051	108749106	AG	2	CTCTCTCTCTCTCTCTCTTTCTCTCTCTCTCTCTCTTTCTCTCTCTCTCTCTCTATATATATATTATATATA	DDX10	splice_acceptor_variant
chr11	108749051	108749106	AG	2	CTCTCTCTCTCTCTCTCTTTCTCTCTCTCTCTCTCTATATATATTATATATA	DDX10	splice_acceptor_variant
chr11	108749051	108749106	AG	2	CTCTCTCTCTCTCTTTCTCTCTCTCTCTCTCTCTATATATATTATATATA	DDX10	splice_acceptor_variant
chr11	108749051	108749106	AG	2	CTCTCTCTCTCTCTCTCTCTTTCTCTCTCTCTCTCTCTATATATATATTATATATA	DDX10	splice_acceptor_variant
chr11	108749051	108749106	AG	2	CTCTCTCTCTCTCTCTCTCTTTCTCTCTCTCTCTCTATATATATATATTATATATA	DDX10	splice_acceptor_variant
chr11	118436692	118436715	CCG	3	CGGCGGCGGCGG	KMT2A	frameshift_variant
chr11	118436692	118436715	CCG	3	CGG	KMT2A	frameshift_variant
chr11	118436692	118436715	CCG	3	CGGCGGCGG	KMT2A	frameshift_variant
chr11	120211311	120211352	AGC	3	TGCTGCTGCTGCTGCTGCTGCTGCTG	OAF	frameshift_variant
chr11	121190050	121190068	AAAC	4	AACAAACAAACAAACAAACAA	TECTA	frameshift_variant
chr11	121190050	121190068	AAAC	4	AACAAACAAACAA	TECTA	frameshift_variant
chr11	121190050	121190068	AAAC	4	AACAAACAAACAAACAAC	TECTA	frameshift_variant
chr11	121190050	121190068	AAAC	4	AACAAACAAACAAACAAACAACAA	TECTA	frameshift_variant
chr11	124881220	124881234	AG	2	CTCTCTCTCTCTCCCTC	ROBO3	splice_acceptor_variant
chr11	125495800	125495836	AC	2	CACACACACACACACAC	FEZ1	splice_donor_variant
chr11	125495800	125495836	AC	2	CACACACACACACACACACACACACACACAC	FEZ1	splice_donor_variant
chr11	125495800	125495836	AC	2	CACACACACACACACACACACACACACAC	FEZ1	splice_donor_variant
chr11	125495800	125495836	AC	2	CACACACACACACACACACACACACAC	FEZ1	splice_donor_variant
chr11	125495800	125495836	AC	2	CACACACACACACACACACACACACACACACAC	FEZ1	splice_donor_variant
chr11	125495800	125495836	AC	2	CACACACACACACACACAC	FEZ1	splice_donor_variant
chr11	125495800	125495836	AC	2	CACACACACACACACACACACACAC	FEZ1	splice_donor_variant
chr11	125495800	125495836	AC	2	CACACACACACACACACACACAC	FEZ1	splice_donor_variant
chr11	125495800	125495836	AC	2	CACACACACACAC	FEZ1	splice_donor_variant
chr11	125495800	125495836	AC	2	CACACACACACACACACACAC	FEZ1	splice_donor_variant
chr11	125953688	125953700	ACTC	4	GAGCGAGTGAG	VSIG10L2	splice_donor_variant
chr12	1244498	1244538	AAAC	4	TTTGTTTGTTTGTTTGTTTGTTTGTTTGTTTGTTTGTTTGTTT	ERC1	splice_acceptor_variant
chr12	1244498	1244538	AAAC	4	TTTGTTTGTTTGTTTGTTTGTTTGTTTGTTTGTTTGTTTGTTTGTTT	ERC1	splice_acceptor_variant
chr12	1795736	1795748	AGG	3	GGAAGGAGG	CACNA2D4	frameshift_variant
chr12	4275666	4275678	ACTC	4	ACTGAGTGAGT	CCND2	splice_donor_variant
chr12	6766569	6766607	CCG	3	CCGCCGCCGCCGCCGCCGCCGCCGCCG	PTMS	frameshift_variant
chr12	6766569	6766607	CCG	3	CCGCCGCCGCCGCCGCCGCCGCCG	PTMS	frameshift_variant
chr12	6766569	6766607	CCG	3	CCGCCGCCGCCGCCGCCGCCGCCGCCGCCG	PTMS	frameshift_variant
chr12	6828461	6828484	AGC	3	CTGCTGCTGCTG	P3H3	frameshift_variant
chr12	6828461	6828484	AGC	3	CTGCTGCTG	P3H3	frameshift_variant
chr12	6846676	6846721	AC	2	CACACACCCACATACACACACACACCCACACACACACCCACACATACAC	CDCA3	splice_donor_variant
chr12	6846676	6846721	AC	2	CACACACCCACATACACACACACACACACACACACACCCACACATACAC	CDCA3	splice_donor_variant
chr12	6846676	6846721	AC	2	CACACACCCACATACACACACACACCCACACACACCCCCACACATACAC	CDCA3	splice_donor_variant
chr12	7108919	7108948	AGC	3	TGCTGTGCTGCTGCTGCTGCTGCTGCTGCTG	C1RL-AS1	splice_donor_variant
chr12	7108919	7108948	AGC	3	TGCTGTGCTGCTGCTGCTGCTGCTGCTGCTGCTGCTGCTG	C1RL-AS1	splice_donor_variant
chr12	7156339	7156353	AC	2	-	CLSTN3	frameshift_variant
chr12	7949729	7949749	AAAAT	5	AAATAAAATAAAATAAAATAAAAT	SLC2A3	splice_donor_variant
chr12	8238724	8238736	AC	2	ACACACACA	LINC02449	splice_acceptor_variant
chr12	8238724	8238736	AC	2	ACACACACACACA	LINC02449	splice_acceptor_variant
chr12	10374008	10374031	AAAC	4	TTGTTTTGTTGTTTGTTTGTTTGTTT	KLRK1-AS1	splice_acceptor_variant
chr12	10389915	10389943	AC	2	CACACACACACACACACACAC	KLRK1	splice_donor_variant
chr12	10389915	10389943	AC	2	CACACACACATACACACATACACACATACACACAC	KLRK1	splice_donor_variant
chr12	10389915	10389943	AC	2	CACACACACACACACACACACACAC	KLRK1	splice_donor_variant
chr12	10389915	10389943	AC	2	CACACACACATACACACATACAC	KLRK1	splice_donor_variant
chr12	10389915	10389943	AC	2	CACACACACATACACACAC	KLRK1	splice_donor_variant
chr12	11549569	11549584	AAAAC	5	TTTGTTTTGTTTTGTTTTG	LINC01252	splice_acceptor_variant
chr12	13088755	13088770	AGGGG	5	GGGAGGGGAGGGGAGGGGAG	GSG1	frameshift_variant
chr12	13088755	13088770	AGGGG	5	GGGAGGGAGGGGAG	GSG1	frameshift_variant
chr12	17167606	17167654	AC	2	ACACACACACACACACACACACACACACACACACACACACACACACACACACA		splice_donor_variant
chr12	17167606	17167654	AC	2	ACACACACACACACACACACACACACACACACACACACACACACACACACACACA		splice_donor_variant
chr12	17167606	17167654	AC	2	ACACACACACACACACACACACACACACACACACACACACACACACACACACACACA		splice_donor_variant
chr12	17167606	17167654	AC	2	ACACACACACACACACACACACACACACACACACACACACACACACACACACACACACA		splice_donor_variant
chr12	17167606	17167654	AC	2	ACACACACACACACACACACACACACACACACACACACACACACACACACACACACACACA		splice_donor_variant
chr12	17167606	17167654	AC	2	ACACACACACACACACACACACACACACACACACACACACACACACACACACACACACACACA		splice_donor_variant
chr12	17167606	17167654	AC	2	ACACACACACACACACACACACACACACACACACACACACACACACACACACACACACACACACA		splice_donor_variant
chr12	17167606	17167654	AC	2	ACACACACACACACACACACACACACACACACACACACACACACACACACACACACACACACACACA		splice_donor_variant
chr12	18715628	18715683	AAAAAC	6	TTTTGCTTTTTGTTTTTGTGTCTGTTTTTGTTTTTGTTTTTGTTTTTTTGTTGTTGTTTTT		splice_acceptor_variant
chr12	19439808	19439851	AGG	3	AGG	AEBP2	frameshift_variant
chr12	19439808	19439851	AGG	3	AGGAGGAGGAGGAGGAGGAGGAGGAGGAGGAGG	AEBP2	frameshift_variant
chr12	19439808	19439851	AGG	3	AGGAGGAGGAGGAGGAGGAGGAGGAGGAGGAGGAGGAGGAGGAGGAGGAGGAGGAGGAGGAGGAGGAGGAGGAGGAGGAGG	AEBP2	frameshift_variant
chr12	19439808	19439851	AGG	3	AGGAGGAGGAGGAGG	AEBP2	frameshift_variant
chr12	19439808	19439851	AGG	3	AGGAGGAGGAGGAGGAGGAGGAGGAGGAGGAGGAGGAGGAGGAGG	AEBP2	frameshift_variant
chr12	19439808	19439851	AGG	3	AGGAGGAGGAGGAGGAGGAGGAGGAGGAGGAGGAGGAGGAGGAGGAGGAGG	AEBP2	frameshift_variant
chr12	19439808	19439851	AGG	3	AGGAGGAGGAGGAGGAGGAGGAGGAGGAGG	AEBP2	frameshift_variant
chr12	19439994	19440020	AGG	3	AGGAGGAGGAGGAGGAGGAGGAGGAGGAGGAGGAGGAGGAGG	AEBP2	frameshift_variant
chr12	19439994	19440020	AGG	3	AGGAGGAGGAGGAGG	AEBP2	frameshift_variant
chr12	19439994	19440020	AGG	3	GAGGAGTAGGACGACGAGGAGGAGGA	AEBP2	stop_gained
chr12	24829773	24829817	AAAAG	5	AAAAAAAGAAAAGAAAAGGAAAGAAAAGAAAAGAAAAGAAAAGAAAAG	BCAT1	splice_donor_variant
chr12	24829773	24829817	AAAAG	5	AAAAAAAGAAAAGAAAAGGAAAGAAAAGGAAAGAAAAGAAAAGAAAAGAAAAG	BCAT1	splice_donor_variant
chr12	26122283	26122315	CCG	3	CGGCGGCGGCGGCGGCGGCGGCGG	BHLHE41	frameshift_variant
chr12	26122283	26122315	CCG	3	CGGCGGCGGCGGCGGCGGCGGCGGCGGCGGCGGCGGCGG	BHLHE41	frameshift_variant
chr12	26122613	26122662	CCG	3	GCCGCCGCCGCCGCTGCCGCCGCCGC	BHLHE41	frameshift_variant
chr12	26122613	26122662	CCG	3	CCGCCGCCG	BHLHE41	frameshift_variant
chr12	29660777	29660799	AT	2	TATATATATATATATATATATATATA	TMTC1	splice_donor_variant
chr12	29660777	29660799	AT	2	TATATATATATATATATATATATATATA	TMTC1	splice_donor_variant
chr12	39351790	39351805	AAAAG	5	-	KIF21A	frameshift_variant
chr12	50355316	50355331	AAAAG	5	TTTCT	FAM186A	frameshift_variant
chr12	51304251	51304267	AAAC	4	-	BIN2	splice_acceptor_variant
chr12	52679951	52679979	ACC	3	ACC	KRT1	frameshift_variant
chr12	52680026	52680080	ACC	3	ACCACCACCAAAGCCACCACCACCAAAGCCACCACCACCATAACCACCACCA	KRT1	frameshift_variant
chr12	52680026	52680080	ACC	3	CACCACCACCAAAGCCACCACCACCAAAGCCACCACCACCCTAACCACCACCA	KRT1	stop_gained
chr12	53507433	53507460	AGC	3	AGCAGCAGCACCAGCAGTGCAGCAGC	NPFF	frameshift_variant
chr12	53938990	53939021	CCG	3	CGGCGGCGGCGGCGGCGG	HOXC13	frameshift_variant
chr12	53938990	53939021	CCG	3	CGGCGGCGGCGGCGGCGGCGG	HOXC13	frameshift_variant
chr12	53938990	53939021	CCG	3	CGGCGGCGGCGGCGGCGGCGGCGG	HOXC13	frameshift_variant
chr12	54419099	54419128	AGC	3	AGCAGCAGCAGCAGCAGCAGCAGCAGCAGCAGCAGCAGCAGCAGCAGC	ITGA5	frameshift_variant
chr12	55026605	55026628	AAG	3	AAGAAGAAGAAGGGAAGAAGA	NEUROD4	frameshift_variant
chr12	56423640	56423667	AGG	3	CTCCTCCTCTTCCTCCTACTCCTCCTC	TIMELESS	stop_gained
chr12	57535461	57535477	AC	2	CACACACACACACACACACAC	DCTN2	splice_donor_variant
chr12	57535461	57535477	AC	2	CACACACACACAC	DCTN2	splice_donor_variant
chr12	57535461	57535477	AC	2	CACACACACACACAA	DCTN2	splice_donor_variant
chr12	57571546	57571587	AAAAG	5	TTTTCTTTTCTTTTCCTTTTTTCTTTTCTTTTTTTTTTTTT	KIF5A	splice_acceptor_variant
chr12	57771619	57771629	AAGGT	5	GAAGG	EEF1AKMT3	frameshift_variant
chr12	69362841	69362851	AAAAG	5	AAGA	YEATS4	frameshift_variant
chr12	72272681	72272744	AAG	3	GTAGAAAAAGAAGAAGAAAAAGAGGAAGAAGAAGAAGGAGGAGGAGGAGGAGGAGGAGGAGG	TRHDE	stop_gained
chr12	74283583	74283595	AAGT	4	ACTTACT		splice_donor_variant
chr12	75431108	75431125	AGG	3	GAGAGGAGGAGGAGGA	GLIPR1L2	frameshift_variant
chr12	75431108	75431125	AGG	3	AGG	GLIPR1L2	frameshift_variant
chr12	76030703	76030815	AGCCTC	6	ACTGGGGCTGAGGCTTGGGTTGGGGCTGAGGCTGGGGTTGTGATTGGGGCTGGGGTTGCGGCTGAGGCTGAGGCTGGGGTTGAGGCTGGAGCTGCGGCTGCGGCTGCGGCTG	PHLDA1	stop_gained
chr12	76030703	76030815	AGCCTC	6	GCTGGGGCTGAGGCTTGGGTTGGGGCTGAGGCTGGGTTGTGATTGGGGCTGGGGTTGCGGCTGAGGCTGAGGCTGGGGTTGGGGCTGGAGCTGCGGCTGCGGCTGCGGCTG	PHLDA1	frameshift_variant
chr12	76030703	76030815	AGCCTC	6	GCTGGGGCTGAGGCTTGGGTTGGGGTTGAGGCTGGGGTTGTGATTGGGGCGGGGGTTGCGGCTGAGGCTGAGGCTGGGGTTGGGGCTGGAGCTGCGGCTGCGGCTGCGGCT	PHLDA1	frameshift_variant
chr12	78977784	78977796	AG	2	TCTCTCTCTCTCTC	SYT1	splice_acceptor_variant
chr12	80484409	80484429	AAAG	4	TTCTTTCTTTCTTTCTTTCTTTC	PTPRQ	splice_acceptor_variant
chr12	80484409	80484429	AAAG	4	TTCTTTCTTTCTTTCTTTCTTTCTTTCTTTCTTTC	PTPRQ	splice_acceptor_variant
chr12	80484409	80484429	AAAG	4	TTCTTTCTTTCTTTCTTTCTTTCTTTC	PTPRQ	splice_acceptor_variant
chr12	80484409	80484429	AAAG	4	TTCTTTCTTTCTTTCTTTCTTTCTTTCTTTC	PTPRQ	splice_acceptor_variant
chr12	85055842	85055872	AAAAGG	6	AAAGTAAAAGGAAGAGGAAAGGAAAAGGA	LRRIQ1	stop_gained
chr12	85055842	85055872	AAAAGG	6	AAAGCAATAGGAAGAGGAAAGGAAAAGGA	LRRIQ1	stop_gained
chr12	85055842	85055872	AAAAGG	6	AAAGCAAAAGTAAGAGGAAAGGAAAAGGA	LRRIQ1	stop_gained
chr12	85055842	85055872	AAAAGG	6	AAAGCAAAGGAAGAGGAAAGGAAAAGGA	LRRIQ1	frameshift_variant
chr12	85055842	85055872	AAAAGG	6	AAAGCAAAAGGAAGAGGAAAGGAAAGGA	LRRIQ1	frameshift_variant
chr12	85055842	85055872	AAAAGG	6	AATGCACAAGGCAGAGGAAAGGGAAAGGT	LRRIQ1	stop_gained
chr12	91901807	91901832	AG	2	TCTCTCTCTCTCTCTCTTTCTCTCTC		splice_acceptor_variant
chr12	93106284	93106319	AAAAC	5	TTTGTTTTGTTTTGTTTTGTTTTGTTTTGTTTTGTTTTG		splice_acceptor_variant
chr12	93106284	93106319	AAAAC	5	TTTGTTTTGTTTTGTTTTGTTTTGTTTTGTTTTGTTTTGTTTTG		splice_acceptor_variant
chr12	93106284	93106319	AAAAC	5	TTTGTTTTGTTTTGTTTTGTTTTGTTTTGTTTTGTTTTGTTTTGTTTTG		splice_acceptor_variant
chr12	93106284	93106319	AAAAC	5	TTTGTTTTGTTTTGTTTTGTTTTGTTTTGTTTTGTTTTGTTTTGTTTTGTTTTG		splice_acceptor_variant
chr12	93846455	93846480	AAAAC	5	TTTGTTTTGTTTTGTTTTGTTTTGTTTTG	CRADD	splice_acceptor_variant
chr12	93846455	93846480	AAAAC	5	TTTGTTTTGTTTTGTTTTGTTTTGTTTTGTTTTG	CRADD	splice_acceptor_variant
chr12	93846455	93846480	AAAAC	5	TTTGTTTTGTTTTGTTTTGTTTTGTTTTGTTTTGTTTTG	CRADD	splice_acceptor_variant
chr12	103946968	103946980	AGCC	4	-	HSP90B1	frameshift_variant
chr12	109286761	109286798	AGGGC	5	GGCAGGGCAGGACAGGGCAGGCCAGG	FOXN4	frameshift_variant
chr12	109286761	109286798	AGGGC	5	GGCAGGGCAGGGCAGGACAGGGCAGGCCAGG	FOXN4	frameshift_variant
chr12	109286761	109286798	AGGGC	5	GGCAGGGCGGGGCAGGAGGTGGGGCAGTGCAGGGCAGGGCAGGACAGGGCAGGCCAGG	FOXN4	frameshift_variant
chr12	109286761	109286798	AGGGC	5	GGCAGGGCAGGGCAGGGCAGGGCAGGGCAGGACAGGGCAGGCCAGG	FOXN4	frameshift_variant
chr12	109286761	109286798	AGGGC	5	GGCAGGGCAGGGCAGGGCAGGGCAGGACAGGGCAGGCCAGG	FOXN4	frameshift_variant
chr12	109573842	109573872	CCG	3	GCGGCGGCCGGGGAGGCGGCGGCGGCGGCGGCGGC	MVK	splice_donor_variant
chr12	109573842	109573872	CCG	3	GCGGCGGCCGGGGAGGCGGCGGCGGCGGCGGC	MVK	splice_donor_variant
chr12	109573842	109573872	CCG	3	GCGGCGGCCGGGGAGGCGGCGGCCGGGGAGGCGGCGGCGGCGGC	MVK	splice_donor_variant
chr12	109915443	109915467	AGG	3	GGAGGAGAAGAGGAGGAGG	TCHP	frameshift_variant
chr12	117245919	117245939	AAAAC	5	AAACAAAAC	ELOCP32	splice_donor_variant
chr12	120640798	120640822	CCGCG	5	CGCGCCGCGCCGCGCCGCACCGCGCCGC	CABP1	frameshift_variant
chr12	121817615	121817653	AGG	3	AGGAGGAAGAGGAGGCGGAGGAGGAGGAGGAGGAGGAGGA	SETD1B	splice_donor_variant
chr12	121817615	121817653	AGG	3	AGGAGGAAGAGGAGGCGGAGGAGGAGGAGGAGGAGGAGGAGGA	SETD1B	splice_donor_variant
chr12	121921480	121921512	AGG	3	GAGGAGGAAGGGGAGGAGGAGGAGAAAGAGTAGGAGGGGAAGGAGGA	CFAP251	stop_gained
chr12	121921480	121921512	AGG	3	AGG	CFAP251	frameshift_variant
chr12	122079037	122079052	CCCGG	5	GGGCCGGGCCGGGCCGGGC	MLXIP	frameshift_variant
chr12	122183159	122183183	ACTCGG	6	AGAGTCCGAGTCCGAGTCCGAGTC	LRRC43	stop_gained
chr12	123389464	123389487	CCG	3	CGGCGGCGGCGGCGGCGGCGGCGGCGG	KMT5A	frameshift_variant
chr12	123389464	123389487	CCG	3	CGGCGGCGG	KMT5A	frameshift_variant
chr12	123618654	123618666	AC	2	GTGTGTGTGTGTG	DDX55	splice_acceptor_variant
chr12	124372339	124372359	AGG	3	CTCCTCCTCCTCCT	NCOR2	frameshift_variant
chr12	124402513	124402565	AGC	3	GCTGCTGCTGCTGCTGCTGCTGCTGCTGCTGCTGCTGCTGCTGCTGTTGTTGCTGCTGCTG	NCOR2	splice_acceptor_variant
chr12	124402513	124402565	AGC	3	GCTGCTGCTGCTGCTGCTGCTGCTGCTGTTGTTGCTGCTGCTG	NCOR2	splice_acceptor_variant
chr12	124402513	124402565	AGC	3	GCTGCTGCTGCTGCTGCTGCTGCTGCTGCTGTTGTTGCTGCTGCTG	NCOR2	splice_acceptor_variant
chr12	124402513	124402565	AGC	3	GCTGCTGCTGCTGCTGCTGCTGCTGCTGCTGCTGCTGCTGCTGCTGCTGTTGTTGCTGCTGCTG	NCOR2	splice_acceptor_variant
chr12	124402513	124402565	AGC	3	GCTGCTGCTGCTGCTGCTGCTGCTGCTGCTGCTGTTGTTGCTGCTGCTG	NCOR2	splice_acceptor_variant
chr12	124402513	124402565	AGC	3	GCTGCTGCTGCTGCTGCTGCTGCTGTTGTTGCTGCTGCTG	NCOR2	splice_acceptor_variant
chr12	124402513	124402565	AGC	3	GCTGCTGCTGCTGCTGCTGTTGTTGCTGCTGCTG	NCOR2	splice_acceptor_variant
chr12	124402513	124402565	AGC	3	GCTGCTGCTGCTGTTGTTGCTGCTGCTG	NCOR2	splice_acceptor_variant
chr12	124402513	124402565	AGC	3	GCTGCTGCTGCTGCTGCTGCTGTTGTTGCTGCTGCTG	NCOR2	splice_acceptor_variant
chr12	124402513	124402565	AGC	3	GCTGCTGCTGCTGCTGTTGTTGCTGCTGCTG	NCOR2	splice_acceptor_variant
chr12	124402513	124402565	AGC	3	CTGCTGCTGCTGCTGCTGCTGCTGCTGCTGCTGCTGCTGCTGCTGCTGCTGCTGCTGCTGCTGCTGCTGCTGCTGCTG	NCOR2	splice_acceptor_variant
chr12	131137810	131137829	CCCG	4	GCCCGCCCGCCCGCCCACCCGCC	ADGRD1	frameshift_variant
chr12	131137810	131137829	CCCG	4	GCCCGCCCGCC	ADGRD1	frameshift_variant
chr12	131137810	131137829	CCCG	4	GCCCGCCCACCCGCC	ADGRD1	frameshift_variant
chr12	131137810	131137829	CCCG	4	GCC	ADGRD1	frameshift_variant
chr12	131828554	131828588	AGCGGC	6	CCGCTG	MMP17	frameshift_variant
chr12	131828554	131828588	AGCGGC	6	CCGCTGCCGCTG	MMP17	frameshift_variant
chr12	132150964	132150976	ACAG	4	GTCTGTCTGTCTGTC	NOC4L	splice_acceptor_variant
chr12	132571414	132571464	ACCAGC	6	AGCACCAGCACACACACCAGCACACGCACCAACACACACACACCAGCACCA	FBRSL1	frameshift_variant
chr12	132643513	132643525	AC	2	ACACACACACACA	POLE	frameshift_variant
chr12	132720650	132720673	AG	2	TCTTTCTCTCTCTCTCTCTCTCTCTC	PGAM5	splice_acceptor_variant
chr12	132748854	132748884	AT	2	TATATACATATATATATATATATATATATATATACACA	ANKLE2	splice_donor_variant
chr12	132748854	132748884	AT	2	TATATACATATATATATATATATATATATATATATATATATACA	ANKLE2	splice_donor_variant
chr12	132748854	132748884	AT	2	TATATACATATATATATATATATATATATATATATATATATATACA	ANKLE2	splice_donor_variant
chr12	132748854	132748884	AT	2	TATATACATATATATATATATATATATATATATA	ANKLE2	splice_donor_variant
chr12	132748854	132748884	AT	2	TATATACATATATATATATATATATATATATATATATATATATATACA	ANKLE2	splice_donor_variant
chr12	132748854	132748884	AT	2	TATATACATATATATATATATATATATATATA	ANKLE2	splice_donor_variant
chr12	132748854	132748884	AT	2	TATATACATATATATATATATATATATATATATATACACA	ANKLE2	splice_donor_variant
chr12	132748854	132748884	AT	2	TATATACATATATATATATATATATATATATATATATA	ANKLE2	splice_donor_variant
chr12	132748854	132748884	AT	2	TATATACATATATATATATATATATATATATATATA	ANKLE2	splice_donor_variant
chr12	132748854	132748884	AT	2	TATATACATATATATATATATATATATATATATATATACACA	ANKLE2	splice_donor_variant
chr12	132748854	132748884	AT	2	TATATACATATATATATATATATATATATACA	ANKLE2	splice_donor_variant
chr12	132748854	132748884	AT	2	TATATACATATATATATATATATATATATATATATATATATATATATATATATACA	ANKLE2	splice_donor_variant
chr12	132748854	132748884	AT	2	TATATACATATATATATATATATATATATATATATATATACACA	ANKLE2	splice_donor_variant
chr12	132748854	132748884	AT	2	TATATACATATATATATATATACATATATATATA	ANKLE2	splice_donor_variant
chr12	132748854	132748884	AT	2	TATATACATATATATATATATATATATATATATATATATA	ANKLE2	splice_donor_variant
chr12	132748854	132748884	AT	2	TATATACATATATATATATATATATATATATACA	ANKLE2	splice_donor_variant
chr12	132748854	132748884	AT	2	TATATACATATATATATATATATATATATATATATATATACA	ANKLE2	splice_donor_variant
chr12	132748854	132748884	AT	2	TATATACATATATATATATATATATATATATATATATATATATATATACA	ANKLE2	splice_donor_variant
chr12	132748854	132748884	AT	2	TATATACATATATATATATATATATATATATACACA	ANKLE2	splice_donor_variant
chr12	132748854	132748884	AT	2	TATATACATATATATATATATATATATATATACACACA	ANKLE2	splice_donor_variant
chr12	132748854	132748884	AT	2	TATATACATATATATATATATATATATATATATACACACA	ANKLE2	splice_donor_variant
chr12	132748854	132748884	AT	2	TATATACATATATATATATATATATATATATATATATATATATATA	ANKLE2	splice_donor_variant
chr12	132748854	132748884	AT	2	TATATACATATATATATATATATATATATATATATATATATATATATATACA	ANKLE2	splice_donor_variant
chr12	132748854	132748884	AT	2	TATATACATATATATATATATATATATATATATATATATATATATATATATACA	ANKLE2	splice_donor_variant
chr12	132748854	132748884	AT	2	ATATATATATATATATATATATATATATATATATATATATATATATATATATATATAT	ANKLE2	splice_donor_variant
chr12	132748854	132748884	AT	2	TATATACCTCTATCTATATATATATATATATA	ANKLE2	splice_donor_variant
chr12	132748854	132748884	AT	2	TATATACATATATATATATATATATATATATATATATATATATATATATATATATA	ANKLE2	splice_donor_variant
chr12	132748854	132748884	AT	2	TATATACATATATATATATATATATATATATATATATATATATA	ANKLE2	splice_donor_variant
chr12	132748854	132748884	AT	2	TATATACATATATATATATATATATATATATATATATATATA	ANKLE2	splice_donor_variant
chr12	132748854	132748884	AT	2	TATATACATACATATATATATATATATATATATACACA	ANKLE2	splice_donor_variant
chr12	132748854	132748884	AT	2	TATATACATATATATATATATATATATATATATACA	ANKLE2	splice_donor_variant
chr13	27963288	27963311	AGC	3	CTGCTGCTGCTGCTG	CDX2	frameshift_variant
chr13	33016452	33016513	AGC	3	GCCCCGCCGCGCCGCCCGCGGCCGCCGCCGCCGTCGCTGTAGCTGCTGCTGGTGCTGCTG	KL	stop_gained
chr13	39221595	39221642	AAAAG	5	TTTTCTTTTCTTTTCTTTCTTTCTTTCTTTCTTTTCTTTTTTTTTTTTCTT		splice_acceptor_variant
chr13	41369226	41369238	AAG	3	GAAGAAGA	NAA16	frameshift_variant
chr13	45967875	45967892	AG	2	CTCTCCTCTCTC	ZC3H13	frameshift_variant
chr13	45975439	45975500	AG	2	TCTCGCTCTCGCTCTCTCTCCCGTTCTCGCTCTCTCTCCCTCTCTCTCTTCTCTTTCTC	ZC3H13	frameshift_variant
chr13	45975439	45975500	AG	2	TCTCGCTCTCGCTCTCTCTCCCGTTCTCGCTCTCTCTCCCTCTATCTCTCTTCTCTTTCTC	ZC3H13	stop_gained
chr13	45975439	45975500	AG	2	TCTCGCTCTCGCTCTCTCTCCCGTTCTCGCTCTCTCTCCCTCTCTCTTCTCTTTCTC	ZC3H13	frameshift_variant
chr13	51252217	51252229	ACAG	4	-	FAM124A	frameshift_variant
chr13	52571214	52571229	AAAAG	5	TTTCTTTTCTTTTCTTTTCTTTTCTTTTC	TPTE2P3	splice_acceptor_variant
chr13	52571214	52571229	AAAAG	5	TTTCTTTTCTTTTCTTTTC	TPTE2P3	splice_acceptor_variant
chr13	52571214	52571229	AAAAG	5	TTTCTTTTCTTTTCTTTTCTTTTCTTTTC		splice_acceptor_variant
chr13	52571214	52571229	AAAAG	5	TTTCTTTTCTTTTCTTTTC		splice_acceptor_variant
chr13	88630064	88630092	AAAC	4	GTTTGTTTGTTTGTTTGTTTGTTTGTTTGTTTGTTTGTTTGTTTGTTTGTTT	LINC00560	splice_acceptor_variant
chr13	94711553	94711591	CCG	3	CGG	SOX21	frameshift_variant
chr13	94711553	94711591	CCG	3	CGGCGG	SOX21	frameshift_variant
chr13	99970579	99970613	CCG	3	CGGCGG	ZIC5	frameshift_variant
chr13	99970579	99970613	CCG	3	CGG	ZIC5	frameshift_variant
chr13	99970579	99970613	CCG	3	CGGCGGCGG	ZIC5	frameshift_variant
chr13	99985449	99985495	CCG	3	CGGCGGCGGCGGCGGCGGCGGCGGCGGCGGCGGCGGCGGCGGCGGCGGCGGCGG	ZIC2	frameshift_variant
chr13	100236441	100236478	AAAAG	5	CTTTTCTTTTCTTTTCTTTTCTTTTCTTTTCTTTTCTTTT	PCCA	splice_acceptor_variant
chr13	113448986	113448998	AC	2	ACACACACACACA	ADPRHL1	splice_donor_variant
chr13	113448986	113448998	AC	2	ACACACACACACACA	ADPRHL1	splice_donor_variant
chr14	20258156	20258180	AAAT	4	AAATAAATAAATAAATAAATAAATAAA	TTC5	splice_donor_variant
chr14	20258156	20258180	AAAT	4	AAATAAATAAATAAATAAATAAATAAATAAA	TTC5	splice_donor_variant
chr14	20368765	20368793	AC	2	ACACACACACACACACACACACACACACACACACACACA	TEP1	splice_donor_variant
chr14	20368765	20368793	AC	2	ACACACACACACACACACACACACACACACACACACA	TEP1	splice_donor_variant
chr14	20368765	20368793	AC	2	ACACACACACACACACACACACACACACACA	TEP1	splice_donor_variant
chr14	20368765	20368793	AC	2	ACACACACACACACACACACACACACACACACACACACACA	TEP1	splice_donor_variant
chr14	20368765	20368793	AC	2	ACACACACACACACACACACACACACACACACA	TEP1	splice_donor_variant
chr14	20368765	20368793	AC	2	ACACACACACACACACACACACACACACACACACA	TEP1	splice_donor_variant
chr14	20368765	20368793	AC	2	ACACACACACACACACACACACACACACACACACACACACACA	TEP1	splice_donor_variant
chr14	20368765	20368793	AC	2	GCACACACACACACACACACACACACACACACA	TEP1	splice_donor_variant
chr14	20368765	20368793	AC	2	GCACACACACACACACACACACACACACACACACACACA	TEP1	splice_donor_variant
chr14	20368765	20368793	AC	2	ACGCACACACACACACACACACACACACACACACACACA	TEP1	splice_donor_variant
chr14	20368765	20368793	AC	2	GCACACACACACACACACACACACACACACACACACA	TEP1	splice_donor_variant
chr14	20368765	20368793	AC	2	ACACACACACACACACACACACACACACACACACACACACACACACA	TEP1	splice_donor_variant
chr14	21385836	21385880	ACC	3	GGTGGTGGTGGTGGTGGTGGTGGTGGTGGTGGTGGTGGT	CHD8	frameshift_variant
chr14	21385836	21385880	ACC	3	GGTGGTGGTGGTGGTGGTGGTGGTGGTGGTGGT	CHD8	frameshift_variant
chr14	21385836	21385880	ACC	3	TGGTGATGGTGGTGATGGTGGGGGTGGGGTGGTGGTGGTGGTG	CHD8	frameshift_variant
chr14	21385836	21385880	ACC	3	GGT	CHD8	frameshift_variant
chr14	22771505	22771517	AGC	3	GCAGCAGCAGC	OXA1L	frameshift_variant
chr14	22872318	22872336	AGG	3	CTCCTCCTCCTCCTCCTCCTCCTCCT	LRP10	splice_donor_variant
chr14	23104887	23104920	AGC	3	CAGCAGCAGCAGCAGCA	CIROP	start_lost
chr14	23104887	23104920	AGC	3	CAGCAGCAGCAGCAGCAGCAGCAGCAGCA	CIROP	start_lost
chr14	23104887	23104920	AGC	3	CAGCAGCAGCAGCAGCAGCA	CIROP	start_lost
chr14	23104887	23104920	AGC	3	CAGCAGCAGCAGCAGCAGCAGCAGCA	CIROP	start_lost
chr14	23104887	23104920	AGC	3	CAGCAGCAGCAGCAGCAGCAGCA	CIROP	start_lost
chr14	23104887	23104920	AGC	3	CAGCAGCAGCA	CIROP	start_lost
chr14	23878626	23878662	AC	2	ACACACACACACACACACACACACACACACACACACACACA		splice_donor_variant
chr14	23878626	23878662	AC	2	ACACACACACACACACACACACACACACACACACACACA		splice_donor_variant
chr14	23878626	23878662	AC	2	ACACACACACACACACACACACACACACACACACACACACACACA		splice_donor_variant
chr14	23878626	23878662	AC	2	ACACACACACACACACACACACACACACACACACACACACACACACACACA		splice_donor_variant
chr14	24179920	24179938	AC	2	GTGTGTGTGTATGTG	REC8	frameshift_variant
chr14	31111983	31112012	AAAAAC	6	AAAACAAAAACAAAAA	RPL21P5	splice_donor_variant
chr14	31111983	31112012	AAAAAC	6	AAAACAAAAACAAAAACAAAAA	RPL21P5	splice_donor_variant
chr14	31111983	31112012	AAAAAC	6	AAAAACAAAAACAAAAACAAAAACAAAAA	RPL21P5	splice_donor_variant
chr14	37564361	37564373	ACAT	4	TGCATGTATGT	MIPOL1	splice_donor_variant
chr14	37622233	37622243	CCCGG	5	CCGGCCCGGCCCGG	TTC6	frameshift_variant
chr14	39432153	39432162	AAC	3	CAACA	FBXO33	start_lost
chr14	39432153	39432162	AAC	3	CAACATCA	FBXO33	start_lost
chr14	41904102	41904156	AAAG	4	TTTCTTTCTTTCTTCCTTTCTTTCTTTTTTTCCTTTTTCTTTTTCTTTTTCTTTCATTTC	LRFN5	splice_acceptor_variant
chr14	44508946	44508964	AG	2	CTCTCTCTCTCTCTCTCTCTC		splice_acceptor_variant
chr14	45159081	45159095	AT	2	ATATATATATA	FANCM	splice_acceptor_variant
chr14	45159081	45159095	AT	2	ATATATATATATATA	FANCM	splice_acceptor_variant
chr14	45159081	45159095	AT	2	ATATATATGTA	FANCM	splice_acceptor_variant
chr14	50156938	50156980	AT	2	ATGTGTGTGTGTGTATATATATATGTGTATATATATATATATA	SOS2	frameshift_variant
chr14	50156938	50156980	AT	2	ATGTGTGTGTGTGTATATATATATGTGTATATATATATA	SOS2	frameshift_variant
chr14	50156938	50156980	AT	2	ATGTGTGTGTGTATATATATATGTGTATATATATATATA	SOS2	frameshift_variant
chr14	50156938	50156980	AT	2	ATGTGTGTGTGTGTATATATATATATGTGTATATATATATATA	SOS2	frameshift_variant
chr14	50156938	50156980	AT	2	GTGTGTGTGTGTGTATATATATGTGTATATATATATATATATA	SOS2	frameshift_variant
chr14	50156938	50156980	AT	2	ATGTGTGTGTGTGTATATATATATGTGTATATATATATATAT	SOS2	frameshift_variant
chr14	50156938	50156980	AT	2	GTGTGTGTGTGTGTGTATATATATGTGTATATATATATATATA	SOS2	frameshift_variant
chr14	58293748	58293766	AC	2	CACACACACACACAC	PSMA3-AS1	splice_donor_variant
chr14	58293748	58293766	AC	2	CACACACACAC	PSMA3-AS1	splice_donor_variant
chr14	58507770	58507802	AAAT	4	TTTATTTATTTATTTATTTATTTATTTATTTATTT	KIAA0586	splice_acceptor_variant
chr14	58507770	58507802	AAAT	4	TTTATTTATTTATTTATTTATTTATTTATTTATTTATTT	KIAA0586	splice_acceptor_variant
chr14	58507770	58507802	AAAT	4	TTTATTTATTTATTTATTTATTTATTTATTTATTTATTTATTT	KIAA0586	splice_acceptor_variant
chr14	60723831	60723860	CCG	3	CGCCGCCGCCGCCGCCGCCGCCGCCGCCGCCGCCG	SIX4	frameshift_variant
chr14	64085037	64085053	AG	2	AG	ESR2	frameshift_variant
chr14	64752284	64752312	AGAGG	5	CTCCCTCCTCTCCTCTCCTCTCCCTCTTCTCC	SPTB	frameshift_variant
chr14	64752284	64752312	AGAGG	5	CTCCCTCCTCTCCTCTCTTCTCC	SPTB	frameshift_variant
chr14	67515408	67515438	CCG	3	GGCGGCGGCGGCGGCGGCGGCGGCGGCGGCGGCGGCGG	TMEM229B	splice_donor_variant
chr14	67515408	67515438	CCG	3	GGCGGCGGCGGCGGCGGCGGCGGCGGCGGCGGCGGCGGCGG	TMEM229B	splice_donor_variant
chr14	67515408	67515438	CCG	3	GGCGGCGGCGGCGGCGGCGGCGGCGGCGGCGGCGG	TMEM229B	splice_donor_variant
chr14	67515408	67515438	CCG	3	GGCGGCGGCGGCGGCGGCGGCGGCGGCGGCGGCGGCGGCGGCGG	TMEM229B	splice_donor_variant
chr14	67515408	67515438	CCG	3	GGCGGCGGCGGCGGCGGCGGCGGCGGCGGCGGCGGCGGCGGCGGCGGCGGCGGCGG	TMEM229B	splice_donor_variant
chr14	67515408	67515438	CCG	3	GGCGGCGGCGGCGGCGGCGGCGGCGGCGGCGGCGGCGGCGGCGGCGGCGG	TMEM229B	splice_donor_variant
chr14	67515408	67515438	CCG	3	GGCGGCGGCGGCGGCGGCGGCGGCGGCGGCGGCGGCGGCGGCGGCGG	TMEM229B	splice_donor_variant
chr14	67762649	67762667	AAAGAC	6	TTTGTCTTTGTCTTTGTCTTTGT	ZFYVE26	splice_donor_variant
chr14	69573044	69573067	AGC	3	CTGCTGCTGCTGCTG	CCDC177	frameshift_variant
chr14	70809057	70809085	AGG	3	CTCCTCCTCCTCCT	MAP3K9	frameshift_variant
chr14	70809057	70809085	AGG	3	CTCCTCCTCCT	MAP3K9	frameshift_variant
chr14	71011476	71011491	AAAAT	5	-	PCNX1	splice_acceptor_variant
chr14	71073526	71073542	AG	2	TCTCTCTCTCTCTCTCT	PCNX1	splice_acceptor_variant
chr14	73110887	73110924	AAG	3	AGAAGAAGAAGAAGAAGAAGAAGAAGAAGAAG	RBM25	frameshift_variant
chr14	74300137	74300149	ACTC	4	TCGCTCACTCACTCA	ABCD4	splice_donor_variant
chr14	77900591	77900606	AAC	3	ACAACAACAACAACAACA	ADCK1	frameshift_variant
chr14	81108344	81108372	AG	2	TCTCTCTCTCTCTCTCTCTCTCTCTCTCTCT	TSHR	splice_acceptor_variant
chr14	81108344	81108372	AG	2	TCTCTCTCTCTCTCTCTCTCTCTCTCTCT	TSHR	splice_acceptor_variant
chr14	81108344	81108372	AG	2	TCTCTCTCTCTCTCTCTCTCTCTCTCTCTCTCT	TSHR	splice_acceptor_variant
chr14	89364336	89364388	AAAAAC	6	TTTTGTTTGTTTTTTTGTTTTGTTTTTGTTTTTGTTTTTGTTTTTGTTTTTGTTTTTGTTTTT		splice_acceptor_variant
chr14	90648337	90648370	AAAAAG	6	CTTATTTCTCTTTTTTTTTTCTTTTTCTTTTTC	TTC7B-AS1	splice_acceptor_variant
chr14	92080528	92080547	AT	2	ATATATATATATAT	ATXN3	splice_donor_variant
chr14	92080528	92080547	AT	2	TATATATATATATACATATAT	ATXN3	splice_donor_variant
chr14	92555775	92555793	AAGAGG	6	TAGGAAGAGTAAGAGGA	RIN3	stop_gained
chr14	92932644	92932659	AGG	3	AGGAGGAGGAGGA	CHGA	frameshift_variant
chr14	93332858	93332887	CCG	3	CCGCCGCCGCCGCCGCCGCCG	BTBD7	frameshift_variant
chr14	93332858	93332887	CCG	3	CCGCCGCCGCCGCCGCCGCCGCCGCCGCCGCCGCCGCCGCCG	BTBD7	frameshift_variant
chr14	94578664	94578702	AC	2	TGTGTGTGTGTGTGTGTGTGTGTGTGTGTGTGTGTGTGTGT	SERPINA5	splice_acceptor_variant
chr14	94578664	94578702	AC	2	TGTGTGTGTGTGTGTGTGTGTGTGTGTGTGTGTGTGTGTGTGT	SERPINA5	splice_acceptor_variant
chr14	94578664	94578702	AC	2	TGTGTGTGTGTGTGTGTGTGTGTGTGTGTGTGTGTGTGTGTGTGTGT	SERPINA5	splice_acceptor_variant
chr14	94578664	94578702	AC	2	TGTGTGTGTGTGTGTGTGTGTGTGTGTGTGTGTGTGTGTGTGTGT	SERPINA5	splice_acceptor_variant
chr14	94578664	94578702	AC	2	TGTGTGTGTGTGTGTGTGTGTGTGTGTGTGTGTGTGTGTGTGTGTGTGT	SERPINA5	splice_acceptor_variant
chr14	94578664	94578702	AC	2	TGTGTGTGTGTGTGTGTGTGTGTGTGTGTGTGTGTGTGTGTGTGTGTGTGTGTGTGTGT	SERPINA5	splice_acceptor_variant
chr14	94578664	94578702	AC	2	TGTGTGTGTGTGTGTGTGTGTGTGTGTGTGTGTGTGTGTGTGTGTGTGTGTGTGTGT	SERPINA5	splice_acceptor_variant
chr14	96875998	96876013	AG	2	CTCTCTCTCTCTCTCT	VRK1	frameshift_variant
chr14	96875998	96876013	AG	2	CTCTCTCTCTCT	VRK1	frameshift_variant
chr14	99491924	99491941	AAAG	4	TTCTTTCTTTCTTTCTTTCT	CCNK	splice_acceptor_variant
chr14	99491924	99491941	AAAG	4	TTCTTTCTTTCTTTCTTTCTTTCT	CCNK	splice_acceptor_variant
chr14	100342324	100342341	AC	2	TGTGTGTGTGCGTG	WARS1	frameshift_variant
chr14	100342324	100342341	AC	2	TGTGTGTGCGTGTG	WARS1	frameshift_variant
chr14	102084918	102084947	AAAAAG	6	TCTTTTTCTTTTTCTTCTTGTCTT	HSP90AA1	frameshift_variant
chr14	102086330	102086342	AGG	3	CTCCTCCCATCCTCCT	HSP90AA1	frameshift_variant
chr14	103126538	103126566	AAG	3	AAGAAGAAGAAGGAGAAGAAGAAG	TNFAIP2	splice_donor_variant
chr14	103469153	103469198	AAAT	4	ATTTATTTTTTATTATTTTTATTTATTTATTTATTTATTTATTTATTT	MARK3	splice_acceptor_variant
chr14	104689591	104689621	CCCCG	5	CCGCCCGCCCCGCCCGCCCCGCCCGCCCCGCGCCCGCC	INF2	splice_acceptor_variant
chr14	105168370	105168386	AGC	3	AGC	JAG2	frameshift_variant
chr14	105168370	105168386	AGC	3	AGCAGCAGC	JAG2	frameshift_variant
chr14	105318150	105318165	AAC	3	TGTTGTTGTTGTTGTTG	PACS2	splice_acceptor_variant
chr14	105841998	105842010	AAGGAG	6	CTCCTTCTACTT	IGHD	stop_gained
chr15	24574491	24574506	AAAAG	5	TTTTCTTTTCTTTTCTTTT	PWRN1	splice_acceptor_variant
chr15	27271594	27271610	ACTG	4	GTCAGTCAGTC	GABRG3	frameshift_variant
chr15	27271594	27271610	ACTG	4	GTCAGTCAGTCAGTCAGTC	GABRG3	frameshift_variant
chr15	29968792	29968814	CCG	3	CCGCCGCCGCCG	TJP1	frameshift_variant
chr15	29968792	29968814	CCG	3	CCGCCGCCG	TJP1	frameshift_variant
chr15	31002524	31002536	ACAG	4	GTCTGTCT	TRPM1	frameshift_variant
chr15	32969277	32969285	ACAG	4	GTCT	FMN1	frameshift_variant
chr15	37099168	37099196	AC	2	ACACGCACACACCACTCACAC	MEIS2	splice_donor_variant
chr15	37099168	37099196	AC	2	ACACGCACACACACACACACCACTCACAC	MEIS2	splice_donor_variant
chr15	37099168	37099196	AC	2	ACACGCACACACCACACCACTCACAC	MEIS2	splice_donor_variant
chr15	38484606	38484635	ACC	3	GGTGGTGGTGGTGGTGGTGGTGGTGGTGGTGGTGGTGGTGGT	FAM98B	frameshift_variant
chr15	38484606	38484635	ACC	3	GGTGGTGGTGGTGGTGGTGGTGGTGGTGGTGGTGGT	FAM98B	frameshift_variant
chr15	38484606	38484635	ACC	3	GGTGGTGGTGGT	FAM98B	frameshift_variant
chr15	38484606	38484635	ACC	3	GGTGGTGGT	FAM98B	frameshift_variant
chr15	40036339	40036424	AGC	3	CTGCTGCTGCTGCTGCTGCTGCTGCTGCTGCTGCTGCTGCTGCTGCTGCTGCTGCTG	SRP14	frameshift_variant
chr15	40108220	40108252	AC	2	CACACACACACACACACACACACACACACACACACACACAC	BMF	splice_donor_variant
chr15	40108220	40108252	AC	2	CACACACACACACACACACACACACACACACACACACAC	BMF	splice_donor_variant
chr15	40108220	40108252	AC	2	CACACACACACACACACACACACACACACACACACACACACACAC	BMF	splice_donor_variant
chr15	40108220	40108252	AC	2	CACACACACACACACACACACACACACACACACACAC	BMF	splice_donor_variant
chr15	40108220	40108252	AC	2	CACACACACACACACACACACACACACACACACACACACACACACAC	BMF	splice_donor_variant
chr15	40108220	40108252	AC	2	CACACACACACACGCACACACACACACACACACACACAC	BMF	splice_donor_variant
chr15	40108220	40108252	AC	2	CACACACACACACACACACACACACACACACACACACACACAC	BMF	splice_donor_variant
chr15	40108220	40108252	AC	2	CACACACACACACACACACACACACACACACACACACACACACACACAC	BMF	splice_donor_variant
chr15	40108220	40108252	AC	2	CACACACACACACACACACACACACACACACACACACACCC	BMF	splice_donor_variant
chr15	40108220	40108252	AC	2	CACACACACACACACACACACACACACACACACACACCC	BMF	splice_donor_variant
chr15	40108220	40108252	AC	2	CACACACACACACACACACACACACACACACACACACACACACACACACAC	BMF	splice_donor_variant
chr15	40108220	40108252	AC	2	CACACACACACACACACACACACACACACACACACACACACACACACACACAC	BMF	splice_donor_variant
chr15	40108220	40108252	AC	2	CACACACACACACACACACACACACACACACACACACACACACACACACACACACACACACAC	BMF	splice_donor_variant
chr15	40108220	40108252	AC	2	CACACACACACACACACACACACACACACACACACACACCCAC	BMF	splice_donor_variant
chr15	40108220	40108252	AC	2	CACACACACACACACACACACACACACACACACACCCAC	BMF	splice_donor_variant
chr15	40108220	40108252	AC	2	CACACACACACACACACACACACACACACACACACACACACACACACACACACACAC	BMF	splice_donor_variant
chr15	40108220	40108252	AC	2	CACACACACACACACACACACACACACACACACACACACACACACACACACACACACACACACAC	BMF	splice_donor_variant
chr15	40108220	40108252	AC	2	CACACACACACACACACACACACACACACACACACACACACACACACACACACACACAC	BMF	splice_donor_variant
chr15	40296570	40296607	AGG	3	CTCCTCCTCCTCCTCCTCCTCCTCCTCCTCCTCCTCCTCCTCCTCCTCCTCCTCCTCCT	PLCB2	frameshift_variant
chr15	40807708	40807718	AGGGC	5	GGCGGGGCAGGGCA	ZFYVE19	frameshift_variant
chr15	40807708	40807718	AGGGC	5	GGCGGGGCGGGGCAGGGCA	ZFYVE19	frameshift_variant
chr15	40807708	40807718	AGGGC	5	GGCAGGGCAGGGAA	ZFYVE19	frameshift_variant
chr15	41297647	41297671	AAAC	4	TTGTTTGTTTGTTTGTTTGTTTGTTTG	OIP5-AS1	splice_acceptor_variant
chr15	41297647	41297671	AAAC	4	GTTTGTTTGTTTGTTTGTTTGTTTG	OIP5-AS1	splice_acceptor_variant
chr15	41674507	41674537	AAAAAT	6	TTTTTATTTTTATTTTTATTTTTATTTTTATTTTT	MGA	splice_acceptor_variant
chr15	43206282	43206296	AC	2	GTGTGTGTGTGTGTG	EPB42	frameshift_variant
chr15	43206282	43206296	AC	2	GTGTGTGTGTG	EPB42	frameshift_variant
chr15	43206282	43206296	AC	2	GTGTGTGTG	EPB42	frameshift_variant
chr15	44976058	44976074	AAAT	4	TTTATTTATTTATTTATTTATTT	TERB2	splice_acceptor_variant
chr15	45515741	45515766	AAAAG	5	TTTCTTTTCTTTTTTTTTTTTTTCTTT		splice_acceptor_variant
chr15	49178366	49178393	AT	2	TATATATCTGTATATATATATATATATATAT	RPL15P19	splice_donor_variant
chr15	49178366	49178393	AT	2	ATATATATATATATATAT	RPL15P19	splice_donor_variant
chr15	49178366	49178393	AT	2	TATATATAT	RPL15P19	splice_donor_variant
chr15	51397441	51397467	AG	2	CTCTCCCTTTCTCTCTCTCTCTCTCTC	GLDN	splice_acceptor_variant
chr15	55313973	55314017	AAAT	4	ATAAATAAATAAATAAATAAATAAATAAATAAATAAATAAATAAATAAATA	RAB27A	splice_donor_variant
chr15	55313973	55314017	AAAT	4	ATAAATAAATAAATAAATAAATAAATAAATAAATAAATAAATAAATA	RAB27A	splice_donor_variant
chr15	55313973	55314017	AAAT	4	ATAAATAAATAAATAAATAAATAAATAAATAAATAAATAAATAAATAAATAAATA	RAB27A	splice_donor_variant
chr15	55313973	55314017	AAAT	4	ATAAATAAATAAATAAATAAATAAATAAATAAATAAATAAATAAATAAATAAATAAATA	RAB27A	splice_donor_variant
chr15	55589261	55589298	AAAAAC	6	TTTTTGTTTTTTGTTTTTTGTTTTTGTTTTTGTTTTTGTTTT		splice_acceptor_variant
chr15	57376555	57376567	CCG	3	GCGGCGGCGGCGGC	CGNL1	splice_donor_variant
chr15	57376555	57376567	CCG	3	GCGGCGGCGGCGGCGGC	CGNL1	splice_donor_variant
chr15	58890365	58890379	AG	2	TCTCTCTCTCTCTCT	SLTM	frameshift_variant
chr15	64654038	64654058	AAAT	4	TTATCTATTTATTTA	ZNF609	splice_acceptor_variant
chr15	64654038	64654058	AAAT	4	TTATTTATCTATTTA	ZNF609	splice_acceptor_variant
chr15	65094597	65094609	AGGG	4	GAGG	UBAP1L	frameshift_variant
chr15	65650730	65650820	AGG	3	GAGGAGGAAGAGGAGGAGGAAGAGCAGGAGGAAGTGGATCAGCAGGAAGTGCAGGAGGAAGTGGAGTAGGCTGAGTAGGAAGAGAAGGAG	SLC24A1	stop_gained
chr15	65650730	65650820	AGG	3	GAGGAGGAAGAGGAGGAGGAAGAGCAGGAGGAAGAGGAGGAGGAGGAAGAGCAGGAGGAAGAGGAGGAGGAGGAGAAGAGGAGGAG	SLC24A1	frameshift_variant
chr15	65650730	65650820	AGG	3	GAGGAGTTAGAGGAGGAGGAAGAGAAGGAGGAAGAGGAGGAGTAGGAAGAGCATGAGGAAGAGGAGGAGGAGGAGGAGGAAGAGCAGGAG	SLC24A1	stop_gained
chr15	65650730	65650820	AGG	3	GAGTAGGAAGAGGAGGAGGAAGAGCAGGAGGAAGACGAGGAGCAGGAAGAGCACGAGGAAGAGGAGCAGGAGGAGGAGCAGGAGGAGGAG	SLC24A1	stop_gained
chr15	70096656	70096677	AC	2	ACACACACAAACACACACAT	TLE3	splice_donor_variant
chr15	70096656	70096677	AC	2	ACACACACAAACACACAC	TLE3	splice_donor_variant
chr15	73708386	73708398	ACAG	4	TGTCTGT	CD276	frameshift_variant
chr15	74625788	74625800	AGG	3	CCTCCTCCTCCTCC	CLK3	splice_acceptor_variant
chr15	74793033	74793045	AATG	4	-	CSK	splice_acceptor_variant
chr15	75007557	75007583	AAAAAC	6	GTTTTTGTTTTTGTTTTTGTTTTTGTTTTTGTTTTT	SCAMP5	splice_acceptor_variant
chr15	78077607	78077622	CCG	3	GCCGCCGCCGC	TBC1D2B	frameshift_variant
chr15	78593147	78593157	AAAAG	5	TTTT	CHRNA5	frameshift_variant
chr15	78593147	78593157	AAAAG	5	TTTT	CHRNA3	frameshift_variant
chr15	80115003	80115023	AAAAC	5	TTTTGTTTTGTTTTGTTTTGTTTT	ZFAND6	splice_acceptor_variant
chr15	80948906	80948918	AAG	3	AGAAGAAGAA	CEMIP	frameshift_variant
chr15	84604004	84604016	AGG	3	GGAGGAGG	ZSCAN2	frameshift_variant
chr15	89750673	89750691	AGGGGC	6	CCCCTACCCCTGCCCCT	MESP1	stop_gained
chr15	90201650	90201685	AGC	3	CTGCTGCTGCTGCTGCTGCTGCTGCTG	SEMA4B	stop_gained
chr15	90201650	90201685	AGC	3	CTGCTGCTGCTGCTGCTGCTGCTGCTG	SEMA4B	frameshift_variant
chr15	99105664	99105676	CG	2	C	SYNM	frameshift_variant
chr15	99105664	99105676	CG	2	CGCGCGCGCGCGCGC	SYNM	frameshift_variant
chr15	99105664	99105676	CG	2	CGCGCGCGCGCGC	SYNM	frameshift_variant
chr15	99387068	99387080	AAC	3	TTGTTGTTG	LRRC28	splice_donor_variant
chr15	99387068	99387080	AAC	3	TTTGTTGTTG	LRRC28	splice_donor_variant
chr15	99387068	99387080	AAC	3	TTGTTG	LRRC28	splice_donor_variant
chr15	99387068	99387080	AAC	3	GTTGTTGTTGTTG	LRRC28	splice_donor_variant
chr15	99387068	99387080	AAC	3	TTTTGTTGTTG	LRRC28	splice_donor_variant
chr15	99387068	99387080	AAC	3	TTGTTGTTTTTG	LRRC28	splice_donor_variant
chr15	99387068	99387080	AAC	3	TTTTTTATTG	LRRC28	splice_donor_variant
chr15	99387068	99387080	AAC	3	TGTTGTTGTTG	LRRC28	splice_donor_variant
chr15	99387068	99387080	AAC	3	TTG	LRRC28	splice_donor_variant
chr15	99387068	99387080	AAC	3	TTTTTTTGTTG	LRRC28	splice_donor_variant
chr15	99387068	99387080	AAC	3	TTTTTGTTG	LRRC28	splice_donor_variant
chr15	100564682	100564694	ACCT	4	CCTACCTATCT	LINS1	splice_donor_variant
chr15	100564682	100564694	ACCT	4	CCTACCT	LINS1	splice_donor_variant
chr15	101014290	101014314	AG	2	TCTCTCTCCCTCCCTCTCTCTCTCTC	LRRK1	splice_acceptor_variant
chr16	260655	260667	AC	2	GTGTGTGTGTGTGTG	FAM234A	frameshift_variant
chr16	260655	260667	AC	2	GTGTGTGTG	FAM234A	frameshift_variant
chr16	686734	686746	ACCT	4	-	WDR24	splice_donor_variant
chr16	728097	728113	CCCG	4	CCGCCCGCCCGCCCGCCCG	HAGHL	splice_acceptor_variant
chr16	1446349	1446361	AC	2	ACACACACA	CLCN7	frameshift_variant
chr16	1446349	1446361	AC	2	ACACACACACACA	CLCN7	frameshift_variant
chr16	2181695	2181786	AGCCCC	6	TGGGGCTGGGGCGGGGCTGGGGCTGGGCTGGTGGCTGGTGGCTGGGGCTTGGGCTGAGGGTTGGGCTGGGGACGAGGGTTGGGCTGGGGACGAGGGCTGGGGCTGGGGC	CASKIN1	splice_donor_variant
chr16	2181695	2181786	AGCCCC	6	TGGGGCTGGGGCGGGGCTGGGGCTGGGCTGGTGGCTGGTGGCTGGTGGCTGGGGCTTGGGCTGAGGGTTGGGCTGGGGACGAGGGCTGGGGCTGGGGC	CASKIN1	splice_donor_variant
chr16	2181695	2181786	AGCCCC	6	TGGGGCTGGGGCGGGGCTGGGGCTGGGCTGGTGGCTGGTGGCTGGGGCTTGGGCTGAGGGTTGGGCTGGGGACGAGGGCTGGGGCTGGGGCCGGGGC	CASKIN1	splice_donor_variant
chr16	2210585	2210603	AGC	3	CAGCAGCCAGCAGCAGCAG	BRICD5	frameshift_variant
chr16	2214765	2214812	CCG	3	CCGCCGCCGCCATCGCCGCCCGCCGGCCGCCCGCCGGCCGCCGCCGCCCGCCGGCCGC	PGP	start_lost
chr16	2214765	2214812	CCG	3	CCGCCGCCGCCATCGCCGCCCGCCGGCCGCCGCCGCCCGCCGGCCGCCGCCGCCCGCCGGCCGC	PGP	start_lost
chr16	2214765	2214812	CCG	3	CCGCCGCCGCCATCGCCGCCCGCCGGCCGCCGCCGCCCGC	PGP	start_lost
chr16	2214765	2214812	CCG	3	CCCCCGCCGCCTTCGCCGCCCGCCGGCCGCCGCCGCCCGCCGGCCGC	PGP	start_lost
chr16	2214765	2214812	CCG	3	CCGCCGCCGCCATCGCCGCCCGCCGGCCGC	PGP	start_lost
chr16	2214765	2214812	CCG	3	CCGCCGCCGCCCTCGCCGCCCGCCGGCCGCCGCCGCCCGCCGGCCGC	PGP	start_lost
chr16	2214765	2214812	CCG	3	CCGCCGCCGCCATCGCCGGCCGCCGCCGCCCGCCGGCCGC	PGP	start_lost
chr16	2214765	2214812	CCG	3	CCGCCGCCGCCGTCCCCGCCCGCCGGCCGCCGCCGCCCGCCGGCCGC	PGP	start_lost
chr16	2214765	2214812	CCG	3	CCGCCGCCGCCACCGCCGCCCGCCGGCCGCCGCCGCCCGCCGGCCGC	PGP	start_lost
chr16	2214765	2214812	CCG	3	CCGCCGCCGCCATCGCCGCCCGCCGGCCGCCGCCGCCGCCCGCCGGCCGC	PGP	start_lost
chr16	2214765	2214812	CCG	3	CCGCCGCCGCCATCGCCGCCCGCCGGCCGCCGCCGCCATCGCCGGCCGC	PGP	start_lost
chr16	2857943	2858005	AGGG	4	GGAGGGAGAGAGGGAGGGAGGGAGGGAGGGAAGGAGGGAAGGAGGGTGGAGGTGAGAGGGAGGAGGGAGG	PRSS22	frameshift_variant
chr16	2857943	2858005	AGGG	4	AGGGAGGGAGGGAGGGAGGGAGGGAGGGAGGGAGGGAGGGAGGGAGGG	PRSS22	frameshift_variant
chr16	2857943	2858005	AGGG	4	GGAGGGAGAGAGGGAGGGAGGGAAGGAGGGAAGGAGGGTGGAGGTGAGAGGGAGGAGGGAAGGAGGGTGGAGGTGAGAGGGAGGAGGGAGG	PRSS22	frameshift_variant
chr16	3135099	3135123	CCCCCG	6	GGGGGCGGGGG	ZNF213	splice_donor_variant
chr16	3135099	3135123	CCCCCG	6	GGGGG	ZNF213	splice_donor_variant
chr16	4343487	4343499	AGGC	4	CAGG	PAM16	frameshift_variant
chr16	4795954	4795974	AGC	3	CTGCTGCTGCTGCTGCTGCTG	SMIM22	frameshift_variant
chr16	5033677	5033691	CG	2	CGCGCGCGCGCGCGC	NAGPA	frameshift_variant
chr16	5033677	5033691	CG	2	CGCGC	NAGPA	frameshift_variant
chr16	5033677	5033691	CG	2	CGCGCGCGCGC	NAGPA	frameshift_variant
chr16	5074887	5074919	AAAC	4	GTTTGTTTGTTTGGTTTTTGTTTGTTT	ALG1	frameshift_variant
chr16	8757170	8757190	AAAT	4	TTATTTATTTATTTATTTATTTA	ABAT	splice_acceptor_variant
chr16	8757170	8757190	AAAT	4	TTATTTATTTATTTATTTATTTATTTA	ABAT	splice_acceptor_variant
chr16	8963256	8963277	AGC	3	TGCTGCTGCTGCTGCTACTG	USP7	stop_gained
chr16	11255384	11255404	AGG	3	AGGAGGAGGAGGAGG	SOCS1	frameshift_variant
chr16	11966978	11967018	AAAT	4	TTTATTTATTTATTTATTTATTTATTTATTTATTTATTTATTTATTTATTT	TNFRSF17	splice_acceptor_variant
chr16	11966978	11967018	AAAT	4	TTTATTTATTTATTTATTTATTTATTTATTTATTTATTTATTT	TNFRSF17	splice_acceptor_variant
chr16	11966978	11967018	AAAT	4	TTTATTTATTTATTTATTTATTTATTTATTTATTTATTTATTTATTT	TNFRSF17	splice_acceptor_variant
chr16	16094509	16094529	AAAAAG	6	CTTTTT	RPL17P40	splice_acceptor_variant
chr16	16094509	16094529	AAAAAG	6	CTTTTTCTTTTT	RPL17P40	splice_acceptor_variant
chr16	17470527	17470565	AGG	3	CCTCCTCCTCCTCCTCCTCCTCCTCCTCCT	XYLT1	frameshift_variant
[truncated: 827 more rows]

## Sheet: Data_S3B_GO and KEGG enrichment
Data S3B. Results for GO and KEGG enrichment of genes affected by pLoF variants.
Ontology	ID	Description	Gene ratio	Background ratio	Rich factor	Fold enrichment	zScore	P-value	Ajsuted P-value	q-value	Gene ID	Count
BP	GO:0060976	coronary vasculature development	0.0164835	50/18888	0.24	6.22681	7.40958	3.09948e-07	0.00141491	0.00132886	SETD2/FGF2/PDGFRB/PTK7/VEGFA/HEY2/TGFBR1/CNTRL/SUFU/VEGFB/MESP1/TBX1	12
BP	GO:0060977	coronary vasculature morphogenesis	0.00961538	19/18888	0.368421	9.5587	7.47308	4.12346e-06	0.00941179	0.00883939	SETD2/FGF2/PDGFRB/VEGFA/HEY2/TGFBR1/TBX1	7
BP	GO:0001945	lymph vessel development	0.010989	31/18888	0.258065	6.6955	6.35427	1.68096e-05	0.0207685	0.0195054	LGALS8/HEG1/FGF2/VEGFA/PPP3CB/FOXC2/SOX18/TBX1	8
BP	GO:0043583	ear development	0.0315934	223/18888	0.103139	2.67595	5.04067	1.8198e-05	0.0207685	0.0195054	FGF2/ADGRV1/PTK7/HEY2/TWIST1/HOXA2/HOXA13/TMC1/ANP32B/PCDH15/CDH23/TECTA/LRP10/SIX4/JAG2/MAPK3/MAF/MYO15A/ANKRD24/TCF15/JAG1/TBX1/MAPK1	23
BP	GO:0003205	cardiac chamber development	0.0260989	168/18888	0.113095	2.93426	5.04204	2.68682e-05	0.0232227	0.0218104	HEG1/SHOX2/FGFRL1/SOX4/PTK7/HEY2/HOXA13/NOS3/TGFBR1/CNTRL/SUFU/ADPRHL1/MESP1/FOXC2/DAND5/GSK3A/PPP1R13L/JAG1/TBX1	19
BP	GO:0003231	cardiac ventricle development	0.021978	127/18888	0.125984	3.26867	5.13611	3.05227e-05	0.0232227	0.0218104	HEG1/FGFRL1/SOX4/PTK7/HEY2/HOXA13/NOS3/TGFBR1/CNTRL/SUFU/MESP1/FOXC2/DAND5/GSK3A/PPP1R13L/JAG1	16
BP	GO:0048701	embryonic cranial skeleton morphogenesis	0.0123626	45/18888	0.2	5.18901	5.6329	4.55239e-05	0.0280999	0.026391	SETD2/RUNX2/MTHFD1L/TWIST1/HOXA2/TGFBR1/SIX4/FOXC2/TBX1	9
BP	GO:2000779	regulation of double-strand break repair	0.021978	132/18888	0.121212	3.14486	4.95113	4.92442e-05	0.0280999	0.026391	ARID1A/FMN2/SETD2/HELQ/ARID1B/TWIST1/POT1/SIRT1/TIMELESS/YEATS4/KMT5A/PPP4C/FUS/SMARCA4/DPF1/KMT5C	16
BP	GO:0045165	cell fate commitment	0.0357143	289/18888	0.0899654	2.33416	4.57615	5.75575e-05	0.0291944	0.0274189	FGF2/EHMT2/RUNX2/POU3F2/HEY2/HOXA2/HOXA13/BHLHA15/MNX1/BHLHE22/DMRT3/PTCH1/TGFBR1/SUFU/NEUROD4/FOXN4/JAG2/MGA/MESP1/FOXC2/KDM6B/ONECUT2/JAG1/SOX18/OLIG1/TBX1	26
BP	GO:0048568	embryonic organ development	0.0480769	455/18888	0.0769231	1.99577	4.30484	8.72243e-05	0.0379218	0.0356155	BIRC6/SIX3/SETD2/IFT122/SHOX2/TRA2B/PTK7/VEGFA/RUNX2/HEY2/MTHFD1L/TWIST1/HOXA2/PTCH1/TGFBR1/CDH23/SUFU/KMT2A/TECTA/FOXN4/POLE/CDX2/SIX4/MESP1/MAPK3/FOXC2/MYO15A/GGNBP2/HOXB3/ANKRD24/PPP1R13L/STK4/SOX18/TBX1/MAPK1	35
BP	GO:0050954	sensory perception of mechanical stimulus	0.0260989	185/18888	0.102703	2.66463	4.5555	0.000100731	0.0379218	0.0356155	FBXO11/GPX1/ADGRV1/ALDH7A1/DIAPH1/ASIC3/KCNQ3/TMC1/PCDH15/CDH23/NAV2/TECTA/CEMIP/MYO15A/PIEZO2/LOXHD1/ANKRD24/TMC2/TBX1	19
BP	GO:0060840	artery development	0.0192308	113/18888	0.123894	3.21443	4.72717	0.000113258	0.0379218	0.0356155	ANGPTL3/PDGFRB/SOX4/VEGFA/HEY2/HOXA13/TGFBR1/CNTRL/SUFU/NFATC3/FOXC2/JAG1/TBX1/COMT	14
BP	GO:0003281	ventricular septum development	0.0151099	74/18888	0.148649	3.8567	4.92979	0.000118119	0.0379218	0.0356155	HEG1/FGFRL1/SOX4/PTK7/HEY2/HOXA13/NOS3/TGFBR1/CNTRL/SUFU/DAND5	11
BP	GO:0048663	neuron fate commitment	0.0151099	74/18888	0.148649	3.8567	4.92979	0.000118119	0.0379218	0.0356155	EHMT2/POU3F2/BHLHA15/MNX1/BHLHE22/DMRT3/TGFBR1/SUFU/FOXN4/JAG2/OLIG1	11
BP	GO:0003007	heart morphogenesis	0.032967	269/18888	0.0892193	2.3148	4.34858	0.000124606	0.0379218	0.0356155	TTN/HEG1/SHOX2/FGFRL1/SOX4/VEGFA/HEY2/TWIST1/NOS3/PTCH1/TGFBR1/COL5A1/OLFM1/SUFU/FOXN4/ADPRHL1/MESP1/FOXC2/RYR1/GSK3A/PPP1R13L/JAG1/SOX18/TBX1	24
BP	GO:0007605	sensory perception of sound	0.0233516	161/18888	0.10559	2.73954	4.43816	0.000164434	0.0469151	0.0440619	FBXO11/GPX1/ADGRV1/ALDH7A1/DIAPH1/KCNQ3/TMC1/PCDH15/CDH23/NAV2/TECTA/CEMIP/MYO15A/LOXHD1/ANKRD24/TMC2/TBX1	17
BP	GO:0036303	lymph vessel morphogenesis	0.00824176	23/18888	0.26087	6.76828	5.54205	0.000184703	0.0495983	0.0465819	LGALS8/FGF2/VEGFA/PPP3CB/FOXC2/SOX18	6
CC	GO:0035097	histone methyltransferase complex	0.0180645	70/19894	0.2	5.13394	6.97566	4.20138e-07	0.000226034	0.000218914	KMT2C/SIRT1/KMT2A/AEBP2/SETD1B/CHD8/MGA/PELP1/KDM6B/CXXC1/KMT2B/NCOA6/ZNF335/TAF4	14
CC	GO:0034708	methyltransferase complex	0.0193548	100/19894	0.15	3.85045	5.75328	7.32525e-06	0.00197049	0.00190842	KMT2C/SIRT1/KMT2A/AEBP2/SETD1B/ZC3H13/CHD8/MGA/PELP1/KDM6B/CXXC1/KMT2B/NCOA6/ZNF335/TAF4	15
CC	GO:0005938	cell cortex	0.0335484	309/19894	0.0841424	2.15991	4.13723	0.000204285	0.0366352	0.0354811	PRKCZ/FMN2/PLEKHH2/ERMN/BSN/CTBP1/DBN1/GNAI1/PCLO/WASL/ASTN2/GSN/SAPCD2/DENND2B/ERC1/BIN2/TCHP/CABP1/SPTB/TNFAIP2/EPB42/SEPTIN4/LLGL2/RYR1/ACTN4/KCNC3	26
MF	GO:0008276	protein methyltransferase activity	0.0198675	97/18522	0.154639	3.79368	5.68666	8.53862e-06	0.00526369	0.00501964	FAM98A/FBXO11/SETD2/EHMT2/PRDM13/KMT2C/KMT2A/EEF1AKMT3/SETD1B/KMT5A/FAM98B/DOT1L/CARM1/KMT2B/KMT5C	15
MF	GO:0042054	histone methyltransferase activity	0.015894	66/18522	0.181818	4.46045	5.80542	1.25326e-05	0.00526369	0.00501964	SETD2/EHMT2/PRDM13/KMT2C/KMT2A/EEF1AKMT3/SETD1B/KMT5A/DOT1L/CARM1/KMT2B/KMT5C	12
MF	GO:0016279	protein-lysine N-methyltransferase activity	0.013245	64/18522	0.15625	3.8332	4.68029	0.000246022	0.0392418	0.0374224	SETD2/EHMT2/KMT2C/KMT2A/EEF1AKMT3/SETD1B/KMT5A/DOT1L/KMT2B/KMT5C	10
MF	GO:0140938	histone H3 methyltransferase activity	0.010596	42/18522	0.190476	4.67285	4.91219	0.000253116	0.0392418	0.0374224	SETD2/EHMT2/KMT2C/KMT2A/SETD1B/DOT1L/CARM1/KMT2B	8
MF	GO:0042393	histone binding	0.0304636	252/18522	0.0912698	2.23907	4.0825	0.00027366	0.0392418	0.0374224	PTMA/TBL1XR1/YEATS2/CHD1/PWWP2A/KMT2C/ANP32B/RNF20/SET/MLLT10/SIRT1/KMT2A/PTMS/YEATS4/CHD8/VRK1/BCAS3/CBX4/CXXC1/CARM1/SMARCA4/PKN1/KMT5C	23
MF	GO:0016278	lysine N-methyltransferase activity	0.013245	65/18522	0.153846	3.77422	4.61866	0.000280299	0.0392418	0.0374224	SETD2/EHMT2/KMT2C/KMT2A/EEF1AKMT3/SETD1B/KMT5A/DOT1L/KMT2B/KMT5C	10
MF	GO:0045322	unmethylated CpG binding	0.00529801	10/18522	0.4	9.81298	5.74639	0.000472383	0.0496002	0.0473005	KDM2A/KMT2A/CXXC1/KMT2B	4
MF	GO:0140999	histone H3K4 trimethyltransferase activity	0.00529801	10/18522	0.4	9.81298	5.74639	0.000472383	0.0496002	0.0473005	KMT2C/KMT2A/SETD1B/KMT2B	4
KEGG	hsa04926	Relaxin signaling pathway	0.0505952	130/9434	0.130769	3.67166	5.89439	3.32947e-06	0.00102548	0.00072197	GNB1/PRKCZ/ADCY3/MAPK13/VEGFA/ADCY1/GNAI1/NOS3/TGFBR1/VEGFB/SOS2/PLCB2/MAPK3/SHC2/PIK3R2/GNAS/MAPK1	17
KEGG	hsa01522	Endocrine resistance	0.0416667	99/9434	0.141414	3.97054	5.70975	9.86771e-06	0.00119378	0.000840461	ADCY3/E2F3/MAPK13/ADCY1/SOS2/ESR2/JAG2/MAPK3/SHC2/CARM1/PIK3R2/JAG1/GNAS/MAPK1	14
KEGG	hsa00310	Lysine degradation	0.0327381	63/9434	0.174603	4.9024	5.97215	1.16277e-05	0.00119378	0.000840461	SETD2/ALDH7A1/EHMT2/KMT2C/KMT2A/SETD1B/KMT5A/DOT1L/COLGALT1/KMT2B/KMT5C	11
KEGG	hsa04915	Estrogen signaling pathway	0.047619	139/9434	0.115108	3.23193	5.0943	3.30926e-05	0.00230879	0.00162546	ADCY3/POMC/ADCY1/GNAI1/NOS3/HSP90B1/SOS2/ESR2/HSP90AA1/PLCB2/MAPK3/KRT10/SHC2/PIK3R2/GNAS/MAPK1	16
KEGG	hsa04917	Prolactin signaling pathway	0.0327381	71/9434	0.15493	4.35002	5.4449	3.74803e-05	0.00230879	0.00162546	LHCGR/SLC2A2/MAPK13/CCND2/SOS2/ESR2/SOCS1/MAPK3/SHC2/PIK3R2/MAPK1	11
KEGG	hsa04928	Parathyroid hormone synthesis, secretion and action	0.0416667	115/9434	0.121739	3.41812	5.01375	5.52355e-05	0.00283542	0.00199623	ADCY3/EGR1/RUNX2/ADCY1/GNAI1/MMP17/KL/PLCB2/MAPK3/SLC12A3/JUND/MMP24/GNAS/MAPK1	14
KEGG	hsa04310	Wnt signaling pathway	0.0505952	174/9434	0.0977011	2.74319	4.46001	0.000151434	0.00666308	0.00469103	ROCK2/TCF7L1/RYK/TBL1XR1/CTBP1/CXXC4/NKD2/DAAM2/INVS/FZD8/SIRT1/PPP3CB/CCND2/CHD8/PLCB2/TLE3/NFATC3	17
KEGG	hsa04930	Type II diabetes mellitus	0.0238095	47/9434	0.170213	4.77913	4.99113	0.000222221	0.00807689	0.0056864	PRKCZ/SLC2A2/MAFA/HKDC1/SOCS1/MAPK3/PIK3R2/MAPK1	8
KEGG	hsa04933	AGE-RAGE signaling pathway in diabetic complications	0.0357143	101/9434	0.118812	3.33593	4.53556	0.000236013	0.00807689	0.0056864	PRKCZ/EGR1/DIAPH1/MAPK13/VEGFA/NOS3/TGFBR1/VEGFB/PLCB2/MAPK3/PIK3R2/MAPK1	12
KEGG	hsa01521	EGFR tyrosine kinase inhibitor resistance	0.0297619	80/9434	0.125	3.50967	4.33197	0.000515245	0.0149163	0.0105016	FGF2/NRG2/PDGFRB/VEGFA/PTEN/SOS2/MAPK3/SHC2/PIK3R2/MAPK1	10
KEGG	hsa04611	Platelet activation	0.0386905	126/9434	0.103175	2.89687	4.11924	0.000532727	0.0149163	0.0105016	PRKCZ/ROCK2/ADCY3/MAPK13/ADCY1/GNAI1/NOS3/PLCB2/MAPK3/PIK3R2/GP6/GNAS/MAPK1	13
KEGG	hsa05224	Breast cancer	0.0416667	148/9434	0.0945946	2.65597	3.90203	0.000792215	0.019893	0.0140053	TCF7L1/FGF2/E2F3/HEY2/FZD8/PTEN/SOS2/ESR2/JAG2/MAPK3/SHC2/PIK3R2/JAG1/MAPK1	14
KEGG	hsa04022	cGMP-PKG signaling pathway	0.0446429	166/9434	0.0903614	2.53711	3.83962	0.000839638	0.019893	0.0140053	ROCK2/ADCY3/ADRA2C/PDE5A/ADCY1/GNAI1/NOS3/VDAC3/PPP3CB/PLCB2/MAPK3/CNGB1/NFATC3/ATP1A3/MAPK1	15
KEGG	hsa04370	VEGF signaling pathway	0.0238095	60/9434	0.133333	3.74365	4.09698	0.00120987	0.0233513	0.0164401	MAPK13/VEGFA/NOS3/PPP3CB/MAPK3/SHC2/PIK3R2/MAPK1	8
KEGG	hsa04935	Growth hormone synthesis, secretion and action	0.0357143	122/9434	0.0983607	2.76171	3.76369	0.00131864	0.0233513	0.0164401	ADCY3/MAPK13/ADCY1/GNAI1/SOS2/PLCB2/SOCS1/MAPK3/SHC2/PIK3R2/GNAS/MAPK1	12
KEGG	hsa05215	Prostate cancer	0.0327381	106/9434	0.103774	2.91369	3.80761	0.00134279	0.0233513	0.0164401	TCF7L1/PDGFRB/E2F3/PLAT/PTEN/HSP90B1/SOS2/HSP90AA1/MAPK3/PIK3R2/MAPK1	11
KEGG	hsa04218	Cellular senescence	0.0416667	157/9434	0.089172	2.50372	3.65118	0.00140959	0.0233513	0.0164401	CDC25A/E2F3/MAPK13/TRAF3IP2/VDAC3/TGFBR1/SIRT1/PPP3CB/PTEN/CCND2/MAPK3/NFATC3/PIK3R2/MAPK1	14
KEGG	hsa04371	Apelin signaling pathway	0.0386905	140/9434	0.0928571	2.60719	3.68172	0.00143307	0.0233513	0.0164401	GNB1/ADCY3/EGR1/ADCY1/GNAI1/NOS3/PLAT/TGFBR1/PLCB2/MAPK3/RYR1/JAG1/MAPK1	13
KEGG	hsa04971	Gastric acid secretion	0.0267857	76/9434	0.118421	3.32495	3.91067	0.0014405	0.0233513	0.0164401	ADCY3/HRH2/ADCY1/GNAI1/CFTR/SLC4A2/PLCB2/ATP1A3/GNAS	9
KEGG	hsa04540	Gap junction	0.0297619	92/9434	0.108696	3.05189	3.80058	0.00154833	0.0235394	0.0165725	ADCY3/PDGFRB/ADCY1/GNAI1/SOS2/TJP1/PLCB2/MAPK3/GNAS/MAPK1	10
KEGG	hsa04520	Adherens junction	0.0297619	93/9434	0.107527	3.01907	3.76026	0.00168138	0.0235394	0.0165725	ROCK2/TCF7L1/HEG1/WASL/TGFBR1/PTPRJ/TJP1/MAPK3/ACTN4/MAPK1	10
KEGG	hsa04912	GnRH signaling pathway	0.0297619	93/9434	0.107527	3.01907	3.76026	0.00168138	0.0235394	0.0165725	ADCY3/EGR1/MAPK13/ADCY1/SOS2/PLCB2/MAPK3/GNRH2/GNAS/MAPK1	10
KEGG	hsa04950	Maturity onset diabetes of the young	0.014881	26/9434	0.192308	5.3995	4.31681	0.00197344	0.026427	0.0186055	SLC2A2/NKX6-1/BHLHA15/MNX1/MAFA	5
KEGG	hsa04713	Circadian entrainment	0.0297619	97/9434	0.103093	2.89458	3.60426	0.00230929	0.0296359	0.0208647	GNB1/ADCY3/GRIA2/ADCY1/GNAI1/PLCB2/MAPK3/RYR1/GNAS/MAPK1	10
KEGG	hsa04068	FoxO signaling pathway	0.0357143	133/9434	0.0902256	2.5333	3.42223	0.00275087	0.0338908	0.0238602	IL7R/MAPK13/TGFBR1/SIRT1/PTEN/CCND2/SOS2/USP7/MAPK3/PIK3R2/STK4/MAPK1	12
KEGG	hsa05225	Hepatocellular carcinoma	0.0416667	170/9434	0.0823529	2.31225	3.31791	0.00297186	0.0352051	0.0247855	ARID1A/TCF7L1/E2F3/ARID1B/TGFBR1/FZD8/PTEN/SOS2/MAPK3/SHC2/SMARCA4/PIK3R2/DPF1/MAPK1	14
KEGG	hsa04916	Melanogenesis	0.0297619	101/9434	0.0990099	2.77994	3.45602	0.00311324	0.035514	0.025003	ADCY3/POMC/TCF7L1/ADCY1/GNAI1/FZD8/PLCB2/MAPK3/GNAS/MAPK1	10
KEGG	hsa04921	Oxytocin signaling pathway	0.0386905	155/9434	0.083871	2.35488	3.26841	0.00353782	0.0381428	0.0268538	ROCK2/ADCY3/ADCY1/GNAI1/NOS3/PPP3CB/CACNA2D4/PLCB2/MAPK3/NFATC3/RYR1/GNAS/MAPK1	13
KEGG	hsa05142	Chagas disease	0.0297619	103/9434	0.0970874	2.72596	3.38459	0.00359137	0.0381428	0.0268538	MAPK13/ADCY1/GNAI1/TGFBR1/PLCB2/MAPK3/PIK3R2/GNAS/IFNGR2/MAPK1	10
KEGG	hsa04071	Sphingolipid signaling pathway	0.0327381	122/9434	0.0901639	2.53157	3.27202	0.00409693	0.0420618	0.0296129	PRKCZ/ROCK2/MAPK13/PPP2R5D/GNAI1/NOS3/PTEN/PLCB2/MAPK3/PIK3R2/MAPK1	11
KEGG	hsa05207	Chemical carcinogenesis - receptor activation	0.047619	217/9434	0.0737327	2.07022	3.065	0.0046605	0.0455911	0.0320977	ADCY3/CDC25A/FGF2/VEGFA/ADCY1/GNAI1/HSP90B1/SOS2/ESR2/HSP90AA1/CHRNA3/MAPK3/PIK3R2/JAG1/GNAS/MAPK1	16
KEGG	hsa04923	Regulation of lipolysis in adipocytes	0.0208333	59/9434	0.118644	3.33121	3.45179	0.00474275	0.0455911	0.0320977	ADCY3/ABHD5/ADCY1/GNAI1/TSHR/PIK3R2/GNAS	7
KEGG	hsa04380	Osteoclast differentiation	0.0357143	143/9434	0.0839161	2.35614	3.14025	0.00496725	0.0455911	0.0320977	CSF1R/MAPK13/TAB2/TGFBR1/PPP3CB/SPI1/SOCS1/MAPK3/PIK3R2/JUND/IFNGR2/MAPK1	12
KEGG	hsa04918	Thyroid hormone synthesis	0.0238095	75/9434	0.106667	2.99492	3.33321	0.00503279	0.0455911	0.0320977	ADCY3/GPX1/ADCY1/HSP90B1/TSHR/PLCB2/ATP1A3/GNAS	8
KEGG	hsa04730	Long-term depression	0.0208333	60/9434	0.116667	3.27569	3.3982	0.00520936	0.0458424	0.0322745	GRIA2/GNAI1/PLCB2/MAPK3/RYR1/GNAS/MAPK1	7
KEGG	hsa05214	Glioma	0.0238095	76/9434	0.105263	2.95551	3.28926	0.00545541	0.0466741	0.0328601	PDGFRB/E2F3/PTEN/SOS2/MAPK3/SHC2/PIK3R2/MAPK1	8
KEGG	hsa04658	Th1 and Th2 cell differentiation	0.0267857	93/9434	0.0967742	2.71717	3.198	0.00574241	0.0469094	0.0330258	MAPK13/PPP3CB/JAG2/MAPK3/NFATC3/MAF/JAG1/IFNGR2/MAPK1	9
KEGG	hsa05220	Chronic myeloid leukemia	0.0238095	77/9434	0.103896	2.91713	3.24601	0.00590459	0.0469094	0.0330258	CTBP1/E2F3/TGFBR1/SOS2/MAPK3/SHC2/PIK3R2/MAPK1	8
KEGG	hsa04510	Focal adhesion	0.0446429	203/9434	0.0738916	2.07468	2.97458	0.00593983	0.0469094	0.0330258	ROCK2/DIAPH1/PDGFRB/VEGFA/LAMA4/PTEN/VEGFB/CCND2/ITGA5/SOS2/MAPK3/SHC2/PIK3R2/ACTN4/MAPK1	15
KEGG	hsa04330	Notch signaling pathway	0.0208333	62/9434	0.112903	3.17003	3.29432	0.00624497	0.0480863	0.0338543	CTBP1/HEY2/LFNG/NCOR2/JAG2/TLE3/JAG1	7
KEGG	hsa04024	cAMP signaling pathway	0.047619	226/9434	0.0707965	1.98778	2.88837	0.00685216	0.0491836	0.0346269	ROCK2/ADCY3/POMC/LHCGR/GRIA2/ADCY1/GNAI1/CFTR/PTCH1/TSHR/MAPK3/CNGB1/PIK3R2/ATP1A3/GNAS/MAPK1	16
KEGG	hsa05163	Human cytomegalovirus infection	0.047619	226/9434	0.0707965	1.98778	2.88837	0.00685216	0.0491836	0.0346269	GNB1/ROCK2/ADCY3/E2F3/MAPK13/VEGFA/ADCY1/GNAI1/PPP3CB/SOS2/PLCB2/MAPK3/NFATC3/PIK3R2/GNAS/MAPK1	16
KEGG	hsa04723	Retrograde endocannabinoid signaling	0.0357143	149/9434	0.0805369	2.26127	2.98216	0.00686654	0.0491836	0.0346269	GNB1/ADCY3/GRIA2/GABRA6/GABRG2/MAPK13/ADCY1/GNAI1/GABRG3/PLCB2/MAPK3/MAPK1	12
KEGG	hsa05226	Gastric cancer	0.0357143	150/9434	0.08	2.24619	2.95654	0.00723236	0.0505511	0.0355896	TCF7L1/FGF2/E2F3/TGFBR1/FZD8/MUC2/CDX2/SOS2/MAPK3/SHC2/PIK3R2/MAPK1	12
KEGG	hsa04728	Dopaminergic synapse	0.0327381	132/9434	0.0833333	2.33978	2.97889	0.00738571	0.0505511	0.0355896	GNB1/GRIA2/MAPK13/PPP2R5D/GNAI1/PPP3CB/KIF5A/PLCB2/GSK3A/GNAS/COMT	11
KEGG	hsa05165	Human papillomavirus infection	0.0625	333/9434	0.0630631	1.77065	2.7514	0.00792941	0.0520723	0.0366606	PRKCZ/ATP6V1C2/TCF7L1/TLR3/PDGFRB/PPP2R5D/VEGFA/LAMA4/HEY2/LFNG/FZD8/PTEN/CCND2/ITGA5/SOS2/MAPK3/LLGL2/PIK3R2/JAG1/GNAS/MAPK1	21
KEGG	hsa04929	GnRH secretion	0.0208333	65/9434	0.107692	3.02372	3.14617	0.00807617	0.0520723	0.0366606	KCNN2/ESR2/PLCB2/MAPK3/PIK3R2/GNRH2/MAPK1	7
KEGG	hsa04724	Glutamatergic synapse	0.0297619	116/9434	0.0862069	2.42046	2.95814	0.00828423	0.0520723	0.0366606	GNB1/ADCY3/GRIA2/ADCY1/GNAI1/PPP3CB/PLCB2/MAPK3/GNAS/MAPK1	10
KEGG	hsa04725	Cholinergic synapse	0.0297619	116/9434	0.0862069	2.42046	2.95814	0.00828423	0.0520723	0.0366606	GNB1/ADCY3/ADCY1/GNAI1/KCNQ3/PLCB2/CHRNA3/MAPK3/PIK3R2/MAPK1	10
KEGG	hsa04750	Inflammatory mediator regulation of TRP channels	0.0267857	99/9434	0.0909091	2.55249	2.98408	0.00858874	0.0528246	0.0371903	ADCY3/ASIC4/IL1RAP/MAPK13/ADCY1/ASIC3/PLCB2/PIK3R2/GNAS	9
KEGG	hsa04015	Rap1 signaling pathway	0.0446429	212/9434	0.0707547	1.98661	2.79204	0.00874693	0.0528246	0.0371903	PRKCZ/ADCY3/FGF2/CSF1R/PDGFRB/MAPK13/VEGFA/ADCY1/GNAI1/VEGFB/PLCB2/MAPK3/PIK3R2/GNAS/MAPK1	15
KEGG	hsa04934	Cushing syndrome	0.0357143	155/9434	0.0774194	2.17373	2.83143	0.00929746	0.0550696	0.0387708	ADCY3/POMC/TCF7L1/E2F3/ADCY1/GNAI1/FZD8/KMT2A/PLCB2/MAPK3/GNAS/MAPK1	12
KEGG	hsa05135	Yersinia infection	0.0327381	138/9434	0.0797101	2.23805	2.81548	0.0101762	0.0586089	0.0412626	ROCK2/MAPK13/TAB2/WASL/ITGA5/MAPK3/PYCARD/NFATC3/PKN1/PIK3R2/MAPK1	11
KEGG	hsa05221	Acute myeloid leukemia	0.0208333	68/9434	0.102941	2.89032	3.00631	0.0102756	0.0586089	0.0412626	TCF7L1/CSF1R/SPI1/SOS2/MAPK3/PIK3R2/MAPK1	7
KEGG	hsa04960	Aldosterone-regulated sodium reabsorption	0.014881	38/9434	0.131579	3.69439	3.19818	0.010631	0.0594083	0.0418254	NR3C2/MAPK3/PIK3R2/ATP1A3/MAPK1	5
KEGG	hsa04010	MAPK signaling pathway	0.0565476	300/9434	0.0633333	1.77823	2.63246	0.0108015	0.0594083	0.0418254	IL1RAP/FGF2/CSF1R/PDGFRB/MAPK13/VEGFA/TAB2/TGFBR1/PPP3CB/VEGFB/CACNA2D4/SOS2/MAP3K9/MAPK3/NFATC3/TAOK1/JUND/STK4/MAPK1	19
KEGG	hsa04911	Insulin secretion	0.0238095	86/9434	0.0930233	2.61185	2.8856	0.0113153	0.0607975	0.0428035	ADCY3/SLC2A2/KCNN2/ADCY1/PCLO/PLCB2/ATP1A3/GNAS	8
KEGG	hsa04081	Hormone signaling	0.0446429	219/9434	0.0684932	1.92311	2.65613	0.0115874	0.0607975	0.0428035	GNB1/ADCY3/POMC/LHCGR/TRH/ADRA2C/ADCY1/GNAI1/ESR2/TSHR/PLCB2/GCGR/PIK3R2/GNRH2/GNAS	15
KEGG	hsa04082	Neuroactive ligand signaling	0.0416667	199/9434	0.0703518	1.97529	2.67217	0.0116463	0.0607975	0.0428035	GNB1/ADCY3/POMC/ADRA2C/GRIA2/GABRA6/GABRG2/HRH2/ADCY1/GNAI1/GABRG3/PLCB2/CHRNA3/GNAS	14
KEGG	hsa05230	Central carbon metabolism in cancer	0.0208333	71/9434	0.0985915	2.76819	2.87391	0.012882	0.0661274	0.0465559	SLC2A2/PDGFRB/HKDC1/PTEN/MAPK3/PIK3R2/MAPK1	7
KEGG	hsa05161	Hepatitis B	0.0357143	163/9434	0.0736196	2.06705	2.6408	0.0135243	0.0663508	0.0467131	HSPG2/TLR3/E2F3/MAPK13/TAB2/VDAC3/TGFBR1/SOS2/MAPK3/NFATC3/PIK3R2/MAPK1	12
KEGG	hsa04727	GABAergic synapse	0.0238095	89/9434	0.0898876	2.52381	2.7756	0.0137483	0.0663508	0.0467131	GNB1/ADCY3/GABRA6/GABRG2/ADCY1/GNAI1/GABRG3/ABAT	8
KEGG	hsa04922	Glucagon signaling pathway	0.0267857	107/9434	0.0841121	2.36165	2.72212	0.0139106	0.0663508	0.0467131	SLC2A2/SIRT1/PPP3CB/PLCB2/PPP4C/ACACA/GCGR/GNAS/SIK1	9
KEGG	hsa05166	Human T-cell leukemia virus 1 infection	0.0446429	224/9434	0.0669643	1.88018	2.56205	0.0140258	0.0663508	0.0467131	ADCY3/EGR1/E2F3/LTA/ADCY1/VDAC3/TGFBR1/PPP3CB/PTEN/SPI1/CCND2/MAPK3/NFATC3/PIK3R2/MAPK1	15
KEGG	hsa04360	Axon guidance	0.0386905	184/9434	0.0706522	1.98373	2.58961	0.0142937	0.0663508	0.0467131	PRKCZ/ROCK2/EPHA6/RYK/GNAI1/PTCH1/PPP3CB/ROBO3/SEMA4B/MAPK3/NFATC3/PIK3R2/MAPK1	13
KEGG	hsa04976	Bile secretion	0.0238095	90/9434	0.0888889	2.49577	2.73994	0.0146383	0.0663508	0.0467131	ADCY3/SLC9A3/KCNN2/ADCY1/CFTR/SLC4A2/ATP1A3/GNAS	8
KEGG	hsa05235	PD-L1 expression and PD-1 checkpoint pathway in cancer	0.0238095	90/9434	0.0888889	2.49577	2.73994	0.0146383	0.0663508	0.0467131	MAPK13/PPP3CB/PTEN/MAPK3/NFATC3/PIK3R2/IFNGR2/MAPK1	8
KEGG	hsa05218	Melanoma	0.0208333	73/9434	0.0958904	2.69235	2.78941	0.0148643	0.0663508	0.0467131	FGF2/PDGFRB/E2F3/PTEN/MAPK3/PIK3R2/MAPK1	7
KEGG	hsa05223	Non-small cell lung cancer	0.0208333	73/9434	0.0958904	2.69235	2.78941	0.0148643	0.0663508	0.0467131	E2F3/KIF5A/SOS2/MAPK3/PIK3R2/STK4/MAPK1	7
KEGG	hsa04659	Th17 cell differentiation	0.0267857	109/9434	0.0825688	2.31832	2.6603	0.0155567	0.0666027	0.0468905	IL1RAP/MAPK13/TGFBR1/PPP3CB/HSP90AA1/MAPK3/NFATC3/IFNGR2/MAPK1	9
KEGG	hsa04662	B cell receptor signaling pathway	0.0238095	91/9434	0.0879121	2.46834	2.70474	0.0155695	0.0666027	0.0468905	INPP5D/PPP3CB/CD81/SOS2/MAPK3/NFATC3/PIK3R2/MAPK1	8
KEGG	hsa05032	Morphine addiction	0.0238095	91/9434	0.0879121	2.46834	2.70474	0.0155695	0.0666027	0.0468905	GNB1/ADCY3/GABRA6/GABRG2/ADCY1/GNAI1/GABRG3/GNAS	8
