# Supplementary material for: Short tandem repeats in populations of the Qinghai-Tibet Plateau and adjacent regions provide insights into high-altitude adaptation
Source: Sci Adv. 2025 Oct 17;11(42):eadx1590. doi: 10.1126/sciadv.adx1590 (PMC12533570; doi:10.1126/sciadv.adx1590)
Supplement: Supplementary file 2 — Data S1 to S9 [file sciadv.adx1590_data_s1_to_s9.zip › adx1590_data_s4.xlsx]

## Sheet: Data_S4_STR_divergence
Data S4. Divergence of STRs between TB speakers and Han Chinese.
Chromosome	Start	End	Motif	Period	Rst(TIB-HAN)	Rst(YI-HAN)	Rst(TUJ-HAN)	Genic region	Gene symbol	HAA Gene in Zheng et al.
chr14	105700849	105700863	AG	2	0.404912	0.0133741	0.00935922	Intergenic
chr2	46518759	46518811	AC	2	0.395715	0.0262225	0.00708047	Non-CDS	ATP6V1E2	Yes
chr14	105523988	105524010	AC	2	0.36967	0.0208506		Intergenic
chr2	46423825	46423885	AAAT	4	0.364002	0.0166845	0.0389449	Intergenic
chr1	231197827	231197890	AAG	3	0.326048	0.0267401		Non-CDS	TRIM67	Yes
chr2	46594840	46594869	AAAAAC	6	0.311355	0.0175696	0.00611694	Non-CDS	PIGF	Yes
chr4	99331657	99331709	ACAT	4	0.307581	0.151103	0.00676491	Intergenic
chr14	105522455	105522475	AC	2	0.297419	0.0196164	0.0082889	Intergenic
chr14	105789341	105789365	AAAT	4	0.28974	0.00839544	0.00749393	Intergenic
chr2	46578896	46578910	AC	2	0.287572	0.00709007		Non-CDS	RHOQ	Yes
chr3	150434847	150434869	AT	2	0.274923	0.0208402		Non-CDS	TSC22D2	Yes
chr12	51974509	51974523	AC	2	0.256341	0.112513	0.0267125	Non-CDS	ACVR1B	Yes
chr1	85570365	85570397	AC	2	0.230294		0.107884	Non-CDS	DDAH1
chr12	111935614	111935662	AC	2	0.227129	0.183864		Non-CDS	TMEM116	Yes
chr9	115637562	115637618	AAGG	4	0.219391		0.0563708	Intergenic
chr4	99156800	99156864	AGAT	4	0.21559	0.0501241		Non-CDS	ADH4
chr12	111894767	111894793	AC	2	0.212468	0.0613702		Non-CDS	MAPKAPK5
chr22	41978894	41978930	AGG	3	0.211717			Non-CDS	SEPTIN3
chr22	41915070	41915106	AGCCGG	6	0.211608	0.0152096		Non-CDS	SHISA8	Yes
chr12	99367775	99367808	AC	2	0.210766	0.0232479		Non-CDS	ANKS1B
chr1	24866004	24866028	AAAC	4	0.209135	0.0282969		Intergenic
chr6	32645859	32645889	AC	2	0.207155	0.0407116		Non-CDS	HLA-DQA1
chr4	99411795	99411815	AT	2	0.206984	0.0814377		Non-CDS	ADH7	Yes
chr9	99458605	99458632	AC	2	0.206482	0.0575498		Intergenic
chr16	6307874	6307899	AAAT	4	0.205803	0.0297672		Non-CDS	RBFOX1	Yes
chr2	46774658	46774696	AC	2	0.203995	0.0667981		Non-CDS	SOCS5	Yes
chr15	68182426	68182462	AC	2	0.203474	0.0404655	0.0156185	Non-CDS	PIAS1
chr15	68182426	68182462	AC	2	0.203474	0.0404655	0.0156185	Non-CDS	ENSG00000260007
chr12	54202477	54202505	AAAC	4	0.203289	0.048717		Intergenic
chr14	105494874	105494886	AAAT	4	0.202743	0.0184972		Non-CDS	TEDC1
chr4	110814631	110814649	AT	2	0.202213		0.0371275	Intergenic
chr20	47998548	47998576	AC	2	0.198628	0.0335452		Intergenic
chr10	26583507	26583519	AT	2	0.198301	0.0808646		Intergenic
chr13	42667147	42667157	AAAAC	5	0.198147	0.0702699		Intergenic
chr6	32659077	32659105	AC	2	0.198054	0.0395355	0.00926508	Non-CDS	HLA-DQB1	Yes
chr1	198467768	198467800	AC	2	0.197328	0.0199172		Intergenic
chr1	231604824	231604854	AC	2	0.196993	0.073424	0.0185199	Non-CDS	TSNAX-DISC1	Yes
chr12	136257	136279	AATGGG	6	0.196739	0.0494289		Non-CDS	IQSEC3
chr10	97840962	97840992	AGAGGG	6	0.196173	0.0197467	0.0208306	Intergenic
chr2	44580244	44580279	AAAAT	5	0.196015	0.0954392	0.00615484	Non-CDS	CAMKMT	Yes
chr4	82589365	82589419	AC	2	0.194542	0.0372277	0.0243671	Intergenic
chr4	99406094	99406133	AAAAA	5	0.194319	0.079951		Intergenic
chr12	112335144	112335180	AC	2	0.192898	0.0393933		Non-CDS	HECTD4
chr2	115771057	115771089	AAAT	4	0.192844	0.0411693		Non-CDS	DPP10
chr3	150358623	150358651	AC	2	0.190851	0.0184948		Intergenic
chr6	32513538	32513546	AAAT	4	0.188838		0.0318826	Intergenic
chr7	1168280	1168288	AAAC	4	0.186711	0.00951386		Intergenic
chr2	108448029	108448045	AC	2	0.186488	0.0403936	0.013725	Non-CDS	GCC2	Yes
chr6	61228116	61228128	AAAT	4	0.186212	0.0333609	0.0117767	Intergenic
chr4	99111219	99111241	AG	2	0.185968	0.0398086		Intergenic
chr9	88159060	88159108	AAAAAC	6	0.185398	0.0548108	0.0316103	Intergenic
chr11	94637597	94637664	AC	2	0.184911	0.0993821	0.026842	Intergenic
chr2	227070876	227070900	AAAT	4	0.184432	0.027512		Non-CDS	COL4A4	Yes
chr1	235619203	235619215	AT	2	0.183895	0.0463251	0.0118927	Non-CDS	GNG4
chr3	29625701	29625741	AAAT	4	0.183381	0.0573641		Non-CDS	ENSG00000283563
chr3	29625701	29625741	AAAT	4	0.183381	0.0573641		Non-CDS	RBMS3
chr21	41044192	41044206	AG	2	0.182672	0.010359		Intergenic
chr2	115774202	115774242	AC	2	0.182506	0.0284723	0.0157349	Non-CDS	DPP10
chr6	40734414	40734434	AAAT	4	0.182325	0.0823845	0.0170379	Intergenic
chr22	41942936	41942965	AAC	3	0.181365		0.00934966	Non-CDS	CENPM	Yes
chr4	99063423	99063435	AG	2	0.181329	0.0751919		Non-CDS	METAP1
chr2	37833261	37833283	AC	2	0.18088	0.00943153		Intergenic
chr21	38541913	38541928	AAATT	5	0.180282	0.0167314		Non-CDS	ERG
chr9	3847188	3847233	AAAAT	5	0.180146	0.0417331	0.0159542	Non-CDS	GLIS3
chr2	46613039	46613061	AT	2	0.179998	0.0101382		Non-CDS	PIGF	Yes
chr15	28793977	28793991	AT	2	0.179857			Intergenic
chr2	47662265	47662297	AC	2	0.1797	0.0281589		Non-CDS	MSH2
chr6	34433367	34433391	AC	2	0.179699			Intergenic
chr22	41961165	41961201	AAAT	4	0.17888			Intergenic
chr6	85193637	85193655	AC	2	0.178674	0.075293		Intergenic
chr4	99004447	99004513	AC	2	0.177503	0.0698891	0.016888	Non-CDS	METAP1
chr6	60616462	60616506	AAAT	4	0.176893			Intergenic
chr6	85205676	85205698	AC	2	0.176878	0.0730441		Intergenic
chr11	100972517	100972549	ATCC	4	0.176851	0.0861577	0.0169976	Non-CDS	ARHGAP42	Yes
chr10	97913115	97913150	AG	2	0.176752	0.0154345		Non-CDS	CRTAC1	Yes
chr9	64467032	64467076	AC	2	0.176443	0.0462683	0.00996822	Intergenic
chr13	19937621	19937656	AAT	3	0.176355	0.0552834	0.0163691	Intergenic
chr14	73603727	73603742	AAAAG	5	0.176007	0.0155345		Intergenic
chr9	99406653	99406699	AGC	3	0.175136	0.0314119		Intergenic
chr3	38650551	38650565	AC	2	0.17484	0.0145603		Non-CDS	SCN5A
chr12	112114391	112114423	AAAT	4	0.174817	0.0317954		Intergenic
chr11	14155494	14155518	AAT	3	0.174527	0.093119		Non-CDS	SPON1	Yes
chr15	84718655	84718677	AC	2	0.171779	0.0268831		Intergenic
chr20	56538422	56538444	AT	2	0.171753	0.0274227	0.0150472	Non-CDS	FAM209B	Yes
chr21	33322236	33322248	AT	2	0.170605			Intergenic
chr15	68342998	68343040	AG	2	0.170265	0.0204737	0.0134282	Non-CDS	ITGA11
chr11	27628635	27628655	AAAAG	5	0.16999	0.0342597	0.0102872	Intergenic
chr1	43791422	43791450	AATG	4	0.169915	0.0650872		Non-CDS	ENSG00000284989
chr1	43791422	43791450	AATG	4	0.169915	0.0650872		Non-CDS	ST3GAL3
chr1	79093209	79093257	AC	2	0.169847	0.017385		Non-CDS	ADGRL4
chr12	111596206	111596246	AC	2	0.168827	0.0267426		Non-CDS	ATXN2
chr5	25923742	25923758	AC	2	0.168086	0.0745952	0.0242813	Intergenic
chr6	12321665	12321689	AAAT	4	0.168014	0.0253002		Intergenic
chr2	44558035	44558075	AATG	4	0.16797	0.0218165		Non-CDS	CAMKMT	Yes
chr3	116675737	116675779	AC	2	0.167871	0.0250921	0.0353037	Non-CDS	LSAMP
chr9	22533729	22533773	AC	2	0.167704	0.0851002	0.0536519	Intergenic
chr2	46234376	46234418	AT	2	0.167641			Intergenic
chr5	144880168	144880189	AAT	3	0.166768	0.00633311		Intergenic
chr12	112262614	112262626	AAT	3	0.166657	0.0520284		Non-CDS	HECTD4
chr16	31409294	31409358	AAAAC	5	0.166623	0.0631478	0.00951108	Non-CDS	ITGAD
chr13	21778841	21778865	AAAT	4	0.166268	0.0210389	0.00648956	Intergenic
chr6	32646567	32646583	AAAT	4	0.165827	0.0397461		Non-CDS	HLA-DQA1
chr7	156489135	156489151	ACCC	4	0.165546	0.0104276	0.0135337	Intergenic
chr4	98937707	98937735	AAGG	4	0.165421	0.0351217		Intergenic
chr2	44546155	44546203	AC	2	0.165383		0.0111434	Non-CDS	CAMKMT	Yes
chr20	3117288	3117328	AC	2	0.165324	0.0229521	0.00991206	Non-CDS	UBOX5
chr11	93856111	93856139	AC	2	0.165246	0.0210548	0.0129287	Intergenic
chr19	48764711	48764732	AAG	3	0.164851	0.0633912		Intergenic
chr12	120045918	120045936	AAT	3	0.164745	0.0181574	0.00957313	Non-CDS	BICDL1	Yes
chr21	33319213	33319238	AAAT	4	0.164588	0.0218209	0.0235385	Intergenic
chr17	49330890	49330910	AAAC	4	0.164249	0.0394658		Non-CDS	ZNF652
chr4	98975935	98975956	AAC	3	0.164235	0.0408655		Intergenic
chr4	98802101	98802117	AT	2	0.164167	0.0731403		Intergenic
chr11	14231973	14232008	AC	2	0.164107	0.0364288		Non-CDS	SPON1	Yes
chr5	59046540	59046566	AC	2	0.162348	0.0219725		Non-CDS	PDE4D
chr4	99590837	99590877	AC	2	0.162235	0.0891383		Non-CDS	MTTP
chr3	49984587	49984677	ATCGC	5	0.161918	0.161686	0.0468015	Non-CDS	RBM6
chr1	198413604	198413631	AAC	3	0.161902	0.00934493		Intergenic
chr2	46421118	46421162	AAAT	4	0.161678	0.0144126		Intergenic
chr1	240562709	240562735	AC	2	0.161041	0.00729017		Non-CDS	GREM2	Yes
chr6	154322374	154322404	AC	2	0.161032	0.0219661	0.0180902	Non-CDS	IPCEF1
chr6	154322374	154322404	AC	2	0.161032	0.0219661	0.0180902	Non-CDS	ENSG00000288520
chr4	25279946	25279974	AAAC	4	0.161015	0.0230836	0.0175414	Non-CDS	PI4K2B
chr15	55282913	55282929	AAAT	4	0.16094	0.0625848		Non-CDS	RAB27A
chr9	80472302	80472331	AT	2	0.160932			Intergenic
chr22	50664998	50665016	AT	2	0.160877	0.0381248	0.0190489	Intergenic
chr4	25276800	25276845	AC	2	0.160699	0.0205381	0.0164088	Non-CDS	PI4K2B
chr10	111129330	111129347	AG	2	0.160619	0.012489	0.0171482	Intergenic
chr22	41038068	41038078	AAAAG	5	0.160553	0.0320997		Intergenic
chr6	119453180	119453214	AC	2	0.159811	0.0914553	0.0415279	Intergenic
chr6	92197775	92197801	AG	2	0.159568	0.0333757	0.00770653	Intergenic
chr11	43542689	43542709	AAAAC	5	0.159557	0.0179462	0.0201049	Intergenic
chr11	68125919	68125959	AC	2	0.159038		0.0071489	Intergenic
chr1	196792778	196792798	ACAT	4	0.158567	0.0209603		Non-CDS	ENSG00000289697
chr1	196792778	196792798	ACAT	4	0.158567	0.0209603		Non-CDS	CFHR3
chr6	99511846	99511888	AT	2	0.158456	0.0687766	0.0337114	Non-CDS	USP45
chr19	2576081	2576101	AC	2	0.157841	0.0580179		Non-CDS	GNG7
chr16	69958735	69958767	AAAT	4	0.157676	0.0656795	0.0113355	Non-CDS	CLEC18A
chr5	25893707	25893747	AC	2	0.157608	0.014175		Intergenic
chr12	112387129	112387157	AC	2	0.157582	0.0562355		Intergenic
chr14	73035341	73035365	AG	2	0.157574	0.0117848	0.00894784	Intergenic
chr7	100769084	100769104	AAAAC	5	0.157278			Non-CDS	ZAN
chr13	19165596	19165632	AAAAG	5	0.156924	0.0444843	0.0181556	Intergenic
chr4	98793298	98793326	AC	2	0.156762	0.129081		Intergenic
chr12	119982375	119982408	AAT	3	0.156689	0.0302347	0.00947877	Intergenic
chr22	34531439	34531481	AC	2	0.156445	0.00610492		Intergenic
chr1	231193504	231193554	AG	2	0.156328		0.0486424	Non-CDS	TRIM67	Yes
chr2	44540145	44540171	AT	2	0.156189	0.0273807		Non-CDS	CAMKMT	Yes
chr7	86261477	86261516	AAC	3	0.156144	0.0114608		Intergenic
chr11	30018540	30018584	AC	2	0.156064	0.0189918	0.0156101	Non-CDS	KCNA4
chr4	75974716	75974728	AAAC	4	0.155821	0.0493399	0.0202076	Non-CDS	SDAD1
chr14	72860553	72860577	AAAAAG	6	0.155671		0.0328818	Non-CDS	DPF3	Yes
chr2	55771315	55771341	AC	2	0.155665	0.0272427	0.0324023	Intergenic
chr13	100432147	100432171	AAAT	4	0.155629	0.077161		Non-CDS	PCCA
chr5	96827665	96827685	AAAT	4	0.155613	0.11745	0.010775	Intergenic
chr5	180795278	180795312	AT	2	0.155518			Non-CDS	MGAT1	Yes
chr6	31593327	31593379	AC	2	0.155297	0.00839654		Non-CDS	NCR3
chr10	97991421	97991449	AAAT	4	0.155223	0.0255092		Non-CDS	CRTAC1	Yes
chr3	188252367	188252380	AG	2	0.155218	0.0897529		Non-CDS	LPP	Yes
chr2	108512362	108512374	AAAC	4	0.155053	0.0341565		Intergenic
chr17	49373175	49373193	AG	2	0.154876	0.0792657		Intergenic
chr1	198259801	198259828	AC	2	0.154763	0.0215275		Non-CDS	NEK7	Yes
chr3	48813697	48813727	AAAAC	5	0.154484	0.0561863	0.0116837	Non-CDS	PRKAR2A
chr1	189896302	189896314	AC	2	0.154349	0.0165513		Intergenic
chr5	42826242	42826290	AC	2	0.154113	0.0350534		Non-CDS	SELENOP
chr2	185936686	185936720	AT	2	0.153863	0.026775		Intergenic
chr21	22409781	22409833	AAGG	4	0.153774	0.049616	0.039315	Intergenic
chr9	108597800	108597856	ATCC	4	0.15358	0.0842946	0.0314334	Intergenic
chr10	97847720	97847744	AAT	3	0.153145	0.0389673	0.00941119	Intergenic
chr4	99003069	99003085	AAAC	4	0.15313	0.0462786		Non-CDS	METAP1
chr3	19891072	19891084	AGC	3	0.153109			Non-CDS	EFHB
chr22	41032109	41032129	AAAAT	5	0.152987			Intergenic
chr12	99358687	99358707	AC	2	0.152963	0.0062592		Non-CDS	ANKS1B
chr13	80080855	80080871	AT	2	0.152808	0.00610186		Intergenic
chr7	106907728	106907858	AT	2	0.152537	0.065935		Non-CDS	PIK3CG	Yes
chr5	144647348	144647364	AC	2	0.152481	0.0262097		Intergenic
chr22	27166291	27166327	AATG	4	0.152396	0.0394174	0.00880787	Intergenic
chr20	63874229	63874257	AC	2	0.152278		0.04755	Non-CDS	TPD52L2
chr14	98836637	98836659	AC	2	0.152248	0.0503065		Intergenic
chr2	108809797	108809825	AAAC	4	0.152064	0.0457213		Non-CDS	CCDC138	Yes
chr12	122435366	122435402	AAAT	4	0.151969	0.0123427		Intergenic
chr5	22996677	22996705	AAAAAG	6	0.151787	0.0692671	0.0063219	Intergenic
chr9	126851071	126851099	AAAT	4	0.151464	0.00676078		Intergenic
chr5	97081282	97081300	AT	2	0.15135	0.0895033	0.0474001	Intergenic
chr15	95552918	95552957	AC	2	0.151345	0.101415	0.0093526	Intergenic
chr1	20952861	20952885	AAAC	4	0.151205	0.0225883		Non-CDS	EIF4G3
chr9	80466627	80466662	AC	2	0.150448	0.00668659		Intergenic
chr5	59131598	59131646	AC	2	0.15043	0.0296376		Non-CDS	PDE4D
chr9	116565211	116565259	AC	2	0.150052	0.0123637	0.00641182	Non-CDS	ASTN2	Yes
chr13	72621385	72621395	AAAAG	5	0.149941		0.00654019	Intergenic
chr3	122272092	122272126	AC	2	0.149708	0.0228525		Non-CDS	CASR	Yes
chr1	190900385	190900397	AAAC	4	0.149667	0.0514586	0.0181577	Intergenic
chr22	48109602	48109622	AAAAT	5	0.149546	0.0473079	0.011836	Intergenic
chr4	7657486	7657510	AATG	4	0.149433	0.031843	0.0314877	Non-CDS	SORCS2
chr17	39798982	39799021	AC	2	0.149363	0.0237569	0.00791556	Non-CDS	IKZF3
chr2	2983287	2983346	AT	2	0.149281	0.0396812	0.0185365	Intergenic
chr2	44641553	44641571	AT	2	0.149257	0.0505295		Non-CDS	CAMKMT	Yes
chr14	70819064	70819091	AAAAAC	6	0.14906	0.00925473		Intergenic
chr6	104546834	104546865	AAAAT	5	0.148989	0.00875413	0.0108989	Intergenic
chr12	56491193	56491231	AC	2	0.148901	0.0310107	0.0194676	Intergenic
chr12	53689792	53689852	AAGG	4	0.148897	0.0106637		Intergenic
chr11	25070771	25070817	AC	2	0.148873	0.112522	0.0667667	Non-CDS	LUZP2
chr13	108274367	108274392	AT	2	0.148826		0.0106058	Non-CDS	TNFSF13B
chr6	92198446	92198492	AT	2	0.148471	0.0591691	0.00685901	Intergenic
chr4	88064931	88064951	AAAC	4	0.147534			Non-CDS	PKD2	Yes
chr4	76065553	76065579	AC	2	0.147533	0.0820955	0.0156787	Non-CDS	ART3
chr17	12956867	12956889	AC	2	0.147274	0.0237534		Non-CDS	ARHGAP44
chr5	180794412	180794428	AT	2	0.147059		0.0229856	Non-CDS	MGAT1	Yes
chr14	105511701	105511737	AC	2	0.146991	0.0242292		Intergenic
chr1	198215544	198215556	AAG	3	0.146984	0.017248		Non-CDS	NEK7	Yes
chr3	126982996	126983028	CCCCCG	6	0.146919	0.112977	0.0445858	Non-CDS	PLXNA1
chr12	111447548	111447573	ACCCC	5	0.146887	0.0169842		Non-CDS	SH2B3
chr12	111447548	111447573	ACCCC	5	0.146887	0.0169842		Non-CDS	ATXN2
chr5	150943604	150943638	AT	2	0.146797	0.018849		Intergenic
chr1	196671756	196671772	AT	2	0.146633	0.0228781		Non-CDS	CFH	Yes
chr1	196671756	196671772	AT	2	0.146633	0.0228781		Non-CDS	ENSG00000289697
chr12	112213692	112213732	AT	2	0.146568	0.0478561		Non-CDS	HECTD4
chr7	32524530	32524558	AC	2	0.146567			Non-CDS	AVL9
chr11	100914510	100914539	AAC	3	0.146359	0.0558858		Non-CDS	ARHGAP42	Yes
chr7	11088391	11088433	AC	2	0.146258	0.0388919		Non-CDS	PHF14
chr14	73050481	73050521	AAAAC	5	0.146156			Intergenic
chr4	76038697	76038737	AAAT	4	0.145896	0.0497888	0.0196826	Non-CDS	ART3
chr4	76038697	76038737	AAAT	4	0.145896	0.0497888	0.0196826	Non-CDS	CXCL11
chr2	183200955	183200975	AT	2	0.145782	0.0229182	0.0279432	Intergenic
chr2	235636116	235636156	AAAT	4	0.145775	0.0135561		Non-CDS	AGAP1
chr1	204493525	204493555	AC	2	0.14577	0.0670825	0.0448591	Non-CDS	PIK3C2B	Yes
chr14	27306118	27306134	AC	2	0.145599	0.0322551		Intergenic
chr6	31028711	31028726	ACC	3	0.145532			CDS	MUC22	Yes
chr22	41893402	41893430	AAAC	4	0.145381			Non-CDS	SREBF2	Yes
chr4	122951434	122951472	AC	2	0.145294	0.04392		Non-CDS	AFG2A
chr2	44619464	44619480	AT	2	0.145172	0.0479097		Non-CDS	CAMKMT	Yes
chr1	38471871	38471891	AC	2	0.144991	0.0226988		Intergenic
chr2	48985105	48985137	ATC	3	0.144863	0.0978856	0.01444	Non-CDS	FSHR
chr1	231511338	231511362	AC	2	0.144574			Non-CDS	ENSG00000287856
chr22	42026274	42026319	AAT	3	0.144535	0.0138463	0.0195944	Non-CDS	WBP2NL	Yes
chr2	40759937	40759968	AC	2	0.144388	0.031929		Intergenic
chr19	56230616	56230656	AC	2	0.144236	0.0177593		Non-CDS	ZSCAN5A
chr4	98815395	98815419	AAAC	4	0.144168	0.0824829		Intergenic
chr22	34562777	34562797	AC	2	0.144009			Intergenic
chr2	40649573	40649620	AC	2	0.143977	0.0349379		Intergenic
chr22	40999288	40999318	AAAAAC	6	0.14394	0.0193655		Intergenic
chr14	72932881	72932901	AAAG	4	0.143877	0.0211241		Non-CDS	DCAF4	Yes
chr6	58383392	58383410	AC	2	0.143843	0.0140679		Intergenic
chr5	180315170	180315194	AAAAAG	6	0.14373			Non-CDS	GFPT2
chr6	57667028	57667078	AT	2	0.14371			Intergenic
chr1	145793627	145793643	AC	2	0.143554	0.015996	0.0323675	Non-CDS	RNF115
chr3	11366972	11367014	AC	2	0.14352	0.0555023		Non-CDS	ATG7
chr2	185952717	185952741	AC	2	0.143362	0.0333026	0.00647636	Intergenic
chr3	169504151	169504193	AC	2	0.14307	0.0692886	0.014775	Non-CDS	MECOM
chr6	148609494	148609536	AC	2	0.142878	0.0489586		Intergenic
chr6	13902080	13902098	AAG	3	0.142799	0.0092421		Intergenic
chr6	168383604	168383648	AC	2	0.142731		0.0568719	Intergenic
chr12	9530946	9530970	AC	2	0.142636	0.0421663	0.0271484	Intergenic
chr2	16451777	16451805	AAAT	4	0.142622			Intergenic
chr12	132616987	132617031	AC	2	0.142427	0.0534796		Non-CDS	P2RX2
chr1	231466189	231466215	AG	2	0.142345			Non-CDS	ENSG00000287856
chr2	43651146	43651170	AATG	4	0.141939	0.0365176		Non-CDS	PLEKHH2
chr17	2662379	2662425	AC	2	0.141818			Non-CDS	PAFAH1B1
chr5	73043398	73043427	AC	2	0.141706	0.0294055		Non-CDS	FCHO2
chr22	40988390	40988405	AAAAC	5	0.141379	0.0235415		Intergenic
chr6	34304404	34304424	AAAGG	5	0.14137			Non-CDS	NUDT3
chr6	34304404	34304424	AAAGG	5	0.14137			Non-CDS	RPS10-NUDT3
chr12	95561606	95561630	ACT	3	0.141242	0.0309006		Intergenic
chr9	29291568	29291610	AC	2	0.140901	0.0257238		Intergenic
chr3	170803968	170804004	AAAT	4	0.140865	0.0205582		Non-CDS	ENSG00000285218
chr2	185469717	185469749	AC	2	0.140825	0.0171323		Intergenic
chr3	132033383	132033429	AC	2	0.140768	0.0480421		Non-CDS	CPNE4
chr6	21603289	21603319	AC	2	0.140742	0.122738	0.051231	Intergenic
chr1	36192221	36192257	AAAT	4	0.140544	0.029205		Intergenic
chr21	23347928	23347952	AT	2	0.14037			Intergenic
chr6	12317855	12317869	AC	2	0.140337	0.0111862		Intergenic
chr2	175651737	175651761	AAT	3	0.140319	0.0250219	0.0151219	Intergenic
chr3	68275096	68275108	AT	2	0.140148	0.0444947	0.00663379	Non-CDS	TAFA1
chr7	86308543	86308587	AT	2	0.140109			Intergenic
chr4	25161005	25161023	AC	2	0.14009	0.0130843	0.0106575	Non-CDS	SEPSECS	Yes
chr4	25161005	25161023	AC	2	0.14009	0.0130843	0.0106575	Non-CDS	PI4K2B
chr3	182014815	182014861	AT	2	0.14008	0.0234336		Intergenic
chr11	20970054	20970094	ATCC	4	0.140052	0.0647205	0.0121028	Non-CDS	NELL1
chr1	192324649	192324661	AC	2	0.140021	0.0564527		Non-CDS	RGS21
chr11	100914463	100914478	AAAT	4	0.140011	0.0564836		Non-CDS	ARHGAP42	Yes
chr15	84805734	84805746	AAAC	4	0.140011	0.0186833		Non-CDS	ZNF592	Yes
chr12	56111710	56111726	AT	2	0.139846	0.0421882		Non-CDS	PA2G4
chr5	3233501	3233521	AT	2	0.139645	0.0138839		Intergenic
chr9	107424490	107424517	AAT	3	0.139629	0.0460669	0.0111416	Intergenic
chr13	95306003	95306031	AAAC	4	0.139629	0.02		Intergenic
chr4	98831174	98831214	AATG	4	0.139573	0.0407835		Intergenic
chr1	20998213	20998249	AC	2	0.139524	0.0209788		Non-CDS	EIF4G3
chr1	196074067	196074099	AC	2	0.139416	0.0544882	0.0164633	Intergenic
chr2	125260540	125260584	AAAT	4	0.139289	0.0765694	0.0133609	Intergenic
chr12	47949384	47949414	AAAAC	5	0.138976	0.0195076	0.0840716	Intergenic
chr1	48816046	48816092	AC	2	0.138936		0.00730276	Non-CDS	AGBL4
chr1	21185876	21185888	AT	2	0.138731	0.0201217		Intergenic
chr6	142305430	142305470	AC	2	0.138698			Non-CDS	ADGRG6
chr13	48136605	48136631	AC	2	0.138655	0.0638034		Intergenic
chr7	109003408	109003446	AC	2	0.138641	0.0395795		Intergenic
chr4	26239696	26239766	AGGGG	5	0.138524	0.0587591	0.021714	Non-CDS	RBPJ
chr16	31518243	31518267	AC	2	0.138496	0.007219		Intergenic
chr1	20959656	20959698	AAT	3	0.138378	0.0261144		Non-CDS	EIF4G3
chr10	121556397	121556435	AG	2	0.138369	0.0192441		Non-CDS	FGFR2
chr13	50087298	50087320	AC	2	0.138176	0.0449355	0.0544969	Intergenic
chr1	72941253	72941313	AGAT	4	0.138037	0.0863905	0.0192573	Intergenic
chr9	62062126	62062150	AC	2	0.138007			Intergenic
chr6	80810601	80810635	AC	2	0.137976	0.0520729	0.00997538	Intergenic
chr7	86288196	86288232	AT	2	0.137869			Intergenic
chr18	66733725	66733746	AAAAAT	6	0.13768	0.0340123	0.0365674	Intergenic
chr12	119996682	119996704	AC	2	0.137658	0.0232977	0.0122767	Non-CDS	BICDL1	Yes
chr3	191473295	191473307	AT	2	0.137528	0.0636758	0.0392972	Intergenic
chr10	23438212	23438234	AAAAAG	6	0.137396	0.0082853	0.0167914	Non-CDS	OTUD1
chr1	162251067	162251095	AAAC	4	0.137296	0.0291379		Non-CDS	NOS1AP
chr5	120995672	120995692	AT	2	0.137238	0.0157976	0.00690879	Intergenic
chr21	26776964	26776996	AC	2	0.137219	0.0142202		Intergenic
chr12	9120853	9120885	AC	2	0.13712	0.00697035		Intergenic
chr1	42079867	42079903	AAAT	4	0.137037	0.051062		Intergenic
chr6	43766690	43766718	AG	2	0.136871	0.0509879	0.00903804	Intergenic
chr18	28104693	28104729	AGAT	4	0.13667	0.0484974		Non-CDS	CDH2
chr5	159099528	159099570	AAAAG	5	0.136602	0.0415316		Non-CDS	EBF1
chr14	73317298	73317318	AAAC	4	0.136262	0.0772533	0.0259113	Non-CDS	NUMB
chr6	7925487	7925513	AC	2	0.136145		0.0292469	Non-CDS	BLOC1S5-TXNDC5
chr9	34571562	34571590	AC	2	0.136008	0.0332076	0.0238746	Non-CDS	CNTFR
chr15	89894970	89894988	AT	2	0.136008	0.0159898		Non-CDS	AP3S2
chr15	89894970	89894988	AT	2	0.136008	0.0159898		Non-CDS	ARPIN-AP3S2
chr15	89894970	89894988	AT	2	0.136008	0.0159898		Non-CDS	ARPIN
chr4	44711810	44711830	AT	2	0.135878	0.0246002	0.00602452	Non-CDS	GNPDA2
chr2	108610149	108610195	AC	2	0.135803	0.0302701		Non-CDS	LIMS1	Yes
chr7	811286	811298	AAAC	4	0.13577	0.0289134		Intergenic
chr15	89892642	89892685	AT	2	0.135732	0.019597	0.00646007	Non-CDS	AP3S2
chr15	89892642	89892685	AT	2	0.135732	0.019597	0.00646007	Non-CDS	ARPIN-AP3S2
chr8	105153883	105153904	AAAAAC	6	0.135567			Non-CDS	ZFPM2
chr22	43392780	43392820	AG	2	0.135407	0.0318034		Intergenic
chr9	99455375	99455403	AC	2	0.135347	0.0170562		Intergenic
chr18	8613832	8613868	ACT	3	0.135346	0.0086985		Non-CDS	RAB12
chr1	21020968	21020995	AAAT	4	0.13532	0.0225631		Non-CDS	EIF4G3
chr3	49802117	49802177	AAG	3	0.13525	0.0577497		Non-CDS	INKA1
chr11	65816491	65816515	AAAC	4	0.135243		0.0290242	Intergenic
chr17	6009759	6009796	AAAAT	5	0.13505			Non-CDS	ENSG00000285471
chr22	42089328	42089356	AC	2	0.134971	0.0340543		Non-CDS	NDUFA6
chr16	17249654	17249686	AAAC	4	0.134862	0.0186634		Non-CDS	XYLT1
chr15	80618022	80618060	AC	2	0.134854	0.0193208		Intergenic
chr16	11116398	11116408	AAAAG	5	0.134683	0.180723	0.072154	Non-CDS	CLEC16A
chr4	143750314	143750370	AT	2	0.134564	0.0295663	0.0406402	Intergenic
chr6	32999042	32999096	AT	2	0.134432		0.0330892	Intergenic
chr6	13966815	13966853	AC	2	0.134358	0.0444346		Non-CDS	RNF182	Yes
chr22	41351811	41351841	AAAAT	5	0.134315	0.00625745		Non-CDS	ZC3H7B	Yes
chr17	76102408	76102457	AC	2	0.134076	0.013397	0.00752189	Non-CDS	EXOC7
chr7	100758086	100758130	AAAT	4	0.133968	0.012023		Non-CDS	ZAN
chr5	68360786	68360822	AG	2	0.13383			Intergenic
chr12	99451787	99451822	AC	2	0.133811	0.0334517	0.0105131	Non-CDS	ANKS1B
chr2	111244688	111244730	AC	2	0.133651	0.060643		Intergenic
chr8	88652564	88652592	AC	2	0.133641	0.00705439		Intergenic
chr6	72488093	72488113	AC	2	0.133601	0.0449067	0.00640646	Intergenic
chr2	107008209	107008229	AAAC	4	0.133446	0.0100199		Intergenic
chr20	57456522	57456542	AAAAC	5	0.1334	0.0554583		Intergenic
chr9	62445070	62445094	AC	2	0.133394	0.0320044		Intergenic
chr8	25168283	25168327	AC	2	0.133149	0.0216566	0.0227233	Intergenic
chr20	7583280	7583318	AT	2	0.133061	0.0793443	0.0124687	Intergenic
chr5	42728245	42728303	AG	2	0.133056	0.0358079		Intergenic
chr9	42171694	42171726	AC	2	0.132989	0.0316808	0.00892342	Intergenic
chr7	110523592	110523610	AAC	3	0.132935	0.07754		Intergenic
chr6	61653607	61653639	AG	2	0.132912	0.0232321		Intergenic
chr5	8256747	8256762	AAC	3	0.132909			Intergenic
chr2	44864414	44864441	AAT	3	0.132692	0.106316	0.0189973	Intergenic
chr12	112217301	112217357	AC	2	0.1326			Non-CDS	HECTD4
chr7	56057362	56057386	AC	2	0.132595	0.0914368	0.0117963	Non-CDS	CCT6A
chr13	42648453	42648473	AAAAC	5	0.132544	0.0352093		Intergenic
chr17	51403622	51403662	AC	2	0.132371	0.0363316		Intergenic
chr1	218378149	218378189	AAAT	4	0.132303	0.0197141		Non-CDS	TGFB2
chr6	32599655	32599673	AAC	3	0.132163	0.0249197		Intergenic
chr3	53055043	53055085	AC	2	0.131948	0.00823592	0.00888959	Non-CDS	ENSG00000272305
chr10	97804024	97804060	AAAAG	5	0.131921			Intergenic
chr14	73404261	73404288	AAT	3	0.131868	0.0495901	0.0478248	Non-CDS	NUMB
chr1	190864037	190864091	AAC	3	0.131856	0.0496405	0.00709892	Intergenic
chr20	50423144	50423180	AAAT	4	0.131697	0.047361	0.0207516	Intergenic
chr1	206122049	206122095	AC	2	0.131655	0.00825118		Intergenic
chr2	39839778	39839811	AC	2	0.131354	0.0347479		Intergenic
chr15	90628223	90628253	AAT	3	0.131271	0.0222853		Non-CDS	CRTC3
chr3	150445317	150445359	AAT	3	0.131248	0.0078236		Non-CDS	TSC22D2	Yes
chr12	53599458	53599484	AT	2	0.131244			Non-CDS	ATF7-NPFF
chr12	53599458	53599484	AT	2	0.131244			Non-CDS	ATF7	Yes
chr4	179252338	179252376	AC	2	0.131227	0.0689811		Intergenic
chr4	66587230	66587246	AAAT	4	0.131219	0.024228	0.0151101	Intergenic
chr1	13931682	13931694	AC	2	0.131192			Non-CDS	KAZN
chr1	231222376	231222401	AAAAT	5	0.131159		0.00911908	Non-CDS	TRIM67	Yes
chr1	231222376	231222401	AAAAT	5	0.131159		0.00911908	Non-CDS	C1orf131	Yes
chr6	4920996	4921022	AC	2	0.131154	0.0467894		Non-CDS	CDYL
chr6	99364107	99364141	AC	2	0.13107	0.0316814	0.00645648	Intergenic
chr11	100917016	100917052	AC	2	0.131036	0.037551	0.0132931	Non-CDS	ARHGAP42	Yes
chr7	42182718	42182746	AC	2	0.130884		0.013566	Non-CDS	GLI3
chr1	231359055	231359111	AT	2	0.130863		0.0133295	Intergenic
chr6	116681112	116681145	CCG	3	0.130824	0.0651133		Non-CDS	KPNA5	Yes
chr9	3845061	3845087	AC	2	0.130786	0.0413968	0.0182971	Non-CDS	GLIS3
chr9	126216415	126216441	AC	2	0.130665	0.0379445	0.0148489	Intergenic
chr20	61411121	61411157	ATCC	4	0.130657	0.0790546	0.0140644	Non-CDS	CDH4
chr6	60644924	60644958	AC	2	0.130619	0.00751068	0.010746	Intergenic
chr16	86197745	86197775	AC	2	0.130514	0.0261188		Intergenic
chr1	84674286	84674298	ATC	3	0.130496	0.062023	0.0174645	Non-CDS	SSX2IP
chr6	75296342	75296384	AC	2	0.130449	0.0227273		Non-CDS	FILIP1
chr15	52017054	52017078	AAAC	4	0.130449	0.033228	0.00880757	Non-CDS	MAPK6
chr6	60481021	60481039	AAT	3	0.130418	0.00961771	0.00723831	Intergenic
chr8	25175605	25175621	AC	2	0.130356	0.0122814	0.0122814	Intergenic
chr6	148613041	148613071	AAT	3	0.130352	0.04766		Intergenic
chr1	196767580	196767596	AT	2	0.130182	0.00963208		Non-CDS	ENSG00000289697
chr7	86238662	86238678	AAAC	4	0.130177			Intergenic
chr13	22727351	22727385	AC	2	0.130167	0.014659	0.0144673	Intergenic
chr1	231388651	231388669	AAC	3	0.130131	0.0108123		Non-CDS	EGLN1	Yes
chr1	231388651	231388669	AAC	3	0.130131	0.0108123		Non-CDS	ENSG00000287856
chr22	43902646	43902671	AAAAC	5	0.13012	0.029961		Intergenic
chr1	245736502	245736552	AC	2	0.130088	0.0200751		Intergenic
chr8	17443716	17443748	AATG	4	0.129958	0.0412039	0.0242612	Intergenic
chr14	105768320	105768332	AC	2	0.129954	0.0217961	0.0124274	Intergenic
chr8	41558240	41558283	AT	2	0.129953	0.0602245	0.0569489	Intergenic
chr2	102664446	102664478	AC	2	0.129815	0.0293273		Non-CDS	SLC9A2
chr22	41133153	41133174	ACCCCC	6	0.129776	0.0096421		Non-CDS	EP300	Yes
chr6	151732517	151732559	AC	2	0.129753	0.0244823		Non-CDS	ESR1
chr21	28603550	28603594	AC	2	0.129751	0.0339748		Intergenic
chr10	97870734	97870756	AC	2	0.129652	0.0260254	0.0127527	Non-CDS	GOLGA7B
chr10	97870734	97870756	AC	2	0.129652	0.0260254	0.0127527	Non-CDS	CRTAC1	Yes
chr16	53636942	53636988	AC	2	0.129625			Non-CDS	RPGRIP1L	Yes
chr2	46561002	46561042	AC	2	0.129546	0.0079751		Non-CDS	RHOQ	Yes
chr1	231357035	231357056	AAC	3	0.129437	0.013945	0.00671079	Intergenic
chr3	132048751	132048773	AC	2	0.129269	0.040426		Non-CDS	CPNE4
chr3	134052834	134052880	AT	2	0.129175			Non-CDS	SLCO2A1
chr5	54025650	54025682	AAAC	4	0.129123			Non-CDS	ARL15	Yes
chr16	4269811	4269835	AAAC	4	0.129106	0.0757472		Non-CDS	TFAP4
chr9	91603118	91603156	AT	2	0.129018	0.0183141	0.0494219	Non-CDS	ROR2
chr6	99388887	99388939	AC	2	0.128923	0.0866859	0.0383244	Non-CDS	COQ3
chr1	190850497	190850517	AC	2	0.128882	0.0424703	0.0122814	Intergenic
chr4	31726873	31726919	AC	2	0.128844	0.0113978		Intergenic
chr19	16369677	16369709	AC	2	0.128724	0.0779233	0.0218567	Non-CDS	EPS15L1
chr10	49319683	49319735	AT	2	0.128719		0.00684049	Non-CDS	C10orf71
chr2	110972634	110972678	AC	2	0.128663	0.0100791	0.0115007	Non-CDS	ACOXL
chr16	68335361	68335373	AATC	4	0.128596	0.0267875		Non-CDS	PRMT7	Yes
chr6	98163783	98163817	AC	2	0.12859	0.0549518	0.0310701	Intergenic
chr1	190850314	190850328	AT	2	0.128533	0.0372292	0.0122814	Intergenic
chr2	225131073	225131089	AT	2	0.128529	0.0593454		Intergenic
chr9	126184025	126184077	AAGG	4	0.128396	0.0402224		Intergenic
chr17	4863781	4863805	AAT	3	0.12834	0.0572511	0.0229904	Non-CDS	MINK1
chr1	236919757	236919791	AC	2	0.128327	0.0096582		Non-CDS	MTR
chr1	85596408	85596432	AC	2	0.12825	0.0213688	0.0133478	Intergenic
chr15	84503293	84503309	AC	2	0.128238	0.0395329	0.00726633	Intergenic
chr16	17269793	17269826	AAT	3	0.128175	0.0489992		Non-CDS	XYLT1
chr1	157013264	157013300	AC	2	0.128144		0.0143201	Non-CDS	ARHGEF11
chr12	6882003	6882034	AAAC	4	0.12814	0.0535667	0.00836954	Non-CDS	SPSB2
chr12	6882003	6882034	AAAC	4	0.12814	0.0535667	0.00836954	Non-CDS	LRRC23
chr9	116660169	116660205	AC	2	0.128135	0.0282424	0.00842502	Non-CDS	ASTN2	Yes
chr21	29306170	29306212	AC	2	0.128133	0.0248476		Non-CDS	BACH1
chr4	54570965	54571048	AGAT	4	0.128076			Intergenic
chr6	13924904	13924916	CCCG	4	0.127861	0.0129665		Non-CDS	RNF182	Yes
chr2	108650862	108650882	AATG	4	0.127849	0.0140855	0.0068334	Non-CDS	LIMS1	Yes
chr3	191679195	191679219	AC	2	0.12784	0.0364245	0.0160649	Intergenic
chr1	33557618	33557660	AC	2	0.127681	0.0462281	0.0208969	Non-CDS	CSMD2
chr12	41610645	41610667	AT	2	0.127665	0.0511572	0.0277777	Intergenic
chr9	98158837	98158861	AC	2	0.127586	0.0411862		Non-CDS	CORO2A
chr21	19353166	19353181	AAAAC	5	0.127377	0.115969		Intergenic
chr7	117193151	117193183	AC	2	0.127357			Non-CDS	ST7
chr9	91959093	91959157	AAAT	4	0.127311	0.0178376	0.0110018	Intergenic
chr4	94132922	94132952	AAAAC	5	0.127237	0.058695	0.0122713	Intergenic
chr5	96820950	96820995	AAG	3	0.127129	0.118593	0.007439	Intergenic
chr17	12960258	12960273	AAAAC	5	0.127123	0.0448535		Non-CDS	ARHGAP44
chr18	51796664	51796706	AC	2	0.127045	0.0344674		Intergenic
chr4	76036638	76036713	AAAAT	5	0.127011	0.0448373	0.010133	Non-CDS	ART3
chr4	76036638	76036713	AAAAT	5	0.127011	0.0448373	0.010133	Non-CDS	CXCL11
chr22	47118791	47118813	AC	2	0.126966	0.0614233		Non-CDS	TBC1D22A
chr1	27497321	27497366	AGG	3	0.126922	0.00826141		Intergenic
chr7	148099422	148099460	AC	2	0.126885	0.0118155	0.008843	Non-CDS	CNTNAP2	Yes
chr22	30215821	30215851	AC	2	0.126884	0.021775		Intergenic
chr4	99648555	99648587	AC	2	0.126824	0.0340503		Non-CDS	C4orf54
chr1	59195439	59195476	AC	2	0.126659	0.0132903	0.0118915	Intergenic
chr1	231586189	231586235	AG	2	0.126615	0.0103012		Non-CDS	TSNAX-DISC1	Yes
chr3	152357993	152358010	AC	2	0.126566			Non-CDS	MBNL1	Yes
chr6	54835706	54835742	AAT	3	0.126548	0.0364261		Intergenic
chr1	145920875	145920896	AAT	3	0.126475	0.0298199		Non-CDS	ENSG00000289565
chr1	145920875	145920896	AAT	3	0.126475	0.0298199		Non-CDS	RBM8A
chr7	36671599	36671670	AC	2	0.126221			Non-CDS	AOAH
chr11	93877693	93877737	AC	2	0.126157	0.0291048		Intergenic
chr2	13287656	13287700	AC	2	0.126075	0.0174123	0.0215542	Intergenic
chr6	32631734	32631770	AAT	3	0.126057			Non-CDS	HLA-DQA1
chr14	85427374	85427434	AT	2	0.126033	0.0171149		Intergenic
chr6	114509168	114509203	AC	2	0.125981	0.0177783		Intergenic
chr1	21189216	21189231	AAAAC	5	0.125851	0.0164165		Intergenic
chr6	93630469	93630498	AC	2	0.125828	0.0266562		Intergenic
chr7	44626290	44626361	AC	2	0.125792	0.0166943	0.0175261	Non-CDS	OGDH
chr8	20331642	20331657	AAAAG	5	0.125769	0.0132741	0.0349389	Intergenic
chr8	25170587	25170615	AAAC	4	0.125761	0.0285652	0.0263751	Intergenic
chr2	127837963	127837983	AAAG	4	0.125706		0.0122041	Intergenic
chr22	42101112	42101144	AAAT	4	0.125684	0.0110825	0.0104774	Intergenic
chr5	102485254	102485307	AAAT	4	0.125489		0.0359086	Non-CDS	SLCO6A1
chr5	4985418	4985434	AG	2	0.125469			Intergenic
chr6	148682459	148682474	AC	2	0.125462	0.0453489	0.0307357	Intergenic
chr9	88165302	88165362	AT	2	0.12535	0.0218592	0.0077786	Intergenic
chr1	190848983	190848999	AT	2	0.125326	0.0380758	0.0107315	Intergenic
chr10	98282516	98282556	AC	2	0.125303		0.0311009	Intergenic
chr16	4277618	4277645	AAT	3	0.125279	0.0236597		Intergenic
chr14	106306034	106306066	AG	2	0.125184	0.00689542		Intergenic
chr12	111701428	111701440	AGGC	4	0.125183	0.0211838		Non-CDS	ACAD10
chr9	126871183	126871215	AC	2	0.125084	0.0111677	0.00840234	Non-CDS	ZBTB34
chr14	50942823	50942858	AAAAC	5	0.125042			Non-CDS	PYGL
chr5	21051378	21051412	AG	2	0.125016	0.0106167	0.019567	Intergenic
chr2	42573811	42573831	AAAG	4	0.125007	0.0397068		Non-CDS	MTA3
chr6	26552766	26552825	AGAT	4	0.124901			Intergenic
chr14	72860176	72860196	AAAAC	5	0.124852	0.00811522		Non-CDS	DPF3	Yes
chr2	61618364	61618414	AC	2	0.124733	0.0229401		Intergenic
chr17	57047820	57047835	AAGAC	5	0.124712	0.0567359		Intergenic
chr9	42102057	42102097	AAAT	4	0.124623	0.060261	0.0066553	Non-CDS	CNTNAP3B
chr19	11798193	11798213	AGGCC	5	0.124593	0.0236129	0.00715051	Non-CDS	ZNF491
chr11	27716415	27716486	AC	2	0.124579			Non-CDS	BDNF
chr1	231373670	231373716	AC	2	0.12457	0.0171031		Non-CDS	EGLN1	Yes
chr1	231373670	231373716	AC	2	0.12457	0.0171031		Non-CDS	ENSG00000287856
chr4	169187517	169187567	AC	2	0.124562	0.0269854		Non-CDS	SH3RF1
chr2	61143963	61143990	AG	2	0.124552	0.0510288		Non-CDS	C2orf74
chr3	104026579	104026619	AT	2	0.124519	0.0106455		Intergenic
chr17	39654147	39654199	AATG	4	0.124511	0.0213617	0.00684444	Non-CDS	STARD3	Yes
chr2	159463705	159463717	AAT	3	0.124485	0.0303608	0.0373219	Non-CDS	BAZ2B
chr8	124267858	124267882	AAAC	4	0.124428	0.0388066		Intergenic
chr12	112383783	112383819	AAT	3	0.124322	0.0624887		Non-CDS	HECTD4
chr1	206733276	206733307	AC	2	0.124263	0.0655241	0.0244735	Non-CDS	MAPKAPK2
chr2	226428497	226428523	AC	2	0.124213	0.0385115	0.0298382	Intergenic
chr1	220363916	220363964	AC	2	0.123974	0.0431976	0.0121674	Intergenic
chr12	114684488	114684504	AGCG	4	0.123959			Non-CDS	TBX3	Yes
chr9	117174124	117174172	AGAT	4	0.123853	0.0463821		Non-CDS	ASTN2	Yes
chr3	116676270	116676319	AC	2	0.123821	0.023873	0.017339	Non-CDS	LSAMP
chr11	37509134	37509182	AC	2	0.123808	0.0318652		Intergenic
chr3	50466258	50466296	AC	2	0.12377	0.023155	0.00688872	Non-CDS	CACNA2D2
chr3	194417397	194417445	AC	2	0.123752	0.0352965	0.0125762	Non-CDS	ATP13A3	Yes
chr3	27100465	27100519	AC	2	0.123683	0.113459	0.0395354	Intergenic
chr11	14194529	14194567	AC	2	0.123663	0.0656696		Non-CDS	SPON1	Yes
chr1	190750308	190750336	AG	2	0.123628	0.0251675		Intergenic
chr4	44542923	44542951	AC	2	0.123608	0.0253852	0.0148602	Intergenic
chr4	85724492	85724530	AT	2	0.123593	0.0234331	0.0254434	Non-CDS	ARHGAP24
chr16	1586606	1586651	AC	2	0.123538			Non-CDS	IFT140
chr10	77814462	77814506	AT	2	0.123514	0.075194		Non-CDS	DLG5
chr6	60481409	60481433	AAT	3	0.123334			Intergenic
chr1	84731166	84731181	AAAAC	5	0.12331		0.036677	Intergenic
chr1	27496836	27496862	AG	2	0.123254	0.012447		Intergenic
chr3	2647381	2647417	AAAT	4	0.123188	0.00632637		Non-CDS	CNTN4
chr8	102619402	102619422	AAAT	4	0.123174			Intergenic
chr7	86207385	86207430	AAAAC	5	0.123126		0.0309317	Intergenic
chr1	203594576	203594618	AC	2	0.123111	0.0123369	0.0128398	Intergenic
chr11	14139710	14139726	AT	2	0.123093	0.0518845	0.00909742	Non-CDS	SPON1	Yes
chr2	160587063	160587081	AAAAAC	6	0.12301			Intergenic
chr1	236693178	236693216	AC	2	0.122969	0.0888065	0.00894952	Non-CDS	ACTN2
chr1	85576967	85576985	ACCGCC	6	0.122955	0.0288449	0.0143286	Non-CDS	DDAH1
chr1	76915910	76915925	AAT	3	0.122952	0.0179119		Non-CDS	ST6GALNAC5
chr9	17526744	17526756	AATT	4	0.122932	0.0421758		Intergenic
chr14	90927913	90927953	AAAAG	5	0.12284		0.00671414	Non-CDS	RPS6KA5
chr2	214177889	214177935	AT	2	0.122829			Non-CDS	SPAG16	Yes
chr4	99931734	99931752	AT	2	0.122795		0.00873741	Non-CDS	DNAJB14
chr4	143791294	143791310	AG	2	0.122747		0.0127958	Intergenic
chr5	102127674	102127735	AC	2	0.122731	0.0400457	0.0226314	Intergenic
chr4	104939411	104939460	AAAAT	5	0.122726	0.0417722		Intergenic
chr11	66589308	66589337	AT	2	0.12269	0.00632034	0.0181854	Non-CDS	CCDC87
chr6	57386227	57386266	AAC	3	0.122616	0.0162797		Non-CDS	PRIM2	Yes
chr6	91498458	91498486	AC	2	0.122601	0.0164089	0.017396	Intergenic
chr8	17484536	17484556	AAGG	4	0.122566	0.0160572	0.0127099	Intergenic
chr11	65815483	65815498	AAAAC	5	0.122547	0.00665943	0.0590901	Intergenic
chr15	77376001	77376045	AAAT	4	0.122525	0.00874044		Non-CDS	PEAK1
chr20	59397131	59397157	AC	2	0.122501	0.046869		Intergenic
chr14	91169396	91169408	AAG	3	0.122427	0.0469323		Non-CDS	DGLUCY
chr6	57856810	57856846	AC	2	0.122381			Intergenic
chr1	198137520	198137542	AG	2	0.122378	0.0270315		Intergenic
chr12	98047390	98047414	AC	2	0.122268	0.0158142		Intergenic
chr1	164721429	164721451	AC	2	0.122209	0.0118722		Non-CDS	PBX1
chr10	13052939	13052999	AC	2	0.122192		0.00735803	Non-CDS	CCDC3
chr5	35612349	35612363	AT	2	0.122168	0.0193708		Intergenic
chr6	48420643	48420669	AC	2	0.122127	0.017306		Intergenic
chr22	46465302	46465312	ACCCC	5	0.122064			Non-CDS	CELSR1
chr4	54648688	54648700	AATGAT	6	0.121983		0.0279653	Intergenic
chr19	56211031	56211055	AAAC	4	0.121872	0.0105052		Non-CDS	ZSCAN5C
chr3	116869311	116869337	AC	2	0.121802	0.0556228	0.0192692	Non-CDS	LSAMP
chr4	101550298	101550314	AG	2	0.121797			Non-CDS	BANK1
chr17	39951098	39951118	AGGGG	5	0.121707	0.0399135		Intergenic
chr14	26456945	26456991	AC	2	0.121467	0.0262295	0.0108345	Non-CDS	NOVA1
chr6	12334401	12334425	AC	2	0.121424	0.00719652		Intergenic
chr6	61215210	61215238	AC	2	0.121413	0.0266153	0.00709708	Intergenic
chr4	85720259	85720280	AAT	3	0.121332	0.0125365	0.0137593	Non-CDS	ARHGAP24
chr6	2097927	2097942	AAAAC	5	0.121266	0.0318815	0.0334846	Non-CDS	GMDS
chr12	69583047	69583068	AAC	3	0.121187	0.0420864		Intergenic
chr13	32547551	32547575	AAAAAG	6	0.121145	0.0982903	0.0179267	Intergenic
chr6	32609316	32609331	AAT	3	0.121086	0.0249197		Intergenic
chr17	17656650	17656672	AC	2	0.121063	0.0656141		Intergenic
chr4	153152389	153152445	AT	2	0.121059	0.0129479		Non-CDS	TRIM2
chr4	153152389	153152445	AT	2	0.121059	0.0129479		Non-CDS	ENSG00000288637
chr7	87095283	87095317	AC	2	0.121038	0.0360151		Intergenic
chr4	94375240	94375271	AC	2	0.121037	0.0238947	0.00672809	Intergenic
chr14	50209275	50209323	AC	2	0.121013	0.0396015		Non-CDS	SOS2
chr8	25095998	25096033	AAAT	4	0.120979			Intergenic
chr5	52832766	52832812	AC	2	0.120948	0.0187119	0.0139881	Non-CDS	ITGA1
chr12	143827	143867	AC	2	0.120945	0.0204376		Non-CDS	IQSEC3
chr10	84088035	84088087	AGAT	4	0.120878	0.0128949		Intergenic
chr2	107013690	107013712	AC	2	0.120775	0.0101083		Intergenic
chr4	180132329	180132365	AT	2	0.120772	0.0454786		Intergenic
chr3	22033403	22033442	AAT	3	0.120681	0.052559		Non-CDS	ZNF385D
chr6	57831003	57831037	AC	2	0.12057	0.0196257		Intergenic
chr22	41505419	41505455	AAT	3	0.120542	0.0177667		Non-CDS	ACO2	Yes
chr14	72861027	72861083	AC	2	0.120506		0.0152002	Non-CDS	DPF3	Yes
chr12	112247978	112248006	AC	2	0.120495	0.0104902		Non-CDS	HECTD4
chr15	54454802	54454834	AATG	4	0.120384	0.00672005		Non-CDS	UNC13C
chr1	41086554	41086569	AGGGC	5	0.120318		0.0116863	Non-CDS	SCMH1
chr12	103162507	103162539	AC	2	0.120195			Intergenic
chr5	35523619	35523669	AC	2	0.120184	0.0193457		Intergenic
chr9	79344297	79344317	AAAAG	5	0.120169	0.0436122		Intergenic
chr6	75328488	75328504	AAAC	4	0.120114	0.0269974		Non-CDS	FILIP1
chr13	102643202	102643214	AAAG	4	0.120033	0.0165942		Non-CDS	TPP2
chr2	26687141	26687189	AC	2	0.119941	0.0158844		Intergenic
chr4	25601687	25601737	AATAT	5	0.119875	0.0274914		Intergenic
chr11	111955988	111956024	AC	2	0.119791	0.0395379	0.0157293	Non-CDS	DIXDC1
chr3	51726618	51726654	AC	2	0.119764	0.0562043	0.00714799	Intergenic
chr4	156445751	156445769	AG	2	0.119761	0.0117264	0.00716207	Intergenic
chr2	51691493	51691505	AT	2	0.119757	0.0273048	0.0210548	Intergenic
chr2	108798817	108798853	AC	2	0.119741	0.0341554		Non-CDS	CCDC138	Yes
chr6	34354395	34354437	AC	2	0.119716	0.00811385		Non-CDS	NUDT3
chr6	34354395	34354437	AC	2	0.119716	0.00811385		Non-CDS	RPS10-NUDT3
chr19	58035939	58035954	AAAAC	5	0.119688		0.0821404	Non-CDS	ZSCAN1
chr9	6806860	6806926	AGAGGG	6	0.119562			Non-CDS	KDM4C
chr5	35595359	35595371	AAT	3	0.119559	0.015374	0.00874154	Intergenic
chr6	61233487	61233499	AAAG	4	0.119559	0.0250317		Intergenic
chr12	112226193	112226245	AC	2	0.11951	0.019344		Non-CDS	HECTD4
chr1	41295961	41295993	AAAC	4	0.119501		0.0411832	Intergenic
chr7	104066053	104066080	AAT	3	0.119499	0.0448204	0.0075623	Intergenic
chr1	151770079	151770135	AGAGGG	6	0.119469	0.0725378		Non-CDS	OAZ3
chr1	151770079	151770135	AGAGGG	6	0.119469	0.0725378		Non-CDS	TDRKH
chr6	89470616	89470634	AAT	3	0.119406	0.0982171	0.0316762	Non-CDS	ANKRD6
chr21	33321352	33321374	AT	2	0.1194	0.00608526		Intergenic
chr11	14197489	14197521	AAAT	4	0.119368	0.0596177		Non-CDS	SPON1	Yes
chr2	50962518	50962550	AAAC	4	0.119352	0.0236218		Non-CDS	NRXN1	Yes
chr3	188658123	188658158	AAACT	5	0.1193	0.0340691		Non-CDS	LPP	Yes
chr1	42565906	42565938	AC	2	0.119289			Non-CDS	CCDC30
chr9	88163356	88163386	AC	2	0.119254	0.0318492	0.0138429	Intergenic
chr1	164006350	164006395	AAAAT	5	0.11923			Intergenic
chr6	85154750	85154790	AAAAT	5	0.119217	0.0741004	0.00843606	Intergenic
chr5	21787405	21787427	AAAAAC	6	0.119186			Non-CDS	CDH12
chr1	198143032	198143060	AC	2	0.119182	0.0238434	0.0311337	Intergenic
chr3	150400603	150400627	AAAT	4	0.119037	0.0179524		Intergenic
chr2	13595788	13595828	AC	2	0.118942	0.0164311	0.0215536	Intergenic
chr15	84564053	84564073	AAAC	4	0.118855	0.0080443		Intergenic
chr11	109503105	109503170	AC	2	0.118825	0.0107901	0.0151468	Intergenic
chr9	9645451	9645481	AT	2	0.118809	0.0317405	0.00774906	Non-CDS	PTPRD	Yes
chr8	98155910	98155956	AC	2	0.118718	0.00710554	0.0248499	Non-CDS	POP1
chr6	72499434	72499454	AAAC	4	0.11871	0.0387265		Intergenic
chr10	20379171	20379239	AT	2	0.118683		0.0164286	Intergenic
chr1	236911281	236911301	AAAT	4	0.118603	0.0207494		Non-CDS	MTR
chr5	35548303	35548355	AC	2	0.118553		0.0093511	Intergenic
chr6	58257090	58257126	AGAGGG	6	0.118528	0.0182568		Intergenic
chr2	236664436	236664457	AAT	3	0.118517	0.017761		Intergenic
chr7	149516967	149516991	AAAT	4	0.118465			Intergenic
chr3	132144759	132144794	AAAAT	5	0.118412		0.0193491	Non-CDS	CPNE4
chr14	57477487	57477505	AC	2	0.118344	0.0538271		Non-CDS	CCDC198
chr1	190836142	190836154	AC	2	0.118312	0.0334641		Intergenic
chr2	58418857	58418915	AGAT	4	0.118301	0.0238966		Intergenic
chr2	51661298	51661337	AC	2	0.118291	0.0189745	0.0112979	Intergenic
chr16	89850472	89850487	AGG	3	0.118266	0.0340783		CDS	SPIRE2
chr2	102679371	102679385	AT	2	0.11824	0.0119255		Non-CDS	SLC9A2
chr22	41193994	41194042	ATC	3	0.118158	0.0107538		Intergenic
chr11	66602450	66602464	AG	2	0.118149	0.00644417	0.0217501	Non-CDS	CCS
chr11	66709181	66709196	AAAAT	5	0.118149	0.00644417	0.0217501	Non-CDS	SPTBN2
chr18	51767868	51767934	AGC	3	0.118124	0.0572201	0.0111345	Intergenic
chr5	144697608	144697644	AT	2	0.118023	0.0291504	0.0105779	Intergenic
chr2	183212000	183212052	AC	2	0.118007	0.0451558		Intergenic
chr3	14292002	14292026	AAAC	4	0.117969	0.0971617	0.051703	Intergenic
chr17	7884447	7884493	AT	2	0.117966		0.00742533	Non-CDS	CHD3
chr17	7884447	7884493	AT	2	0.117966		0.00742533	Non-CDS	NAA38
chr1	24663879	24663915	AAT	3	0.117933	0.00807293	0.0166554	Non-CDS	SRRM1
chr16	12818428	12818458	AAAAC	5	0.117875	0.0400532		Intergenic
chr3	189296972	189296990	AAG	3	0.11778	0.00807218		Non-CDS	TPRG1
chr2	44906499	44906515	AAAC	4	0.117726	0.0325687		Intergenic
chr1	229519792	229519836	AAAT	4	0.117705	0.0555204		Non-CDS	ABCB10
chr4	99546317	99546329	AAAG	4	0.117676	0.0569665		Non-CDS	TRMT10A
chr14	98831450	98831486	AC	2	0.117661	0.0578407	0.00710352	Intergenic
chr22	48236755	48236773	AT	2	0.117649	0.0238403		Intergenic
chr9	94292608	94292642	AC	2	0.117644		0.0246886	Non-CDS	ZNF169
chr2	15245603	15245675	ATCC	4	0.117641	0.015148		Non-CDS	NBAS	Yes
chr2	82427798	82427817	AT	2	0.117534			Intergenic
chr11	18631558	18631573	AAAAG	5	0.117441	0.00882495		Non-CDS	SPTY2D1
chr7	100776319	100776346	AGGG	4	0.117439			Non-CDS	ZAN
chr2	180187142	180187175	AAT	3	0.11731	0.0335422	0.0158506	Intergenic
chr9	77149161	77149177	AAAC	4	0.117273	0.00971027		Intergenic
chr1	158976869	158976917	AT	2	0.117169	0.0163873		Non-CDS	PYHIN1
chr3	150491665	150491705	AAAAT	5	0.117148	0.0110255	0.0161701	Intergenic
chr2	2985809	2985829	AC	2	0.117081	0.0183014	0.0119699	Intergenic
chr7	86319437	86319463	AC	2	0.117042	0.00650249		Intergenic
chr17	6441132	6441182	AC	2	0.117031	0.0231258		Intergenic
chr8	80171359	80171401	AAGCCC	6	0.116994	0.0118752		Non-CDS	TPD52
chr8	80171359	80171401	AAGCCC	6	0.116994	0.0118752		CDS	TPD52
chr6	114517615	114517641	AC	2	0.116989	0.0425394	0.0135755	Intergenic
chr8	32640246	32640295	AC	2	0.116944	0.0209761		Non-CDS	NRG1
chr13	111185962	111186006	AC	2	0.116907			Non-CDS	ARHGEF7
chr2	106929881	106929901	AAAC	4	0.116903	0.0267508		Intergenic
chr8	21052699	21052723	AC	2	0.116847	0.00606435		Intergenic
chr13	19169245	19169261	AT	2	0.116664		0.027985	Intergenic
chr18	66734403	66734429	AC	2	0.116659	0.0193794	0.0188331	Intergenic
chr5	146976109	146976151	AAT	3	0.116625	0.0502047	0.0104203	Non-CDS	PPP2R2B
chr7	51947777	51947809	AC	2	0.11662	0.0296115		Intergenic
chr4	156471426	156471464	AC	2	0.116605	0.00893991		Intergenic
chr16	15944842	15944881	AAT	3	0.116563	0.0184063	0.0128241	Intergenic
chr7	86187239	86187271	AAAT	4	0.116552	0.0279356	0.00730523	Intergenic
chr3	77246317	77246361	AC	2	0.116474	0.00984208		Non-CDS	ROBO2
chr5	25901595	25901635	AAAT	4	0.116451	0.0541025		Intergenic
chr12	122586072	122586097	AAAAC	5	0.11645		0.0148169	Non-CDS	KNTC1
chr8	18353383	18353406	AC	2	0.116441	0.0896979	0.0146003	Intergenic
chr1	227256949	227256991	AC	2	0.116405	0.00974762		Non-CDS	CDC42BPA
chr1	55908394	55908472	AT	2	0.116398			Intergenic
chr9	7636179	7636223	AC	2	0.116386	0.0315161	0.0164637	Intergenic
chr3	76141061	76141077	AT	2	0.116384			Non-CDS	ROBO2
chr11	37956260	37956308	AAAT	4	0.116376	0.0917048	0.00604761	Intergenic
chr17	2135997	2136047	AC	2	0.116361	0.0613057	0.0204122	Non-CDS	SMG6
chr6	150890288	150890300	AAAC	4	0.116316		0.00704954	Non-CDS	MTHFD1L
chr4	152602240	152602276	AC	2	0.116307	0.0240821		Intergenic
chr17	39616192	39616216	AAAG	4	0.116301	0.0179604	0.00697817	Intergenic
chr15	71624999	71625027	AAAC	4	0.116301			Non-CDS	THSD4
chr11	27618963	27619006	AC	2	0.116216	0.00777752		Intergenic
chr15	56224468	56224496	AC	2	0.116211	0.0307948	0.0191765	Non-CDS	RFX7	Yes
chr21	15078864	15078886	AC	2	0.116204			Intergenic
chr18	76667953	76667969	AC	2	0.11612			Intergenic
chr2	73141618	73141650	AAAT	4	0.116083	0.0449657	0.0305628	Non-CDS	RAB11FIP5
chr5	50575138	50575172	AC	2	0.116026	0.0331087	0.0252505	Intergenic
chr11	71090626	71090667	AC	2	0.116002		0.0188217	Non-CDS	SHANK2
chr16	86352972	86352987	AAAAG	5	0.115955	0.0201779		Intergenic
chr1	46623538	46623590	AAGC	4	0.115923	0.0595765		Intergenic
chr8	3776808	3776824	AT	2	0.115871	0.0356063		Non-CDS	CSMD1
chr1	73441818	73441892	AT	2	0.115706	0.113833	0.0188521	Intergenic
chr17	4441984	4442018	AC	2	0.115657	0.0374937	0.0768665	Non-CDS	SPNS3
chr9	80562721	80562751	AT	2	0.115653	0.0407574		Intergenic
chr19	35064152	35064182	AGGC	4	0.11551	0.0568591	0.0155023	Non-CDS	HPN
chr5	42809894	42809909	AAG	3	0.11543	0.0225735		Non-CDS	SELENOP
chr12	53694264	53694280	AC	2	0.115309		0.00965605	Intergenic
chr14	81335020	81335048	AC	2	0.115305	0.0143587	0.0172999	Non-CDS	STON2
chr3	133773486	133773522	AC	2	0.115273	0.0250378		Non-CDS	TF	Yes
chr1	198508289	198508301	AT	2	0.115157	0.0211086		Intergenic
chr3	124623400	124623428	AC	2	0.11504		0.00677701	Non-CDS	KALRN	Yes
chr2	172034406	172034432	AC	2	0.115031	0.0150501	0.0133706	Non-CDS	METAP1D
chr10	119528845	119528877	AAAT	4	0.115006	0.0341248		Non-CDS	RGS10
chr16	89790398	89790442	AAAT	4	0.114992	0.0384752		Non-CDS	FANCA	Yes
chr12	72954655	72954695	AC	2	0.114972	0.0804335		Intergenic
chr10	47030959	47030983	AATG	4	0.114938	0.0224558		Intergenic
chr2	108825275	108825295	AAAC	4	0.11493	0.0527712		Non-CDS	CCDC138	Yes
chr6	13960657	13960693	AC	2	0.114916	0.0154367		Non-CDS	RNF182	Yes
chr5	8265288	8265328	AAAT	4	0.114841	0.0123221	0.032724	Intergenic
chr12	14830537	14830579	AC	2	0.114818		0.0177586	Non-CDS	C12orf60
chr12	14830537	14830579	AC	2	0.114818		0.0177586	Non-CDS	ART4
chr18	45585139	45585157	AGG	3	0.114816			Non-CDS	SLC14A2
chr2	51627906	51627935	AC	2	0.114785	0.0237788		Intergenic
chr2	186015512	186015554	AC	2	0.114768	0.0258365		Intergenic
chr6	54117947	54117995	AAC	3	0.114742		0.0590054	Non-CDS	MLIP
chr9	127736259	127736289	AC	2	0.11472			Non-CDS	TOR2A
chr1	158440904	158440916	AAG	3	0.114715	0.0421619		Intergenic
chr2	175585146	175585160	AT	2	0.114647	0.0389406	0.03746	Intergenic
chr8	12632861	12632891	AAC	3	0.11464	0.0505644		Intergenic
chr7	63098679	63098701	AT	2	0.114636			Intergenic
chr19	9783545	9783567	AT	2	0.114629	0.048868	0.0175733	Non-CDS	ZNF846
chr1	57448770	57448820	AC	2	0.114621	0.0292143		Non-CDS	DAB1	Yes
chr17	36182339	36182355	AC	2	0.114602	0.0491061	0.00636839	Intergenic
chr6	54955153	54955191	AC	2	0.114504	0.0100198		Intergenic
chr1	21141378	21141405	AC	2	0.114454	0.0109401		Non-CDS	EIF4G3
chr1	10199370	10199382	AAC	3	0.114397		0.00756565	Intergenic
chr4	75966268	75966314	AC	2	0.114335		0.028461	Non-CDS	SDAD1
chr12	33736739	33736769	AT	2	0.11431	0.0538346		Intergenic
chr12	93456289	93456325	AGAT	4	0.11431	0.0305488	0.0121322	Intergenic
chr12	114701472	114701504	AC	2	0.114292			Intergenic
chr10	120059974	120060018	AAAT	4	0.114258	0.0161253		Intergenic
chr17	38953126	38953168	AC	2	0.114246		0.0123089	Non-CDS	FBXO47
chr10	7164747	7164793	AC	2	0.114198	0.0156979		Non-CDS	SFMBT2
chr3	15889069	15889119	AG	2	0.114158			Intergenic
chr6	60747849	60747867	AT	2	0.114089		0.0131878	Intergenic
chr12	111576086	111576136	AACAT	5	0.114007			Non-CDS	ATXN2
chr20	49694638	49694705	AAAGGG	6	0.113985	0.0574268	0.00648694	Non-CDS	B4GALT5
chr10	120571094	120571132	AC	2	0.113743	0.0243739		Non-CDS	PLPP4
chr9	64929685	64929709	AAT	3	0.113693	0.0554406	0.00848334	Intergenic
chr10	96657658	96657680	AC	2	0.113659	0.0193199	0.013814	Non-CDS	PIK3AP1
chr13	47124555	47124595	AC	2	0.11364	0.0195238		Intergenic
chr2	48417085	48417129	AC	2	0.113589	0.0206084		Intergenic
chr11	111849038	111849058	AAAG	4	0.113312	0.00937307	0.00988693	Non-CDS	ALG9
chr11	111849038	111849058	AAAG	4	0.113312	0.00937307	0.00988693	Non-CDS	ENSG00000258529
chr11	65557855	65557895	AGC	3	0.113303	0.0868174	0.0269434	CDS	LTBP3
chr11	14589329	14589385	AT	2	0.113293	0.0116162		Non-CDS	PSMA1
chr1	75368644	75368672	AC	2	0.113262		0.00619705	Non-CDS	SLC44A5
chr6	113744261	113744287	AT	2	0.113259	0.0261181	0.00849984	Intergenic
chr12	112506947	112506992	ATC	3	0.113247	0.0133358		Non-CDS	PTPN11
chr16	89784709	89784733	AAGGGG	6	0.113244	0.0392246		Non-CDS	FANCA	Yes
chr9	118961661	118961691	AT	2	0.113185	0.0599941		Intergenic
chr17	39933065	39933081	AAGG	4	0.113126			Non-CDS	LRRC3C
chr10	129487981	129488041	AC	2	0.1131		0.0092421	Non-CDS	MGMT
chr6	105703840	105703892	AC	2	0.113092	0.044867	0.0430126	Intergenic
chr4	143791321	143791343	AC	2	0.113073		0.0131668	Intergenic
chr4	82054773	82054791	AC	2	0.113071	0.0247477	0.00824751	Intergenic
chr17	39901528	39901549	AAC	3	0.113063	0.00961355		Intergenic
chr4	90694798	90694828	AC	2	0.113042			Non-CDS	CCSER1	Yes
chr1	121026309	121026343	AC	2	0.113033	0.0560594	0.104098	Intergenic
chr12	81605633	81605704	AGAT	4	0.113022		0.0137882	Non-CDS	PPFIA2
chr3	2620505	2620519	AT	2	0.112984	0.0119672		Non-CDS	CNTN4
chr9	89700725	89700750	AAAAT	5	0.112957			Intergenic
chr13	70774129	70774163	AC	2	0.112945	0.00801664	0.0180095	Intergenic
chr2	204164827	204164847	AT	2	0.112908	0.0109533	0.0240862	Intergenic
chr19	52430845	52430868	AAAAAG	6	0.112907			Non-CDS	ZNF534
chr1	161078293	161078317	AAAT	4	0.112844	0.0159872	0.011827	Non-CDS	NECTIN4
chr4	128001831	128001851	AAAAC	5	0.112835			Non-CDS	ABHD18
chr4	29918627	29918665	AC	2	0.112721	0.0227164		Intergenic
chr5	89409600	89409644	AC	2	0.112692			Intergenic
chr11	43271996	43272037	ATC	3	0.112663	0.0379505	0.0195871	Intergenic
chr2	108854393	108854405	AAAC	4	0.112657	0.0698193		Non-CDS	CCDC138	Yes
chr7	36204803	36204819	AAAC	4	0.112623	0.0306121		Non-CDS	EEPD1
chr8	107375158	107375182	AAAC	4	0.112585	0.0346147	0.0115055	Non-CDS	ANGPT1
chr9	98918724	98918768	AC	2	0.112567	0.0156883	0.00667867	Intergenic
chr14	91543824	91543849	AATAT	5	0.11256	0.02151		Intergenic
chr18	52655957	52655987	AC	2	0.112463	0.0333029	0.0137346	Non-CDS	DCC
chr5	2821228	2821260	AC	2	0.112446		0.0102752	Intergenic
chr10	104620424	104620470	AC	2	0.112378		0.00718817	Intergenic
chr6	94217051	94217079	AC	2	0.112337	0.0522396	0.0277715	Intergenic
chr14	83355713	83355816	AGCAT	5	0.11231	0.0594334		Intergenic
chr19	3110787	3110817	AAAAC	5	0.1123	0.0156064	0.026714	Non-CDS	GNA11
chr13	67431284	67431298	AT	2	0.112281	0.028762	0.00705379	Intergenic
chr1	10320716	10320742	AAAT	4	0.112249			Non-CDS	KIF1B
chr15	31663247	31663283	AC	2	0.112219	0.0067914	0.00647977	Non-CDS	OTUD7A
chr5	144748342	144748388	AC	2	0.11213	0.0101859		Intergenic
chr1	22795466	22795496	AAAAC	5	0.112077	0.0206327	0.0312668	Non-CDS	EPHB2
chr2	153635394	153635460	AT	2	0.112075	0.120317	0.0461938	Intergenic
chr15	84361266	84361312	AC	2	0.112065			Intergenic
chr1	98031802	98031848	AC	2	0.111962	0.0196907	0.0223068	Intergenic
chr11	66634583	66634595	AATG	4	0.111939		0.0189254	Non-CDS	RBM14-RBM4
chr1	235522042	235522070	AAAAC	5	0.111877			Intergenic
chr6	116657005	116657025	AC	2	0.111818	0.0346713		Non-CDS	ZUP1
chr10	112985861	112985893	AC	2	0.111809		0.0120266	Non-CDS	TCF7L2	Yes
chr16	82517348	82517393	AC	2	0.111794	0.0217479	0.00866653	Intergenic
chr22	41105397	41105409	AAAC	4	0.11178	0.0429064		Non-CDS	EP300	Yes
chr7	92902020	92902040	AC	2	0.111769	0.0181989		Intergenic
chr4	120583850	120583895	AC	2	0.111756	0.00702111		Intergenic
chr1	158517751	158517775	AAC	3	0.111749	0.0403909		Intergenic
chr7	118510865	118510917	AT	2	0.111727			Intergenic
chr19	35173582	35173594	AAAC	4	0.111707	0.0483042	0.00808563	Intergenic
chr11	115839838	115839852	AT	2	0.111622	0.0409947	0.00899628	Intergenic
chr8	5724717	5724735	AGAGGG	6	0.111532	0.0309392	0.0065122	Intergenic
chr3	139851588	139851622	AC	2	0.111492	0.0399409		Intergenic
chr7	6516108	6516136	AAAT	4	0.111428	0.0192033		Non-CDS	GRID2IP
chr12	72940750	72940768	AG	2	0.111418	0.0465768		Intergenic
chr9	134568889	134568919	AC	2	0.111393			Intergenic
chr3	104026553	104026567	AC	2	0.111391	0.00673076		Intergenic
chr3	17732721	17732745	AAAT	4	0.111343	0.0236027		Non-CDS	TBC1D5
chr5	17414715	17414737	AT	2	0.111278	0.0669741		Intergenic
chr7	122013309	122013339	ATC	3	0.111278	0.0194992		CDS	PTPRZ1
chr8	16007596	16007636	AGAT	4	0.111259	0.017484		Intergenic
chr7	149611446	149611478	AAAC	4	0.11125			Intergenic
chr2	185457114	185457179	AAAAT	5	0.111249			Intergenic
chr12	95558740	95558760	AAAC	4	0.111207	0.0272218		Intergenic
chr1	73079010	73079033	AC	2	0.111166	0.0721417		Intergenic
chr8	64863638	64863650	AC	2	0.111137			Intergenic
chr7	92901555	92901591	AC	2	0.11109	0.00988229		Intergenic
chr11	15379371	15379399	AAAT	4	0.111074	0.0363129		Intergenic
chr6	57374274	57374306	AAAT	4	0.111064	0.00688281		Non-CDS	PRIM2	Yes
chr15	89895880	89895908	AAAC	4	0.110992	0.0247044	0.0101473	Non-CDS	AP3S2
chr15	89895880	89895908	AAAC	4	0.110992	0.0247044	0.0101473	Non-CDS	ARPIN-AP3S2
chr15	89895880	89895908	AAAC	4	0.110992	0.0247044	0.0101473	Non-CDS	ARPIN
chr5	56798945	56798963	AC	2	0.110923	0.0580939	0.0299787	Intergenic
chr9	980603	980623	AT	2	0.110899	0.00781376		Non-CDS	DMRT3
chr18	61116787	61116836	AG	2	0.110862	0.062119	0.00660749	Intergenic
chr5	177936189	177936207	AG	2	0.110848		0.00618067	Intergenic
chr6	61608333	61608353	AC	2	0.110801	0.0331968	0.0118651	Intergenic
chr2	214195304	214195336	AGAT	4	0.110779	0.0201231	0.0103156	Non-CDS	SPAG16	Yes
chr2	136903926	136903974	AC	2	0.110761		0.0174686	Non-CDS	THSD7B
chr18	6667449	6667485	AC	2	0.11076	0.068617		Intergenic
chr6	24943487	24943505	AAT	3	0.110756	0.00629771		Non-CDS	RIPOR2
chr1	10226973	10226989	AAAC	4	0.110714		0.00925458	Non-CDS	KIF1B
chr6	58286732	58286789	ATC	3	0.110674	0.00669727		Intergenic
chr14	57895565	57895627	AG	2	0.110666	0.00680538		Non-CDS	SLC35F4
chr2	225194488	225194500	AC	2	0.110661	0.0385137	0.0148174	Intergenic
chr15	84252739	84252754	AACTG	5	0.11065	0.00962036		Intergenic
chr11	27717861	27717893	AC	2	0.110646	0.0213288		Non-CDS	BDNF
chr12	99424623	99424661	AC	2	0.110625	0.0811273	0.0491611	Non-CDS	ANKS1B
chr6	117635856	117635927	AG	2	0.110586	0.099222		Intergenic
chr16	10735507	10735535	AAAT	4	0.110578	0.0162521	0.0493162	Intergenic
chr16	68277926	68277947	AAT	3	0.110569	0.00714978		Non-CDS	SLC7A6	Yes
chr4	3550585	3550645	AAAT	4	0.110562	0.0219698	0.0375015	Intergenic
chr1	12607848	12607877	AC	2	0.110546	0.0206409	0.0212751	Non-CDS	DHRS3	Yes
chr3	64574721	64574733	AC	2	0.110545	0.00650974	0.011064	Non-CDS	ADAMTS9
chr6	12046846	12046876	AC	2	0.110528			Non-CDS	HIVEP1
chr12	52128851	52128875	AAAC	4	0.110467	0.0620564		Intergenic
chr2	105616639	105616669	AAC	3	0.110444	0.00750186		Intergenic
chr11	120132266	120132286	AG	2	0.110429	0.0322066		Non-CDS	TRIM29
chr4	151250513	151250529	AG	2	0.110326	0.0095257		Non-CDS	SH3D19
chr1	42281203	42281218	AAAAT	5	0.110283			Non-CDS	FOXJ3	Yes
chr4	97404449	97404493	AC	2	0.110274	0.0263118		Non-CDS	STPG2	Yes
chr9	85166044	85166088	AAAAT	5	0.110252	0.00856226	0.0180463	Intergenic
chr11	102771813	102771843	AC	2	0.110207	0.0239406		Non-CDS	MMP10
chr5	25514631	25514699	AATAT	5	0.110185	0.0225037		Intergenic
chr6	98098364	98098401	AC	2	0.110079	0.0464987		Intergenic
chr1	211983842	211983857	AAAAC	5	0.110035	0.0166087		Non-CDS	INTS7
chr13	102683569	102683603	AC	2	0.110015	0.0337275		Intergenic
chr4	69151303	69151341	AC	2	0.109964	0.0284145	0.00607209	Intergenic
chr6	80750360	80750372	AAT	3	0.109862	0.0446829		Intergenic
chr2	134193676	134193728	AC	2	0.109853	0.0373122	0.00728762	Non-CDS	MGAT5
chr11	49136704	49136728	AAAC	4	0.1098	0.0214205		Intergenic
chr17	45111361	45111407	AC	2	0.109799	0.0326292		Non-CDS	PLCD3
chr3	53054678	53054757	AAAAA	5	0.109748	0.0121815	0.00827603	Non-CDS	ENSG00000272305
chr3	116692701	116692737	AC	2	0.109728	0.0503325		Non-CDS	LSAMP
chr8	3599126	3599182	AC	2	0.109672			Non-CDS	CSMD1
chr7	20178262	20178298	AC	2	0.109646	0.0155485	0.0121194	Non-CDS	MACC1
chr1	231283980	231284020	AAAT	4	0.109572		0.011655	Intergenic
chr5	25834219	25834275	AT	2	0.109533		0.00809967	Intergenic
chr7	92880081	92880123	AG	2	0.109499	0.0200258		Intergenic
chr18	39381656	39381692	AATG	4	0.109499			Intergenic
chr2	41686496	41686522	AC	2	0.109481			Intergenic
chr1	214450134	214450162	AAAT	4	0.109465	0.00847577		Non-CDS	PTPN14
chr1	231387237	231387257	AC	2	0.109439	0.0137987	0.00631749	Non-CDS	EGLN1	Yes
chr1	231387237	231387257	AC	2	0.109439	0.0137987	0.00631749	Non-CDS	ENSG00000287856
chr13	95343273	95343323	AAAAT	5	0.109424			Intergenic
chr6	43279759	43279783	AAC	3	0.109423	0.0381402		Non-CDS	TTBK1
chr1	70008021	70008035	AT	2	0.10941	0.0585517	0.0165033	Non-CDS	LRRC7
chr14	57865990	57866014	CCG	3	0.109301	0.0294985		Non-CDS	SLC35F4
chr1	120650329	120650377	AC	2	0.109121	0.0286792		Intergenic
chr4	99165160	99165174	AT	2	0.109088	0.0132076	0.013158	Intergenic
chr22	30162319	30162351	AC	2	0.109088			Non-CDS	HORMAD2
chr1	238549963	238550003	AC	2	0.10906	0.0119456		Intergenic
chr6	27927040	27927066	AC	2	0.109005		0.00752482	Intergenic
chr6	55043351	55043384	AAC	3	0.108973		0.02124	Intergenic
chr6	1387338	1387372	AC	2	0.10897	0.0185447		Intergenic
chr12	119572921	119573012	AAGG	4	0.108926			Intergenic
chr2	46518476	46518526	AC	2	0.108859			Non-CDS	ATP6V1E2	Yes
chr1	245581927	245581963	AAGG	4	0.108853	0.0198017		Non-CDS	KIF26B
chr12	53611453	53611473	AAAC	4	0.108849		0.00844156	Non-CDS	ATF7-NPFF
chr12	53611453	53611473	AAAC	4	0.108849		0.00844156	Non-CDS	ATF7	Yes
chr7	92625220	92625260	AC	2	0.108842	0.0121137		Non-CDS	CDK6
chr22	26902552	26902619	AGGG	4	0.108801			Intergenic
chr20	59393534	59393562	ATCC	4	0.108741	0.0323702		Intergenic
chr14	72814345	72814362	AG	2	0.108724	0.00841308		Non-CDS	DPF3	Yes
chr1	229212405	229212426	AAT	3	0.108721		0.010118	Intergenic
chr7	32492522	32492534	AAC	3	0.108692	0.0502503		Non-CDS	LSM5
chr14	54639802	54639828	AC	2	0.108676	0.055246	0.0164276	Non-CDS	SAMD4A
chr6	72521534	72521564	AC	2	0.108594	0.0316198		Intergenic
chr3	14205425	14205464	AAT	3	0.108576	0.0292027		Intergenic
chr10	29664677	29664709	AT	2	0.108558	0.0243973		Non-CDS	SVIL
chr9	21787619	21787647	AAAT	4	0.10851	0.0324652	0.0089521	Intergenic
chr1	63229859	63229891	AAAT	4	0.108469			Intergenic
chr4	181805598	181805626	AC	2	0.108438	0.0170878	0.0188467	Intergenic
chr11	104697469	104697530	AG	2	0.108414			Intergenic
chr7	92658571	92658608	AG	2	0.108397			Non-CDS	CDK6
chr4	45066503	45066544	AG	2	0.108394	0.031974		Intergenic
chr4	160882261	160882304	AC	2	0.108389		0.0310576	Intergenic
chr11	80721949	80721974	AAAAG	5	0.108348	0.0135638	0.0190672	Intergenic
chr11	10919289	10919301	AAG	3	0.108335	0.0490883	0.0138602	Intergenic
chr12	53691101	53691119	AAT	3	0.10833		0.00633638	Intergenic
chr2	227241693	227241705	AT	2	0.108328	0.0424703		Non-CDS	COL4A3
chr6	83339978	83339993	AAAAG	5	0.108311		0.0940324	Non-CDS	ME1
chr10	30293124	30293148	AAAT	4	0.108289			Intergenic
chr11	115873555	115873577	AC	2	0.108252	0.0273277	0.00846666	Intergenic
chr1	73525295	73525323	AC	2	0.108242	0.0714664	0.0196602	Intergenic
chr9	35030326	35030342	AAGG	4	0.108223	0.0375784		Intergenic
chr22	41234365	41234401	AAT	3	0.108215			Non-CDS	CHADL
chr19	38461155	38461171	AAAC	4	0.108199	0.0678576	0.0203199	Non-CDS	RYR1
chr1	10356899	10356931	AAAT	4	0.108192			Non-CDS	KIF1B
chr16	58697828	58697850	AAAAAT	6	0.108151	0.0783477		Intergenic
chr4	145814607	145814635	AAAC	4	0.108117		0.0162971	Non-CDS	ZNF827	Yes
chr6	118156670	118156700	AAAAT	5	0.108099	0.0395909		Non-CDS	SLC35F1
chr2	15533674	15533730	AC	2	0.108092			Non-CDS	NBAS	Yes
chr16	15633176	15633206	AC	2	0.108006	0.0549423		Non-CDS	MARF1
chr1	170242921	170242935	AC	2	0.107957	0.00998656	0.0215074	Intergenic
chr13	102637542	102637563	AAC	3	0.10795	0.0209156		Non-CDS	TPP2
chr2	213817214	213817274	AT	2	0.107944	0.00640432	0.00819254	Non-CDS	SPAG16	Yes
chr11	98823705	98823735	AAAAT	5	0.107941	0.0426799		Intergenic
chr1	227326637	227326649	AATG	4	0.107855	0.0248954	0.00852839	Intergenic
chr14	62158162	62158198	AC	2	0.107841			Intergenic
chr1	69760956	69760983	AC	2	0.107829	0.00644566	0.00758726	Non-CDS	LRRC7
chr15	77083508	77083522	AG	2	0.107812	0.00720705		Non-CDS	TSPAN3
chr2	59218959	59219009	AC	2	0.107811	0.0380481		Intergenic
chr8	63665348	63665390	AT	2	0.10781			Intergenic
chr1	166545952	166545998	AC	2	0.107743	0.0131874		Intergenic
chr17	60143757	60143774	AC	2	0.107729	0.00772997		Intergenic
chr12	94532531	94532559	AAAT	4	0.107708		0.011196	Intergenic
chr14	47695320	47695336	AT	2	0.107707	0.0361693		Intergenic
chr11	79422249	79422283	AC	2	0.107706	0.0185341	0.00793083	Non-CDS	TENM4
chr1	234474246	234474288	AC	2	0.107696			Non-CDS	TARBP1
chr2	205869793	205869845	ATCC	4	0.10766	0.0171626		Intergenic
chr5	68437151	68437179	AC	2	0.107658	0.0473423		Intergenic
chr20	14786195	14786238	AG	2	0.107514		0.0105069	Non-CDS	MACROD2	Yes
chr1	73167490	73167524	AC	2	0.107382	0.0711112		Intergenic
chr6	88895230	88895270	AC	2	0.107377	0.00811549		Non-CDS	RNGTT
chr3	124610853	124610868	AAAAG	5	0.107375			Non-CDS	KALRN	Yes
chr3	128580371	128580427	AC	2	0.107347	0.0181833	0.0506574	Intergenic
chr4	25307494	25307542	AC	2	0.107307	0.0216575	0.0130894	Intergenic
chr3	116819728	116819742	AT	2	0.107304	0.0370177	0.0164275	Non-CDS	LSAMP
chr2	225164722	225164740	AGC	3	0.107278	0.0546015	0.0148296	Intergenic
chr4	46268070	46268085	AAC	3	0.107245	0.0102129	0.0134348	Non-CDS	GABRA2
chr1	23636884	23636909	AT	2	0.107205	0.0172876	0.0369527	Intergenic
chr6	7964748	7964769	AAT	3	0.107112	0.0277185	0.00656832	Non-CDS	BLOC1S5-TXNDC5
chr10	12838658	12838682	AAAT	4	0.107096	0.0122052		Intergenic
chr7	73484273	73484355	ACAG	4	0.107072	0.0198642		Non-CDS	BAZ1B
chr7	51226523	51226595	ACTC	4	0.107072	0.0765512	0.00887788	Non-CDS	COBL
chr16	76704657	76704699	AT	2	0.107069	0.0321892	0.0283113	Non-CDS	ENSG00000287694
chr18	62382787	62382821	AAAC	4	0.107067	0.0580494		Non-CDS	TNFRSF11A
chr6	110051748	110051794	AT	2	0.107061		0.0156421	Intergenic
chr12	9736020	9736046	AT	2	0.107059	0.00886635		Intergenic
chr11	25522760	25522794	AC	2	0.107025	0.0146427	0.0306013	Intergenic
chr2	37172827	37172843	AAAC	4	0.107022	0.0304457	0.00974431	Non-CDS	SULT6B1
chr11	58160439	58160475	AAC	3	0.106984	0.0229211		Non-CDS	OR9Q1	Yes
chr12	95280525	95280555	AC	2	0.106982	0.00973731	0.0277665	Non-CDS	VEZT
chr10	5035291	5035303	AAAC	4	0.106982	0.0234337	0.012821	Non-CDS	AKR1C3
chr8	53631439	53631487	AGAT	4	0.106956	0.00640464		Intergenic
chr3	150585518	150585530	AC	2	0.106901	0.0295405		Non-CDS	EIF2A
chr3	150585518	150585530	AC	2	0.106901	0.0295405		Non-CDS	SERP1
chr10	28742714	28742756	AC	2	0.106822		0.0188736	Intergenic
chr9	33150977	33150993	AAGG	4	0.106818			Non-CDS	B4GALT1
chr1	236646975	236647021	AAAAAT	6	0.106802	0.074348		Intergenic
chr6	23959120	23959160	AC	2	0.1068	0.0353694		Intergenic
chr8	43301444	43301474	AT	2	0.106793	0.0209119	0.0104689	Non-CDS	POTEA
chr9	126576343	126576369	AC	2	0.106791	0.0173633		Intergenic
chr1	143236826	143236871	AATCG	5	0.106785	0.0640817	0.101889	Intergenic
chr14	72850808	72850822	AC	2	0.106783	0.00608201		Non-CDS	DPF3	Yes
chr15	61654786	61654834	AC	2	0.10675	0.0349859	0.00657835	Intergenic
chr4	129413078	129413122	AC	2	0.106667			Intergenic
chr5	32177024	32177052	AAAT	4	0.106654	0.027544	0.00704458	Intergenic
chr10	105932601	105932621	AC	2	0.106623	0.0184054		Intergenic
chr10	60997065	60997105	AC	2	0.106567	0.0385087		Non-CDS	RHOBTB1
chr16	63492319	63492347	AC	2	0.10654			Intergenic
chr9	79119353	79119391	AC	2	0.106496			Intergenic
chr9	97352927	97353013	AT	2	0.10647		0.0111385	Non-CDS	CCDC180
chr13	21280759	21280779	AGAT	4	0.106445	0.0529183		Intergenic
chr1	42596742	42596762	AAAC	4	0.106432			Non-CDS	CCDC30
chr2	48862535	48862571	AC	2	0.106401			Intergenic
chr12	105610143	105610187	AC	2	0.106397	0.0116017	0.0417181	Intergenic
chr11	77133659	77133674	AAAAC	5	0.106377			Non-CDS	MYO7A
chr2	4408878	4408890	AAAC	4	0.106351	0.0168086	0.0678431	Intergenic
chr8	99633807	99633845	AC	2	0.10634	0.0138324	0.00783184	Non-CDS	VPS13B
chr19	48774302	48774318	AAAC	4	0.10634	0.0442273		Intergenic
chr14	48778561	48778599	AC	2	0.106333		0.012848	Intergenic
chr13	83578493	83578517	AAAG	4	0.106289		0.0444273	Intergenic
chr1	235532298	235532312	AT	2	0.106284			Intergenic
chr21	33368257	33368277	AC	2	0.106276	0.00899721		Intergenic
chr9	126410142	126410174	AC	2	0.106272		0.0134044	Non-CDS	MVB12B
chr1	40613647	40613696	AT	2	0.106268	0.0284583	0.00745904	Intergenic
chr4	96157957	96157989	AC	2	0.106161	0.0147403		Intergenic
chr3	194362127	194362157	AC	2	0.10616			Non-CDS	LRRC15
chr8	137970657	137970715	AT	2	0.106156	0.0274912		Intergenic
chr11	81075166	81075204	AC	2	0.106151	0.0567112		Intergenic
chr1	36202410	36202452	AAT	3	0.106141			Intergenic
chr22	40586886	40586943	AGC	3	0.106089		0.0132712	Non-CDS	MRTFA
chr4	69190098	69190110	AAT	3	0.10599	0.00652628		Intergenic
chr17	2066653	2066695	AC	2	0.105955	0.018193		Non-CDS	SMG6
chr2	73144655	73144675	AAAAG	5	0.10595	0.0419606	0.0189322	Non-CDS	RAB11FIP5
chr2	107043681	107043703	AC	2	0.105929			Intergenic
chr6	24586310	24586330	AAAC	4	0.10589	0.0582478	0.0153473	Non-CDS	KIAA0319
chr6	55049660	55049700	AT	2	0.105876	0.0328599	0.0183714	Intergenic
chr1	16101472	16101527	AAAAT	5	0.105867	0.0151841	0.00667914	Intergenic
chr2	175142836	175142860	AC	2	0.105803	0.0273546	0.0222281	Non-CDS	ATF2
chr1	46914443	46914456	AT	2	0.105789	0.0271773	0.0122064	Intergenic
chr1	83465245	83465287	AAC	3	0.105743	0.038147		Intergenic
chr1	23235836	23235900	AAAAT	5	0.10569	0.0678144	0.00739664	Intergenic
chr6	133356747	133356793	AC	2	0.105666	0.13314	0.0119745	Non-CDS	EYA4
chr6	116732075	116732123	AT	2	0.105655	0.00745063	0.00916643	Non-CDS	KPNA5	Yes
chr16	76712035	76712051	AC	2	0.105575	0.0302716	0.0123402	Non-CDS	ENSG00000287694
chr1	42406691	42406707	ACAT	4	0.105537	0.0141214	0.00956209	Non-CDS	RIMKLA
chr6	13969106	13969133	AAC	3	0.10552	0.0192415		Non-CDS	RNF182	Yes
chr1	195841182	195841204	AT	2	0.105475			Intergenic
chr9	129142323	129142357	AC	2	0.105438	0.066551		Non-CDS	PTPA
chr9	129142323	129142357	AC	2	0.105438	0.066551		Non-CDS	ENSG00000235007
chr20	48162211	48162247	AAAC	4	0.105396	0.0292697		Intergenic
chr6	44191137	44191211	AT	2	0.105344			Intergenic
chr6	49515881	49515901	AAAG	4	0.105343	0.0200684		Non-CDS	GLYATL3
chr9	82989223	82989245	AC	2	0.105327	0.0273797	0.0165278	Non-CDS	RASEF
chr6	150168534	150168564	AAAAC	5	0.105251	0.0264838	0.0177093	Non-CDS	PPP1R14C
chr10	85292667	85292689	AC	2	0.105223	0.00620954	0.0528685	Intergenic
chr10	27455955	27455989	AC	2	0.105216	0.00696622	0.0375905	Intergenic
chr1	198516808	198516838	AC	2	0.105212			Intergenic
chr9	67571273	67571303	AC	2	0.105188	0.112484	0.0716723	Intergenic
chr5	98156067	98156111	AC	2	0.10515	0.0163579	0.00737858	Intergenic
chr3	50381982	50382022	AC	2	0.105126	0.102302	0.0416484	Non-CDS	CACNA2D2
chr2	230626826	230626850	AATC	4	0.105088	0.00793013		Intergenic
chr2	40918005	40918025	AC	2	0.105077			Intergenic
chr1	198508534	198508554	AGAT	4	0.105065	0.0247399		Intergenic
chr6	91432275	91432311	AC	2	0.105005	0.0395553		Intergenic
chr3	61643261	61643315	AG	2	0.104913	0.0123365	0.0483147	Non-CDS	PTPRG
chr11	14329053	14329121	AC	2	0.10491	0.0444297		Non-CDS	RRAS2	Yes
chr1	158573159	158573181	AC	2	0.104881	0.0266136		Intergenic
chr9	85176099	85176129	AAT	3	0.104836	0.0642052	0.0108739	Intergenic
chr19	57928993	57929011	AAAAAC	6	0.104804	0.0695075	0.0105958	Non-CDS	ZNF418
chr14	68598238	68598262	AATG	4	0.104795	0.0147296		Non-CDS	RAD51B	Yes
chr4	25251807	25251829	AAC	3	0.104647	0.0139757	0.0317753	Non-CDS	PI4K2B
chr4	72690420	72690452	AC	2	0.104626	0.0890721		Intergenic
chr5	169167172	169167205	AAAAAC	6	0.104608	0.022702		Non-CDS	SLIT3	Yes
chr1	235215548	235215581	AC	2	0.104574	0.0406329	0.0079771	Non-CDS	ARID4B
chr8	117965964	117965976	AAAT	4	0.104567	0.0130055		Non-CDS	EXT1
chr2	21093560	21093588	AC	2	0.104544	0.0307747		Intergenic
chr12	9155469	9155518	AAC	3	0.104526	0.0374184	0.0116438	Non-CDS	PZP
chr20	25834099	25834139	AAAT	4	0.104496	0.0218869	0.00790443	Intergenic
chr3	50216757	50216787	AAAAC	5	0.104494	0.0544922	0.00628369	Non-CDS	SLC38A3
chr1	33618020	33618042	AG	2	0.10446			Non-CDS	CSMD2
chr7	137788636	137788682	AC	2	0.104455			Non-CDS	DGKI
chr6	61974934	61974982	AAAT	4	0.104455	0.0252552		Non-CDS	KHDRBS2	Yes
chr3	170203552	170203572	AAAG	4	0.104357			Intergenic
chr4	54921293	54921327	AC	2	0.104332	0.00845767		Intergenic
chr9	85295421	85295469	AAAT	4	0.104315	0.0289879		Intergenic
chr2	136844463	136844503	AG	2	0.104166	0.0294537		Non-CDS	THSD7B
chr7	21139996	21140045	AG	2	0.104086	0.0137294	0.0183527	Intergenic
chr14	73396322	73396362	AC	2	0.104068	0.0783382	0.0106242	Non-CDS	NUMB
chr12	43915751	43915767	AAAG	4	0.104056	0.00829829	0.0264794	Non-CDS	TMEM117
chr12	111919190	111919220	AAAAC	5	0.103986			Intergenic
chr17	80533728	80533756	AAAT	4	0.103973	0.00939091	0.00647908	Intergenic
chr14	56345910	56345952	AC	2	0.10396	0.00718246	0.00924097	Intergenic
chr8	17461524	17461567	AC	2	0.103935	0.0222416	0.010911	Intergenic
chr5	26203348	26203368	AT	2	0.103934	0.111733	0.0401127	Intergenic
chr3	132846606	132846640	AC	2	0.103901	0.0368899	0.0374619	Intergenic
chr15	28795112	28795138	AC	2	0.1039			Intergenic
chr6	148456875	148456902	AAT	3	0.103888	0.00658993	0.0140544	Non-CDS	SASH1
chr6	117501334	117501355	AAC	3	0.103881	0.0346955	0.0264154	Non-CDS	ENSG00000282218
chr6	117501334	117501355	AAC	3	0.103881	0.0346955	0.0264154	Non-CDS	DCBLD1
chr8	124564692	124564720	AC	2	0.103879	0.0139963	0.0218539	Non-CDS	NDUFB9
chr8	124564692	124564720	AC	2	0.103879	0.0139963	0.0218539	Non-CDS	MTSS1
chr2	47409344	47409384	AAAT	4	0.103867	0.0196676	0.0211668	Non-CDS	MSH2
chr10	26593564	26593600	AAT	3	0.103863	0.0154563		Intergenic
chr1	26013627	26013647	AT	2	0.103854	0.021928		Intergenic
chr5	112473981	112474019	AC	2	0.103843	0.0245658	0.021369	Intergenic
chr5	54057989	54058017	AAAT	4	0.103832		0.014945	Non-CDS	ARL15	Yes
chr5	4191543	4191575	AC	2	0.103784	0.047794		Intergenic
chr10	66680165	66680211	AAAC	4	0.103693	0.00864495	0.0179083	Non-CDS	CTNNA3	Yes
chr1	157816785	157816825	AGAT	4	0.103692	0.0397643	0.013522	Non-CDS	FCRL1
chr4	101540794	101540824	AC	2	0.103691	0.015483		Non-CDS	BANK1
chr4	151281669	151281697	AAAT	4	0.10369	0.0157743		Non-CDS	SH3D19
chr4	151281669	151281697	AAAT	4	0.10369	0.0157743		Non-CDS	PRSS48
chr12	112212789	112212813	AAAT	4	0.103669	0.00891161		Non-CDS	HECTD4
chr4	155513319	155513361	ACACTC	6	0.103665	0.0449782	0.00902403	Intergenic
chr3	81628743	81628783	AT	2	0.103647	0.00850245		Non-CDS	GBE1
chr2	46486417	46486437	AC	2	0.103543			Non-CDS	TMEM247
chr4	31918893	31918948	AC	2	0.10354		0.00794555	Intergenic
chr14	97152987	97153029	AC	2	0.103504	0.0297969	0.0304787	Intergenic
chr19	44455365	44455389	AAGG	4	0.103481			Intergenic
chr1	44502748	44502769	AAT	3	0.10345	0.0309486	0.00829829	Non-CDS	RNF220
chr19	8113995	8114007	AAAT	4	0.103444			Non-CDS	FBN3	Yes
chr9	7591896	7591932	AC	2	0.103419	0.00745968	0.0123612	Intergenic
chr12	72922805	72922821	AT	2	0.103391	0.0230175		Intergenic
chr8	144847181	144847193	AGAGGG	6	0.103379	0.0462367		Non-CDS	ZNF7	Yes
chr8	144847181	144847193	AGAGGG	6	0.103379	0.0462367		Non-CDS	COMMD5
chr14	104820655	104820689	AC	2	0.103372		0.0110885	Intergenic
chr2	217074387	217074423	AC	2	0.103372	0.0581984		Intergenic
chr14	105529713	105529731	CCG	3	0.103352	0.0178034	0.00695626	CDS	TMEM121
chr1	246706875	246706915	AC	2	0.103332			Intergenic
chr20	59188657	59188685	AAAT	4	0.103307			Non-CDS	ZNF831
chr1	4277226	4277256	AC	2	0.103286	0.0376297		Intergenic
chr1	156882248	156882264	AC	2	0.10327	0.00705194	0.00829301	Non-CDS	NTRK1
chr5	61581977	61581989	ATCC	4	0.10327	0.039275	0.0279127	Intergenic
chr2	13105336	13105360	AT	2	0.103225	0.0511043	0.0301867	Intergenic
chr20	47989106	47989141	AC	2	0.103214	0.0106263		Intergenic
chr22	30133456	30133484	AT	2	0.103212	0.00689483		Non-CDS	HORMAD2
chr3	145081512	145081522	AAAAC	5	0.103148	0.0391983		Intergenic
chr22	16685304	16685332	AAAT	4	0.103131	0.0123001	0.0101664	Intergenic
chr9	83709588	83709622	AC	2	0.103131	0.0425635	0.0275986	Non-CDS	UBQLN1
chr1	222603629	222603641	AAAT	4	0.10313	0.0344999		Intergenic
chr6	76779602	76779648	AT	2	0.103118			Intergenic
chr6	32605533	32605564	AAAT	4	0.103114	0.0236408	0.00653896	Intergenic
chr8	107451317	107451341	AC	2	0.103114	0.0323594	0.01102	Non-CDS	ANGPT1
chr9	36802754	36802788	AC	2	0.10311	0.00754382	0.016433	Intergenic
chr1	196487410	196487477	AC	2	0.103046	0.019883		Non-CDS	KCNT2	Yes
chr5	58995043	58995059	AAAC	4	0.103041	0.0163659		Non-CDS	PDE4D
chr6	116726062	116726084	AC	2	0.103036	0.00777407		Non-CDS	KPNA5	Yes
chr9	120879054	120879066	AAAG	4	0.103024	0.038352	0.0236422	Non-CDS	PHF19	Yes
chr13	109481508	109481534	AG	2	0.103019	0.0123435		Intergenic
chr4	143977888	143977902	AT	2	0.103017			Intergenic
chr1	157546451	157546501	AAACC	5	0.102978	0.0342291		Non-CDS	FCRL5
chr1	225728954	225728979	AAAAG	5	0.102976			Intergenic
chr17	43086110	43086148	AC	2	0.102951		0.0283024	Non-CDS	BRCA1
chr6	48618799	48618869	AT	2	0.102897		0.018684	Intergenic
chr5	24863248	24863296	AT	2	0.102884	0.0230846	0.00619786	Intergenic
chr7	92901912	92901940	AC	2	0.102869	0.0208682		Intergenic
chr4	98821766	98821824	AC	2	0.102843	0.0416681		Intergenic
chr9	40478627	40478673	AT	2	0.102769	0.0170215	0.0173696	Intergenic
chr6	151724575	151724608	AC	2	0.102737	0.00988999		Non-CDS	ESR1
chr6	60544139	60544167	AC	2	0.102736			Intergenic
chr6	53461723	53461745	AC	2	0.102733	0.0442075	0.0121016	Intergenic
chr22	43323592	43323632	ATCC	4	0.102704	0.0517388	0.00821461	Non-CDS	SCUBE1	Yes
chr15	24353692	24353728	AC	2	0.102647		0.016081	Intergenic
chr2	73146227	73146239	AG	2	0.102631	0.0416293	0.0204607	Non-CDS	RAB11FIP5
chr7	104249357	104249387	AC	2	0.102631	0.0363133		Intergenic
chr3	6461315	6461333	AT	2	0.102608	0.0139438	0.00619852	Intergenic
chr12	112229328	112229364	AAAC	4	0.102581			Non-CDS	HECTD4
chr16	76631750	76631766	AC	2	0.10258	0.0196574	0.00852135	Non-CDS	ENSG00000287694
chr9	89763020	89763054	AC	2	0.102572	0.0334699	0.0905548	Intergenic
chr16	29587240	29587260	AAAC	4	0.102559		0.023441	Intergenic
chr5	99295633	99295667	AC	2	0.102522			Intergenic
chr3	2640631	2640653	AC	2	0.102488			Non-CDS	CNTN4
chr2	13077214	13077251	AG	2	0.102482	0.0489626	0.0264864	Intergenic
chr16	77075737	77075773	AAAT	4	0.102476	0.0219723		Intergenic
chr1	230452095	230452115	AAAT	4	0.10247	0.0152974		Intergenic
chr5	73816955	73816984	AAAAC	5	0.102468			Non-CDS	ARHGEF28
chr10	110792142	110792190	AGAT	4	0.102465	0.0103682	0.047193	Non-CDS	RBM20
chr1	42291026	42291106	AGAT	4	0.102447		0.0128312	Non-CDS	FOXJ3	Yes
chr4	147159769	147159783	AT	2	0.102446	0.115688	0.0791502	Intergenic
chr12	9467563	9467587	AC	2	0.102403	0.0244805		Intergenic
chr8	92632723	92632751	AC	2	0.102397	0.0481054		Intergenic
chr6	61619438	61619466	AAAC	4	0.102378	0.0210645	0.0164235	Intergenic
chr12	72965479	72965519	AT	2	0.102332	0.0546259		Intergenic
chr14	21493739	21493764	AAAAC	5	0.102329		0.00609554	Non-CDS	TOX4
chr1	149301182	149301218	AC	2	0.102303	0.0176526		Intergenic
chr14	88287675	88287725	AC	2	0.102286	0.0116697	0.0246053	Non-CDS	KCNK10
chr1	55899263	55899309	AC	2	0.102277			Intergenic
chr2	225183221	225183261	AAAAC	5	0.102255	0.0297474		Intergenic
chr18	58112361	58112409	AAAT	4	0.102237	0.0574866		Non-CDS	NEDD4L
chr8	129630076	129630096	AAAAC	5	0.102216	0.0524753		Intergenic
chr4	3585067	3585079	AC	2	0.102179	0.0464886	0.00794551	Intergenic
chr20	44988534	44988568	AT	2	0.102146	0.0180524	0.0120803	Non-CDS	STK4
chr11	14230765	14230788	AAGG	4	0.102145	0.0418545		Non-CDS	SPON1	Yes
chr12	112274706	112274731	AAAAC	5	0.102144	0.00667081		Non-CDS	HECTD4
chr6	97925843	97925865	AC	2	0.102123	0.065607	0.00735493	Intergenic
chr1	158551744	158551774	AC	2	0.102086	0.0510947	0.00780314	Non-CDS	OR6Y1	Yes
chr9	120959233	120959265	AAAG	4	0.102073	0.0185305	0.0164283	Non-CDS	C5	Yes
chr17	32991916	32991928	AGC	3	0.102058	0.0323287	0.00606542	Non-CDS	SPACA3
chr9	130652467	130652487	AAAT	4	0.101997	0.00934798		Intergenic
chr12	95243399	95243417	AAGCTG	6	0.101988	0.0285265	0.0275722	Non-CDS	VEZT
chr10	94220377	94220419	AT	2	0.101982			Non-CDS	PLCE1	Yes
chr17	67641784	67641823	AAT	3	0.101977	0.0171288		Non-CDS	PITPNC1
chr12	97936994	97937050	AC	2	0.101935	0.0279177	0.00952992	Intergenic
chr5	152226575	152226625	AC	2	0.101933	0.0625557		Intergenic
chr10	31159980	31160060	AGAT	4	0.101886	0.038237		Intergenic
chr9	116595323	116595347	AAC	3	0.10188			Non-CDS	ASTN2	Yes
chr12	41651488	41651506	AT	2	0.101858	0.0653303	0.0630513	Intergenic
chr1	17337126	17337172	AAAT	4	0.101826	0.0157431		Non-CDS	PADI4
chr1	221205399	221205427	AC	2	0.101817	0.0660641		Intergenic
chr2	118826345	118826375	AG	2	0.10176			Intergenic
chr5	96806962	96806987	AAAAC	5	0.101754	0.0754574		Non-CDS	ERAP1
chr16	7989242	7989268	AC	2	0.101743	0.0140879		Intergenic
chr17	30930046	30930086	AAAT	4	0.101709			Non-CDS	ADAP2
chr7	137997728	137997758	AAAAT	5	0.101649	0.051137		Non-CDS	CREB3L2
chr7	72068491	72068507	AAAC	4	0.10163			Non-CDS	CALN1
chr17	7276159	7276179	AAAT	4	0.101626		0.0187301	Intergenic
chr18	57124938	57124982	AT	2	0.101604	0.0256497	0.00829829	Intergenic
chr6	151115297	151115330	AAC	3	0.101593	0.0160687	0.0142435	Intergenic
chr2	192126832	192126864	AAAC	4	0.101584	0.0196831	0.0204298	Non-CDS	TMEFF2
chr1	237182104	237182136	AAAT	4	0.101579	0.0308805		Non-CDS	RYR2
chr2	49214870	49214882	AAGGGC	6	0.101558	0.029147		Intergenic
chr7	36660309	36660321	AAAC	4	0.101544	0.026729	0.0524052	Non-CDS	AOAH
chr16	71093029	71093047	AC	2	0.101538	0.025491		Non-CDS	HYDIN
chr5	141498972	141499028	AAGG	4	0.101515		0.0192153	Non-CDS	PCDHGA1
chr5	141498972	141499028	AAGG	4	0.101515		0.0192153	Non-CDS	PCDHGA2
chr5	141498972	141499028	AAGG	4	0.101515		0.0192153	Non-CDS	PCDHGA3
chr5	141498972	141499028	AAGG	4	0.101515		0.0192153	Non-CDS	PCDHGB1
chr5	141498972	141499028	AAGG	4	0.101515		0.0192153	Non-CDS	PCDHGA4
chr5	141498972	141499028	AAGG	4	0.101515		0.0192153	Non-CDS	PCDHGB2
chr5	141498972	141499028	AAGG	4	0.101515		0.0192153	Non-CDS	PCDHGA5
chr5	141498972	141499028	AAGG	4	0.101515		0.0192153	Non-CDS	PCDHGB3
chr5	141498972	141499028	AAGG	4	0.101515		0.0192153	Non-CDS	PCDHGA6
chr5	141498972	141499028	AAGG	4	0.101515		0.0192153	Non-CDS	PCDHGA7
chr5	141498972	141499028	AAGG	4	0.101515		0.0192153	Non-CDS	PCDHGB4
chr5	141498972	141499028	AAGG	4	0.101515		0.0192153	Non-CDS	PCDHGA8
chr5	141498972	141499028	AAGG	4	0.101515		0.0192153	Non-CDS	PCDHGB5
chr5	141498972	141499028	AAGG	4	0.101515		0.0192153	Non-CDS	PCDHGA9
chr5	141498972	141499028	AAGG	4	0.101515		0.0192153	Non-CDS	PCDHGB6
chr5	141498972	141499028	AAGG	4	0.101515		0.0192153	Non-CDS	PCDHGA10
chr5	141498972	141499028	AAGG	4	0.101515		0.0192153	Non-CDS	PCDHGB7
chr5	141498972	141499028	AAGG	4	0.101515		0.0192153	Non-CDS	PCDHGA11
chr5	141498972	141499028	AAGG	4	0.101515		0.0192153	Non-CDS	PCDHGA12
chr5	141498972	141499028	AAGG	4	0.101515		0.0192153	Non-CDS	PCDHGC3
chr5	141498972	141499028	AAGG	4	0.101515		0.0192153	Non-CDS	PCDHGC4
chr5	141498972	141499028	AAGG	4	0.101515		0.0192153	Non-CDS	PCDHGC5
chr10	23433317	23433339	AAAG	4	0.101507	0.0184297	0.00924327	Intergenic
chr1	42056847	42056879	AC	2	0.10149	0.0285891		Intergenic
chr2	106932974	106933010	AC	2	0.10144	0.0149127		Intergenic
chr8	64907504	64907548	AC	2	0.101423	0.0492716		Intergenic
chr8	99044854	99044900	AC	2	0.101392	0.0483912	0.0120647	Non-CDS	VPS13B
chr12	54386174	54386210	AC	2	0.101377	0.00822186	0.0132	Non-CDS	ZNF385A	Yes
chr5	173366743	173366758	AAT	3	0.101362	0.0618366	0.018419	Intergenic
chr5	42823167	42823185	AT	2	0.101321	0.0155943		Non-CDS	SELENOP
chr6	76500136	76500176	AC	2	0.101309	0.00722394		Intergenic
chr15	83464989	83465025	AAT	3	0.101212	0.0631742	0.0253288	Non-CDS	SH3GL3
chr2	15507406	15507424	AGC	3	0.101172	0.0141264		Non-CDS	NBAS	Yes
chr16	31522821	31522835	AT	2	0.101155			Intergenic
chr1	189873361	189873391	AC	2	0.101136	0.00811255		Intergenic
chr18	40887656	40887690	AC	2	0.101088	0.00648846		Intergenic
chr15	65853628	65853660	AC	2	0.101074	0.020167	0.0151464	Non-CDS	RAB11A
chr10	129515153	129515165	AGC	3	0.101059	0.00692621		Non-CDS	MGMT
chr1	227216121	227216149	AT	2	0.101033	0.00718598	0.00636494	Non-CDS	CDC42BPA
chr4	44439901	44439945	AAAT	4	0.101014	0.0105798		Non-CDS	KCTD8
chr10	64200590	64200630	AC	2	0.100991		0.0170682	Intergenic
chr1	5249032	5249072	AC	2	0.100984		0.0098846	Intergenic
chr11	14138352	14138364	AAT	3	0.100981	0.0580882	0.00834188	Non-CDS	SPON1	Yes
chr11	14713696	14713737	AC	2	0.100956	0.00924161	0.0132747	Non-CDS	PDE3B	Yes
chr7	33838653	33838693	AC	2	0.100857	0.0132323	0.0347711	Non-CDS	BBS9
chr13	49839196	49839236	AC	2	0.100811		0.0709997	Intergenic
chr18	27978248	27978260	AAAC	4	0.100788	0.0150841		Non-CDS	CDH2
chr3	170196703	170196727	AAAT	4	0.10074			Intergenic
chr14	86764237	86764305	AGAT	4	0.100726	0.0425583		Intergenic
chr18	27960020	27960058	AC	2	0.100712	0.0273622		Non-CDS	CDH2
chr11	26191306	26191363	AC	2	0.100689	0.0433246		Non-CDS	ANO3	Yes
chr6	89936713	89936728	AAC	3	0.100664	0.0202912		Non-CDS	BACH2
chr9	110164511	110164523	AAAT	4	0.100645			Non-CDS	PALM2AKAP2
chr2	226424724	226424790	AG	2	0.100622	0.0616099	0.0438277	Intergenic
chr1	236952953	236952977	AC	2	0.100586	0.00989631		Intergenic
chr17	51427433	51427453	AAAAC	5	0.100586	0.0133466		Intergenic
chr10	104800244	104800260	AT	2	0.100577	0.0293554	0.0321558	Non-CDS	SORCS3
chr5	173807454	173807470	AC	2	0.100576	0.0104406	0.0152379	Intergenic
chr16	89871119	89871131	AAGGGC	6	0.10057	0.0236762	0.00861795	Non-CDS	SPIRE2
chr17	33662625	33662669	AAAT	4	0.100568	0.0174764	0.0109234	Non-CDS	ASIC2
chr18	36447489	36447501	AAAC	4	0.100538		0.00748109	Non-CDS	FHOD3
chr8	10334166	10334216	AC	2	0.100515			Non-CDS	MSRA
chr8	107450706	107450730	AC	2	0.1005		0.00639	Non-CDS	ANGPT1
chr5	159604742	159604792	AT	2	0.100455	0.0558528	0.0086001	Intergenic
chr11	37549377	37549418	AC	2	0.100438	0.00771828		Intergenic
chr14	57727116	57727152	AT	2	0.100402	0.0104465		Non-CDS	SLC35F4
chr5	25841926	25841971	AAT	3	0.100367	0.0102887		Intergenic
chr3	46430695	46430751	AGATAT	6	0.100346	0.0248903		Intergenic
chr13	90344572	90344622	AT	2	0.100345	0.0810034		Intergenic
chr12	112528868	112528892	AAAAAC	6	0.100344	0.0249784		Intergenic
chr6	102231936	102231964	AAAT	4	0.100279	0.0113961		Intergenic
chr3	28166515	28166548	AAAAAG	6	0.100269	0.0383341		Intergenic
chr8	3784132	3784151	AG	2	0.100261	0.0252397		Non-CDS	CSMD1
chr18	71600064	71600100	AT	2	0.100245	0.0583045	0.0218906	Intergenic
chr5	104868229	104868253	AC	2	0.100239	0.0122799	0.00720091	Intergenic
chr6	31212574	31212601	AAAC	4	0.10023	0.0531251		Intergenic
chr5	4886923	4886957	AC	2	0.100228	0.0673267		Intergenic
chr1	146052799	146052837	AT	2	0.100224	0.0205412	0.0192024	Intergenic
chr8	91317940	91317958	AT	2	0.100206	0.0173945	0.0149696	Non-CDS	SLC26A7
chr1	73170205	73170221	AAAC	4	0.100202	0.065569		Intergenic
chr14	89191949	89191995	AT	2	0.100195	0.0183862		Non-CDS	FOXN3	Yes
chr12	111591757	111591775	AAC	3	0.100193			Non-CDS	ATXN2
chr4	120941707	120941735	AAAC	4	0.100183			Intergenic
chr17	13660625	13660717	AT	2	0.100134	0.0245043		Intergenic
chr5	53382059	53382087	AATT	4	0.100115	0.0255772	0.00640808	Intergenic
chr12	97399820	97399852	AC	2	0.10011			Intergenic
chr1	17967245	17967265	AATG	4	0.100062	0.0593239	0.0123886	Intergenic
chr1	11988085	11988109	AC	2	0.100059		0.00973431	Non-CDS	MFN2	Yes
chr17	22416063	22416099	AC	2	0.100031	0.0248589		Intergenic
chr3	6859487	6859511	AAC	3	0.10003	0.00953737		Non-CDS	GRM7
chr1	73201317	73201329	AT	2	0.0995416	0.108663	0.00868022	Intergenic
chr11	123423242	123423266	AC	2	0.0974189	0.116624	0.0411524	Non-CDS	GRAMD1B
chr11	73777474	73777526	AAAT	4	0.0973196	0.105661		Intergenic
chr1	73349190	73349210	AC	2	0.0970363	0.115492	0.0141525	Intergenic
chr1	240531688	240531727	AAAAG	5	0.0929163	0.103947		Non-CDS	GREM2	Yes
chr10	110633300	110633332	AAAAT	5	0.0916741	0.0265602	0.107339	Intergenic
chr2	44867688	44867734	AC	2	0.0908528	0.113373	0.035204	Intergenic
chr18	73537458	73537474	AT	2	0.0902633	0.127217	0.0587631	Intergenic
chr5	96889832	96889864	AC	2	0.0891659	0.124244		Non-CDS	ERAP2
chr3	58377607	58377637	AAAAG	5	0.087495	0.125453		Non-CDS	PXK
chr5	105738381	105738402	AAC	3	0.0860164	0.0720524	0.135386	Intergenic
chr3	170815022	170815071	AG	2	0.0825976	0.109451	0.0268526	Non-CDS	ENSG00000285218
chr11	92078672	92078696	AAT	3	0.0805042	0.103177	0.0406757	Intergenic
chr12	101947927	101947945	AT	2	0.0783256	0.121885	0.0346572	Non-CDS	DRAM1
chr3	191528566	191528646	AGAT	4	0.0767806	0.121119	0.029986	Intergenic
chr9	87721169	87721233	AGGC	4	0.0746203	0.112595		Intergenic
chr8	4099176	4099224	AC	2	0.0742117		0.100588	Non-CDS	CSMD1
chr9	2084371	2084417	AC	2	0.0740905	0.102294	0.0185277	Non-CDS	SMARCA2
chr9	128544389	128544401	AAAT	4	0.0717568		0.109354	Non-CDS	GLE1
chr5	173822490	173822519	AC	2	0.0676025	0.138202	0.0767122	Intergenic
chr17	46572972	46573020	AGGG	4	0.0658931	0.129847		Non-CDS	ARL17A
chr12	97139929	97139945	AAAT	4	0.0652432	0.104372	0.00896972	Intergenic
chr2	139257109	139257125	AT	2	0.0628407	0.122715		Intergenic
chr7	50635552	50635567	AAAAC	5	0.0628187	0.115923		Non-CDS	GRB10
chr8	26964412	26964495	AT	2	0.0627617	0.144253		Intergenic
chr19	16504602	16504632	AAAC	4	0.0619963	0.103319		Non-CDS	ENSG00000141979
chr19	16504602	16504632	AAAC	4	0.0619963	0.103319		Non-CDS	C19orf44
chr8	36505533	36505605	AG	2	0.0600861	0.116052		Intergenic
chr1	73390036	73390066	AAAAC	5	0.0589794	0.101694	0.0169289	Intergenic
chr2	145047550	145047626	AAGG	4	0.0542546	0.124965		Intergenic
chr1	97279494	97279522	AAAC	4	0.0541148	0.100367	0.0387643	Non-CDS	DPYD
chr5	51807775	51807819	AC	2	0.0520627	0.109743	0.0431418	Intergenic
chr12	122689108	122689128	AAAT	4	0.0495816	0.100664	0.00640752	Intergenic
chr6	2999761	2999812	CCCCG	5	0.0493138	0.112884	0.0931367	Non-CDS	NQO2
chr17	33932742	33932762	AT	2	0.048145		0.147726	Non-CDS	ASIC2
chr9	40512554	40512570	AT	2	0.0471851	0.114173		Intergenic
chr12	110891312	110891352	AAAC	4	0.0466732	0.107777		Non-CDS	CCDC63
chr12	83748626	83748638	AGGG	4	0.0464369	0.100822		Intergenic
chr12	44909729	44909769	AC	2	0.0462407		0.105881	Non-CDS	NELL2
chr2	90267796	90267820	AAAAAC	6	0.0445796	0.104543	0.0139361	Intergenic
chr11	19954874	19954896	AC	2	0.0440694	0.104791	0.0376968	Non-CDS	NAV2
chr2	87393905	87393917	AT	2	0.0424002	0.148581	0.0427205	Intergenic
chr8	112296557	112296576	AAAT	4	0.0408527	0.142863	0.0471708	Non-CDS	CSMD3
chr17	21337286	21337336	AC	2	0.0401801	0.170217	0.0675651	Intergenic
chr3	112323811	112323841	AAAAC	5	0.0388731	0.103594	0.0260212	Intergenic
chr21	8449924	8449936	AGGC	4	0.0386267		0.114145	Intergenic
chr8	132230434	132230483	AG	2	0.0377617	0.117545	0.0125706	Non-CDS	KCNQ3
chr22	48925036	48925056	AC	2	0.0375893	0.107132		Intergenic
chr7	90750154	90750202	AC	2	0.0350953	0.108982	0.0221779	Non-CDS	CDK14
chr4	3169004	3169024	AAAG	4	0.0349488	0.0313158	0.123954	Non-CDS	HTT
chr17	12645963	12645980	AC	2	0.0313295	0.128445	0.0279551	Intergenic
chr17	36180537	36180575	AC	2	0.0311301	0.105071	0.0111592	Intergenic
chr5	107420571	107420583	AAC	3	0.0284931	0.109582	0.0283258	Non-CDS	EFNA5	Yes
chr14	69638424	69638475	AC	2	0.0274975	0.00718008	0.126425	Non-CDS	SUSD6
chr18	61601941	61601971	AAAAC	5	0.0272941	0.111492		Intergenic
chr13	45427739	45427759	AAAAG	5	0.0272282	0.0301752	0.132624	Intergenic
chr6	51699921	51699957	AC	2	0.0271613	0.103181		Non-CDS	PKHD1
chr6	98748638	98748680	AC	2	0.0228843	0.108001	0.00956707	Intergenic
chr8	135052	135064	AC	2	0.0228544	0.113978	0.0310346	Intergenic
chr2	129761389	129761424	AAAAG	5	0.0225439		0.143158	Intergenic
chr12	60008145	60008173	AC	2	0.0186672	0.108337	0.0334109	Intergenic
chr20	20963390	20963426	AC	2	0.0182205	0.108693		Intergenic
chr16	87859914	87859944	AAAAC	5	0.018073		0.105143	Non-CDS	SLC7A5
chr4	47485872	47485900	AC	2	0.017302	0.118681	0.040611	Non-CDS	ATP10D
chr9	29308139	29308148	AAC	3	0.0170359	0.104013	0.0143129	Intergenic
chr6	5562696	5562728	AC	2	0.0166212	0.101557	0.0263122	Non-CDS	FARS2	Yes
chr18	77774404	77774452	AT	2	0.0161119	0.116689	0.00784424	Intergenic
chr1	149528946	149528976	AC	2	0.0154987	0.135293		Non-CDS	ENSG00000286185
chr1	149528946	149528976	AC	2	0.0154987	0.135293		Non-CDS	NBPF19
chr13	55306291	55306303	AAT	3	0.0149627	0.101144	0.0203135	Intergenic
chr8	16799358	16799392	AG	2	0.0142729	0.11002	0.0200418	Intergenic
chr19	31662020	31662056	AC	2	0.011786		0.112091	Intergenic
chr16	22502892	22502908	AAAT	4	0.0110563	0.126522	0.0480221	Non-CDS	NPIPB5
chr16	34574672	34574687	AATGG	5	0.00997542	0.122922	0.0252323	Intergenic
chr2	134462151	134462175	AG	2	0.00928077	0.122381	0.00813671	Non-CDS	TMEM163
chr20	40315626	40315690	AATG	4	0.00869715	0.110638	0.0726958	Intergenic
chr21	18669773	18669815	AAT	3	0.00810331	0.112457	0.014511	Intergenic
chr11	91819573	91819626	AC	2	0.00735747	0.111027		Intergenic
chr3	146424995	146425009	AT	2	0.00720709	0.103041	0.0225835	Non-CDS	PLSCR2
chr1	212475665	212475677	AAAT	4		0.105203	0.0919194	Intergenic
chr10	128846184	128846194	AAAAG	5		0.118636		Intergenic
chr10	107014285	107014305	AG	2			0.128777	Non-CDS	SORCS1
chr11	133510882	133510922	AC	2		0.101002	0.0248268	Non-CDS	OPCML	Yes
chr11	9475911	9475955	AC	2			0.135138	Non-CDS	ZNF143
chr12	37575952	37575968	AAAG	4		0.102771		Intergenic
chr12	52089598	52089633	AAAAC	5		0.00650588	0.118095	Non-CDS	SMIM41
chr14	49987614	49987648	AC	2		0.141829		Intergenic
chr15	70783076	70783123	AAAAG	5		0.0529299	0.152425	Intergenic
chr16	53990656	53990681	AAAAT	5		0.112197		Non-CDS	FTO
chr16	81228131	81228171	AAAC	4			0.106589	Intergenic
chr17	65303666	65303688	AG	2			0.133746	Intergenic
chr18	61527367	61527415	AGAT	4		0.100215	0.0902297	Non-CDS	CDH20
chr18	76681688	76681708	AAAAC	5		0.0155641	0.12334	Intergenic
chr2	171022087	171022127	AC	2		0.10467	0.00746149	Non-CDS	TLK1
chr20	52201851	52201876	AAAAAG	6			0.134599	Non-CDS	ZFP64
chr22	46263780	46263804	AAAC	4			0.105786	Non-CDS	PKDREJ
chr3	50011826	50011864	AAAAG	5		0.108296	0.00917285	Non-CDS	RBM6
chr4	91135731	91135741	AAAGG	5		0.126161	0.012826	Non-CDS	CCSER1	Yes
chr4	3395018	3395033	AAAAC	5			0.100493	Non-CDS	RGS12
chr5	171497613	171497755	AAG	3			0.105121	Intergenic
chr5	121209655	121209703	AC	2			0.147327	Intergenic
chr5	135183458	135183473	AAG	3			0.113108	Intergenic
chr6	57760014	57760084	AAAAT	5		0.0886457	0.138333	Intergenic
chr6	122700297	122700318	ACC	3			0.124335	Non-CDS	PKIB
chr6	153937353	153937389	AAAC	4			0.109605	Intergenic
chr7	38033473	38033488	AAAAT	5		0.0856029	0.110446	Intergenic
chr9	25069329	25069365	AT	2		0.100566		Intergenic
chr9	39975048	39975086	AG	2		0.0537628	0.107951	Intergenic
chr9	122376345	122376389	AC	2			0.109166	Non-CDS	PTGS1
chr9	96475375	96475393	AAC	3			0.110263	Non-CDS	HABP4
