# Supplementary material for: Short tandem repeats in populations of the Qinghai-Tibet Plateau and adjacent regions provide insights into high-altitude adaptation
Source: Sci Adv. 2025 Oct 17;11(42):eadx1590. doi: 10.1126/sciadv.adx1590 (PMC12533570; doi:10.1126/sciadv.adx1590)
Supplement: Supplementary file 2 — Data S1 to S9 [file sciadv.adx1590_data_s1_to_s9.zip › adx1590_data_s5.xlsx]

## Sheet: Data_S5_eQTL
Data S5. Summary data for eQTL analysis.
Chromosome	Start	End	Motif	Period	Gene symbol	Ensembl ID	Gene type	Effect size (β)	Std. error	Statistic	P-value	Ajsuted P-value	Gen-level FDR	eSTR
chr1	169940912	169940954	AC	2	SCYL3	ENSG00000000457.14	protein_coding	0.102415	0.0230145	4.45001	1.00875e-05	0.000524549	0.00146458	Yes
chr1	169973106	169973124	AT	2	SCYL3	ENSG00000000457.14	protein_coding	0.12735	0.0306558	4.1542	4.10656e-05	0.00213541
chr1	169778624	169778638	AC	2	C1orf112	ENSG00000000460.17	protein_coding	-0.105833	0.0289933	-3.65024	0.000307376	0.0202868	0.0415933	Yes
chr1	169811849	169811894	AGAT	4	C1orf112	ENSG00000000460.17	protein_coding	-0.0607827	0.0168637	-3.60435	0.000336728	0.022224
chr1	24573592	24573628	AAAAAC	6	STPG1	ENSG00000001460.18	protein_coding	0.127088	0.0322962	3.93509	9.25756e-05	0.00629514	0.0144877	Yes
chr1	24446070	24446108	AC	2	NIPAL3	ENSG00000001461.17	protein_coding	-0.101923	0.0281851	-3.61619	0.000334428	0.0220723
chr1	24486035	24486055	AAAAC	5	NIPAL3	ENSG00000001461.17	protein_coding	-0.0710666	0.0197823	-3.59244	0.000351847	0.0232219
chr1	24492631	24492667	AC	2	NIPAL3	ENSG00000001461.17	protein_coding	0.0702132	0.0197303	3.55865	0.000402036	0.0265344
chr1	24547104	24547140	AAAT	4	NIPAL3	ENSG00000001461.17	protein_coding	-0.108311	0.0198317	-5.46153	6.69215e-08	4.41682e-06	1.64821e-05	Yes
chr1	112542748	112542788	AAAT	4	ST7L	ENSG00000007341.19	protein_coding	-0.16223	0.0293855	-5.52073	4.8778e-08	3.41446e-06
chr1	112599128	112599162	AC	2	ST7L	ENSG00000007341.19	protein_coding	-0.136987	0.0297557	-4.60374	5.00366e-06	0.000350257
chr1	112614239	112614251	AAAC	4	ST7L	ENSG00000007341.19	protein_coding	0.194336	0.0293512	6.62105	7.39421e-11	5.17595e-09	2.62956e-08	Yes
chr1	112638898	112638964	AGATAT	6	ST7L	ENSG00000007341.19	protein_coding	-0.139781	0.0394845	-3.54015	0.000447191	0.0313034
chr1	6625746	6625766	CCCGG	5	DNAJC11	ENSG00000007923.16	protein_coding	0.0419777	0.0122564	3.42496	0.000653283	0.039197
chr1	1641702	1641741	AGG	3	CDK11A	ENSG00000008128.23	protein_coding	-0.11073	0.0257491	-4.30033	1.98263e-05	0.000991317
chr1	1762760	1762792	AATG	4	CDK11A	ENSG00000008128.23	protein_coding	-0.117316	0.0243082	-4.8262	1.75176e-06	8.75879e-05	0.000275762	Yes
chr1	1776462	1776474	AAAC	4	NADK	ENSG00000008130.15	protein_coding	0.0777403	0.0194681	3.99322	7.25394e-05	0.00377205
chr1	1828875	1828914	AC	2	NADK	ENSG00000008130.15	protein_coding	0.0599373	0.0165986	3.61098	0.000328588	0.0170866
chr1	1857306	1857318	AGCC	4	NADK	ENSG00000008130.15	protein_coding	0.0732161	0.0166786	4.38982	1.32085e-05	0.000686841	0.00188592	Yes
chr1	11264864	11264880	AAAT	4	MASP2	ENSG00000009724.17	protein_coding	0.0493303	0.0126197	3.90898	0.0001026	0.00707942	0.0161124	Yes
chr1	209740361	209740393	AC	2	TRAF3IP3	ENSG00000009790.15	protein_coding	0.054727	0.011355	4.81966	1.7878e-06	0.000117995	0.000364103	Yes
chr1	209789352	209789388	AC	2	TRAF3IP3	ENSG00000009790.15	protein_coding	0.0430226	0.012622	3.40854	0.000693727	0.045786
chr1	231357035	231357056	AAC	3	SPRTN	ENSG00000010072.16	protein_coding	0.128713	0.0189847	6.77982	2.68587e-11	1.53095e-09
chr1	231359055	231359111	AT	2	SPRTN	ENSG00000010072.16	protein_coding	0.070655	0.0192901	3.66277	0.000274179	0.0156282
chr1	231373670	231373716	AC	2	SPRTN	ENSG00000010072.16	protein_coding	0.127171	0.0185851	6.84265	1.79062e-11	1.02065e-09	5.53805e-09	Yes
chr1	231387237	231387257	AC	2	SPRTN	ENSG00000010072.16	protein_coding	-0.122681	0.0201012	-6.10318	1.81391e-09	1.03393e-07
chr1	231388651	231388669	AAC	3	SPRTN	ENSG00000010072.16	protein_coding	0.128749	0.0190373	6.76299	2.98415e-11	1.70097e-09
chr1	231391093	231391135	AC	2	SPRTN	ENSG00000010072.16	protein_coding	0.10281	0.0207112	4.96401	9.14268e-07	5.21133e-05
chr1	231452380	231452426	AC	2	SPRTN	ENSG00000010072.16	protein_coding	-0.078036	0.019862	-3.92891	9.44677e-05	0.00538466
chr1	231466189	231466215	AG	2	SPRTN	ENSG00000010072.16	protein_coding	-0.0814492	0.0184158	-4.4228	1.14651e-05	0.000653509
chr1	231559318	231559342	AAC	3	SPRTN	ENSG00000010072.16	protein_coding	0.0692726	0.0188256	3.6797	0.000252504	0.0143927
chr1	171496775	171496813	AC	2	EEF1AKNMT	ENSG00000010165.20	protein_coding	-0.0755367	0.0206919	-3.65053	0.000282431	0.020335
chr1	171545710	171545746	AAAT	4	EEF1AKNMT	ENSG00000010165.20	protein_coding	-0.070353	0.0176803	-3.97917	7.68425e-05	0.00553266
chr1	171565453	171565465	AAAC	4	EEF1AKNMT	ENSG00000010165.20	protein_coding	-0.0838661	0.0170703	-4.91297	1.13144e-06	8.14633e-05
chr1	171772251	171772293	AAT	3	EEF1AKNMT	ENSG00000010165.20	protein_coding	-0.216334	0.0156411	-13.8311	2.23456e-38	1.60888e-36
chr1	171776929	171776963	AAAC	4	EEF1AKNMT	ENSG00000010165.20	protein_coding	-0.101933	0.0178557	-5.70872	1.71777e-08	1.23679e-06
chr1	171799281	171799319	AC	2	EEF1AKNMT	ENSG00000010165.20	protein_coding	-0.131063	0.0171178	-7.65649	6.91661e-14	4.97996e-12
chr1	171811578	171811608	AC	2	EEF1AKNMT	ENSG00000010165.20	protein_coding	-0.14258	0.0181451	-7.85779	1.62164e-14	1.16758e-12
chr1	171819925	171819962	AAAAC	5	EEF1AKNMT	ENSG00000010165.20	protein_coding	0.284189	0.0244149	11.64	1.96007e-26	1.41125e-24
chr1	171835986	171835998	AC	2	EEF1AKNMT	ENSG00000010165.20	protein_coding	-0.261962	0.0154397	-16.9667	7.22713e-54	5.20353e-52	2.69687e-50	Yes
chr1	171882431	171882465	AC	2	EEF1AKNMT	ENSG00000010165.20	protein_coding	0.0760418	0.0179325	4.24045	2.54823e-05	0.00183473
chr1	171892162	171892186	AC	2	EEF1AKNMT	ENSG00000010165.20	protein_coding	-0.173872	0.0182332	-9.53602	2.79511e-20	2.01248e-18
chr1	171897067	171897081	AT	2	EEF1AKNMT	ENSG00000010165.20	protein_coding	-0.112781	0.017546	-6.42774	2.49012e-10	1.79288e-08
chr1	171908655	171908670	AAT	3	EEF1AKNMT	ENSG00000010165.20	protein_coding	0.111788	0.0174416	6.40927	2.78078e-10	2.00216e-08
chr1	171963769	171963783	AT	2	EEF1AKNMT	ENSG00000010165.20	protein_coding	0.0909274	0.0189124	4.80783	1.89306e-06	0.0001363
chr1	172010683	172010723	AC	2	EEF1AKNMT	ENSG00000010165.20	protein_coding	-0.0767034	0.0200911	-3.81778	0.000147664	0.0106318
chr1	172024166	172024181	AAAAG	5	EEF1AKNMT	ENSG00000010165.20	protein_coding	-0.0810296	0.0177095	-4.57549	5.67189e-06	0.000408376
chr1	41063563	41063583	AAAC	4	SCMH1	ENSG00000010803.16	protein_coding	-0.218244	0.0183192	-11.9134	9.23446e-30	7.94163e-28
chr1	41073619	41073659	ATCC	4	SCMH1	ENSG00000010803.16	protein_coding	-0.0981948	0.0183595	-5.34844	1.22912e-07	1.05704e-05
chr1	41086554	41086569	AGGGC	5	SCMH1	ENSG00000010803.16	protein_coding	-0.101649	0.0196042	-5.18503	2.87189e-07	2.46982e-05
chr1	41086873	41086906	AAAAC	5	SCMH1	ENSG00000010803.16	protein_coding	0.164113	0.0269906	6.08039	3.26684e-09	2.80948e-07
chr1	41087938	41087966	AC	2	SCMH1	ENSG00000010803.16	protein_coding	0.212676	0.0179631	11.8396	3.14568e-29	2.70529e-27
chr1	41100552	41100583	AAAAAG	6	SCMH1	ENSG00000010803.16	protein_coding	0.137769	0.0210167	6.5552	1.37931e-10	1.18621e-08
chr1	41114662	41114684	AG	2	SCMH1	ENSG00000010803.16	protein_coding	0.258474	0.0164836	15.6807	2.50599e-47	2.15515e-45	8.66449e-44	Yes
chr1	41124591	41124623	AAAT	4	SCMH1	ENSG00000010803.16	protein_coding	-0.14414	0.0196507	-7.33509	6.58091e-13	5.65958e-11
chr1	41155460	41155486	AAAC	4	SCMH1	ENSG00000010803.16	protein_coding	0.110406	0.0181298	6.08973	1.92155e-09	1.65253e-07
chr1	41192496	41192526	AC	2	SCMH1	ENSG00000010803.16	protein_coding	-0.2587	0.0166082	-15.5767	8.42942e-47	7.2493e-45
chr1	41200498	41200540	AAT	3	SCMH1	ENSG00000010803.16	protein_coding	0.181304	0.0183634	9.87314	1.61598e-21	1.38974e-19
chr1	41266455	41266475	AGCCC	5	SCMH1	ENSG00000010803.16	protein_coding	0.219955	0.0173066	12.7093	2.86505e-33	2.46394e-31
chr1	23728347	23728367	AAAG	4	ELOA	ENSG00000011007.12	protein_coding	-0.116621	0.0154915	-7.52808	1.83066e-13	1.31808e-11	8.39983e-11	Yes
chr1	23730253	23730301	AAT	3	ELOA	ENSG00000011007.12	protein_coding	-0.109772	0.0153885	-7.13341	2.58997e-12	1.86478e-10
chr1	23736055	23736083	AAAT	4	ELOA	ENSG00000011007.12	protein_coding	0.0750588	0.0164999	4.54905	6.4268e-06	0.000462729
chr1	23823347	23823371	AAAT	4	ELOA	ENSG00000011007.12	protein_coding	0.0946867	0.0151163	6.26388	6.81265e-10	4.90511e-08
chr1	23851362	23851431	ACAT	4	ELOA	ENSG00000011007.12	protein_coding	-0.0767746	0.015292	-5.02059	6.63797e-07	4.77934e-05
chr1	23852079	23852103	AAT	3	ELOA	ENSG00000011007.12	protein_coding	0.0679898	0.0153294	4.43525	1.0772e-05	0.000775587
chr1	23876178	23876223	AAAT	4	ELOA	ENSG00000011007.12	protein_coding	0.0764413	0.0156621	4.88065	1.3459e-06	9.69047e-05
chr1	23854065	23854093	AAAT	4	LYPLA2	ENSG00000011009.11	protein_coding	-0.0373893	0.010473	-3.57008	0.000382904	0.0271862
chr1	11808214	11808271	AC	2	CLCN6	ENSG00000011021.23	protein_coding	-0.100376	0.0118541	-8.46766	1.83562e-16	1.56028e-14	1.24029e-13	Yes
chr1	11860133	11860181	AAAG	4	CLCN6	ENSG00000011021.23	protein_coding	0.0483851	0.0130675	3.7027	0.000234275	0.0199134
chr1	11860959	11860993	AC	2	CLCN6	ENSG00000011021.23	protein_coding	0.0473188	0.0122529	3.86185	0.000123791	0.0105223
chr1	11864635	11864657	AG	2	CLCN6	ENSG00000011021.23	protein_coding	0.0696285	0.0140339	4.96146	9.61255e-07	8.17067e-05
chr1	11871079	11871103	AT	2	CLCN6	ENSG00000011021.23	protein_coding	-0.0591997	0.0150729	-3.92756	0.000100004	0.00850034
chr1	193095699	193095719	AT	2	GLRX2	ENSG00000023572.10	protein_coding	0.0779762	0.0200364	3.89173	0.000110013	0.00660079
chr1	193127290	193127318	AC	2	GLRX2	ENSG00000023572.10	protein_coding	0.108698	0.0194344	5.59306	3.27332e-08	1.96399e-06	7.62154e-06	Yes
chr1	193129488	193129524	AAAT	4	GLRX2	ENSG00000023572.10	protein_coding	0.0876584	0.0193458	4.53112	6.97178e-06	0.000418307
chr1	193158496	193158508	AAAAAT	6	GLRX2	ENSG00000023572.10	protein_coding	0.138195	0.0273895	5.04555	7.39866e-07	4.4392e-05
chr1	193163152	193163188	AC	2	GLRX2	ENSG00000023572.10	protein_coding	-0.070156	0.0191731	-3.65909	0.000273766	0.0164259
chr1	193224340	193224356	AT	2	GLRX2	ENSG00000023572.10	protein_coding	-0.083032	0.0195048	-4.257	2.37192e-05	0.00142315
chr1	193225246	193225274	AT	2	GLRX2	ENSG00000023572.10	protein_coding	-0.0966744	0.0192589	-5.01972	6.69479e-07	4.01687e-05
chr1	193280561	193280586	AC	2	GLRX2	ENSG00000023572.10	protein_coding	-0.0729289	0.0190763	-3.823	0.000144277	0.0086566
chr1	93731647	93731692	AAAAT	5	GCLM	ENSG00000023909.10	protein_coding	0.0727286	0.0205895	3.53231	0.000440972	0.0198437	0.0407747	Yes
chr1	93753867	93753897	AC	2	GCLM	ENSG00000023909.10	protein_coding	-0.0707341	0.0203349	-3.47845	0.000537765	0.0241994
chr1	68486882	68486922	AC	2	DEPDC1	ENSG00000024526.17	protein_coding	0.0585558	0.0152686	3.83505	0.000137665	0.0093612	0.0207356	Yes
chr1	32081194	32081218	AAAC	4	KPNA6	ENSG00000025800.14	protein_coding	0.0464143	0.0130522	3.55604	0.000403451	0.0246105	0.0494666	Yes
chr1	160727614	160727650	AAAC	4	SLAMF7	ENSG00000026751.17	protein_coding	0.0856015	0.0204694	4.18193	3.27896e-05	0.0021969
chr1	160758214	160758249	AAAAC	5	SLAMF7	ENSG00000026751.17	protein_coding	0.146843	0.0196875	7.45868	2.78441e-13	1.86555e-11	1.17502e-10	Yes
chr1	160809334	160809364	AAT	3	SLAMF7	ENSG00000026751.17	protein_coding	-0.132103	0.0223655	-5.90656	5.64129e-09	3.77967e-07
chr1	156817048	156817076	AG	2	SH2D2A	ENSG00000027869.12	protein_coding	0.0873575	0.0221415	3.94542	8.89366e-05	0.00444683	0.0105856	Yes
chr1	12204791	12204815	ACC	3	TNFRSF1B	ENSG00000028137.19	protein_coding	-0.0599495	0.0159515	-3.75823	0.000187199	0.0147887	0.0313165	Yes
chr1	244358237	244358252	AAAAG	5	ADSS2	ENSG00000035687.10	protein_coding	0.0980071	0.0170291	5.75528	1.32818e-08	9.96136e-07	4.01227e-06	Yes
chr1	77709877	77709913	AC	2	ZZZ3	ENSG00000036549.13	protein_coding	-0.0864804	0.0194284	-4.45124	1.0049e-05	0.000612989	0.00169552	Yes
chr1	77711529	77711561	AC	2	ZZZ3	ENSG00000036549.13	protein_coding	0.0798287	0.0181478	4.39882	1.26932e-05	0.000774283
chr1	39813394	39813406	AT	2	TRIT1	ENSG00000043514.17	protein_coding	-0.111461	0.0289198	-3.85415	0.0001287	0.00939513
chr1	39828467	39828509	AC	2	TRIT1	ENSG00000043514.17	protein_coding	0.195182	0.0320228	6.09509	1.86589e-09	1.3621e-07
chr1	39876529	39876557	AGAT	4	TRIT1	ENSG00000043514.17	protein_coding	-0.206375	0.0278695	-7.40505	4.06049e-13	2.96416e-11	1.83338e-10	Yes
chr1	39930152	39930170	AAG	3	TRIT1	ENSG00000043514.17	protein_coding	0.180925	0.0351849	5.14212	3.68443e-07	2.68964e-05
chr1	40320070	40320090	AAAG	4	COL9A2	ENSG00000049089.15	protein_coding	-0.116665	0.0186667	-6.2499	7.45954e-10	6.19142e-08	2.81925e-07	Yes
chr1	40336135	40336183	AAT	3	COL9A2	ENSG00000049089.15	protein_coding	0.117178	0.0189446	6.18531	1.11938e-09	9.29082e-08
chr1	40344928	40345000	AAAG	4	COL9A2	ENSG00000049089.15	protein_coding	0.08612	0.0235179	3.66189	0.000283557	0.0235352
chr1	9168509	9168547	AC	2	H6PD	ENSG00000049239.13	protein_coding	-0.0905273	0.0201252	-4.49821	8.1089e-06	0.00051897
chr1	9191889	9191901	AAAG	4	H6PD	ENSG00000049239.13	protein_coding	0.115665	0.0193103	5.98979	3.46565e-09	2.21802e-07
chr1	9193876	9193924	AGAT	4	H6PD	ENSG00000049239.13	protein_coding	-0.0989859	0.0189545	-5.22228	2.38122e-07	1.52398e-05
chr1	9198919	9198947	CCCG	4	H6PD	ENSG00000049239.13	protein_coding	0.117353	0.025952	4.52194	7.62727e-06	0.000488146
chr1	9203539	9203567	AC	2	H6PD	ENSG00000049239.13	protein_coding	0.069867	0.0191667	3.64523	0.000288167	0.0184427
chr1	9226653	9226665	AAAT	4	H6PD	ENSG00000049239.13	protein_coding	-0.113614	0.0213429	-5.32327	1.39731e-07	8.94278e-06
chr1	9251437	9251473	AAC	3	H6PD	ENSG00000049239.13	protein_coding	0.190784	0.0191585	9.9582	7.4883e-22	4.79251e-20
chr1	9255265	9255281	AAAT	4	H6PD	ENSG00000049239.13	protein_coding	-0.343961	0.0247253	-13.9113	4.24442e-35	2.71643e-33	6.39473e-32	Yes
chr1	9277130	9277160	AAAAT	5	H6PD	ENSG00000049239.13	protein_coding	0.0679536	0.0194921	3.48622	0.000523246	0.0334877
chr1	7838063	7838079	AC	2	PER3	ENSG00000049246.15	protein_coding	0.171941	0.0381323	4.50906	7.69976e-06	0.000569782	0.00158296	Yes
chr1	7666873	7666903	AAAAC	5	UTS2	ENSG00000049247.14	protein_coding	0.126722	0.0316484	4.00404	6.93306e-05	0.00506113
chr1	7668389	7668433	AC	2	UTS2	ENSG00000049247.14	protein_coding	-0.146494	0.031075	-4.71421	3.03401e-06	0.000221483
chr1	7673792	7673804	AATG	4	UTS2	ENSG00000049247.14	protein_coding	0.115112	0.0305771	3.76466	0.000181647	0.0132602
chr1	7789141	7789159	AT	2	UTS2	ENSG00000049247.14	protein_coding	-0.108138	0.0312331	-3.4623	0.000570209	0.0416253
chr1	7893492	7893520	AAAT	4	UTS2	ENSG00000049247.14	protein_coding	-0.128289	0.030132	-4.25755	2.36821e-05	0.00172879
chr1	7900417	7900437	AAGG	4	UTS2	ENSG00000049247.14	protein_coding	-0.434929	0.0312999	-13.8955	1.15096e-38	8.402e-37	2.31874e-35	Yes
chr1	7921339	7921379	AAAAC	5	UTS2	ENSG00000049247.14	protein_coding	-0.338943	0.031644	-10.7111	9.48938e-25	6.92725e-23
chr1	7924295	7924335	AT	2	UTS2	ENSG00000049247.14	protein_coding	-0.223949	0.0334591	-6.69323	4.83217e-11	3.52748e-09
chr1	7936419	7936455	AAAC	4	UTS2	ENSG00000049247.14	protein_coding	0.3083	0.0317007	9.72533	5.78369e-21	4.22209e-19
chr1	8100207	8100225	AT	2	UTS2	ENSG00000049247.14	protein_coding	0.189336	0.0355566	5.32493	1.38834e-07	1.01349e-05
chr1	8101148	8101181	AAT	3	UTS2	ENSG00000049247.14	protein_coding	-0.146733	0.0317172	-4.62631	4.50023e-06	0.000328517
chr1	8117349	8117381	AAAT	4	UTS2	ENSG00000049247.14	protein_coding	0.240712	0.0331447	7.26246	1.07421e-12	7.84171e-11
chr1	7921339	7921379	AAAAC	5	TNFRSF9	ENSG00000049249.9	protein_coding	-0.111068	0.0219811	-5.05291	5.67558e-07	4.08642e-05	0.000135032	Yes
chr1	7924295	7924335	AT	2	TNFRSF9	ENSG00000049249.9	protein_coding	-0.0904448	0.0225522	-4.01046	6.78691e-05	0.00488657
chr1	8101148	8101181	AAT	3	TNFRSF9	ENSG00000049249.9	protein_coding	-0.0770621	0.0210904	-3.65389	0.00027929	0.0201089
chr1	19314896	19314930	AAAAC	5	AKR7A2	ENSG00000053371.13	protein_coding	-0.106092	0.0288691	-3.67493	0.000274096	0.020009
chr1	19316354	19316394	AC	2	AKR7A2	ENSG00000053371.13	protein_coding	-0.107936	0.0206436	-5.22857	2.30574e-07	1.68319e-05
chr1	19316858	19316878	AAAG	4	AKR7A2	ENSG00000053371.13	protein_coding	-0.122323	0.0205311	-5.95795	4.16769e-09	3.04241e-07	1.29483e-06	Yes
chr1	19403051	19403061	AAAAC	5	AKR7A2	ENSG00000053371.13	protein_coding	0.115299	0.0271303	4.24983	2.62888e-05	0.00191908
chr1	19422732	19422762	AAC	3	AKR7A2	ENSG00000053371.13	protein_coding	-0.0932367	0.0202532	-4.60355	4.97916e-06	0.000363479
chr1	19145509	19145543	AC	2	MRTO4	ENSG00000053372.5	protein_coding	0.0514633	0.0146855	3.50436	0.000491521	0.0378471
chr1	19266306	19266330	AAAC	4	MRTO4	ENSG00000053372.5	protein_coding	0.056443	0.0140774	4.00949	6.78098e-05	0.00522135	0.0122355	Yes
chr1	36192221	36192257	AAAT	4	TRAPPC3	ENSG00000054116.12	protein_coding	0.0447467	0.0123779	3.61507	0.000324948	0.0227463	0.0461229	Yes
chr1	36275117	36275137	AC	2	THRAP3	ENSG00000054118.15	protein_coding	-0.0493591	0.0135244	-3.64962	0.000284467	0.0187748
chr1	36525114	36525136	AC	2	THRAP3	ENSG00000054118.15	protein_coding	-0.0446907	0.0120278	-3.71561	0.000219885	0.0145124	0.0307913	Yes
chr1	235396955	235396983	AAAT	4	ARID4B	ENSG00000054267.22	protein_coding	-0.0456777	0.01214	-3.76258	0.000183177	0.0177682	0.0369136	Yes
chr1	242943988	242944002	AC	2	SDCCAG8	ENSG00000054282.16	protein_coding	-0.112614	0.0217421	-5.17954	2.97211e-07	1.87243e-05
chr1	242986316	242986328	AAAG	4	SDCCAG8	ENSG00000054282.16	protein_coding	0.155942	0.0226482	6.88542	1.34904e-11	8.49893e-10
chr1	242988030	242988070	AACT	4	SDCCAG8	ENSG00000054282.16	protein_coding	0.171148	0.0256627	6.66914	6.59186e-11	4.15287e-09
chr1	243000809	243000857	AC	2	SDCCAG8	ENSG00000054282.16	protein_coding	0.122498	0.0225513	5.43197	8.05641e-08	5.07554e-06
chr1	243028135	243028171	AC	2	SDCCAG8	ENSG00000054282.16	protein_coding	0.133012	0.0217559	6.11384	1.6959e-09	1.06842e-07
chr1	243041772	243041786	AC	2	SDCCAG8	ENSG00000054282.16	protein_coding	0.20194	0.0208333	9.69313	8.31175e-21	5.2364e-19
chr1	243062671	243062691	AAAAT	5	SDCCAG8	ENSG00000054282.16	protein_coding	0.105386	0.0229167	4.59865	5.18582e-06	0.000326707
chr1	243066404	243066419	AAAAT	5	SDCCAG8	ENSG00000054282.16	protein_coding	0.200295	0.0225209	8.89373	6.20542e-18	3.90941e-16
chr1	243070639	243070681	AAC	3	SDCCAG8	ENSG00000054282.16	protein_coding	-0.124821	0.0238421	-5.23532	2.38478e-07	1.50241e-05
chr1	243082449	243082489	AC	2	SDCCAG8	ENSG00000054282.16	protein_coding	0.124958	0.0227669	5.48857	6.01988e-08	3.79252e-06
chr1	243119622	243119642	AATT	4	SDCCAG8	ENSG00000054282.16	protein_coding	-0.235126	0.0207434	-11.335	2.67719e-27	1.68663e-25
chr1	243159764	243159802	AC	2	SDCCAG8	ENSG00000054282.16	protein_coding	0.239519	0.0218711	10.9514	3.60622e-25	2.27192e-23
chr1	243168994	243169006	AT	2	SDCCAG8	ENSG00000054282.16	protein_coding	-0.273183	0.0193515	-14.1168	1.13556e-39	7.15401e-38	2.077e-36	Yes
chr1	243243498	243243538	AAAT	4	SDCCAG8	ENSG00000054282.16	protein_coding	-0.16346	0.0236853	-6.90132	1.22006e-11	7.68636e-10
chr1	243249419	243249455	AAAT	4	SDCCAG8	ENSG00000054282.16	protein_coding	0.0992467	0.0256024	3.87646	0.000116666	0.00734999
chr1	243254188	243254220	AAAT	4	SDCCAG8	ENSG00000054282.16	protein_coding	-0.162526	0.0261045	-6.22598	8.53474e-10	5.37689e-08
chr1	243384591	243384615	AC	2	SDCCAG8	ENSG00000054282.16	protein_coding	-0.128976	0.022372	-5.76506	1.25936e-08	7.93396e-07
chr1	243414846	243414876	AC	2	SDCCAG8	ENSG00000054282.16	protein_coding	-0.150459	0.0248799	-6.0474	2.46999e-09	1.5561e-07
chr1	210314601	210314633	AAAT	4	HHAT	ENSG00000054392.13	protein_coding	-0.119078	0.0275217	-4.32671	1.75979e-05	0.00114386	0.0030268	Yes
chr1	210394986	210395026	AT	2	HHAT	ENSG00000054392.13	protein_coding	0.0866249	0.024032	3.60456	0.00033657	0.021877
chr1	210832908	210832928	AT	2	HHAT	ENSG00000054392.13	protein_coding	0.0835743	0.0234354	3.56616	0.000390732	0.0253976
chr1	10039057	10039105	AAAC	4	KIF1B	ENSG00000054523.19	protein_coding	0.110246	0.0257989	4.27327	2.21271e-05	0.0016374
chr1	10226973	10226989	AAAC	4	KIF1B	ENSG00000054523.19	protein_coding	0.191011	0.0311405	6.13386	1.48263e-09	1.09714e-07
chr1	10248191	10248215	AAC	3	KIF1B	ENSG00000054523.19	protein_coding	-0.221893	0.0255023	-8.70092	2.62182e-17	1.94015e-15
chr1	10265201	10265249	AAAT	4	KIF1B	ENSG00000054523.19	protein_coding	-0.133505	0.0251055	-5.31778	1.44855e-07	1.07193e-05
chr1	10320716	10320742	AAAT	4	KIF1B	ENSG00000054523.19	protein_coding	0.225102	0.0242537	9.28113	2.353e-19	1.74122e-17	1.7062e-16	Yes
chr1	16331423	16331453	AAT	3	SZRD1	ENSG00000055070.17	protein_coding	-0.0402943	0.0102223	-3.94181	8.95286e-05	0.00823663	0.0184707	Yes
chr1	84971500	84971546	AC	2	MCOLN3	ENSG00000055732.13	protein_coding	0.0979116	0.0278354	3.51752	0.00046608	0.0368203
chr1	84983258	84983286	AAAAAG	6	MCOLN3	ENSG00000055732.13	protein_coding	0.151306	0.0388111	3.89853	0.000117047	0.0092467
chr1	84987235	84987267	AGATAT	6	MCOLN3	ENSG00000055732.13	protein_coding	-0.164377	0.0299937	-5.4804	6.93325e-08	5.47726e-06
chr1	85032085	85032105	AG	2	MCOLN3	ENSG00000055732.13	protein_coding	0.158222	0.0273579	5.7834	1.13102e-08	8.93505e-07
chr1	85084174	85084189	AC	2	MCOLN3	ENSG00000055732.13	protein_coding	0.13669	0.0259939	5.25855	1.96743e-07	1.55427e-05
chr1	85084474	85084490	AT	2	MCOLN3	ENSG00000055732.13	protein_coding	0.165611	0.0257911	6.42124	2.59231e-10	2.04793e-08	9.74062e-08	Yes
chr1	179288831	179288859	AAAT	4	SOAT1	ENSG00000057252.13	protein_coding	-0.0787452	0.0160852	-4.89552	1.23614e-06	0.000100127
chr1	179324799	179324823	AAAC	4	SOAT1	ENSG00000057252.13	protein_coding	0.0682199	0.0165736	4.11618	4.3403e-05	0.00351564
chr1	179340821	179340843	AT	2	SOAT1	ENSG00000057252.13	protein_coding	-0.0811096	0.0159852	-5.07403	5.07539e-07	4.11107e-05
chr1	179348761	179348815	AC	2	SOAT1	ENSG00000057252.13	protein_coding	0.0898237	0.0168343	5.33576	1.32277e-07	1.07144e-05
chr1	179405711	179405727	AAAC	4	SOAT1	ENSG00000057252.13	protein_coding	0.091486	0.0163214	5.60528	3.05688e-08	2.47607e-06	9.49185e-06	Yes
chr1	179414412	179414436	AAAT	4	SOAT1	ENSG00000057252.13	protein_coding	-0.0615482	0.0175449	-3.50803	0.000482465	0.0390797
chr1	179425795	179425813	AC	2	SOAT1	ENSG00000057252.13	protein_coding	0.0871913	0.0160833	5.42125	8.31315e-08	6.73365e-06
chr1	179438162	179438182	AAAT	4	SOAT1	ENSG00000057252.13	protein_coding	-0.0859628	0.0170532	-5.04087	6.10339e-07	4.94375e-05
chr1	179511328	179511340	AT	2	SOAT1	ENSG00000057252.13	protein_coding	-0.0741042	0.0168828	-4.38933	1.3237e-05	0.0010722
chr1	179520944	179520967	AAATT	5	SOAT1	ENSG00000057252.13	protein_coding	0.0680393	0.0165228	4.1179	4.31183e-05	0.00349258
chr1	179534891	179534924	AAG	3	SOAT1	ENSG00000057252.13	protein_coding	0.0876676	0.01694	5.1752	3.02882e-07	2.45335e-05
chr1	179626209	179626224	AAT	3	SOAT1	ENSG00000057252.13	protein_coding	0.0623796	0.0167372	3.72701	0.000210402	0.0170425
chr1	23728347	23728367	AAAG	4	PITHD1	ENSG00000057757.10	protein_coding	0.0611627	0.0114701	5.33236	1.36141e-07	9.66602e-06
chr1	23730253	23730301	AAT	3	PITHD1	ENSG00000057757.10	protein_coding	0.0560545	0.0112183	4.99671	7.48316e-07	5.31304e-05
chr1	23736055	23736083	AAAT	4	PITHD1	ENSG00000057757.10	protein_coding	-0.0429044	0.0118205	-3.62965	0.000306043	0.021729
chr1	23783431	23783455	AC	2	PITHD1	ENSG00000057757.10	protein_coding	-0.0592213	0.0110785	-5.3456	1.24415e-07	8.83344e-06	3.18679e-05	Yes
chr1	23823347	23823371	AAAT	4	PITHD1	ENSG00000057757.10	protein_coding	-0.0509232	0.0109798	-4.63788	4.25344e-06	0.000301994
chr1	23851362	23851431	ACAT	4	PITHD1	ENSG00000057757.10	protein_coding	0.043689	0.0110985	3.93647	9.14827e-05	0.00649527
chr1	23876178	23876223	AAAT	4	PITHD1	ENSG00000057757.10	protein_coding	-0.0426443	0.0113137	-3.76926	0.000179349	0.0127337
chr1	183081550	183081606	AAAT	4	LAMC2	ENSG00000058085.15	protein_coding	-0.124449	0.0254301	-4.89377	1.25519e-06	7.02904e-05
chr1	183166080	183166100	AAAT	4	LAMC2	ENSG00000058085.15	protein_coding	-0.143965	0.0258944	-5.55968	3.9333e-08	2.20265e-06	8.49201e-06	Yes
chr1	183205803	183205867	AC	2	LAMC2	ENSG00000058085.15	protein_coding	0.11278	0.0261615	4.31091	1.88009e-05	0.00105285
chr1	16508985	16508997	AG	2	CROCC	ENSG00000058453.17	protein_coding	-0.1702	0.0212499	-8.00944	6.02722e-15	6.32859e-13	4.46405e-12	Yes
chr1	16510277	16510305	AAAT	4	CROCC	ENSG00000058453.17	protein_coding	-0.0812363	0.0229887	-3.53374	0.00044109	0.0463144
chr1	16651297	16651312	ACC	3	CROCC	ENSG00000058453.17	protein_coding	0.0794074	0.0223185	3.55792	0.000403186	0.0423346
chr1	16661656	16661670	AG	2	CROCC	ENSG00000058453.17	protein_coding	-0.178446	0.0226	-7.89583	1.25739e-14	1.32026e-12
chr1	16716347	16716357	AAAAG	5	CROCC	ENSG00000058453.17	protein_coding	0.095924	0.0209568	4.57723	5.68432e-06	0.000596853
chr1	16756153	16756168	ACC	3	CROCC	ENSG00000058453.17	protein_coding	0.0994274	0.0215972	4.60372	5.0245e-06	0.000527572
chr1	16782215	16782235	AAGC	4	CROCC	ENSG00000058453.17	protein_coding	0.0833211	0.022128	3.76541	0.000183044	0.0192197
chr1	53872006	53872030	AC	2	YIPF1	ENSG00000058799.15	protein_coding	0.0923332	0.0213639	4.32194	1.78825e-05	0.00107295	0.0028523	Yes
chr1	53784225	53784259	AC	2	NDC1	ENSG00000058804.12	protein_coding	0.066246	0.0125814	5.26538	1.8968e-07	1.21395e-05
chr1	53787651	53787698	AAAT	4	NDC1	ENSG00000058804.12	protein_coding	-0.0959874	0.0132205	-7.26052	1.0968e-12	7.01954e-11	4.20333e-10	Yes
chr1	53798139	53798184	AAT	3	NDC1	ENSG00000058804.12	protein_coding	0.0572095	0.0127469	4.4881	8.52384e-06	0.000545526
chr1	53839612	53839633	AAC	3	NDC1	ENSG00000058804.12	protein_coding	0.0890074	0.0132022	6.74188	3.41158e-11	2.18341e-09
chr1	53844564	53844596	AAAT	4	NDC1	ENSG00000058804.12	protein_coding	0.0624371	0.0142981	4.36683	1.46501e-05	0.000937605
chr1	53897475	53897495	AAAAT	5	NDC1	ENSG00000058804.12	protein_coding	-0.0553021	0.01201	-4.60466	4.9851e-06	0.000319046
chr1	234465052	234465104	ATCC	4	TARBP1	ENSG00000059588.10	protein_coding	0.0489715	0.0113087	4.33044	1.72017e-05	0.00116972
chr1	234466568	234466583	AAG	3	TARBP1	ENSG00000059588.10	protein_coding	0.0918077	0.0118745	7.73152	3.96303e-14	2.69486e-12	1.81069e-11	Yes
chr1	26710495	26710529	AC	2	PIGV	ENSG00000060642.11	protein_coding	0.085445	0.0234565	3.6427	0.000292364	0.0233891
chr1	26837461	26837493	AAAT	4	PIGV	ENSG00000060642.11	protein_coding	-0.0878364	0.0209012	-4.20246	3.00389e-05	0.00240311	0.00600134	Yes
chr1	29438353	29438391	AAAAC	5	PTPRU	ENSG00000060656.20	protein_coding	0.113515	0.0304977	3.72207	0.000214401	0.0130784	0.028032	Yes
chr1	103426739	103426791	AC	2	COL11A1	ENSG00000060718.22	protein_coding	0.0856728	0.0213234	4.01778	6.55238e-05	0.00589714	0.0136619	Yes
chr1	111688266	111688300	AC	2	DDX20	ENSG00000064703.13	protein_coding	0.0639062	0.0175726	3.63669	0.000297933	0.0154925
chr1	111732569	111732601	AC	2	DDX20	ENSG00000064703.13	protein_coding	0.106734	0.0187999	5.67739	2.04872e-08	1.06533e-06
chr1	111747821	111747849	AC	2	DDX20	ENSG00000064703.13	protein_coding	0.121906	0.0187231	6.51096	1.47507e-10	7.67037e-09
chr1	111749409	111749459	AC	2	DDX20	ENSG00000064703.13	protein_coding	-0.12875	0.0168288	-7.65061	7.06942e-14	3.6761e-12	2.44394e-11	Yes
chr1	111215998	111216046	AG	2	CHI3L2	ENSG00000064886.14	protein_coding	-0.13214	0.0346636	-3.81206	0.000150939	0.00875449
chr1	111232328	111232376	AATG	4	CHI3L2	ENSG00000064886.14	protein_coding	-0.479142	0.0300226	-15.9594	1.03791e-48	6.0199e-47	2.57945e-45	Yes
chr1	111245804	111245854	AGAGG	5	CHI3L2	ENSG00000064886.14	protein_coding	0.148126	0.0359726	4.11775	4.32421e-05	0.00250804
chr1	15835918	15835930	CG	2	SPEN	ENSG00000065526.12	protein_coding	-0.0877994	0.0102882	-8.53397	9.71581e-17	6.21812e-15
chr1	15843443	15843455	AT	2	SPEN	ENSG00000065526.12	protein_coding	-0.0904477	0.0103144	-8.76903	1.55598e-17	9.95825e-16	8.66315e-15	Yes
chr1	15865043	15865065	AAAATT	6	SPEN	ENSG00000065526.12	protein_coding	0.0341769	0.0096632	3.53681	0.000433314	0.0277321
chr1	15869581	15869613	AAAT	4	SPEN	ENSG00000065526.12	protein_coding	0.042954	0.0103726	4.14109	3.90973e-05	0.00250222
chr1	15926385	15926413	AC	2	SPEN	ENSG00000065526.12	protein_coding	-0.0428014	0.0100086	-4.27647	2.18571e-05	0.00139885
chr1	15962219	15962234	AAAAT	5	SPEN	ENSG00000065526.12	protein_coding	-0.0423392	0.0118263	-3.58008	0.000375619	0.0240396
chr1	15971492	15971504	AT	2	SPEN	ENSG00000065526.12	protein_coding	0.0592259	0.0115379	5.13314	4.07019e-07	2.60492e-05
chr1	16043684	16043699	AGAGC	5	SPEN	ENSG00000065526.12	protein_coding	0.0386088	0.0109509	3.52564	0.00045164	0.028905
chr1	212183391	212183411	AAAAC	5	PACC1	ENSG00000065600.13	protein_coding	0.125075	0.0220039	5.68423	1.97329e-08	1.67729e-06
chr1	212208637	212208679	ACC	3	PACC1	ENSG00000065600.13	protein_coding	-0.112175	0.0237972	-4.71378	3.00412e-06	0.00025535
chr1	212220912	212220940	AAAT	4	PACC1	ENSG00000065600.13	protein_coding	-0.144102	0.0248572	-5.79721	1.04795e-08	8.90754e-07
chr1	212223315	212223351	AC	2	PACC1	ENSG00000065600.13	protein_coding	0.132057	0.0238351	5.54044	4.35984e-08	3.70587e-06
chr1	212223966	212224006	AC	2	PACC1	ENSG00000065600.13	protein_coding	0.168	0.0290719	5.77878	1.16173e-08	9.87472e-07
chr1	212224352	212224396	AG	2	PACC1	ENSG00000065600.13	protein_coding	-0.175465	0.0278749	-6.29473	5.63004e-10	4.78554e-08
chr1	212229349	212229361	AAG	3	PACC1	ENSG00000065600.13	protein_coding	-0.143973	0.0266834	-5.39562	1.0273e-07	8.73202e-06
chr1	212252754	212252789	AC	2	PACC1	ENSG00000065600.13	protein_coding	-0.139349	0.0229438	-6.07349	2.12152e-09	1.8033e-07
chr1	212354726	212354748	AG	2	PACC1	ENSG00000065600.13	protein_coding	-0.178342	0.0281733	-6.33017	4.52426e-10	3.84562e-08
chr1	212381673	212381729	AC	2	PACC1	ENSG00000065600.13	protein_coding	0.179145	0.0314331	5.69927	2.27523e-08	1.93394e-06
chr1	212381771	212381797	AC	2	PACC1	ENSG00000065600.13	protein_coding	-0.163409	0.0307272	-5.31806	1.49583e-07	1.27146e-05
chr1	212390982	212390994	AGGC	4	PACC1	ENSG00000065600.13	protein_coding	0.233373	0.0205439	11.3598	1.89678e-27	1.61227e-25	2.52826e-24	Yes
chr1	212442739	212442759	AAAAT	5	PACC1	ENSG00000065600.13	protein_coding	-0.116703	0.0217401	-5.36807	1.10283e-07	9.37404e-06
chr1	212444519	212444569	AC	2	PACC1	ENSG00000065600.13	protein_coding	-0.104226	0.0224426	-4.6441	4.1444e-06	0.000352274
chr1	212497234	212497267	AAC	3	PACC1	ENSG00000065600.13	protein_coding	0.099206	0.0279134	3.55406	0.000406362	0.0345408
chr1	212553055	212553075	AAAG	4	PACC1	ENSG00000065600.13	protein_coding	0.0844865	0.0224865	3.75721	0.000186945	0.0158903
chr1	212183391	212183411	AAAAC	5	PPP2R5A	ENSG00000066027.12	protein_coding	-0.0857766	0.0158487	-5.41223	8.72003e-08	7.41203e-06
chr1	212220912	212220940	AAAT	4	PPP2R5A	ENSG00000066027.12	protein_coding	0.0961058	0.0179104	5.36592	1.11822e-07	9.50484e-06
chr1	212223315	212223351	AC	2	PPP2R5A	ENSG00000066027.12	protein_coding	-0.120357	0.0168502	-7.14275	2.42149e-12	2.05827e-10	1.18456e-09	Yes
chr1	212223966	212224006	AC	2	PPP2R5A	ENSG00000066027.12	protein_coding	-0.147332	0.0206473	-7.13566	2.551e-12	2.16835e-10
chr1	212224352	212224396	AG	2	PPP2R5A	ENSG00000066027.12	protein_coding	0.13987	0.0198229	7.05598	4.36261e-12	3.70822e-10
chr1	212229349	212229361	AAG	3	PPP2R5A	ENSG00000066027.12	protein_coding	0.103828	0.0184972	5.61314	3.19388e-08	2.7148e-06
chr1	212252754	212252789	AC	2	PPP2R5A	ENSG00000066027.12	protein_coding	0.0648603	0.0167558	3.87092	0.00011929	0.0101396
chr1	43320858	43320890	AAAT	4	TIE1	ENSG00000066056.14	protein_coding	-0.145765	0.0307565	-4.73932	2.62706e-06	0.000157624	0.000476529	Yes
chr1	40488171	40488190	AC	2	NFYC	ENSG00000066136.20	protein_coding	0.0670098	0.0162875	4.11417	4.37877e-05	0.00376574
chr1	40538826	40538850	AAAC	4	NFYC	ENSG00000066136.20	protein_coding	-0.0656597	0.0177376	-3.70173	0.000232044	0.0199558
chr1	40606283	40606303	AAAAT	5	NFYC	ENSG00000066136.20	protein_coding	0.0652521	0.0163857	3.98226	7.59091e-05	0.00652818
chr1	40613647	40613696	AT	2	NFYC	ENSG00000066136.20	protein_coding	0.0760266	0.0181547	4.1877	3.26269e-05	0.00280592
chr1	40637498	40637510	AC	2	NFYC	ENSG00000066136.20	protein_coding	0.0712028	0.0183168	3.8873	0.000111593	0.00959702
chr1	40649182	40649206	AC	2	NFYC	ENSG00000066136.20	protein_coding	-0.106389	0.0186902	-5.69224	1.88357e-08	1.61987e-06	6.33647e-06	Yes
chr1	40726096	40726126	AC	2	NFYC	ENSG00000066136.20	protein_coding	-0.0925342	0.0218754	-4.23005	2.68098e-05	0.00230564
chr1	40776006	40776031	AAAAG	5	NFYC	ENSG00000066136.20	protein_coding	-0.063836	0.0177516	-3.59606	0.000349482	0.0300554
chr1	42341860	42341873	AG	2	ZMYND12	ENSG00000066185.13	protein_coding	-0.151738	0.0349944	-4.33605	1.67624e-05	0.00112308
chr1	42406691	42406707	ACAT	4	ZMYND12	ENSG00000066185.13	protein_coding	-0.177519	0.0349163	-5.08412	4.82067e-07	3.22985e-05
chr1	42424564	42424600	AAAAG	5	ZMYND12	ENSG00000066185.13	protein_coding	-0.176018	0.0350018	-5.02883	6.39602e-07	4.28533e-05
chr1	42437441	42437479	AC	2	ZMYND12	ENSG00000066185.13	protein_coding	-0.20317	0.0341201	-5.95456	4.25048e-09	2.84782e-07
chr1	42439260	42439272	AG	2	ZMYND12	ENSG00000066185.13	protein_coding	0.137264	0.0370092	3.70893	0.000226873	0.0152005
chr1	42440668	42440683	AAC	3	ZMYND12	ENSG00000066185.13	protein_coding	0.34504	0.0334639	10.3108	3.23586e-23	2.16802e-21
chr1	42482501	42482542	AC	2	ZMYND12	ENSG00000066185.13	protein_coding	0.321153	0.0324488	9.89724	1.28019e-21	8.5773e-20
chr1	42495690	42495731	AAAAAT	6	ZMYND12	ENSG00000066185.13	protein_coding	0.221198	0.0360078	6.14306	1.64654e-09	1.10318e-07
chr1	42496461	42496479	AT	2	ZMYND12	ENSG00000066185.13	protein_coding	-0.337799	0.0323103	-10.4548	8.79314e-24	5.8914e-22	7.64865e-21	Yes
chr1	42540651	42540694	AC	2	ZMYND12	ENSG00000066185.13	protein_coding	0.269184	0.0351301	7.66249	6.54127e-14	4.38265e-12
chr1	42545949	42545970	AAT	3	ZMYND12	ENSG00000066185.13	protein_coding	0.262784	0.0329533	7.97442	6.7348e-15	4.51232e-13
chr1	42553653	42553693	AC	2	ZMYND12	ENSG00000066185.13	protein_coding	0.194608	0.0344495	5.64908	2.42992e-08	1.62804e-06
chr1	42600809	42600874	AG	2	ZMYND12	ENSG00000066185.13	protein_coding	-0.185533	0.036465	-5.08798	4.8118e-07	3.2239e-05
chr1	42621488	42621529	AAAT	4	ZMYND12	ENSG00000066185.13	protein_coding	-0.216124	0.0352597	-6.1295	1.56028e-09	1.04539e-07
chr1	196894890	196894908	AAC	3	ASPM	ENSG00000066279.19	protein_coding	0.0425237	0.0116705	3.64369	0.000289838	0.0159411
chr1	196947130	196947154	AC	2	ASPM	ENSG00000066279.19	protein_coding	0.0442523	0.0123124	3.59414	0.000349717	0.0192344
chr1	197163637	197163659	AC	2	ASPM	ENSG00000066279.19	protein_coding	-0.0463284	0.0116637	-3.97199	7.91141e-05	0.00435127	0.0103842	Yes
chr1	160433303	160433347	AG	2	CD84	ENSG00000066294.15	protein_coding	-0.108378	0.0270643	-4.00446	6.95701e-05	0.00493948
chr1	160531383	160531429	AG	2	CD84	ENSG00000066294.15	protein_coding	0.150448	0.0303932	4.95006	9.94719e-07	7.0625e-05
chr1	160569518	160569568	AC	2	CD84	ENSG00000066294.15	protein_coding	-0.190744	0.0258707	-7.37296	5.1401e-13	3.64947e-11	2.23603e-10	Yes
chr1	160575495	160575525	AC	2	CD84	ENSG00000066294.15	protein_coding	-0.171578	0.0259849	-6.60297	8.30926e-11	5.89957e-09
chr1	160582815	160582835	AAAT	4	CD84	ENSG00000066294.15	protein_coding	-0.0913411	0.0261208	-3.49687	0.000502173	0.0356543
chr1	160587135	160587151	AAAC	4	CD84	ENSG00000066294.15	protein_coding	0.0945225	0.0261006	3.62146	0.000315343	0.0223893
chr1	160629304	160629322	AG	2	CD84	ENSG00000066294.15	protein_coding	0.110448	0.0273603	4.03681	6.0558e-05	0.00429962
chr1	70481017	70481051	AC	2	LRRC40	ENSG00000066557.6	protein_coding	0.0688376	0.0197661	3.48262	0.000530637	0.0328995
chr1	93731647	93731692	AAAAT	5	DNTTIP2	ENSG00000067334.14	protein_coding	-0.115676	0.0114363	-10.1148	1.93041e-22	8.30076e-21
chr1	93749148	93749164	AC	2	DNTTIP2	ENSG00000067334.14	protein_coding	0.0488153	0.0123622	3.94874	8.70071e-05	0.00374131
chr1	93753544	93753592	AC	2	DNTTIP2	ENSG00000067334.14	protein_coding	-0.045046	0.0118862	-3.78976	0.000164873	0.00708954
chr1	93768258	93768291	AC	2	DNTTIP2	ENSG00000067334.14	protein_coding	-0.0651094	0.0121356	-5.36514	1.12069e-07	4.81898e-06
chr1	93849066	93849084	AAT	3	DNTTIP2	ENSG00000067334.14	protein_coding	-0.146994	0.0104914	-14.0108	3.30819e-39	1.42252e-37	4.06355e-36	Yes
chr1	94018202	94018220	AC	2	DNTTIP2	ENSG00000067334.14	protein_coding	0.0464606	0.0120048	3.87018	0.000119505	0.00513873
chr1	218313973	218314030	AAAAT	5	RRP15	ENSG00000067533.6	protein_coding	-0.0780971	0.0111123	-7.028	5.74064e-12	3.67401e-10
chr1	218346590	218346602	AAC	3	RRP15	ENSG00000067533.6	protein_coding	0.144481	0.0171808	8.40942	9.83914e-16	6.29705e-14	4.80055e-13	Yes
chr1	218378149	218378189	AAAT	4	RRP15	ENSG00000067533.6	protein_coding	-0.0510344	0.0114594	-4.4535	9.91802e-06	0.000634753
chr1	2160233	2160273	AC	2	PRKCZ	ENSG00000067606.17	protein_coding	-0.138489	0.0368867	-3.75445	0.000189268	0.0107883
chr1	2241950	2241982	AC	2	PRKCZ	ENSG00000067606.17	protein_coding	0.128636	0.0284935	4.51458	7.51692e-06	0.000428465	0.00121242	Yes
chr1	220076702	220076732	AAT	3	IARS2	ENSG00000067704.10	protein_coding	-0.0677988	0.0134585	-5.03763	6.0934e-07	3.89978e-05
chr1	220089146	220089161	AAG	3	IARS2	ENSG00000067704.10	protein_coding	0.0729266	0.0134343	5.42837	8.01008e-08	5.12645e-06	1.8996e-05	Yes
chr1	220121494	220121506	AAAG	4	IARS2	ENSG00000067704.10	protein_coding	-0.0571742	0.0137798	-4.14915	3.77244e-05	0.00241436
chr1	220520817	220520839	AT	2	IARS2	ENSG00000067704.10	protein_coding	0.054611	0.0161807	3.37507	0.000781213	0.0499976
chr1	229432497	229432527	CCCCCG	6	NUP133	ENSG00000069248.12	protein_coding	-0.150568	0.0229085	-6.57257	1.24325e-10	9.94601e-09
chr1	229435462	229435512	AG	2	NUP133	ENSG00000069248.12	protein_coding	0.130198	0.0218226	5.96619	4.05476e-09	3.2438e-07
chr1	229438952	229438988	AATG	4	NUP133	ENSG00000069248.12	protein_coding	0.163966	0.0203014	8.07659	3.16152e-15	2.52921e-13
chr1	229450716	229450736	AAAC	4	NUP133	ENSG00000069248.12	protein_coding	-0.101278	0.0197075	-5.13905	3.64303e-07	2.91442e-05
chr1	229456744	229456756	AT	2	NUP133	ENSG00000069248.12	protein_coding	-0.134472	0.0206488	-6.51237	1.4621e-10	1.16968e-08
chr1	229503979	229503992	AT	2	NUP133	ENSG00000069248.12	protein_coding	0.171016	0.0192426	8.88736	5.95227e-18	4.76182e-16
chr1	229519792	229519836	AAAT	4	NUP133	ENSG00000069248.12	protein_coding	-0.178889	0.0190249	-9.4029	8.85595e-20	7.08476e-18
chr1	229562428	229562476	AT	2	NUP133	ENSG00000069248.12	protein_coding	-0.178403	0.0188138	-9.48255	4.48179e-20	3.58543e-18	3.69688e-17	Yes
chr1	229564099	229564129	AAT	3	NUP133	ENSG00000069248.12	protein_coding	-0.149584	0.0191213	-7.8229	2.06939e-14	1.65551e-12
chr1	229568414	229568459	AAT	3	NUP133	ENSG00000069248.12	protein_coding	0.133191	0.0201075	6.62398	7.41004e-11	5.92803e-09
chr1	91729034	91729078	AC	2	TGFBR3	ENSG00000069702.11	protein_coding	0.134455	0.0309884	4.33887	1.89525e-05	0.00117506
chr1	91729286	91729314	AC	2	TGFBR3	ENSG00000069702.11	protein_coding	-0.121846	0.0253726	-4.80228	2.11228e-06	0.000130961	0.000401388	Yes
chr1	45357197	45357265	AAAT	4	TESK2	ENSG00000070759.17	protein_coding	-0.0916429	0.0203592	-4.5013	7.98135e-06	0.000582638
chr1	45456198	45456223	AAAAT	5	TESK2	ENSG00000070759.17	protein_coding	0.139146	0.0190916	7.28835	8.98095e-13	6.55609e-11
chr1	45486783	45486819	AC	2	TESK2	ENSG00000070759.17	protein_coding	-0.150468	0.019905	-7.55931	1.52454e-13	1.11291e-11	7.12725e-11	Yes
chr1	45534102	45534122	AAAAG	5	TESK2	ENSG00000070759.17	protein_coding	-0.111721	0.0206254	-5.4167	8.56134e-08	6.24978e-06
chr1	45539016	45539046	AAAAG	5	TESK2	ENSG00000070759.17	protein_coding	0.0824205	0.0222045	3.71188	0.000229034	0.0167195
chr1	45588958	45588982	AAAC	4	TESK2	ENSG00000070759.17	protein_coding	0.0839524	0.0191458	4.38489	1.35023e-05	0.000985668
chr1	45609500	45609512	AAAC	4	TESK2	ENSG00000070759.17	protein_coding	-0.0796859	0.0190313	-4.18709	3.2096e-05	0.002343
chr1	45664669	45664689	AAAAC	5	TESK2	ENSG00000070759.17	protein_coding	-0.0752975	0.0192319	-3.91523	9.97786e-05	0.00728384
chr1	45694142	45694154	AT	2	TESK2	ENSG00000070759.17	protein_coding	-0.0769698	0.0192096	-4.00685	6.85316e-05	0.00500281
chr1	45705806	45705830	AAAC	4	TESK2	ENSG00000070759.17	protein_coding	-0.07521	0.0189985	-3.95873	8.35303e-05	0.00609772
chr1	45728968	45728984	AT	2	TESK2	ENSG00000070759.17	protein_coding	0.0757102	0.0190984	3.96422	8.17655e-05	0.00596888
chr1	45732661	45732685	AAAT	4	TESK2	ENSG00000070759.17	protein_coding	-0.074178	0.0190711	-3.88954	0.00011056	0.00807086
chr1	45763148	45763178	AC	2	TESK2	ENSG00000070759.17	protein_coding	0.0669626	0.0189654	3.53079	0.000443113	0.0323473
chr1	45790384	45790398	AT	2	TESK2	ENSG00000070759.17	protein_coding	-0.0970614	0.0194675	-4.98581	7.89543e-07	5.76367e-05
chr1	45816207	45816245	AG	2	TESK2	ENSG00000070759.17	protein_coding	-0.0970139	0.0199441	-4.8643	1.45758e-06	0.000106403
chr1	45850544	45850560	AAAC	4	TESK2	ENSG00000070759.17	protein_coding	0.10955	0.0289984	3.77779	0.000190022	0.0138716
chr1	45886314	45886348	AC	2	TESK2	ENSG00000070759.17	protein_coding	0.0698617	0.0189866	3.67953	0.0002527	0.0184471
chr1	45911838	45911901	AAT	3	TESK2	ENSG00000070759.17	protein_coding	-0.089894	0.0221122	-4.06536	5.51344e-05	0.00402481
chr1	44744090	44744106	AAAC	4	EIF2B3	ENSG00000070785.17	protein_coding	-0.114977	0.0196109	-5.86292	1.12057e-08	7.61987e-07
chr1	44751188	44751212	AAAT	4	EIF2B3	ENSG00000070785.17	protein_coding	-0.162272	0.0127253	-12.7519	1.86946e-33	1.27123e-31
chr1	44765466	44765482	AAAG	4	EIF2B3	ENSG00000070785.17	protein_coding	-0.137311	0.0138944	-9.88241	1.42931e-21	9.71928e-20
chr1	44782630	44782670	AAAT	4	EIF2B3	ENSG00000070785.17	protein_coding	-0.149291	0.0155923	-9.57465	2.10943e-20	1.43441e-18
chr1	44812787	44812839	AC	2	EIF2B3	ENSG00000070785.17	protein_coding	-0.166632	0.0128343	-12.9834	1.87852e-34	1.2774e-32
chr1	44815574	44815590	AAAT	4	EIF2B3	ENSG00000070785.17	protein_coding	-0.0927091	0.0137993	-6.7184	3.97209e-11	2.70102e-09
chr1	44818844	44818872	AAAC	4	EIF2B3	ENSG00000070785.17	protein_coding	-0.0732504	0.0156614	-4.67712	3.70677e-06	0.00025206
chr1	44843855	44843884	AAAAAG	6	EIF2B3	ENSG00000070785.17	protein_coding	0.113363	0.0170099	6.66451	7.87243e-11	5.35325e-09
chr1	44870177	44870209	AG	2	EIF2B3	ENSG00000070785.17	protein_coding	-0.129362	0.0143293	-9.02777	1.96005e-18	1.33283e-16
chr1	44923657	44923669	AAAG	4	EIF2B3	ENSG00000070785.17	protein_coding	0.308805	0.0161676	19.1002	3.52242e-56	2.39524e-54
chr1	44932736	44932761	AAAAC	5	EIF2B3	ENSG00000070785.17	protein_coding	-0.0847275	0.0136283	-6.21701	8.97069e-10	6.10007e-08
chr1	44934400	44934420	AAAAC	5	EIF2B3	ENSG00000070785.17	protein_coding	-0.0831289	0.0136155	-6.10547	1.74652e-09	1.18764e-07
chr1	44948845	44948865	AAAAG	5	EIF2B3	ENSG00000070785.17	protein_coding	-0.0588842	0.0160775	-3.66251	0.000278209	0.0189182
chr1	44962194	44962245	ATC	3	EIF2B3	ENSG00000070785.17	protein_coding	-0.063542	0.0152574	-4.16467	3.54573e-05	0.0024111
chr1	44972233	44972290	AC	2	EIF2B3	ENSG00000070785.17	protein_coding	-0.126762	0.0137514	-9.21813	4.40267e-19	2.99381e-17
chr1	44972624	44972658	AC	2	EIF2B3	ENSG00000070785.17	protein_coding	-0.0560894	0.0146839	-3.81979	0.000146618	0.00997001
chr1	44987006	44987027	AAC	3	EIF2B3	ENSG00000070785.17	protein_coding	-0.234765	0.0115742	-20.2835	2.02204e-71	1.37499e-69	1.29787e-67	Yes
chr1	45007127	45007175	AC	2	EIF2B3	ENSG00000070785.17	protein_coding	0.0926674	0.0141835	6.53344	1.29292e-10	8.79189e-09
chr1	45022121	45022141	AAAAT	5	EIF2B3	ENSG00000070785.17	protein_coding	0.100449	0.0159669	6.29106	6.12028e-10	4.16179e-08
chr1	45046635	45046663	AC	2	EIF2B3	ENSG00000070785.17	protein_coding	0.10199	0.0153336	6.65142	6.1094e-11	4.15439e-09
chr1	45081239	45081275	AGAGGG	6	EIF2B3	ENSG00000070785.17	protein_coding	-0.103412	0.0153113	-6.75399	3.23027e-11	2.19658e-09
chr1	45094026	45094070	AAAT	4	EIF2B3	ENSG00000070785.17	protein_coding	0.0790536	0.0154488	5.11713	4.07285e-07	2.76953e-05
chr1	45130366	45130394	AC	2	EIF2B3	ENSG00000070785.17	protein_coding	0.0775284	0.0146055	5.30815	1.5138e-07	1.02938e-05
chr1	45193939	45193957	AT	2	EIF2B3	ENSG00000070785.17	protein_coding	0.067116	0.0140919	4.76274	2.35166e-06	0.000159913
chr1	45243240	45243270	AAAAC	5	EIF2B3	ENSG00000070785.17	protein_coding	0.0595787	0.0142585	4.17847	3.33039e-05	0.00226466
chr1	45325307	45325319	AAAT	4	EIF2B3	ENSG00000070785.17	protein_coding	0.060183	0.0162508	3.70339	0.000230698	0.0156874
chr1	45456198	45456223	AAAAT	5	EIF2B3	ENSG00000070785.17	protein_coding	0.0513843	0.0144015	3.56798	0.000385764	0.026232
chr1	21988929	21988949	ACAT	4	CDC42	ENSG00000070831.17	protein_coding	-0.0475879	0.0139893	-3.40174	0.00072471	0.0478309
chr1	22051826	22051856	AAC	3	CDC42	ENSG00000070831.17	protein_coding	-0.0627588	0.0125246	-5.01085	6.97504e-07	4.60353e-05	0.000150844	Yes
chr1	22149848	22149905	AAAT	4	CDC42	ENSG00000070831.17	protein_coding	0.0516097	0.013035	3.95933	8.39604e-05	0.00554139
chr1	161574004	161574028	AAAT	4	FCGR2B	ENSG00000072694.21	protein_coding	0.0887219	0.0192167	4.61692	4.72963e-06	0.000293237
chr1	161651942	161651977	AAAAT	5	FCGR2B	ENSG00000072694.21	protein_coding	0.103556	0.0210876	4.91076	1.22084e-06	7.56923e-05
chr1	161655844	161655868	AAAT	4	FCGR2B	ENSG00000072694.21	protein_coding	0.109525	0.0193438	5.66201	2.27477e-08	1.41036e-06	5.55584e-06	Yes
chr1	8372508	8372544	AC	2	ENO1	ENSG00000074800.16	protein_coding	0.0453191	0.01253	3.61684	0.000323404	0.0190808
chr1	8400223	8400255	AC	2	ENO1	ENSG00000074800.16	protein_coding	0.0480935	0.0120759	3.98259	7.60952e-05	0.00448962	0.0106849	Yes
chr1	170013479	170013520	AT	2	KIFAP3	ENSG00000075945.13	protein_coding	0.0641701	0.0121465	5.283	1.73704e-07	9.2063e-06	3.3158e-05	Yes
chr1	208152663	208152719	AC	2	PLXNA2	ENSG00000076356.7	protein_coding	-0.133306	0.0337237	-3.95289	8.6936e-05	0.00617246	0.0142305	Yes
chr1	202351215	202351242	AAC	3	UBE2T	ENSG00000077152.11	protein_coding	0.0501364	0.0137998	3.63312	0.000303707	0.0306744
chr1	202515297	202515309	AAAC	4	UBE2T	ENSG00000077152.11	protein_coding	0.0734749	0.0158648	4.63131	4.38012e-06	0.000442392	0.00124966	Yes
chr1	202533290	202533325	AAAAC	5	UBE2T	ENSG00000077152.11	protein_coding	0.0661343	0.0146503	4.51419	7.53607e-06	0.000761143
chr1	202594702	202594728	AC	2	UBE2T	ENSG00000077152.11	protein_coding	-0.052913	0.014998	-3.52802	0.000448422	0.0452907
chr1	77551225	77551249	AC	2	USP33	ENSG00000077254.14	protein_coding	0.0802715	0.0196952	4.07569	5.14675e-05	0.00277925
chr1	77709877	77709913	AC	2	USP33	ENSG00000077254.14	protein_coding	0.123476	0.0198035	6.23508	8.13517e-10	4.39299e-08	2.02823e-07	Yes
chr1	236344533	236344571	AT	2	ACTN2	ENSG00000077522.15	protein_coding	0.11159	0.0314235	3.55117	0.000414181	0.0426607
chr1	236144409	236144437	AAAC	4	GPR137B	ENSG00000077585.14	protein_coding	0.102617	0.018512	5.5433	5.05386e-08	4.90225e-06	1.81997e-05	Yes
chr1	1762760	1762792	AATG	4	GNB1	ENSG00000078369.18	protein_coding	-0.0414435	0.0122567	-3.3813	0.000766488	0.0429233
chr1	1808625	1808663	AAAC	4	GNB1	ENSG00000078369.18	protein_coding	-0.0489567	0.0122619	-3.99258	7.28265e-05	0.00407829
chr1	1812370	1812430	AC	2	GNB1	ENSG00000078369.18	protein_coding	0.0720396	0.0131997	5.45767	6.87183e-08	3.84822e-06
chr1	1828875	1828914	AC	2	GNB1	ENSG00000078369.18	protein_coding	0.0624942	0.0120068	5.20488	2.60789e-07	1.46042e-05
chr1	1845825	1845873	AC	2	GNB1	ENSG00000078369.18	protein_coding	-0.0556442	0.0122196	-4.55368	6.30295e-06	0.000352965
chr1	1848358	1848404	AAAAAA	6	GNB1	ENSG00000078369.18	protein_coding	-0.0865806	0.0132796	-6.51984	1.45847e-10	8.16743e-09	4.05343e-08	Yes
chr1	1876493	1876515	AG	2	GNB1	ENSG00000078369.18	protein_coding	0.056298	0.0124907	4.50719	7.79121e-06	0.000436308
chr1	1904425	1904449	AAAT	4	GNB1	ENSG00000078369.18	protein_coding	0.0449163	0.0119806	3.74911	0.000193108	0.010814
chr1	51617997	51618025	AC	2	NRDC	ENSG00000078618.22	protein_coding	-0.0447569	0.011664	-3.83718	0.000136371	0.00777316
chr1	51675406	51675424	AC	2	NRDC	ENSG00000078618.22	protein_coding	0.0471331	0.0111815	4.21527	2.84203e-05	0.00161995
chr1	51887150	51887186	AC	2	NRDC	ENSG00000078618.22	protein_coding	-0.0401419	0.011962	-3.35579	0.000836739	0.0476941
chr1	51915680	51915692	AAC	3	NRDC	ENSG00000078618.22	protein_coding	-0.0605331	0.0121115	-4.998	7.42949e-07	4.23481e-05	0.000139582	Yes
chr1	52255899	52255969	AAAAG	5	NRDC	ENSG00000078618.22	protein_coding	-0.0560883	0.013782	-4.06968	5.54073e-05	0.00315822
chr1	1341541	1341567	AC	2	SDF4	ENSG00000078808.19	protein_coding	-0.0619062	0.01538	-4.0251	6.35335e-05	0.00304961	0.0074989	Yes
chr1	3650460	3650484	AT	2	TP73	ENSG00000078900.15	protein_coding	-0.0698224	0.0200192	-3.48778	0.000519283	0.0218099	0.0444223	Yes
chr1	46623538	46623590	AAGC	4	MKNK1	ENSG00000079277.22	protein_coding	0.0847494	0.0243982	3.4736	0.000547628	0.0284766
chr1	100352069	100352083	AG	2	CDC14A	ENSG00000079335.20	protein_coding	-0.0935467	0.0193074	-4.84512	1.57743e-06	9.1491e-05
chr1	100393963	100393977	AT	2	CDC14A	ENSG00000079335.20	protein_coding	-0.143867	0.0188921	-7.6152	9.38568e-14	5.4437e-12	3.57287e-11	Yes
chr1	100429207	100429235	AAAT	4	CDC14A	ENSG00000079335.20	protein_coding	-0.0995177	0.0197343	-5.04287	5.99149e-07	3.47507e-05
chr1	63656572	63656608	AC	2	PGM1	ENSG00000079739.17	protein_coding	-0.100359	0.0188386	-5.32729	1.37118e-07	7.8157e-06	2.84219e-05	Yes
chr1	16692440	16692480	CCCG	4	CROCCP3	ENSG00000080947.15	transcribed_unprocessed_pseudogene	-0.127123	0.029452	-4.31628	1.95288e-05	0.00179665	0.00459125	Yes
chr1	16721183	16721203	AAAAT	5	CROCCP3	ENSG00000080947.15	transcribed_unprocessed_pseudogene	0.0922864	0.022261	4.14565	3.87514e-05	0.00356513
chr1	16897729	16897769	AG	2	CROCCP3	ENSG00000080947.15	transcribed_unprocessed_pseudogene	-0.0810616	0.0216396	-3.74598	0.000196475	0.0180757
chr1	113184564	113184582	AAG	3	MAGI3	ENSG00000081026.19	protein_coding	-0.141527	0.0309175	-4.57758	5.62159e-06	0.000404754	0.00115066	Yes
chr1	198660479	198660515	AC	2	PTPRC	ENSG00000081237.20	protein_coding	0.0747421	0.0175684	4.25436	2.40572e-05	0.00206892	0.00522823	Yes
chr1	198662445	198662492	AC	2	PTPRC	ENSG00000081237.20	protein_coding	-0.074703	0.0178047	-4.19568	3.10184e-05	0.00266758
chr1	198895180	198895204	AAAT	4	PTPRC	ENSG00000081237.20	protein_coding	-0.0644897	0.0179248	-3.59779	0.000344903	0.0296617
chr1	227574945	227574963	AAC	3	JMJD4	ENSG00000081692.13	protein_coding	-0.0642265	0.0179841	-3.57129	0.000380978	0.0220967
chr1	227669477	227669489	AT	2	JMJD4	ENSG00000081692.13	protein_coding	0.0673337	0.0180986	3.72038	0.000215882	0.0125212	0.0269677	Yes
chr1	161791063	161791133	AC	2	DUSP12	ENSG00000081721.12	protein_coding	0.0690977	0.0179359	3.85249	0.000132461	0.0084775	0.0189443	Yes
chr1	67331839	67331863	AAAT	4	IL12RB2	ENSG00000081985.13	protein_coding	-0.0759414	0.0222132	-3.41875	0.000667911	0.0494254
chr1	67372068	67372099	AC	2	IL12RB2	ENSG00000081985.13	protein_coding	0.0917189	0.0236188	3.88329	0.000113456	0.00839572	0.0187822	Yes
chr1	67378130	67378148	AAC	3	IL12RB2	ENSG00000081985.13	protein_coding	-0.0833993	0.0231746	-3.59873	0.000343604	0.0254267
chr1	211214810	211214838	AT	2	TRAF5	ENSG00000082512.15	protein_coding	0.0667548	0.0179523	3.71845	0.00021846	0.0170399
chr1	211251791	211251815	AC	2	TRAF5	ENSG00000082512.15	protein_coding	0.0796096	0.0180497	4.41058	1.20305e-05	0.000938382
chr1	211254282	211254324	AC	2	TRAF5	ENSG00000082512.15	protein_coding	0.0563646	0.0159595	3.53172	0.000442075	0.0344819
chr1	211284503	211284539	AAAT	4	TRAF5	ENSG00000082512.15	protein_coding	0.0610244	0.0167316	3.64726	0.000286017	0.0223093
chr1	211350391	211350424	AAAAAC	6	TRAF5	ENSG00000082512.15	protein_coding	0.1133	0.0171369	6.61144	7.93429e-11	6.18875e-09	3.11494e-08	Yes
chr1	211441691	211441749	AAAAC	5	TRAF5	ENSG00000082512.15	protein_coding	-0.0634177	0.0173733	-3.6503	0.000283703	0.0221288
chr1	40386751	40386763	AAC	3	SMAP2	ENSG00000084070.12	protein_coding	0.0599619	0.0131209	4.56997	5.82161e-06	0.000529766
chr1	40395521	40395542	AAT	3	SMAP2	ENSG00000084070.12	protein_coding	0.0627649	0.0127779	4.91198	1.13931e-06	0.000103677	0.000323188	Yes
chr1	39737967	39737993	AC	2	PPIE	ENSG00000084072.17	protein_coding	0.124897	0.0250116	4.99357	7.63848e-07	5.19417e-05	0.00016912	Yes
chr1	39792225	39792240	AAAAC	5	PPIE	ENSG00000084072.17	protein_coding	-0.0871282	0.0251181	-3.46874	0.000556749	0.0378589
chr1	39986282	39986326	AAAT	4	ZMPSTE24	ENSG00000084073.10	protein_coding	-0.0515884	0.0134632	-3.8318	0.000139493	0.0114384
chr1	40054146	40054158	AAAT	4	ZMPSTE24	ENSG00000084073.10	protein_coding	0.0479787	0.013438	3.57039	0.000382261	0.0313454
chr1	40062774	40062798	AC	2	ZMPSTE24	ENSG00000084073.10	protein_coding	0.0462302	0.0129911	3.55862	0.000399588	0.0327662
chr1	40068827	40068842	AAAAT	5	ZMPSTE24	ENSG00000084073.10	protein_coding	0.0479152	0.0135141	3.54558	0.000419581	0.0344056
chr1	40249256	40249302	AC	2	ZMPSTE24	ENSG00000084073.10	protein_coding	-0.0527144	0.0136416	-3.86423	0.000122615	0.0100544
chr1	40285094	40285121	AAT	3	ZMPSTE24	ENSG00000084073.10	protein_coding	-0.0491578	0.0141585	-3.47197	0.000550836	0.0451686
chr1	40287057	40287084	AAAAAG	6	ZMPSTE24	ENSG00000084073.10	protein_coding	0.123932	0.0199307	6.21813	1.42153e-09	1.16565e-07	5.17041e-07	Yes
chr1	32059553	32059571	AAG	3	EIF3I	ENSG00000084623.12	protein_coding	0.0777134	0.0118862	6.5381	1.24804e-10	6.73943e-09
chr1	32081194	32081218	AAAC	4	EIF3I	ENSG00000084623.12	protein_coding	-0.068554	0.01075	-6.37712	3.39607e-10	1.83388e-08
chr1	32083987	32084014	AC	2	EIF3I	ENSG00000084623.12	protein_coding	-0.0711897	0.0109664	-6.4916	1.67467e-10	9.04322e-09
chr1	32155704	32155745	AAAT	4	EIF3I	ENSG00000084623.12	protein_coding	0.0729288	0.0113358	6.43351	2.43835e-10	1.31671e-08
chr1	32190357	32190372	AGG	3	EIF3I	ENSG00000084623.12	protein_coding	0.0860003	0.0109501	7.85383	1.63897e-14	8.85043e-13	6.17381e-12	Yes
chr1	32193527	32193557	AAC	3	EIF3I	ENSG00000084623.12	protein_coding	0.0390272	0.0108421	3.59958	0.000342762	0.0185091
chr1	32242405	32242486	AAGG	4	EIF3I	ENSG00000084623.12	protein_coding	0.0826279	0.0120557	6.85383	1.82618e-11	9.86137e-10
chr1	32243083	32243123	AAAT	4	EIF3I	ENSG00000084623.12	protein_coding	-0.0772149	0.0111488	-6.92587	1.04087e-11	5.6207e-10
chr1	32246338	32246358	AG	2	EIF3I	ENSG00000084623.12	protein_coding	-0.055814	0.0111513	-5.00515	7.18213e-07	3.87835e-05
chr1	32253842	32253876	AC	2	EIF3I	ENSG00000084623.12	protein_coding	-0.0554546	0.0113	-4.90748	1.16356e-06	6.28324e-05
chr1	31616088	31616142	AC	2	COL16A1	ENSG00000084636.18	protein_coding	0.104077	0.0302201	3.44397	0.000610065	0.0439247
chr1	31699118	31699138	AAAC	4	COL16A1	ENSG00000084636.18	protein_coding	-0.138132	0.0307228	-4.49607	8.34368e-06	0.000600745
chr1	31707279	31707314	AAAAG	5	COL16A1	ENSG00000084636.18	protein_coding	-0.169333	0.0366661	-4.61824	4.65073e-06	0.000334853	0.000963009	Yes
chr1	32059553	32059571	AAG	3	TXLNA	ENSG00000084652.16	protein_coding	0.0616334	0.0167532	3.6789	0.000253333	0.0139333
chr1	32155704	32155745	AAAT	4	TXLNA	ENSG00000084652.16	protein_coding	0.0577611	0.015943	3.62297	0.000314257	0.0172841
chr1	32185357	32185408	ACAT	4	TXLNA	ENSG00000084652.16	protein_coding	-0.0736404	0.0158915	-4.63396	4.32017e-06	0.000237609	0.000699721	Yes
chr1	111329517	111329559	AT	2	OVGP1	ENSG00000085465.13	protein_coding	0.0824199	0.0223649	3.68523	0.000252564	0.0141436	0.0300742	Yes
chr1	107966504	107966524	AAAC	4	SLC25A24	ENSG00000085491.17	protein_coding	0.114395	0.031512	3.63022	0.000305075	0.0179994	0.0373463	Yes
chr1	108155951	108155985	AC	2	SLC25A24	ENSG00000085491.17	protein_coding	0.0943811	0.0276864	3.40893	0.000692039	0.0408303
chr1	51483399	51483441	AC	2	EPS15	ENSG00000085832.17	protein_coding	-0.0555985	0.0129217	-4.30271	1.94647e-05	0.00114842	0.00303804	Yes
chr1	45870515	45870533	AT	2	POMGNT1	ENSG00000085998.14	protein_coding	0.0565767	0.0162264	3.4867	0.000521543	0.029728
chr1	46072949	46072979	AT	2	POMGNT1	ENSG00000085998.14	protein_coding	-0.0568507	0.0161053	-3.52994	0.000445047	0.0253677
chr1	46146687	46146755	AC	2	POMGNT1	ENSG00000085998.14	protein_coding	0.0685989	0.017755	3.86363	0.00012523	0.00713813
chr1	46198519	46198556	CCG	3	POMGNT1	ENSG00000085998.14	protein_coding	0.105389	0.0159931	6.58966	9.00131e-11	5.13074e-09	2.60795e-08	Yes
chr1	46211440	46211482	AC	2	POMGNT1	ENSG00000085998.14	protein_coding	0.0622768	0.0169097	3.68291	0.000249973	0.0142484
chr1	46217371	46217386	AAT	3	POMGNT1	ENSG00000085998.14	protein_coding	0.095883	0.0158499	6.04943	2.45388e-09	1.39871e-07
chr1	46311321	46311351	AGGCGG	6	POMGNT1	ENSG00000085998.14	protein_coding	-0.0761246	0.0161054	-4.72664	2.79321e-06	0.000159213
chr1	46322341	46322356	AAAAC	5	POMGNT1	ENSG00000085998.14	protein_coding	0.0853079	0.0170821	4.99398	7.58845e-07	4.32542e-05
chr1	46376713	46376745	AC	2	POMGNT1	ENSG00000085998.14	protein_coding	-0.0609367	0.0181549	-3.35648	0.0008347	0.0475779
chr1	46324416	46324456	AC	2	RAD54L	ENSG00000085999.13	protein_coding	0.0722354	0.0138541	5.21401	2.47561e-07	1.28732e-05	4.55421e-05	Yes
chr1	46374625	46374642	AAAAT	5	RAD54L	ENSG00000085999.13	protein_coding	0.0600332	0.014539	4.12911	4.10903e-05	0.0021367
chr1	46376713	46376745	AC	2	RAD54L	ENSG00000085999.13	protein_coding	0.0665954	0.0158435	4.20334	2.99262e-05	0.00155616
chr1	236182734	236182750	AAAC	4	ERO1B	ENSG00000086619.14	protein_coding	0.124564	0.0181428	6.86573	1.53082e-11	1.51551e-09
chr1	236192893	236192913	AAAC	4	ERO1B	ENSG00000086619.14	protein_coding	-0.1134	0.0177113	-6.40265	2.91588e-10	2.88672e-08
chr1	236241542	236241557	AAAAC	5	ERO1B	ENSG00000086619.14	protein_coding	-0.167513	0.0175299	-9.55586	3.72666e-20	3.6894e-18
chr1	236250573	236250619	AT	2	ERO1B	ENSG00000086619.14	protein_coding	-0.155058	0.0197283	-7.85966	2.90427e-14	2.87523e-12
chr1	236250638	236250652	AT	2	ERO1B	ENSG00000086619.14	protein_coding	0.112098	0.0161603	6.93662	9.73568e-12	9.63833e-10
chr1	236261942	236261960	AAAAAC	6	ERO1B	ENSG00000086619.14	protein_coding	0.134181	0.0239323	5.60669	3.91563e-08	3.87647e-06
chr1	236263244	236263262	AAC	3	ERO1B	ENSG00000086619.14	protein_coding	0.222382	0.0173661	12.8055	1.22402e-33	1.21178e-31	2.64251e-30	Yes
chr1	236281579	236281589	CCCGG	5	ERO1B	ENSG00000086619.14	protein_coding	0.101858	0.0167898	6.06668	2.19667e-09	2.1747e-07
chr1	236327269	236327301	AAAT	4	ERO1B	ENSG00000086619.14	protein_coding	-0.0856416	0.0183908	-4.65677	3.89504e-06	0.000385609
chr1	236330102	236330146	AGAT	4	ERO1B	ENSG00000086619.14	protein_coding	0.0783688	0.0164782	4.75589	2.42997e-06	0.000240567
chr1	236344533	236344571	AT	2	ERO1B	ENSG00000086619.14	protein_coding	0.102277	0.0170218	6.00862	3.279e-09	3.24621e-07
chr1	236361308	236361318	AAAAT	5	ERO1B	ENSG00000086619.14	protein_coding	0.129434	0.0157129	8.23746	9.4995e-16	9.40451e-14
chr1	236361636	236361650	AT	2	ERO1B	ENSG00000086619.14	protein_coding	0.104162	0.0190486	5.46821	6.74206e-08	6.67464e-06
chr1	236367226	236367246	AAAAT	5	ERO1B	ENSG00000086619.14	protein_coding	0.120843	0.0164619	7.34076	6.63949e-13	6.57309e-11
chr1	63351083	63351133	AC	2	ALG6	ENSG00000088035.18	protein_coding	0.0828609	0.0241656	3.42888	0.000644551	0.038673
chr1	63415679	63415691	AT	2	ALG6	ENSG00000088035.18	protein_coding	-0.0971266	0.024512	-3.9624	8.22841e-05	0.00493705	0.0116293	Yes
chr1	27111634	27111662	AAAT	4	SLC9A1	ENSG00000090020.11	protein_coding	0.0739357	0.01839	4.02043	6.48511e-05	0.00538265
chr1	27163791	27163821	AC	2	SLC9A1	ENSG00000090020.11	protein_coding	0.066679	0.0173451	3.84425	0.000132618	0.0110073
chr1	27174812	27174824	AG	2	SLC9A1	ENSG00000090020.11	protein_coding	0.0689162	0.0178795	3.85449	0.000127525	0.0105845
chr1	27207409	27207463	ATC	3	SLC9A1	ENSG00000090020.11	protein_coding	0.0770335	0.0180837	4.25984	2.35108e-05	0.00195139	0.00495301	Yes
chr1	192607744	192607780	AC	2	RGS1	ENSG00000090104.12	protein_coding	0.0704655	0.0182542	3.86024	0.000124395	0.00671731
chr1	192618325	192618337	AT	2	RGS1	ENSG00000090104.12	protein_coding	0.0745699	0.0169492	4.39962	1.26476e-05	0.000682971	0.00187608	Yes
chr1	39117534	39117568	AC	2	PABPC4	ENSG00000090621.15	protein_coding	0.045161	0.0120498	3.74785	0.000194154	0.0130083
chr1	39119419	39119440	AAC	3	PABPC4	ENSG00000090621.15	protein_coding	0.0577051	0.0125783	4.58768	5.36012e-06	0.000359128
chr1	39239288	39239316	AAAC	4	PABPC4	ENSG00000090621.15	protein_coding	-0.0429913	0.0123172	-3.49035	0.0005145	0.0344715
chr1	39305278	39305290	AC	2	PABPC4	ENSG00000090621.15	protein_coding	-0.0569924	0.0119991	-4.74971	2.49988e-06	0.000167492
chr1	39360672	39360693	AAT	3	PABPC4	ENSG00000090621.15	protein_coding	-0.0582174	0.0117161	-4.96903	8.59277e-07	5.75715e-05
chr1	39402950	39402965	AAGAG	5	PABPC4	ENSG00000090621.15	protein_coding	0.0629297	0.0120175	5.2365	2.20196e-07	1.47531e-05
chr1	39482514	39482534	AAAC	4	PABPC4	ENSG00000090621.15	protein_coding	0.061534	0.0116933	5.26232	1.9248e-07	1.28962e-05
chr1	39488877	39488891	AT	2	PABPC4	ENSG00000090621.15	protein_coding	-0.0717358	0.0121349	-5.91154	5.43177e-09	3.63929e-07	1.53382e-06	Yes
chr1	39593612	39593642	AC	2	PABPC4	ENSG00000090621.15	protein_coding	-0.0522857	0.0128543	-4.06756	5.32862e-05	0.00357018
chr1	21321610	21321634	AATC	4	USP48	ENSG00000090686.16	protein_coding	-0.0810333	0.021515	-3.76636	0.000180483	0.015702
chr1	21674505	21674546	AAAAAC	6	USP48	ENSG00000090686.16	protein_coding	-0.0877644	0.0248623	-3.53002	0.000465014	0.0404562
chr1	21699815	21699833	AC	2	USP48	ENSG00000090686.16	protein_coding	0.0799593	0.0198794	4.02221	6.44044e-05	0.00560318
chr1	21758756	21758792	AATG	4	USP48	ENSG00000090686.16	protein_coding	-0.167747	0.0188302	-8.90839	5.02635e-18	4.37292e-16
chr1	21774181	21774223	AAT	3	USP48	ENSG00000090686.16	protein_coding	-0.280344	0.021239	-13.1995	1.92112e-35	1.67138e-33
chr1	21784991	21785071	AAAAAC	6	USP48	ENSG00000090686.16	protein_coding	-0.344839	0.0192557	-17.9084	1.23021e-57	1.07028e-55	6.49448e-54	Yes
chr1	21800895	21800919	AAAT	4	USP48	ENSG00000090686.16	protein_coding	-0.186052	0.0185635	-10.0224	4.16301e-22	3.62182e-20
chr1	21803433	21803481	AC	2	USP48	ENSG00000090686.16	protein_coding	-0.291055	0.0202803	-14.3516	1.10466e-40	9.61057e-39
chr1	21804202	21804217	AAAAT	5	USP48	ENSG00000090686.16	protein_coding	-0.208369	0.0250135	-8.33026	1.39638e-15	1.21485e-13
chr1	118926875	118926903	AC	2	TBX15	ENSG00000092607.15	protein_coding	-0.0981639	0.0193487	-5.07341	5.09116e-07	3.25834e-05	0.000109146	Yes
chr1	118988141	118988219	AG	2	TBX15	ENSG00000092607.15	protein_coding	-0.0827573	0.0200845	-4.12045	4.2841e-05	0.00274182
chr1	35611839	35611859	AG	2	AGO1	ENSG00000092847.13	protein_coding	-0.0614015	0.0180609	-3.39969	0.000716027	0.0436777
chr1	35788117	35788141	AAAAAG	6	AGO1	ENSG00000092847.13	protein_coding	0.0794168	0.0186095	4.26753	2.26883e-05	0.00138399	0.00361037	Yes
chr1	35995210	35995238	AT	2	AGO1	ENSG00000092847.13	protein_coding	0.0693167	0.019143	3.621	0.000323214	0.019716
chr1	217659188	217659224	AC	2	GPATCH2	ENSG00000092978.11	protein_coding	0.091136	0.0236354	3.85591	0.000126622	0.00886356	0.019716	Yes
chr1	217732085	217732113	AG	2	GPATCH2	ENSG00000092978.11	protein_coding	-0.0892873	0.0235662	-3.78879	0.000165375	0.0115762
chr1	172524895	172524940	AAT	3	SUCO	ENSG00000094975.14	protein_coding	-0.110017	0.0118152	-9.31153	2.59183e-19	1.5551e-17	1.52919e-16	Yes
chr1	172527563	172527603	AAAC	4	SUCO	ENSG00000094975.14	protein_coding	-0.0911943	0.0122739	-7.42996	3.44865e-13	2.06919e-11
chr1	172600697	172600731	AC	2	SUCO	ENSG00000094975.14	protein_coding	-0.0854407	0.0124792	-6.84666	1.73797e-11	1.04278e-09
chr1	172612708	172612730	AC	2	SUCO	ENSG00000094975.14	protein_coding	0.0806248	0.0122443	6.58466	9.57392e-11	5.74435e-09
chr1	6378068	6378096	AAAC	4	ACOT7	ENSG00000097021.20	protein_coding	-0.047413	0.013459	-3.52278	0.000456505	0.0269338
chr1	6410499	6410525	AC	2	ACOT7	ENSG00000097021.20	protein_coding	-0.0709609	0.0156675	-4.52918	7.02892e-06	0.000414706	0.00117639	Yes
chr1	86716261	86716289	AAAC	4	SH3GLB1	ENSG00000097033.14	protein_coding	-0.0767228	0.0145409	-5.27636	1.7976e-07	1.02463e-05
chr1	86724893	86724913	AT	2	SH3GLB1	ENSG00000097033.14	protein_coding	0.063328	0.0171346	3.69591	0.000245023	0.0139663
chr1	86769548	86769591	ATCC	4	SH3GLB1	ENSG00000097033.14	protein_coding	0.0780112	0.0142225	5.48507	5.91492e-08	3.37151e-06
chr1	86781709	86781743	AC	2	SH3GLB1	ENSG00000097033.14	protein_coding	-0.0625745	0.0149471	-4.18641	3.22328e-05	0.00183727
chr1	86793815	86793835	AAAG	4	SH3GLB1	ENSG00000097033.14	protein_coding	0.097819	0.0145306	6.73192	3.63744e-11	2.07334e-09
chr1	86820847	86820872	AAAAC	5	SH3GLB1	ENSG00000097033.14	protein_coding	-0.107424	0.0150854	-7.12104	2.83108e-12	1.61372e-10	9.39524e-10	Yes
chr1	86863809	86863833	AATG	4	SH3GLB1	ENSG00000097033.14	protein_coding	-0.0703358	0.0163588	-4.29956	1.96983e-05	0.0011228
chr1	86865213	86865241	AAAC	4	SH3GLB1	ENSG00000097033.14	protein_coding	-0.0624527	0.0168827	-3.69922	0.000234215	0.0133503
chr1	86867491	86867530	AAC	3	SH3GLB1	ENSG00000097033.14	protein_coding	0.0648479	0.0148916	4.35467	1.54627e-05	0.000881373
chr1	86873045	86873109	AAAT	4	SH3GLB1	ENSG00000097033.14	protein_coding	-0.0891826	0.0183434	-4.86184	1.52494e-06	8.69215e-05
chr1	86884347	86884389	AC	2	SH3GLB1	ENSG00000097033.14	protein_coding	-0.0950919	0.0163305	-5.82296	9.11429e-09	5.19514e-07
chr1	86905868	86905880	AATG	4	SH3GLB1	ENSG00000097033.14	protein_coding	0.0962081	0.0169111	5.68905	1.92442e-08	1.09692e-06
chr1	86922420	86922446	AC	2	SH3GLB1	ENSG00000097033.14	protein_coding	0.0624989	0.0161558	3.86852	0.000120306	0.00685747
chr1	87084837	87084869	ACTC	4	SH3GLB1	ENSG00000097033.14	protein_coding	-0.0649152	0.0165149	-3.9307	9.3627e-05	0.00533674
chr1	87107633	87107657	AT	2	SH3GLB1	ENSG00000097033.14	protein_coding	0.0926929	0.017736	5.22627	2.3232e-07	1.32422e-05
chr1	91452909	91452949	AC	2	CDC7	ENSG00000097046.13	protein_coding	0.116058	0.0274772	4.22379	3.12319e-05	0.00190515
chr1	91531628	91531648	AAAC	4	CDC7	ENSG00000097046.13	protein_coding	-0.110093	0.0171269	-6.42805	2.47594e-10	1.51032e-08	7.29729e-08	Yes
chr1	91547859	91547905	AC	2	CDC7	ENSG00000097046.13	protein_coding	0.0932189	0.0201272	4.6315	4.40663e-06	0.000268805
chr1	99375018	99375066	AGAT	4	PALMD	ENSG00000099260.11	protein_coding	0.0770808	0.0222803	3.4596	0.000576076	0.0328363
chr1	15556221	15556251	AAAAC	5	DNAJC16	ENSG00000116138.13	protein_coding	-0.133425	0.0185859	-7.17883	1.89676e-12	1.13805e-10	6.70175e-10	Yes
chr1	15684501	15684543	CCG	3	DNAJC16	ENSG00000116138.13	protein_coding	0.086768	0.0201477	4.30659	1.92304e-05	0.00115382
chr1	15738782	15738826	AC	2	DNAJC16	ENSG00000116138.13	protein_coding	-0.0843585	0.0201527	-4.18596	3.23337e-05	0.00194002
chr1	52252300	52252377	AAAAC	5	GPX7	ENSG00000116157.6	protein_coding	-0.171024	0.030706	-5.56974	3.93854e-08	2.04804e-06
chr1	52255899	52255969	AAAAG	5	GPX7	ENSG00000116157.6	protein_coding	-0.118671	0.0348782	-3.40243	0.000726251	0.0377651
chr1	52295340	52295376	AAAC	4	GPX7	ENSG00000116157.6	protein_coding	-0.118591	0.0332275	-3.56906	0.000384456	0.0199917
chr1	52318371	52318415	AC	2	GPX7	ENSG00000116157.6	protein_coding	0.188893	0.0367007	5.14686	3.52237e-07	1.83163e-05
chr1	52429558	52429574	AT	2	GPX7	ENSG00000116157.6	protein_coding	-0.20518	0.0367027	-5.59032	3.33631e-08	1.73488e-06
chr1	52570114	52570139	AAAAC	5	GPX7	ENSG00000116157.6	protein_coding	0.170856	0.028322	6.03264	2.68346e-09	1.3954e-07	6.15596e-07	Yes
chr1	52646493	52646529	AC	2	GPX7	ENSG00000116157.6	protein_coding	0.115271	0.0291803	3.95032	8.65983e-05	0.00450311
chr1	52690668	52690696	AAAT	4	SCP2	ENSG00000116171.19	protein_coding	0.0619351	0.0168321	3.67958	0.000252732	0.0159221
chr1	52724691	52724715	AAAT	4	SCP2	ENSG00000116171.19	protein_coding	-0.159297	0.0169921	-9.37479	1.18485e-19	7.46454e-18	7.54525e-17	Yes
chr1	52736276	52736296	AAAT	4	SCP2	ENSG00000116171.19	protein_coding	0.109996	0.0164501	6.68664	4.87956e-11	3.07413e-09
chr1	52745870	52745885	AAAAC	5	SCP2	ENSG00000116171.19	protein_coding	-0.172246	0.0244019	-7.05872	1.02186e-11	6.43773e-10
chr1	52764114	52764139	AAAAT	5	SCP2	ENSG00000116171.19	protein_coding	0.127231	0.0203775	6.24369	7.66382e-10	4.82821e-08
chr1	52783789	52783807	AT	2	SCP2	ENSG00000116171.19	protein_coding	-0.101962	0.0199466	-5.11176	4.21684e-07	2.65661e-05
chr1	52814705	52814733	AC	2	SCP2	ENSG00000116171.19	protein_coding	0.0936636	0.0167375	5.59605	3.21629e-08	2.02627e-06
chr1	52846311	52846367	AT	2	SCP2	ENSG00000116171.19	protein_coding	-0.104769	0.0204374	-5.12634	4.5392e-07	2.8597e-05
chr1	52847836	52847884	AAAT	4	SCP2	ENSG00000116171.19	protein_coding	-0.0837913	0.0236158	-3.5481	0.000432908	0.0272732
chr1	52901160	52901192	AAAT	4	SCP2	ENSG00000116171.19	protein_coding	-0.125235	0.0200246	-6.25404	7.18073e-10	4.52386e-08
chr1	52965013	52965037	AAAC	4	SCP2	ENSG00000116171.19	protein_coding	0.100431	0.0172808	5.81171	9.61999e-09	6.06059e-07
chr1	178536627	178536659	AAAC	4	RALGPS2	ENSG00000116191.18	protein_coding	0.059739	0.0166568	3.58647	0.000360222	0.029178
chr1	3797844	3797868	AAAT	4	CEP104	ENSG00000116198.14	protein_coding	-0.201737	0.0249642	-8.08103	3.05843e-15	1.37629e-13
chr1	3806232	3806261	AG	2	CEP104	ENSG00000116198.14	protein_coding	0.3266	0.0252642	12.9274	3.1979e-34	1.43905e-32	3.31186e-31	Yes
chr1	3807444	3807472	AAAT	4	CEP104	ENSG00000116198.14	protein_coding	0.203915	0.0325738	6.26009	6.98924e-10	3.14516e-08
chr1	179020155	179020197	AC	2	FAM20B	ENSG00000116199.12	protein_coding	-0.186417	0.0197682	-9.43018	6.77322e-20	5.48631e-18
chr1	179039724	179039740	AAAT	4	FAM20B	ENSG00000116199.12	protein_coding	-0.223173	0.0292539	-7.62882	2.37377e-13	1.92276e-11
chr1	179053444	179053472	AAAC	4	FAM20B	ENSG00000116199.12	protein_coding	-0.26626	0.0190721	-13.9607	5.6051e-39	4.54013e-37	1.26547e-35	Yes
chr1	179060091	179060103	AT	2	FAM20B	ENSG00000116199.12	protein_coding	0.238338	0.0277267	8.59599	2.43498e-16	1.97233e-14
chr1	179079836	179079864	AAAT	4	FAM20B	ENSG00000116199.12	protein_coding	-0.285291	0.0205501	-13.8827	1.24286e-38	1.00671e-36
chr1	179134711	179134735	AGAGGG	6	FAM20B	ENSG00000116199.12	protein_coding	0.201121	0.0199166	10.0982	2.21334e-22	1.7928e-20
chr1	179136704	179136744	AAAT	4	FAM20B	ENSG00000116199.12	protein_coding	-0.144898	0.0249544	-5.80653	1.03692e-08	8.39904e-07
chr1	179156883	179156931	AAAT	4	FAM20B	ENSG00000116199.12	protein_coding	0.160299	0.0202646	7.91031	1.10236e-14	8.92912e-13
chr1	179174921	179174945	AAT	3	FAM20B	ENSG00000116199.12	protein_coding	0.145075	0.0235413	6.16259	1.59908e-09	1.29526e-07
chr1	179214520	179214552	AT	2	FAM20B	ENSG00000116199.12	protein_coding	-0.115414	0.0218493	-5.28226	1.79638e-07	1.45507e-05
chr1	179218398	179218413	AAAAG	5	FAM20B	ENSG00000116199.12	protein_coding	-0.245643	0.0286952	-8.56043	3.97648e-16	3.22095e-14
chr1	179231914	179231934	AT	2	FAM20B	ENSG00000116199.12	protein_coding	-0.163628	0.0197058	-8.30356	5.73485e-16	4.64523e-14
chr1	179232674	179232698	AAAT	4	FAM20B	ENSG00000116199.12	protein_coding	-0.129619	0.0197286	-6.5701	1.0226e-10	8.28302e-09
chr1	179239318	179239350	AAAC	4	FAM20B	ENSG00000116199.12	protein_coding	0.164824	0.0209717	7.85936	1.58045e-14	1.28016e-12
chr1	179259195	179259231	AAGG	4	FAM20B	ENSG00000116199.12	protein_coding	0.096412	0.0219295	4.39646	1.28455e-05	0.00104049
chr1	179265382	179265406	AAC	3	FAM20B	ENSG00000116199.12	protein_coding	0.110378	0.021565	5.11841	4.04147e-07	3.27359e-05
chr1	179274118	179274138	AAAT	4	FAM20B	ENSG00000116199.12	protein_coding	0.093904	0.020814	4.51157	7.61734e-06	0.000617005
chr1	179324799	179324823	AAAC	4	FAM20B	ENSG00000116199.12	protein_coding	-0.1624	0.0201291	-8.06789	3.38075e-15	2.73841e-13
chr1	179340821	179340843	AT	2	FAM20B	ENSG00000116199.12	protein_coding	0.0835065	0.0203242	4.10873	4.48135e-05	0.00362989
chr1	179372572	179372587	AAAAC	5	FAM20B	ENSG00000116199.12	protein_coding	0.118666	0.0238302	4.97963	8.96835e-07	7.26436e-05
chr1	179374983	179374995	AAAT	4	FAM20B	ENSG00000116199.12	protein_coding	0.106257	0.0211893	5.01464	6.82846e-07	5.53105e-05
chr1	179414412	179414436	AAAT	4	FAM20B	ENSG00000116199.12	protein_coding	-0.0827225	0.0221236	-3.7391	0.000200916	0.0162742
chr1	179421036	179421096	AAGG	4	FAM20B	ENSG00000116199.12	protein_coding	0.115074	0.0206195	5.58084	3.5248e-08	2.85509e-06
chr1	179479780	179479800	AAAG	4	FAM20B	ENSG00000116199.12	protein_coding	0.0855839	0.0211881	4.03925	5.99273e-05	0.00485411
chr1	179550495	179550515	AAAT	4	FAM20B	ENSG00000116199.12	protein_coding	-0.0751093	0.0216185	-3.47431	0.000545627	0.0441958
chr1	54119927	54119981	AC	2	TCEANC2	ENSG00000116205.14	protein_coding	-0.0749657	0.0185069	-4.05069	5.86734e-05	0.00440051	0.0104881	Yes
chr1	3650460	3650484	AT	2	WRAP73	ENSG00000116213.16	protein_coding	-0.13738	0.0201731	-6.81006	2.19238e-11	8.55027e-10	4.66007e-09	Yes
chr1	6229784	6229824	AC	2	ICMT	ENSG00000116237.16	protein_coding	-0.0638902	0.0135481	-4.7158	2.94197e-06	0.000155924	0.000471976	Yes
chr1	179921981	179922005	AAAG	4	QSOX1	ENSG00000116260.17	protein_coding	0.0903799	0.0236297	3.82485	0.000143321	0.00931587
chr1	180030214	180030230	AT	2	QSOX1	ENSG00000116260.17	protein_coding	0.100034	0.0227925	4.38889	1.32664e-05	0.000862318
chr1	180107831	180107856	AAAAC	5	QSOX1	ENSG00000116260.17	protein_coding	-0.100309	0.0259619	-3.86372	0.000122728	0.00797734
chr1	180136125	180136167	AC	2	QSOX1	ENSG00000116260.17	protein_coding	-0.0834364	0.0238161	-3.50336	0.000490791	0.0319014
chr1	180139688	180139704	AG	2	QSOX1	ENSG00000116260.17	protein_coding	-0.0955314	0.0250002	-3.82123	0.000145336	0.00944686
chr1	180148066	180148080	AC	2	QSOX1	ENSG00000116260.17	protein_coding	-0.106871	0.0260253	-4.10645	4.52223e-05	0.00293945
chr1	180177855	180177900	AAAAC	5	QSOX1	ENSG00000116260.17	protein_coding	0.225346	0.0218747	10.3016	3.71085e-23	2.41205e-21	3.03276e-20	Yes
chr1	180204072	180204093	ATC	3	QSOX1	ENSG00000116260.17	protein_coding	-0.119979	0.02572	-4.6648	3.73991e-06	0.000243094
chr1	180207500	180207524	AG	2	QSOX1	ENSG00000116260.17	protein_coding	0.149292	0.0224824	6.64038	6.59672e-11	4.28787e-09
chr1	7921339	7921379	AAAAC	5	PARK7	ENSG00000116288.13	protein_coding	-0.0384966	0.0101581	-3.78977	0.000164939	0.0117107
chr1	7924295	7924335	AT	2	PARK7	ENSG00000116288.13	protein_coding	-0.0438409	0.0102678	-4.26976	2.25853e-05	0.00160355
chr1	7936419	7936455	AAAC	4	PARK7	ENSG00000116288.13	protein_coding	0.0442165	0.0101071	4.37478	1.41535e-05	0.0010049
chr1	8036084	8036126	AT	2	PARK7	ENSG00000116288.13	protein_coding	0.0431085	0.0103751	4.155	3.83227e-05	0.00272091
chr1	8043097	8043141	AG	2	PARK7	ENSG00000116288.13	protein_coding	-0.0337091	0.00919704	-3.66521	0.000267533	0.0189949
chr1	8051033	8051061	AAAC	4	PARK7	ENSG00000116288.13	protein_coding	-0.0435173	0.00908073	-4.79226	2.04129e-06	0.000144931
chr1	8100207	8100225	AT	2	PARK7	ENSG00000116288.13	protein_coding	0.0659523	0.0106892	6.16999	1.19425e-09	8.47916e-08	3.81474e-07	Yes
chr1	8117349	8117381	AAAT	4	PARK7	ENSG00000116288.13	protein_coding	0.0473566	0.0102345	4.62717	4.46329e-06	0.000316893
chr1	109638059	109638083	AAAT	4	AMPD2	ENSG00000116337.20	protein_coding	0.045906	0.0125311	3.66337	0.000268818	0.011828	0.0256216	Yes
chr1	28850784	28850832	AAT	3	MECR	ENSG00000116353.16	protein_coding	0.0810421	0.0195718	4.14075	3.92565e-05	0.00231613
chr1	29159109	29159154	AAACC	5	MECR	ENSG00000116353.16	protein_coding	0.0647251	0.0170924	3.78678	0.000166662	0.00983305
chr1	29241581	29241605	AAG	3	MECR	ENSG00000116353.16	protein_coding	0.0874453	0.018192	4.80681	1.90054e-06	0.000112132	0.000347659	Yes
chr1	184667250	184667286	AC	2	EDEM3	ENSG00000116406.19	protein_coding	0.0702325	0.0163399	4.29823	1.98468e-05	0.00103203
chr1	184672697	184672713	AAAC	4	EDEM3	ENSG00000116406.19	protein_coding	-0.178201	0.0188603	-9.44848	5.94641e-20	3.09213e-18	3.20686e-17	Yes
chr1	184744250	184744294	AT	2	EDEM3	ENSG00000116406.19	protein_coding	0.0832194	0.0171639	4.84852	1.61731e-06	8.41003e-05
chr1	184786898	184786937	AG	2	EDEM3	ENSG00000116406.19	protein_coding	0.108625	0.0158921	6.83517	1.90321e-11	9.89672e-10
chr1	184839546	184839589	AC	2	EDEM3	ENSG00000116406.19	protein_coding	0.0589661	0.0167839	3.51325	0.000472979	0.0245949
chr1	184840951	184840985	AC	2	EDEM3	ENSG00000116406.19	protein_coding	0.102999	0.0160601	6.41332	2.74063e-10	1.42513e-08
chr1	184906269	184906306	AC	2	EDEM3	ENSG00000116406.19	protein_coding	-0.075704	0.0157904	-4.79431	2.02131e-06	0.000105108
chr1	111457313	111457341	AC	2	WDR77	ENSG00000116455.14	protein_coding	-0.0426867	0.0115693	-3.68964	0.000243142	0.0133728	0.0285971	Yes
chr1	111457313	111457341	AC	2	ATP5PB	ENSG00000116459.11	protein_coding	-0.0511601	0.00897762	-5.69862	1.82309e-08	1.0027e-06	4.0362e-06	Yes
chr1	111607004	111607036	AAAT	4	RAP1A	ENSG00000116473.14	protein_coding	-0.0726109	0.0154702	-4.6936	3.27326e-06	0.000202942
chr1	111610534	111610582	AC	2	RAP1A	ENSG00000116473.14	protein_coding	0.120118	0.0156946	7.65345	7.00357e-14	4.34221e-12	2.86992e-11	Yes
chr1	111618821	111618846	AAAAT	5	RAP1A	ENSG00000116473.14	protein_coding	-0.0797373	0.0151968	-5.24697	2.08895e-07	1.29515e-05
chr1	111720085	111720100	AGGGC	5	RAP1A	ENSG00000116473.14	protein_coding	-0.0542478	0.0151325	-3.58486	0.000362025	0.0224456
chr1	112614239	112614251	AAAC	4	CAPZA1	ENSG00000116489.13	protein_coding	0.0493921	0.0117734	4.19521	3.09898e-05	0.00210731	0.00531491	Yes
chr1	32760576	32760590	AC	2	RNF19B	ENSG00000116514.17	protein_coding	-0.0665492	0.0160934	-4.1352	4.02558e-05	0.00249586
chr1	32824823	32824865	AT	2	RNF19B	ENSG00000116514.17	protein_coding	0.0884482	0.0212252	4.16714	3.81802e-05	0.00236717
chr1	32843318	32843345	AAC	3	RNF19B	ENSG00000116514.17	protein_coding	-0.0999606	0.0169066	-5.91251	5.40527e-09	3.35127e-07
chr1	32905755	32905842	AAGG	4	RNF19B	ENSG00000116514.17	protein_coding	0.0861387	0.0159759	5.39178	9.71184e-08	6.02134e-06
chr1	32927406	32927438	AAAC	4	RNF19B	ENSG00000116514.17	protein_coding	-0.0957036	0.0157169	-6.08921	1.92301e-09	1.19227e-07
chr1	32941543	32941558	AAAAT	5	RNF19B	ENSG00000116514.17	protein_coding	0.0958291	0.0159351	6.01372	3.01365e-09	1.86846e-07
chr1	32979335	32979413	AC	2	RNF19B	ENSG00000116514.17	protein_coding	-0.0988716	0.0169702	-5.8262	8.88782e-09	5.51045e-07
chr1	32982523	32982575	AAC	3	RNF19B	ENSG00000116514.17	protein_coding	0.11048	0.0150109	7.35996	5.74746e-13	3.56343e-11	2.18674e-10	Yes
chr1	32982859	32982899	ATCC	4	RNF19B	ENSG00000116514.17	protein_coding	-0.0612531	0.0156858	-3.90501	0.000103932	0.00644375
chr1	155228557	155228577	AAAAT	5	SCAMP3	ENSG00000116521.11	protein_coding	-0.061054	0.0128572	-4.74862	2.51374e-06	0.000143283
chr1	155265567	155265603	AAAT	4	SCAMP3	ENSG00000116521.11	protein_coding	0.0503794	0.012507	4.02809	6.30057e-05	0.00359132
chr1	155280248	155280284	AAAT	4	SCAMP3	ENSG00000116521.11	protein_coding	0.0711406	0.0136311	5.219	2.48217e-07	1.41484e-05	4.98458e-05	Yes
chr1	155416127	155416147	AAAAT	5	SCAMP3	ENSG00000116521.11	protein_coding	0.0525857	0.0139362	3.77331	0.000175567	0.0100073
chr1	155517643	155517671	AAAC	4	SCAMP3	ENSG00000116521.11	protein_coding	0.0537294	0.013764	3.90362	0.000104514	0.00595728
chr1	155539442	155539458	AT	2	SCAMP3	ENSG00000116521.11	protein_coding	-0.0538813	0.0140293	-3.84062	0.000134875	0.00768789
chr1	155568056	155568091	AAAAT	5	SCAMP3	ENSG00000116521.11	protein_coding	-0.0516876	0.0130969	-3.94656	8.81921e-05	0.00502695
chr1	155605259	155605294	AAAAC	5	SCAMP3	ENSG00000116521.11	protein_coding	-0.046414	0.0134767	-3.44402	0.000609729	0.0347545
chr1	155715529	155715549	AG	2	SCAMP3	ENSG00000116521.11	protein_coding	-0.0456483	0.0133885	-3.40953	0.000690566	0.0393622
chr1	155738973	155739005	AAAT	4	SCAMP3	ENSG00000116521.11	protein_coding	0.048095	0.0138372	3.47576	0.000542985	0.0309501
chr1	34853986	34854007	AAC	3	DLGAP3	ENSG00000116544.12	protein_coding	-0.125725	0.0343825	-3.65665	0.00027627	0.0198914	0.0408684	Yes
chr1	228859255	228859267	AG	2	RHOU	ENSG00000116574.6	protein_coding	0.0852337	0.0190785	4.46752	9.30295e-06	0.000660509
chr1	228863985	228863997	AC	2	RHOU	ENSG00000116574.6	protein_coding	-0.0900209	0.0189116	-4.76009	2.37731e-06	0.000168789	0.000507848	Yes
chr1	156358116	156358136	AAAT	4	LAMTOR2	ENSG00000116586.12	protein_coding	-0.0379154	0.0112087	-3.38268	0.000760374	0.0433413
chr1	156435736	156435766	AGGGCG	6	MEF2D	ENSG00000116604.18	protein_coding	0.0486097	0.0117995	4.11964	4.27576e-05	0.00235167	0.00588264	Yes
chr1	62359486	62359501	AAC	3	DOCK7	ENSG00000116641.18	protein_coding	0.0875487	0.0204124	4.289	2.06183e-05	0.00173194
chr1	62440364	62440384	AT	2	DOCK7	ENSG00000116641.18	protein_coding	0.0891223	0.0213662	4.17119	3.43972e-05	0.00288937
chr1	62445629	62445647	AC	2	DOCK7	ENSG00000116641.18	protein_coding	-0.0989492	0.0211914	-4.6693	3.67213e-06	0.000308459
chr1	62458157	62458185	AC	2	DOCK7	ENSG00000116641.18	protein_coding	-0.0879738	0.0188347	-4.67083	3.64148e-06	0.000305884
chr1	62506950	62506982	AAAT	4	DOCK7	ENSG00000116641.18	protein_coding	0.111354	0.0206053	5.40415	9.14134e-08	7.67872e-06
chr1	62686874	62686886	AAAG	4	DOCK7	ENSG00000116641.18	protein_coding	-0.159793	0.0259171	-6.16553	1.93126e-09	1.62225e-07	7.11019e-07	Yes
chr1	62735819	62735881	AG	2	DOCK7	ENSG00000116641.18	protein_coding	-0.0967651	0.0221323	-4.37212	1.4615e-05	0.00122766
chr1	11654822	11654874	CCCCG	5	FBXO2	ENSG00000116661.11	protein_coding	-0.428339	0.0325711	-13.1509	4.38002e-32	3.85442e-30	7.81239e-29	Yes
chr1	11665043	11665063	AAAT	4	FBXO6	ENSG00000116663.11	protein_coding	-0.107656	0.0175419	-6.13708	1.46156e-09	1.24232e-07	5.50052e-07	Yes
chr1	11669738	11669762	AC	2	FBXO6	ENSG00000116663.11	protein_coding	-0.0748608	0.0199181	-3.75842	0.000186373	0.0158417
chr1	65376752	65376784	AAAT	4	LEPR	ENSG00000116678.20	protein_coding	0.122211	0.0331563	3.68589	0.00024716	0.0197728
chr1	65415450	65415487	AC	2	LEPR	ENSG00000116678.20	protein_coding	0.125153	0.0270387	4.62866	4.4629e-06	0.000357032
chr1	65472616	65472648	AC	2	LEPR	ENSG00000116678.20	protein_coding	0.155798	0.0314894	4.94764	9.60338e-07	7.68271e-05
chr1	65479900	65479952	AAAC	4	LEPR	ENSG00000116678.20	protein_coding	0.137288	0.0281868	4.87064	1.42373e-06	0.000113899
chr1	65503797	65503833	AC	2	LEPR	ENSG00000116678.20	protein_coding	0.177209	0.0287063	6.17319	1.17164e-09	9.3731e-08	4.20434e-07	Yes
chr1	65511430	65511472	AC	2	LEPR	ENSG00000116678.20	protein_coding	-0.168145	0.0280549	-5.99342	3.38554e-09	2.70843e-07
chr1	185221044	185221085	AC	2	IVNS1ABP	ENSG00000116679.16	protein_coding	-0.158269	0.0263035	-6.01702	2.95392e-09	1.5065e-07
chr1	185228170	185228202	AT	2	IVNS1ABP	ENSG00000116679.16	protein_coding	-0.134279	0.0269545	-4.98168	8.22974e-07	4.19717e-05
chr1	185283551	185283571	AAAC	4	IVNS1ABP	ENSG00000116679.16	protein_coding	-0.0936499	0.0279561	-3.34989	0.000854344	0.0435715
chr1	185347594	185347620	AT	2	IVNS1ABP	ENSG00000116679.16	protein_coding	0.161426	0.0302333	5.33934	1.30131e-07	6.63668e-06
chr1	185348408	185348420	AAC	3	IVNS1ABP	ENSG00000116679.16	protein_coding	-0.166812	0.0410037	-4.06821	6.06661e-05	0.00309397
chr1	185378555	185378615	AAAAT	5	IVNS1ABP	ENSG00000116679.16	protein_coding	-0.11747	0.0323357	-3.63281	0.000307622	0.0156887
chr1	185404550	185404580	AC	2	IVNS1ABP	ENSG00000116679.16	protein_coding	0.311809	0.0378067	8.24746	4.02908e-15	2.05483e-13	1.49979e-12	Yes
chr1	12023382	12023418	AAAT	4	MFN2	ENSG00000116688.18	protein_coding	-0.0517109	0.0132701	-3.89681	0.000107477	0.00859814	0.0191824	Yes
chr1	11944423	11944455	AC	2	MIIP	ENSG00000116691.11	protein_coding	0.0527854	0.0134556	3.92293	9.7541e-05	0.00780328	0.0175857	Yes
chr1	183447028	183447064	AC	2	SMG7	ENSG00000116698.21	protein_coding	-0.130055	0.0127498	-10.2005	8.94083e-23	5.18568e-21	6.38859e-20	Yes
chr1	66975991	66976007	AC	2	SLC35D1	ENSG00000116704.8	protein_coding	0.116047	0.0193893	5.98508	3.55683e-09	2.52535e-07
chr1	66987763	66987775	AT	2	SLC35D1	ENSG00000116704.8	protein_coding	0.0818001	0.0203931	4.01116	6.73192e-05	0.00477966
chr1	66997520	66997538	AT	2	SLC35D1	ENSG00000116704.8	protein_coding	-0.155042	0.0269019	-5.76325	1.49308e-08	1.06009e-06
chr1	67038835	67038866	AC	2	SLC35D1	ENSG00000116704.8	protein_coding	0.120186	0.0245406	4.89745	1.2232e-06	8.68474e-05
chr1	67039494	67039522	AC	2	SLC35D1	ENSG00000116704.8	protein_coding	-0.15018	0.0230619	-6.51203	1.47106e-10	1.04445e-08	5.12754e-08	Yes
chr1	67101450	67101488	AC	2	SLC35D1	ENSG00000116704.8	protein_coding	-0.114041	0.0196797	-5.79483	1.06923e-08	7.5915e-07
chr1	67184550	67184620	AAAAT	5	SLC35D1	ENSG00000116704.8	protein_coding	0.0847703	0.0204151	4.15232	3.74999e-05	0.00266249
chr1	67593833	67593847	AG	2	GADD45A	ENSG00000116717.13	protein_coding	0.0733934	0.0193402	3.79486	0.000161269	0.0116114	0.025186	Yes
chr1	13674777	13674812	AAAAT	5	PRDM2	ENSG00000116731.22	protein_coding	-0.0857998	0.0112632	-7.61774	8.98559e-14	8.71602e-12
chr1	13684324	13684336	AAAT	4	PRDM2	ENSG00000116731.22	protein_coding	-0.0782108	0.0118242	-6.61446	8.2113e-11	7.96496e-09
chr1	13741721	13741765	AC	2	PRDM2	ENSG00000116731.22	protein_coding	0.113621	0.0128793	8.82204	1.24376e-17	1.20645e-15	1.04305e-14	Yes
chr1	13746529	13746569	AAAT	4	PRDM2	ENSG00000116731.22	protein_coding	0.064134	0.011786	5.44153	7.46377e-08	7.23986e-06
chr1	192705969	192706065	AGAT	4	RGS2	ENSG00000116741.8	protein_coding	0.108914	0.0277772	3.92099	0.000104126	0.00583108
chr1	192715337	192715355	AG	2	RGS2	ENSG00000116741.8	protein_coding	-0.0812337	0.0186532	-4.35496	1.54227e-05	0.000863671
chr1	192770266	192770294	AC	2	RGS2	ENSG00000116741.8	protein_coding	0.0768311	0.0198953	3.86177	0.000123725	0.00692861
chr1	192771935	192771962	AC	2	RGS2	ENSG00000116741.8	protein_coding	0.0792583	0.0186922	4.24018	2.55229e-05	0.00142928
chr1	192778719	192778757	AT	2	RGS2	ENSG00000116741.8	protein_coding	-0.0734862	0.020815	-3.53045	0.000448687	0.0251265
chr1	192817872	192817906	AATAT	5	RGS2	ENSG00000116741.8	protein_coding	0.0838861	0.0191114	4.38931	1.32351e-05	0.000741165	0.00202399	Yes
chr1	193095699	193095719	AT	2	RO60	ENSG00000116747.13	protein_coding	0.0913091	0.0152401	5.99136	3.48131e-09	2.05397e-07
chr1	193127290	193127318	AC	2	RO60	ENSG00000116747.13	protein_coding	0.0649245	0.0153023	4.24278	2.5246e-05	0.00148951
chr1	193129488	193129524	AAAT	4	RO60	ENSG00000116747.13	protein_coding	0.0889438	0.0147948	6.01183	3.04492e-09	1.7965e-07	7.82825e-07	Yes
chr1	193158496	193158508	AAAAAT	6	RO60	ENSG00000116747.13	protein_coding	0.121653	0.0222343	5.47141	8.70746e-08	5.1374e-06
chr1	193163152	193163188	AC	2	RO60	ENSG00000116747.13	protein_coding	-0.0735024	0.0147153	-4.99497	7.58245e-07	4.47364e-05
chr1	193193781	193193831	AC	2	RO60	ENSG00000116747.13	protein_coding	-0.0571975	0.0163165	-3.5055	0.000489706	0.0288927
chr1	193204208	193204236	AT	2	RO60	ENSG00000116747.13	protein_coding	-0.0773213	0.016869	-4.58364	5.65828e-06	0.000333839
chr1	193224340	193224356	AT	2	RO60	ENSG00000116747.13	protein_coding	-0.0790916	0.0151093	-5.23462	2.22355e-07	1.31189e-05
chr1	193225246	193225274	AT	2	RO60	ENSG00000116747.13	protein_coding	-0.0769742	0.0149244	-5.15761	3.32792e-07	1.96347e-05
chr1	193234342	193234358	AT	2	RO60	ENSG00000116747.13	protein_coding	0.05053	0.014955	3.37881	0.000770704	0.0454715
chr1	193127290	193127318	AC	2	UCHL5	ENSG00000116750.14	protein_coding	0.051471	0.013012	3.95565	8.46132e-05	0.00473834
chr1	193146475	193146519	AAGC	4	UCHL5	ENSG00000116750.14	protein_coding	0.0647965	0.0127882	5.0669	5.26579e-07	2.94884e-05	9.93917e-05	Yes
chr1	193280561	193280586	AC	2	UCHL5	ENSG00000116750.14	protein_coding	-0.0590252	0.0126937	-4.64997	4.00896e-06	0.000224502
chr1	114542490	114542524	AT	2	BCAS2	ENSG00000116752.6	protein_coding	-0.0665891	0.0168645	-3.94848	9.10811e-05	0.00491838
chr1	114547606	114547650	AAAT	4	BCAS2	ENSG00000116752.6	protein_coding	-0.101767	0.013161	-7.73248	3.97326e-14	2.14556e-12
chr1	114570269	114570299	AC	2	BCAS2	ENSG00000116752.6	protein_coding	0.0588991	0.0133493	4.41214	1.19518e-05	0.000645398
chr1	114583836	114583862	AC	2	BCAS2	ENSG00000116752.6	protein_coding	-0.125379	0.0121345	-10.3324	2.80089e-23	1.51248e-21	1.92273e-20	Yes
chr1	114611779	114611817	AC	2	BCAS2	ENSG00000116752.6	protein_coding	0.103752	0.0131615	7.883	1.32174e-14	7.13737e-13
chr1	114623721	114623729	AAAC	4	BCAS2	ENSG00000116752.6	protein_coding	0.0884827	0.0147378	6.00381	3.17703e-09	1.7156e-07
chr1	114655867	114655905	AT	2	BCAS2	ENSG00000116752.6	protein_coding	-0.0659694	0.0156286	-4.22106	2.80637e-05	0.00151544
chr1	114693118	114693173	AAAT	4	BCAS2	ENSG00000116752.6	protein_coding	0.051727	0.0137138	3.77188	0.00017714	0.00956556
chr1	115031005	115031017	AATC	4	BCAS2	ENSG00000116752.6	protein_coding	0.0461036	0.0137928	3.34258	0.000877418	0.0473805
chr1	70115441	70115461	AAAAC	5	CTH	ENSG00000116761.12	protein_coding	-0.0744806	0.018606	-4.00305	6.96579e-05	0.00404016
chr1	70204733	70204761	AC	2	CTH	ENSG00000116761.12	protein_coding	-0.0620747	0.0180259	-3.44363	0.000610313	0.0353982
chr1	70272991	70273023	AAAT	4	CTH	ENSG00000116761.12	protein_coding	-0.0888677	0.0180907	-4.91234	1.13847e-06	6.60314e-05	0.00021161	Yes
chr1	70298495	70298507	ACAT	4	CTH	ENSG00000116761.12	protein_coding	0.0728982	0.018386	3.96488	8.14307e-05	0.00472298
chr1	70339813	70339864	AAT	3	CTH	ENSG00000116761.12	protein_coding	0.0785479	0.0189908	4.1361	3.99869e-05	0.00231924
chr1	15478202	15478218	AT	2	AGMAT	ENSG00000116771.6	protein_coding	-0.220742	0.0206253	-10.7025	9.28735e-25	5.29379e-23
chr1	15544152	15544186	AC	2	AGMAT	ENSG00000116771.6	protein_coding	-0.0949489	0.0269362	-3.52496	0.000457762	0.0260924
chr1	15556221	15556251	AAAAC	5	AGMAT	ENSG00000116771.6	protein_coding	-0.330194	0.0191733	-17.2216	3.48784e-55	1.98807e-53	1.07903e-51	Yes
chr1	15684501	15684543	CCG	3	AGMAT	ENSG00000116771.6	protein_coding	0.234534	0.0224069	10.4671	9.57866e-24	5.45983e-22
chr1	15738782	15738826	AC	2	AGMAT	ENSG00000116771.6	protein_coding	-0.220543	0.0230095	-9.58488	1.95929e-20	1.1168e-18
chr1	15595151	15595166	AAAAT	5	PLEKHM2	ENSG00000116786.13	protein_coding	0.039552	0.0116389	3.39826	0.000720088	0.0439254
chr1	15623558	15623582	AAT	3	PLEKHM2	ENSG00000116786.13	protein_coding	0.0723489	0.0143396	5.04539	5.88047e-07	3.58708e-05
chr1	15684501	15684543	CCG	3	PLEKHM2	ENSG00000116786.13	protein_coding	0.059817	0.0115544	5.17697	3.03869e-07	1.8536e-05	6.4261e-05	Yes
chr1	15684501	15684543	CCG	3	PLEKHM2	ENSG00000116786.13	protein_coding	0.059817	0.0115544	5.17697	3.03869e-07	1.8536e-05	6.4261e-05	Yes
chr1	15711207	15711222	AAAAT	5	PLEKHM2	ENSG00000116786.13	protein_coding	-0.0550864	0.011335	-4.85985	1.46874e-06	8.9593e-05
chr1	15730047	15730077	CCCCG	5	PLEKHM2	ENSG00000116786.13	protein_coding	-0.0496531	0.0128037	-3.87804	0.000115945	0.00707267
chr1	113596033	113596057	AATACT	6	PHTF1	ENSG00000116793.16	protein_coding	0.124199	0.0301033	4.12576	4.17154e-05	0.00250292
chr1	113845184	113845215	AAAAAC	6	PHTF1	ENSG00000116793.16	protein_coding	0.13991	0.0293738	4.7631	2.58583e-06	0.00015515	0.000469704	Yes
chr1	113908804	113908822	AC	2	PHTF1	ENSG00000116793.16	protein_coding	0.109979	0.0289188	3.80302	0.000156242	0.00937455
chr1	15869581	15869613	AAAT	4	ZBTB17	ENSG00000116809.12	protein_coding	0.052637	0.0143226	3.6751	0.00025724	0.0159489
chr1	15898174	15898210	AC	2	ZBTB17	ENSG00000116809.12	protein_coding	0.0556496	0.0144424	3.85319	0.000128058	0.00793962	0.0178662	Yes
chr1	15971492	15971504	AT	2	ZBTB17	ENSG00000116809.12	protein_coding	0.0593425	0.0162697	3.64743	0.000292326	0.0181242
chr1	35566630	35566680	AC	2	TFAP2E	ENSG00000116819.9	protein_coding	0.0903944	0.0262365	3.44537	0.000606985	0.0333842
chr1	200738941	200738956	CCG	3	KIF21B	ENSG00000116852.15	protein_coding	-0.0737908	0.0189376	-3.89651	0.000107495	0.00784717
chr1	200739621	200739644	CCG	3	KIF21B	ENSG00000116852.15	protein_coding	-0.0768306	0.0193136	-3.97807	7.71914e-05	0.00563497
chr1	200889315	200889335	AC	2	KIF21B	ENSG00000116852.15	protein_coding	-0.097189	0.0184988	-5.25381	2.01126e-07	1.46822e-05	5.16335e-05	Yes
chr1	201175764	201175806	AC	2	TMEM9	ENSG00000116857.17	protein_coding	0.131973	0.0215029	6.13744	1.4479e-09	9.99049e-08	4.46385e-07	Yes
chr1	201220183	201220204	AG	2	TMEM9	ENSG00000116857.17	protein_coding	0.103204	0.0219202	4.70818	3.06142e-06	0.000211238
chr1	35598609	35598624	AAT	3	ADPRS	ENSG00000116863.11	protein_coding	0.0814502	0.0203643	3.99966	7.06075e-05	0.00487192	0.0114994	Yes
chr1	35807219	35807235	AG	2	ADPRS	ENSG00000116863.11	protein_coding	-0.0734597	0.0197046	-3.72805	0.000210775	0.0145435
chr1	36192221	36192257	AAAT	4	ADPRS	ENSG00000116863.11	protein_coding	0.0668208	0.0181425	3.68311	0.000250754	0.0173021
chr1	36159036	36159072	AAAT	4	MAP7D1	ENSG00000116871.16	protein_coding	-0.0619885	0.0117514	-5.27501	1.80369e-07	1.26258e-05	4.47075e-05	Yes
chr1	36192221	36192257	AAAT	4	MAP7D1	ENSG00000116871.16	protein_coding	-0.0461953	0.0131554	-3.51152	0.000478294	0.0334806
chr1	36202410	36202452	AAT	3	MAP7D1	ENSG00000116871.16	protein_coding	-0.0537988	0.0151481	-3.55151	0.000413599	0.0289519
chr1	118682203	118682251	AC	2	WARS2	ENSG00000116874.12	protein_coding	-0.0769825	0.021404	-3.59664	0.000347211	0.0201383
chr1	118782479	118782511	AC	2	WARS2	ENSG00000116874.12	protein_coding	0.0896664	0.0212272	4.22412	2.73927e-05	0.00158878
chr1	118908921	118908945	AC	2	WARS2	ENSG00000116874.12	protein_coding	-0.075699	0.0210426	-3.59742	0.000345417	0.0200342
chr1	118926875	118926903	AC	2	WARS2	ENSG00000116874.12	protein_coding	0.130745	0.0195796	6.6776	5.17535e-11	3.0017e-09
chr1	119056530	119056572	AT	2	WARS2	ENSG00000116874.12	protein_coding	0.142612	0.0225812	6.31551	5.04378e-10	2.92539e-08
chr1	119068814	119068877	AC	2	WARS2	ENSG00000116874.12	protein_coding	-0.136065	0.0209133	-6.50617	1.52446e-10	8.84187e-09
chr1	119075155	119075174	AT	2	WARS2	ENSG00000116874.12	protein_coding	-0.113242	0.0207157	-5.46647	6.51287e-08	3.77747e-06
chr1	119078898	119078921	AC	2	WARS2	ENSG00000116874.12	protein_coding	-0.153797	0.0199101	-7.72458	4.18985e-14	2.43011e-12	1.63844e-11	Yes
chr1	119078948	119078964	AC	2	WARS2	ENSG00000116874.12	protein_coding	0.150852	0.0212536	7.09772	3.30252e-12	1.91546e-10
chr1	119088436	119088468	AC	2	WARS2	ENSG00000116874.12	protein_coding	0.0888847	0.0210349	4.22559	2.71924e-05	0.00157716
chr1	119123604	119123624	AC	2	WARS2	ENSG00000116874.12	protein_coding	-0.111507	0.0216093	-5.16016	3.26675e-07	1.89472e-05
chr1	119200278	119200318	AC	2	WARS2	ENSG00000116874.12	protein_coding	0.0992037	0.0216664	4.57869	5.62819e-06	0.000326435
chr1	119216955	119216987	AC	2	WARS2	ENSG00000116874.12	protein_coding	-0.06988	0.0208665	-3.3489	0.00085856	0.0497965
chr1	36453894	36453910	AACC	4	OSCP1	ENSG00000116885.18	protein_coding	0.118029	0.0339283	3.47878	0.000536723	0.0327401
chr1	36406660	36406675	AAGGG	5	MRPS15	ENSG00000116898.12	protein_coding	-0.0371135	0.010559	-3.51488	0.000470956	0.0291993
chr1	36423024	36423042	AAT	3	MRPS15	ENSG00000116898.12	protein_coding	-0.0414584	0.0113378	-3.65666	0.000275809	0.0171002
chr1	36436091	36436103	AG	2	MRPS15	ENSG00000116898.12	protein_coding	-0.0576952	0.0110602	-5.21645	2.44778e-07	1.51762e-05
chr1	36453894	36453910	AACC	4	MRPS15	ENSG00000116898.12	protein_coding	0.0583639	0.0109865	5.31233	1.48021e-07	9.17728e-06	3.30606e-05	Yes
chr1	231283980	231284020	AAAT	4	GNPAT	ENSG00000116906.13	protein_coding	-0.0645215	0.0160681	-4.0155	6.62862e-05	0.00404346	0.00971176	Yes
chr1	37713459	37713501	AAT	3	C1orf109	ENSG00000116922.15	protein_coding	0.131886	0.0249806	5.27953	1.76802e-07	1.44978e-05	5.10216e-05	Yes
chr1	38850513	38850545	AAAT	4	RRAGC	ENSG00000116954.8	protein_coding	0.0729388	0.0125987	5.78941	1.09602e-08	6.57612e-07
chr1	38884574	38884626	AAAT	4	RRAGC	ENSG00000116954.8	protein_coding	-0.0806176	0.0126069	-6.39472	3.06469e-10	1.83881e-08	8.79956e-08	Yes
chr1	38888795	38888819	AAAAAC	6	RRAGC	ENSG00000116954.8	protein_coding	0.0656088	0.0130407	5.03109	6.31639e-07	3.78983e-05
chr1	38901056	38901084	AAAT	4	RRAGC	ENSG00000116954.8	protein_coding	-0.0579514	0.0132256	-4.38176	1.36861e-05	0.000821163
chr1	236089998	236090031	AAT	3	NID1	ENSG00000116962.15	protein_coding	-0.0783547	0.0203135	-3.85728	0.000126298	0.0130087	0.0278978	Yes
chr1	236527121	236527139	AAC	3	LGALS8	ENSG00000116977.19	protein_coding	-0.130644	0.0208033	-6.27993	6.13274e-10	6.01009e-08
chr1	236539969	236539981	AGGG	4	LGALS8	ENSG00000116977.19	protein_coding	-0.130981	0.0280212	-4.67434	4.32754e-06	0.000424099
chr1	236567709	236567721	AAAC	4	LGALS8	ENSG00000116977.19	protein_coding	-0.207797	0.0170029	-12.2213	4.59517e-31	4.50326e-29	8.52609e-28	Yes
chr1	236610628	236610674	AC	2	LGALS8	ENSG00000116977.19	protein_coding	0.0768889	0.0211937	3.62791	0.000307927	0.0301769
chr1	236619120	236619138	AT	2	LGALS8	ENSG00000116977.19	protein_coding	-0.0928252	0.0211757	-4.38357	1.36647e-05	0.00133914
chr1	236635820	236635860	AG	2	LGALS8	ENSG00000116977.19	protein_coding	-0.162198	0.0210788	-7.69485	5.31737e-14	5.21102e-12
chr1	236646975	236647021	AAAAAT	6	LGALS8	ENSG00000116977.19	protein_coding	0.14826	0.0277101	5.35041	1.57195e-07	1.54051e-05
chr1	236672483	236672498	AAT	3	LGALS8	ENSG00000116977.19	protein_coding	-0.069036	0.0181977	-3.79366	0.000162165	0.0158922
chr1	236693178	236693216	AC	2	LGALS8	ENSG00000116977.19	protein_coding	0.0768507	0.0195455	3.93188	9.32187e-05	0.00913543
chr1	236842785	236842801	AT	2	MTR	ENSG00000116984.15	protein_coding	-0.0434336	0.0108363	-4.00815	6.83534e-05	0.0071771
chr1	236844454	236844504	AC	2	MTR	ENSG00000116984.15	protein_coding	0.0407978	0.010682	3.81931	0.000146565	0.0153893
chr1	236902838	236902858	AAAAC	5	MTR	ENSG00000116984.15	protein_coding	0.0415145	0.0103829	3.99836	7.09508e-05	0.00744984
chr1	236910966	236910993	AAT	3	MTR	ENSG00000116984.15	protein_coding	-0.0465087	0.0109366	-4.25257	2.41901e-05	0.00253996	0.00632207	Yes
chr1	236913252	236913268	AAAT	4	MTR	ENSG00000116984.15	protein_coding	-0.0410711	0.0104915	-3.9147	9.99646e-05	0.0104963
chr1	39737967	39737993	AC	2	BMP8B	ENSG00000116985.12	protein_coding	-0.403872	0.0286934	-14.0754	1.96511e-39	1.33628e-37	3.82277e-36	Yes
chr1	39768083	39768103	AC	2	BMP8B	ENSG00000116985.12	protein_coding	-0.241572	0.030879	-7.82317	2.06544e-14	1.4045e-12
chr1	39792225	39792240	AAAAC	5	BMP8B	ENSG00000116985.12	protein_coding	-0.162384	0.0320981	-5.05899	5.46345e-07	3.71514e-05
chr1	39813394	39813406	AT	2	BMP8B	ENSG00000116985.12	protein_coding	-0.16788	0.031515	-5.32699	1.41591e-07	9.62816e-06
chr1	39835827	39835875	AGAT	4	BMP8B	ENSG00000116985.12	protein_coding	-0.140205	0.0327899	-4.27586	2.20377e-05	0.00149857
chr1	39835827	39835875	AGAT	4	MYCL	ENSG00000116990.11	protein_coding	-0.0908996	0.0250115	-3.63431	0.0003018	0.0214278
chr1	39880176	39880194	AAC	3	MYCL	ENSG00000116990.11	protein_coding	0.129603	0.0244244	5.3063	1.52723e-07	1.08434e-05	3.87045e-05	Yes
chr1	232541936	232541956	AG	2	SIPA1L2	ENSG00000116991.11	protein_coding	0.102414	0.0257947	3.97037	7.9642e-05	0.00629172	0.0144833	Yes
chr1	241509779	241509840	AC	2	KMO	ENSG00000117009.12	protein_coding	0.135095	0.02628	5.14061	3.65107e-07	3.65107e-05
chr1	241512911	241512939	AC	2	KMO	ENSG00000117009.12	protein_coding	-0.148476	0.0266533	-5.57065	3.71021e-08	3.71021e-06	1.39734e-05	Yes
chr1	40477027	40477066	AATG	4	ZNF684	ENSG00000117010.17	protein_coding	-0.153536	0.0256014	-5.99716	3.32732e-09	2.82822e-07	1.20762e-06	Yes
chr1	40478123	40478149	AC	2	ZNF684	ENSG00000117010.17	protein_coding	-0.102149	0.0245813	-4.15554	3.6724e-05	0.00312154
chr1	40715087	40715115	AAAT	4	KCNQ4	ENSG00000117013.17	protein_coding	-0.118862	0.0314513	-3.77924	0.000171634	0.0147605
chr1	40796916	40796952	AAAT	4	KCNQ4	ENSG00000117013.17	protein_coding	0.15946	0.0291118	5.47749	6.15906e-08	5.29679e-06
chr1	40805160	40805176	AAAC	4	KCNQ4	ENSG00000117013.17	protein_coding	-0.277675	0.0285467	-9.72705	5.49952e-21	4.72959e-19	5.17711e-18	Yes
chr1	40606283	40606303	AAAAT	5	RIMS3	ENSG00000117016.10	protein_coding	-0.0714618	0.0153804	-4.64629	4.08671e-06	0.000367803
chr1	40613647	40613696	AT	2	RIMS3	ENSG00000117016.10	protein_coding	-0.0910022	0.0165505	-5.49847	5.78049e-08	5.20244e-06
chr1	40637498	40637510	AC	2	RIMS3	ENSG00000117016.10	protein_coding	-0.0637269	0.017239	-3.69666	0.000236566	0.0212909
chr1	40649182	40649206	AC	2	RIMS3	ENSG00000117016.10	protein_coding	0.117845	0.0174113	6.76826	2.87106e-11	2.58396e-09	1.35031e-08	Yes
chr1	40715087	40715115	AAAT	4	RIMS3	ENSG00000117016.10	protein_coding	-0.0625898	0.0165249	-3.7876	0.000166084	0.0149476
chr1	40726096	40726126	AC	2	RIMS3	ENSG00000117016.10	protein_coding	0.107848	0.0203989	5.28695	1.71377e-07	1.54239e-05
chr1	40734341	40734377	AAAT	4	RIMS3	ENSG00000117016.10	protein_coding	-0.0744486	0.0171007	-4.35355	1.5516e-05	0.00139644
chr1	243609335	243609367	AC	2	AKT3	ENSG00000117020.19	protein_coding	-0.098947	0.024076	-4.10978	4.46077e-05	0.00316715
chr1	243641259	243641305	AC	2	AKT3	ENSG00000117020.19	protein_coding	0.090825	0.0247874	3.66416	0.000269351	0.019124
chr1	243662704	243662731	AAAAT	5	AKT3	ENSG00000117020.19	protein_coding	-0.160798	0.027671	-5.81107	1.12291e-08	7.97263e-07	3.24333e-06	Yes
chr1	243815777	243815798	AAC	3	AKT3	ENSG00000117020.19	protein_coding	0.113988	0.0251246	4.53691	6.7943e-06	0.000482396
chr1	75586460	75586476	AT	2	ACADM	ENSG00000117054.15	protein_coding	-0.0434196	0.0118569	-3.66198	0.000270376	0.0173041
chr1	75658084	75658107	AAC	3	ACADM	ENSG00000117054.15	protein_coding	0.0761274	0.0113843	6.68708	4.86059e-11	3.11078e-09
chr1	75683760	75683784	AAAT	4	ACADM	ENSG00000117054.15	protein_coding	-0.0684598	0.014733	-4.64669	4.078e-06	0.000260992
chr1	75736160	75736206	AC	2	ACADM	ENSG00000117054.15	protein_coding	0.0600573	0.0138469	4.33725	1.68935e-05	0.00108119
chr1	75841158	75841182	AGGG	4	ACADM	ENSG00000117054.15	protein_coding	-0.0537132	0.0132638	-4.0496	5.77442e-05	0.00369563
chr1	75853056	75853084	AAAC	4	ACADM	ENSG00000117054.15	protein_coding	-0.0784421	0.0115772	-6.77554	2.74847e-11	1.75902e-09	9.30666e-09	Yes
chr1	75896347	75896395	AC	2	ACADM	ENSG00000117054.15	protein_coding	0.0593299	0.0114805	5.16787	3.1558e-07	2.01971e-05
chr1	75907661	75907685	AG	2	ACADM	ENSG00000117054.15	protein_coding	0.0755371	0.012683	5.95579	4.79146e-09	3.06653e-07
chr1	75930277	75930379	AT	2	ACADM	ENSG00000117054.15	protein_coding	0.0558554	0.0113989	4.90005	1.23129e-06	7.88023e-05
chr1	75951877	75951917	AAAAC	5	ACADM	ENSG00000117054.15	protein_coding	0.0546682	0.0113456	4.81846	1.80175e-06	0.000115312
chr1	75996005	75996049	AC	2	ACADM	ENSG00000117054.15	protein_coding	-0.0450367	0.0121425	-3.70902	0.000226222	0.0144782
chr1	17013775	17013815	AAAT	4	PADI2	ENSG00000117115.13	protein_coding	0.0914614	0.0248799	3.67611	0.000256092	0.0217678
chr1	17067254	17067268	AC	2	PADI2	ENSG00000117115.13	protein_coding	-0.160667	0.0240712	-6.67467	5.26185e-11	4.47257e-09
chr1	17087493	17087513	AAAT	4	PADI2	ENSG00000117115.13	protein_coding	-0.213443	0.0242562	-8.79953	1.23221e-17	1.04738e-15
chr1	17090582	17090618	AC	2	PADI2	ENSG00000117115.13	protein_coding	0.260192	0.0226856	11.4695	7.09652e-28	6.03204e-26	9.72443e-25	Yes
chr1	17126481	17126524	AC	2	PADI2	ENSG00000117115.13	protein_coding	0.105388	0.0283509	3.71727	0.000218421	0.0185658
chr1	17141174	17141186	AAGG	4	PADI2	ENSG00000117115.13	protein_coding	0.111961	0.0271466	4.12433	4.27925e-05	0.00363737
chr1	84615786	84615812	AT	2	RPF1	ENSG00000117133.11	protein_coding	0.073242	0.0173757	4.2152	2.84572e-05	0.00156515	0.00404142	Yes
chr1	84621265	84621289	AC	2	RPF1	ENSG00000117133.11	protein_coding	0.0628527	0.0172651	3.64046	0.000293456	0.0161401
chr1	84791690	84791710	AC	2	RPF1	ENSG00000117133.11	protein_coding	0.0649743	0.0176461	3.68208	0.000250259	0.0137642
chr1	202643319	202643343	CCCCCG	6	KDM5B	ENSG00000117139.18	protein_coding	-0.0698781	0.0199329	-3.50566	0.00048641	0.0306438
chr1	202656127	202656145	AC	2	KDM5B	ENSG00000117139.18	protein_coding	-0.0946321	0.0203067	-4.66013	3.82521e-06	0.000240988
chr1	202716066	202716086	AAAC	4	KDM5B	ENSG00000117139.18	protein_coding	-0.115647	0.0215191	-5.37415	1.06675e-07	6.72052e-06	2.46087e-05	Yes
chr1	202790265	202790285	AATG	4	KDM5B	ENSG00000117139.18	protein_coding	0.0858217	0.0222601	3.85541	0.000127039	0.00800347
chr1	162484575	162484617	AAAAT	5	UAP1	ENSG00000117143.13	protein_coding	-0.0582383	0.0138418	-4.20743	2.94321e-05	0.00200138	0.00507528	Yes
chr1	84615786	84615812	AT	2	CTBS	ENSG00000117151.13	protein_coding	-0.076471	0.0214203	-3.57002	0.000383036	0.02145
chr1	84620194	84620235	AAAT	4	CTBS	ENSG00000117151.13	protein_coding	-0.104949	0.019714	-5.32354	1.40865e-07	7.88847e-06	2.86759e-05	Yes
chr1	84627687	84627718	AC	2	CTBS	ENSG00000117151.13	protein_coding	0.0787698	0.0217352	3.62406	0.000312255	0.0174863
chr1	84628593	84628627	AC	2	CTBS	ENSG00000117151.13	protein_coding	-0.0708258	0.0191736	-3.69391	0.000239061	0.0133874
chr1	84674286	84674298	ATC	3	CTBS	ENSG00000117151.13	protein_coding	-0.0996983	0.0201467	-4.94861	9.49843e-07	5.31912e-05
chr1	84731166	84731181	AAAAC	5	CTBS	ENSG00000117151.13	protein_coding	0.0965424	0.0188382	5.12483	3.91122e-07	2.19028e-05
chr1	85570365	85570397	AC	2	ZNHIT6	ENSG00000117174.11	protein_coding	0.173363	0.0274252	6.32128	4.82443e-10	3.13588e-08
chr1	85576967	85576985	ACCGCC	6	ZNHIT6	ENSG00000117174.11	protein_coding	-0.196423	0.0274148	-7.16486	2.08815e-12	1.3573e-10
chr1	85580533	85580599	AC	2	ZNHIT6	ENSG00000117174.11	protein_coding	-0.156974	0.0313501	-5.00714	7.36901e-07	4.78986e-05
chr1	85595860	85595896	AC	2	ZNHIT6	ENSG00000117174.11	protein_coding	-0.212405	0.0281168	-7.55438	1.44384e-13	9.38497e-12
chr1	85596408	85596432	AC	2	ZNHIT6	ENSG00000117174.11	protein_coding	0.1651	0.027307	6.04609	2.49671e-09	1.62286e-07
chr1	85606635	85606661	AC	2	ZNHIT6	ENSG00000117174.11	protein_coding	-0.44059	0.0240477	-18.3215	7.56117e-61	4.91476e-59
chr1	85712982	85712994	AAAT	4	ZNHIT6	ENSG00000117174.11	protein_coding	-0.560468	0.0209347	-26.7723	5.39853e-107	3.50904e-105	9.9367e-103	Yes
chr1	85764456	85764506	AC	2	ZNHIT6	ENSG00000117174.11	protein_coding	0.240753	0.0263741	9.12839	8.69095e-19	5.64912e-17
chr1	85771779	85771807	AAAT	4	ZNHIT6	ENSG00000117174.11	protein_coding	-0.120869	0.027845	-4.34077	1.65913e-05	0.00107843
chr1	85875717	85875767	AC	2	ZNHIT6	ENSG00000117174.11	protein_coding	0.120398	0.0304386	3.95545	8.48032e-05	0.00551221
chr1	85879247	85879279	AC	2	ZNHIT6	ENSG00000117174.11	protein_coding	-0.152394	0.0284387	-5.35868	1.1631e-07	7.56018e-06
chr1	85885198	85885210	AAAT	4	ZNHIT6	ENSG00000117174.11	protein_coding	0.185525	0.0282492	6.56743	1.03996e-10	6.75975e-09
chr1	204793027	204793057	AAG	3	RBBP5	ENSG00000117222.14	protein_coding	-0.0788708	0.0229174	-3.44152	0.000615519	0.0480105
chr1	205080526	205080562	AC	2	RBBP5	ENSG00000117222.14	protein_coding	-0.113342	0.0168616	-6.72189	3.89725e-11	3.03985e-09	1.57883e-08	Yes
chr1	205107014	205107026	AT	2	RBBP5	ENSG00000117222.14	protein_coding	-0.0959344	0.0174944	-5.48371	5.93365e-08	4.62825e-06
chr1	205107043	205107103	AC	2	RBBP5	ENSG00000117222.14	protein_coding	-0.0968489	0.0210916	-4.59182	5.53654e-06	0.00043185
chr1	205131536	205131578	AAT	3	RBBP5	ENSG00000117222.14	protein_coding	0.0897686	0.0190113	4.72185	2.87714e-06	0.000224417
chr1	205220930	205220972	AAT	3	RBBP5	ENSG00000117222.14	protein_coding	0.0762498	0.0199324	3.82541	0.000146442	0.0114225
chr1	205281092	205281124	AAAC	4	RBBP5	ENSG00000117222.14	protein_coding	-0.0680354	0.0182834	-3.72116	0.000215261	0.0167904
chr1	89021789	89021833	AG	2	GBP3	ENSG00000117226.12	protein_coding	-0.202938	0.034097	-5.95179	4.98929e-09	2.34497e-07
chr1	89095540	89095570	AAAAT	5	GBP3	ENSG00000117226.12	protein_coding	-0.193482	0.027267	-7.09584	3.34919e-12	1.57412e-10
chr1	89116015	89116029	AT	2	GBP3	ENSG00000117226.12	protein_coding	0.329382	0.0239427	13.7571	5.03119e-38	2.36466e-36	6.39047e-35	Yes
chr1	89126751	89126771	AC	2	GBP3	ENSG00000117226.12	protein_coding	-0.154506	0.0271924	-5.68197	2.00308e-08	9.4145e-07
chr1	89128956	89128978	AC	2	GBP3	ENSG00000117226.12	protein_coding	0.195326	0.0268924	7.26325	1.1161e-12	5.24567e-11
chr1	89140436	89140451	AAT	3	GBP3	ENSG00000117226.12	protein_coding	0.305798	0.02761	11.0756	7.24958e-26	3.4073e-24
chr1	89168782	89168812	AAC	3	GBP3	ENSG00000117226.12	protein_coding	0.187853	0.0275826	6.81054	2.19847e-11	1.03328e-09
chr1	89188164	89188187	ATC	3	GBP3	ENSG00000117226.12	protein_coding	-0.309039	0.0241571	-12.7929	1.22507e-33	5.75783e-32
chr1	89206295	89206328	AAT	3	GBP3	ENSG00000117226.12	protein_coding	-0.287875	0.0269822	-10.669	1.27029e-24	5.97037e-23
chr1	89237317	89237345	AAAT	4	GBP3	ENSG00000117226.12	protein_coding	0.202926	0.0265921	7.63105	8.40114e-14	3.94854e-12
chr1	89275827	89275862	AC	2	GBP3	ENSG00000117226.12	protein_coding	0.11376	0.0278914	4.07867	5.08033e-05	0.00238776
chr1	89021789	89021833	AG	2	GBP1	ENSG00000117228.11	protein_coding	-0.0876515	0.0236582	-3.70491	0.000235006	0.0117503
chr1	89095540	89095570	AAAAT	5	GBP1	ENSG00000117228.11	protein_coding	-0.0791068	0.0180829	-4.37467	1.41478e-05	0.000707388
chr1	89116015	89116029	AT	2	GBP1	ENSG00000117228.11	protein_coding	0.149428	0.016722	8.93601	4.03674e-18	2.01837e-16
chr1	89128956	89128978	AC	2	GBP1	ENSG00000117228.11	protein_coding	0.0908296	0.0179523	5.05951	5.51718e-07	2.75859e-05
chr1	89140436	89140451	AAT	3	GBP1	ENSG00000117228.11	protein_coding	0.143805	0.0183004	7.85801	2.07715e-14	1.03858e-12
chr1	89168782	89168812	AAC	3	GBP1	ENSG00000117228.11	protein_coding	0.116248	0.0179937	6.46047	2.03277e-10	1.01638e-08
chr1	89188164	89188187	ATC	3	GBP1	ENSG00000117228.11	protein_coding	-0.135396	0.0167468	-8.08486	2.97216e-15	1.48608e-13
chr1	89206295	89206328	AAT	3	GBP1	ENSG00000117228.11	protein_coding	-0.164995	0.0180158	-9.15833	6.5607e-19	3.28035e-17	3.15272e-16	Yes
chr1	89237317	89237345	AAAT	4	GBP1	ENSG00000117228.11	protein_coding	0.10611	0.0177368	5.9825	3.64298e-09	1.82149e-07
chr1	20600754	20600790	AAAAA	5	PINK1-AS	ENSG00000117242.7	lncRNA	-0.16924	0.0243592	-6.94769	9.44349e-12	7.17705e-10
chr1	20604043	20604055	AAAC	4	PINK1-AS	ENSG00000117242.7	lncRNA	-0.207356	0.0348215	-5.95483	6.66369e-09	5.0644e-07
chr1	20608394	20608424	AAAAC	5	PINK1-AS	ENSG00000117242.7	lncRNA	0.151751	0.0248481	6.10715	1.93621e-09	1.47152e-07
chr1	20629832	20629860	AAAT	4	PINK1-AS	ENSG00000117242.7	lncRNA	-0.122597	0.0233784	-5.24403	2.11829e-07	1.6099e-05
chr1	20636196	20636237	AT	2	PINK1-AS	ENSG00000117242.7	lncRNA	0.145226	0.0337747	4.29986	2.24078e-05	0.001703
chr1	20646852	20646898	AAAT	4	PINK1-AS	ENSG00000117242.7	lncRNA	-0.118187	0.023674	-4.99225	7.72521e-07	5.87116e-05
chr1	20651802	20651838	AAAT	4	PINK1-AS	ENSG00000117242.7	lncRNA	-0.218816	0.023023	-9.50426	3.90624e-20	2.96874e-18	3.08872e-17	Yes
chr1	20673378	20673402	AAAC	4	PINK1-AS	ENSG00000117242.7	lncRNA	0.0870433	0.0233936	3.72081	0.000215712	0.0163941
chr1	145435764	145435800	AAT	3	GPR89A	ENSG00000117262.19	protein_coding	-0.147819	0.0276952	-5.33734	1.3105e-07	6.68355e-06	2.44825e-05	Yes
chr1	145582466	145582482	AT	2	GPR89A	ENSG00000117262.19	protein_coding	0.142537	0.0271128	5.25718	1.98246e-07	1.01106e-05
chr1	145793627	145793643	AC	2	GPR89A	ENSG00000117262.19	protein_coding	0.0985188	0.0276801	3.55919	0.000398899	0.0203439
chr1	145861772	145861792	AAAAT	5	GPR89A	ENSG00000117262.19	protein_coding	-0.105639	0.0276292	-3.82345	0.000144141	0.00735118
chr1	205671865	205671877	AAAC	4	RAB29	ENSG00000117280.13	protein_coding	-0.0978428	0.0282628	-3.4619	0.000583523	0.0344278
chr1	205679686	205679726	AC	2	RAB29	ENSG00000117280.13	protein_coding	-0.161402	0.0209295	-7.71167	4.8073e-14	2.83631e-12
chr1	205680032	205680057	CCCGG	5	RAB29	ENSG00000117280.13	protein_coding	-0.0809741	0.0231574	-3.49668	0.000502766	0.0296632
chr1	205685795	205685807	AAAC	4	RAB29	ENSG00000117280.13	protein_coding	-0.113721	0.0221525	-5.13357	3.74048e-07	2.20688e-05
chr1	205694855	205694867	AACC	4	RAB29	ENSG00000117280.13	protein_coding	-0.199612	0.0206382	-9.67198	8.85768e-21	5.22603e-19	5.70136e-18	Yes
chr1	205694867	205694905	AAAAAC	6	RAB29	ENSG00000117280.13	protein_coding	-0.2763	0.0307823	-8.97595	2.41388e-17	1.42419e-15
chr1	205709328	205709371	AC	2	RAB29	ENSG00000117280.13	protein_coding	0.116615	0.0196231	5.94275	4.56124e-09	2.69113e-07
chr1	205778311	205778323	AAAC	4	RAB29	ENSG00000117280.13	protein_coding	0.188104	0.0199519	9.42788	6.90545e-20	4.07421e-18
chr1	205794138	205794160	AC	2	RAB29	ENSG00000117280.13	protein_coding	0.0896584	0.0232352	3.85872	0.000125241	0.0073892
chr1	205802720	205802770	AAAAT	5	RAB29	ENSG00000117280.13	protein_coding	-0.0955342	0.0230787	-4.13949	3.95372e-05	0.00233269
chr1	205821582	205821596	AT	2	RAB29	ENSG00000117280.13	protein_coding	0.174293	0.0221569	7.86633	1.49603e-14	8.82658e-13
chr1	21301496	21301520	AAAC	4	ECE1	ENSG00000117298.16	protein_coding	-0.0867658	0.0183583	-4.72625	2.79591e-06	0.000232061	0.000684289	Yes
chr1	23832775	23832817	AC	2	GALE	ENSG00000117308.15	protein_coding	-0.155787	0.021583	-7.21804	1.5018e-12	1.06628e-10	6.29426e-10	Yes
chr1	23833691	23833723	AAAAG	5	GALE	ENSG00000117308.15	protein_coding	0.131634	0.0203883	6.45632	2.28931e-10	1.62541e-08
chr1	23890871	23890883	AAG	3	GALE	ENSG00000117308.15	protein_coding	0.109391	0.0270501	4.04403	6.20831e-05	0.0044079
chr1	23891276	23891306	AC	2	GALE	ENSG00000117308.15	protein_coding	0.111945	0.0215765	5.18829	2.82529e-07	2.00595e-05
chr1	23894446	23894506	AAGG	4	GALE	ENSG00000117308.15	protein_coding	0.118628	0.0267932	4.42755	1.21611e-05	0.000863438
chr1	207465409	207465423	AT	2	CR2	ENSG00000117322.18	protein_coding	0.0630957	0.0167655	3.76343	0.000182543	0.00985731
chr1	207478969	207478999	AAAAAC	6	CR2	ENSG00000117322.18	protein_coding	-0.0912644	0.019137	-4.769	2.30061e-06	0.000124233	0.000382325	Yes
chr1	207816615	207816661	AC	2	CD46	ENSG00000117335.20	protein_coding	-0.0726203	0.017127	-4.24011	2.56345e-05	0.0014099
chr1	207855415	207855436	AAC	3	CD46	ENSG00000117335.20	protein_coding	-0.0690237	0.0157631	-4.3788	1.38832e-05	0.000763575	0.00207792	Yes
chr1	207906845	207906873	AAAT	4	CD46	ENSG00000117335.20	protein_coding	-0.0690321	0.0167941	-4.11049	4.45065e-05	0.00244786
chr1	42531134	42531146	ACTC	4	P3H1	ENSG00000117385.16	protein_coding	0.0623177	0.0154825	4.02504	6.358e-05	0.00432344
chr1	42546459	42546471	AT	2	P3H1	ENSG00000117385.16	protein_coding	-0.0732402	0.0164739	-4.44584	1.03071e-05	0.000700883
chr1	42596742	42596762	AAAC	4	P3H1	ENSG00000117385.16	protein_coding	0.084645	0.0208599	4.05779	6.19751e-05	0.0042143
chr1	42613242	42613262	AAAAT	5	P3H1	ENSG00000117385.16	protein_coding	0.0600716	0.0151063	3.9766	7.76346e-05	0.00527916
chr1	42749757	42749775	AAC	3	P3H1	ENSG00000117385.16	protein_coding	0.100851	0.0151931	6.63798	6.64041e-11	4.51548e-09
chr1	42766022	42766034	AC	2	P3H1	ENSG00000117385.16	protein_coding	0.103559	0.0154131	6.71892	4.27238e-11	2.90522e-09	1.51212e-08	Yes
chr1	42775763	42775787	AT	2	P3H1	ENSG00000117385.16	protein_coding	-0.0671876	0.0185762	-3.61685	0.000327814	0.0222913
chr1	42804068	42804088	AAAAC	5	P3H1	ENSG00000117385.16	protein_coding	0.0816173	0.0151362	5.39219	9.69507e-08	6.59265e-06
chr1	42819171	42819208	AC	2	P3H1	ENSG00000117385.16	protein_coding	-0.102783	0.0154408	-6.65657	6.00473e-11	4.08322e-09
chr1	43889204	43889234	AC	2	ARTN	ENSG00000117407.17	protein_coding	-0.109531	0.0310102	-3.53209	0.000441283	0.0304485
chr1	44017369	44017409	AC	2	B4GALT2	ENSG00000117411.18	protein_coding	-0.0620992	0.0147098	-4.22162	2.76686e-05	0.00196447	0.00498556	Yes
chr1	44248673	44248727	AC	2	ERI3	ENSG00000117419.16	protein_coding	0.0576455	0.01653	3.48733	0.000522324	0.0423082
chr1	44259682	44259724	AC	2	ERI3	ENSG00000117419.16	protein_coding	-0.0753638	0.0154295	-4.8844	1.33245e-06	0.000107928	0.00033553	Yes
chr1	45816207	45816245	AG	2	PIK3R3	ENSG00000117461.15	protein_coding	0.0647718	0.0191984	3.37382	0.000787484	0.0480365
chr1	45860202	45860232	AC	2	PIK3R3	ENSG00000117461.15	protein_coding	-0.0713783	0.0191322	-3.7308	0.000207485	0.0126566	0.0272114	Yes
chr1	46072949	46072979	AT	2	PIK3R3	ENSG00000117461.15	protein_coding	-0.0656219	0.0188514	-3.48102	0.000533002	0.0325131
chr1	169285554	169285574	AAAC	4	SLC19A2	ENSG00000117479.15	protein_coding	-0.0907124	0.0261856	-3.46421	0.000566195	0.0356703
chr1	169471464	169471510	AC	2	SLC19A2	ENSG00000117479.15	protein_coding	0.0978378	0.0288869	3.38693	0.000753199	0.0474516
chr1	169471676	169471700	AC	2	SLC19A2	ENSG00000117479.15	protein_coding	-0.115394	0.0246397	-4.68326	3.51354e-06	0.000221353	0.00065471	Yes
chr1	46211440	46211482	AC	2	FAAH	ENSG00000117480.16	protein_coding	0.135829	0.0268267	5.06319	5.39117e-07	2.37211e-05
chr1	46217371	46217386	AAT	3	FAAH	ENSG00000117480.16	protein_coding	0.128704	0.0251506	5.11734	4.08514e-07	1.79746e-05
chr1	46311321	46311351	AGGCGG	6	FAAH	ENSG00000117480.16	protein_coding	-0.112361	0.0257759	-4.35916	1.51475e-05	0.000666488
chr1	46322341	46322356	AAAAC	5	FAAH	ENSG00000117480.16	protein_coding	0.162477	0.0271821	5.97735	3.72047e-09	1.63701e-07
chr1	46324416	46324456	AC	2	FAAH	ENSG00000117480.16	protein_coding	-0.130245	0.0252408	-5.1601	3.26909e-07	1.4384e-05
chr1	46376713	46376745	AC	2	FAAH	ENSG00000117480.16	protein_coding	-0.198861	0.0280972	-7.07763	3.75854e-12	1.65376e-10	9.61689e-10	Yes
chr1	45869912	45869936	AAAC	4	NSUN4	ENSG00000117481.11	protein_coding	0.0855451	0.0236076	3.62362	0.000312839	0.0147034
chr1	46047774	46047790	AACC	4	NSUN4	ENSG00000117481.11	protein_coding	0.115195	0.0243888	4.72329	2.83472e-06	0.000133232
chr1	46072949	46072979	AT	2	NSUN4	ENSG00000117481.11	protein_coding	0.086357	0.0235317	3.66981	0.000262672	0.0123456
chr1	46129402	46129442	AAAT	4	NSUN4	ENSG00000117481.11	protein_coding	-0.122725	0.0247646	-4.95569	9.18429e-07	4.31662e-05
chr1	46198519	46198556	CCG	3	NSUN4	ENSG00000117481.11	protein_coding	-0.0929629	0.0239122	-3.88767	0.00011141	0.00523625
chr1	46217371	46217386	AAT	3	NSUN4	ENSG00000117481.11	protein_coding	-0.0975369	0.0235214	-4.14673	3.8199e-05	0.00179535
chr1	46311321	46311351	AGGCGG	6	NSUN4	ENSG00000117481.11	protein_coding	0.0905912	0.0236985	3.82265	0.000144558	0.00679425
chr1	46322341	46322356	AAAAC	5	NSUN4	ENSG00000117481.11	protein_coding	-0.0835543	0.0250539	-3.33498	0.000901033	0.0423486
chr1	46324416	46324456	AC	2	NSUN4	ENSG00000117481.11	protein_coding	0.1438	0.023003	6.25138	7.3035e-10	3.43264e-08
chr1	46374625	46374642	AAAAT	5	NSUN4	ENSG00000117481.11	protein_coding	0.446608	0.0172008	25.9643	5.91348e-103	2.77933e-101	6.78818e-99	Yes
chr1	46376713	46376745	AC	2	NSUN4	ENSG00000117481.11	protein_coding	0.246468	0.0248502	9.91814	1.04717e-21	4.92169e-20
chr1	46434535	46434590	ATCC	4	NSUN4	ENSG00000117481.11	protein_coding	-0.0933758	0.0249108	-3.74841	0.000193987	0.00911737
chr1	46468017	46468053	AC	2	NSUN4	ENSG00000117481.11	protein_coding	0.087789	0.0242539	3.61958	0.000317811	0.0149371
chr1	93100292	93100320	AAAC	4	TMED5	ENSG00000117500.13	protein_coding	-0.0421113	0.0112068	-3.75767	0.000186635	0.0108248
chr1	93143934	93143966	AAAT	4	TMED5	ENSG00000117500.13	protein_coding	-0.0555957	0.0121892	-4.56106	6.0743e-06	0.00035231
chr1	93169883	93169919	AC	2	TMED5	ENSG00000117500.13	protein_coding	0.0452439	0.0118301	3.82446	0.000144118	0.00835887
chr1	93175300	93175342	AC	2	TMED5	ENSG00000117500.13	protein_coding	0.070858	0.0121789	5.81808	9.28372e-09	5.38456e-07
chr1	93176509	93176545	AC	2	TMED5	ENSG00000117500.13	protein_coding	0.0758029	0.0117934	6.42756	2.47879e-10	1.4377e-08
chr1	93223901	93223941	AC	2	TMED5	ENSG00000117500.13	protein_coding	0.0903813	0.0129276	6.99133	6.84649e-12	3.97096e-10
chr1	93226525	93226545	AT	2	TMED5	ENSG00000117500.13	protein_coding	0.0933781	0.0140491	6.64654	6.31551e-11	3.663e-09
chr1	93234784	93234799	AAAAC	5	TMED5	ENSG00000117500.13	protein_coding	-0.100457	0.0135291	-7.42532	3.65537e-13	2.12011e-11	1.33023e-10	Yes
chr1	93234937	93234973	AC	2	TMED5	ENSG00000117500.13	protein_coding	-0.0538223	0.0117708	-4.57253	5.83158e-06	0.000338232
chr1	93282512	93282584	AT	2	TMED5	ENSG00000117500.13	protein_coding	0.0810662	0.0155529	5.21228	2.88806e-07	1.67508e-05
chr1	93297368	93297408	AC	2	TMED5	ENSG00000117500.13	protein_coding	-0.0793887	0.012875	-6.16612	1.22527e-09	7.10659e-08
chr1	93319250	93319304	AC	2	TMED5	ENSG00000117500.13	protein_coding	0.0635742	0.0114941	5.53102	4.70416e-08	2.72841e-06
chr1	93327417	93327437	AG	2	TMED5	ENSG00000117500.13	protein_coding	-0.0581634	0.0162966	-3.56905	0.000384223	0.0222849
chr1	93357519	93357543	AAAT	4	TMED5	ENSG00000117500.13	protein_coding	0.0671042	0.0120291	5.57849	3.53627e-08	2.05104e-06
chr1	93459942	93459978	AC	2	TMED5	ENSG00000117500.13	protein_coding	0.0416658	0.012123	3.43694	0.000625787	0.0362957
chr1	93060081	93060132	AT	2	DR1	ENSG00000117505.13	protein_coding	0.0775278	0.0223263	3.47249	0.000550907	0.0330544
chr1	93064312	93064324	AATT	4	DR1	ENSG00000117505.13	protein_coding	-0.123085	0.0315516	-3.90107	0.000116965	0.00701791
chr1	93100292	93100320	AAAC	4	DR1	ENSG00000117505.13	protein_coding	0.0719442	0.0209091	3.44081	0.000616424	0.0369854
chr1	93108269	93108292	AC	2	DR1	ENSG00000117505.13	protein_coding	0.117124	0.0213916	5.47524	6.21169e-08	3.72701e-06
chr1	93143934	93143966	AAAT	4	DR1	ENSG00000117505.13	protein_coding	0.077662	0.0228364	3.40079	0.000712674	0.0427604
chr1	93166604	93166614	AATCT	5	DR1	ENSG00000117505.13	protein_coding	-0.158932	0.0221445	-7.17705	1.92257e-12	1.15354e-10
chr1	93169883	93169919	AC	2	DR1	ENSG00000117505.13	protein_coding	-0.215937	0.0208349	-10.3642	2.40898e-23	1.44539e-21
chr1	93175140	93175160	AT	2	DR1	ENSG00000117505.13	protein_coding	0.102556	0.0257053	3.98968	7.48702e-05	0.00449221
chr1	93175176	93175202	AT	2	DR1	ENSG00000117505.13	protein_coding	0.139496	0.0280016	4.98173	8.28982e-07	4.97389e-05
chr1	93175300	93175342	AC	2	DR1	ENSG00000117505.13	protein_coding	-0.163091	0.0222441	-7.33186	6.66644e-13	3.99987e-11
chr1	93176509	93176545	AC	2	DR1	ENSG00000117505.13	protein_coding	-0.127715	0.0220292	-5.79754	1.04129e-08	6.24771e-07
chr1	93223901	93223941	AC	2	DR1	ENSG00000117505.13	protein_coding	-0.221411	0.0232795	-9.51098	3.72253e-20	2.23352e-18
chr1	93226525	93226545	AT	2	DR1	ENSG00000117505.13	protein_coding	-0.37634	0.0225391	-16.6972	2.01285e-52	1.20771e-50	5.97403e-49	Yes
chr1	93234784	93234799	AAAAC	5	DR1	ENSG00000117505.13	protein_coding	0.350871	0.0219065	16.0168	1.03452e-48	6.20709e-47
chr1	93234937	93234973	AC	2	DR1	ENSG00000117505.13	protein_coding	0.227409	0.0198159	11.4761	9.44559e-28	5.66735e-26
chr1	93255740	93255794	AAG	3	DR1	ENSG00000117505.13	protein_coding	0.316107	0.0283271	11.1592	8.53816e-26	5.1229e-24
chr1	93282512	93282584	AT	2	DR1	ENSG00000117505.13	protein_coding	-0.331198	0.0253657	-13.0569	4.16247e-33	2.49748e-31
chr1	93297368	93297408	AC	2	DR1	ENSG00000117505.13	protein_coding	0.31406	0.0213339	14.7212	1.40846e-42	8.45075e-41
chr1	93303168	93303220	AAAAG	5	DR1	ENSG00000117505.13	protein_coding	-0.176644	0.028634	-6.16903	1.26894e-09	7.61362e-08
chr1	93319250	93319304	AC	2	DR1	ENSG00000117505.13	protein_coding	-0.16894	0.0206729	-8.17204	1.71867e-15	1.0312e-13
chr1	93327417	93327437	AG	2	DR1	ENSG00000117505.13	protein_coding	0.363414	0.0269854	13.4671	1.05199e-36	6.31195e-35
chr1	93357519	93357543	AAAT	4	DR1	ENSG00000117505.13	protein_coding	-0.210686	0.0213504	-9.86802	1.59754e-21	9.58526e-20
chr1	93454315	93454357	AC	2	DR1	ENSG00000117505.13	protein_coding	-0.261309	0.0254698	-10.2596	6.07792e-23	3.64675e-21
chr1	93459942	93459978	AC	2	DR1	ENSG00000117505.13	protein_coding	-0.188651	0.0213885	-8.82019	1.0419e-17	6.25142e-16
chr1	93573400	93573415	AAT	3	DR1	ENSG00000117505.13	protein_coding	-0.11688	0.0244919	-4.77219	2.24739e-06	0.000134843
chr1	171492739	171492771	AAAT	4	PRRC2C	ENSG00000117523.17	protein_coding	-0.0305041	0.00829332	-3.67816	0.000254239	0.0183052	0.0379056	Yes
chr1	171492739	171492771	AAAT	4	VAMP4	ENSG00000117533.15	protein_coding	0.0728046	0.0211051	3.44962	0.000597451	0.0418216
chr1	171681141	171681189	AAGG	4	VAMP4	ENSG00000117533.15	protein_coding	0.0766469	0.0217471	3.52446	0.000456558	0.0319591
chr1	171694643	171694689	AGAGGG	6	VAMP4	ENSG00000117533.15	protein_coding	-0.133224	0.0211585	-6.29646	6.26416e-10	4.38491e-08
chr1	171736649	171736694	AAAAC	5	VAMP4	ENSG00000117533.15	protein_coding	-0.170643	0.0202694	-8.41877	2.44136e-16	1.70895e-14	1.35351e-13	Yes
chr1	171745875	171745909	AC	2	VAMP4	ENSG00000117533.15	protein_coding	0.163701	0.0217464	7.52772	1.70313e-13	1.19219e-11
chr1	101021818	101021860	AC	2	DPH5	ENSG00000117543.21	protein_coding	-0.0556383	0.0131452	-4.23258	2.64242e-05	0.00169115	0.00434095	Yes
chr1	96569050	96569062	AACC	4	PTBP2	ENSG00000117569.19	protein_coding	0.0512941	0.0125875	4.07501	5.16786e-05	0.00382422
chr1	96629421	96629445	AAAT	4	PTBP2	ENSG00000117569.19	protein_coding	0.060562	0.0130551	4.63897	4.2247e-06	0.000312628
chr1	96633811	96633841	AAAAC	5	PTBP2	ENSG00000117569.19	protein_coding	-0.0521312	0.0123831	-4.20987	2.91296e-05	0.00215559
chr1	96640107	96640125	AAAAAC	6	PTBP2	ENSG00000117569.19	protein_coding	0.0790172	0.0124078	6.36835	3.59749e-10	2.66214e-08
chr1	96650223	96650244	AAC	3	PTBP2	ENSG00000117569.19	protein_coding	0.0796356	0.0173303	4.59516	5.78468e-06	0.000428066
chr1	96650555	96650587	AC	2	PTBP2	ENSG00000117569.19	protein_coding	0.0927153	0.0116615	7.95054	8.18627e-15	6.05784e-13
chr1	96662442	96662472	AC	2	PTBP2	ENSG00000117569.19	protein_coding	0.11403	0.0113571	10.0404	3.60753e-22	2.66957e-20
chr1	96670545	96670571	AC	2	PTBP2	ENSG00000117569.19	protein_coding	-0.117269	0.0113685	-10.3152	3.16258e-23	2.34031e-21	2.94824e-20	Yes
chr1	96690362	96690392	AC	2	PTBP2	ENSG00000117569.19	protein_coding	-0.0782119	0.0127049	-6.15606	1.29789e-09	9.60441e-08
chr1	96696940	96696968	AAAT	4	PTBP2	ENSG00000117569.19	protein_coding	0.0597633	0.0119024	5.0211	6.61847e-07	4.89766e-05
chr1	96706500	96706514	AT	2	PTBP2	ENSG00000117569.19	protein_coding	0.118187	0.0115505	10.2322	8.45531e-23	6.25693e-21
chr1	96736977	96736989	AAAG	4	PTBP2	ENSG00000117569.19	protein_coding	-0.0672227	0.0139237	-4.82794	1.71641e-06	0.000127014
chr1	96738235	96738249	AT	2	PTBP2	ENSG00000117569.19	protein_coding	-0.0648408	0.0119497	-5.42613	8.10656e-08	5.99886e-06
chr1	96943984	96944024	AC	2	PTBP2	ENSG00000117569.19	protein_coding	-0.0487432	0.0123037	-3.96167	8.25701e-05	0.00611019
chr1	173364226	173364242	AT	2	TNFSF4	ENSG00000117586.11	protein_coding	0.0958278	0.0246321	3.89037	0.000110238	0.00551192
chr1	173391297	173391333	AG	2	TNFSF4	ENSG00000117586.11	protein_coding	0.0990581	0.0250059	3.96139	8.2822e-05	0.0041411	0.00992554	Yes
chr1	173611577	173611621	AC	2	PRDX6	ENSG00000117592.9	protein_coding	0.0826205	0.020073	4.116	4.35859e-05	0.00209212
chr1	173638096	173638116	AC	2	PRDX6	ENSG00000117592.9	protein_coding	-0.0730412	0.0171493	-4.25913	2.35052e-05	0.00112825	0.00298874	Yes
chr1	173638096	173638116	AC	2	DARS2	ENSG00000117593.12	protein_coding	-0.0773125	0.017604	-4.39176	1.3094e-05	0.000785642
chr1	173765132	173765144	AAAC	4	DARS2	ENSG00000117593.12	protein_coding	-0.0967337	0.0201488	-4.80097	1.95304e-06	0.000117183
chr1	173825450	173825486	AAT	3	DARS2	ENSG00000117593.12	protein_coding	0.0772803	0.0181122	4.26676	2.27691e-05	0.00136614
chr1	173875117	173875161	AC	2	DARS2	ENSG00000117593.12	protein_coding	0.0911013	0.0215396	4.22948	2.67653e-05	0.00160592
chr1	173927102	173927118	AC	2	DARS2	ENSG00000117593.12	protein_coding	-0.059854	0.0175996	-3.40088	0.00071207	0.0427242
chr1	173948412	173948428	AT	2	DARS2	ENSG00000117593.12	protein_coding	0.116758	0.026085	4.47607	8.95969e-06	0.000537582
chr1	173955264	173955294	AAC	3	DARS2	ENSG00000117593.12	protein_coding	0.104319	0.0254538	4.09837	4.67974e-05	0.00280784
chr1	173964351	173964361	AAAAG	5	DARS2	ENSG00000117593.12	protein_coding	0.124716	0.0258269	4.82892	1.70876e-06	0.000102526	0.000319957	Yes
chr1	174015673	174015689	AT	2	DARS2	ENSG00000117593.12	protein_coding	0.0813831	0.0232413	3.50166	0.000495101	0.029706
chr1	174292020	174292056	AAT	3	DARS2	ENSG00000117593.12	protein_coding	-0.0840826	0.0214904	-3.91257	0.000100935	0.00605608
chr1	209789352	209789388	AC	2	IRF6	ENSG00000117595.12	protein_coding	-0.0901294	0.0254375	-3.54317	0.000423848	0.0279739
chr1	209824213	209824243	AC	2	UTP25	ENSG00000117597.18	protein_coding	-0.108152	0.0185548	-5.8288	8.78086e-09	5.70756e-07	2.35821e-06	Yes
chr1	209869962	209869978	AC	2	UTP25	ENSG00000117597.18	protein_coding	0.0864608	0.0185169	4.66928	3.66397e-06	0.000238158
chr1	24515428	24515464	AC	2	RCAN3	ENSG00000117602.13	protein_coding	-0.0821921	0.0237859	-3.45549	0.000584537	0.0356568
chr1	24523604	24523642	AC	2	RCAN3	ENSG00000117602.13	protein_coding	-0.101313	0.0241024	-4.20345	3.05395e-05	0.00186291
chr1	24547104	24547140	AAAT	4	RCAN3	ENSG00000117602.13	protein_coding	-0.11051	0.0234972	-4.70311	3.1217e-06	0.000190424	0.000568565	Yes
chr1	100232293	100232320	AAC	3	SLC35A3	ENSG00000117620.15	protein_coding	-0.0699909	0.0202234	-3.46088	0.000572956	0.0309396
chr1	211251678	211251714	AAAT	4	RCOR3	ENSG00000117625.14	protein_coding	-0.0574666	0.0144529	-3.97612	7.7835e-05	0.00607113	0.0140151	Yes
chr1	211284503	211284539	AAAT	4	RCOR3	ENSG00000117625.14	protein_coding	0.0552526	0.0152644	3.61971	0.00031759	0.024772
chr1	25812557	25812607	AC	2	MTFR1L	ENSG00000117640.18	protein_coding	0.163183	0.0231873	7.03758	5.11508e-12	3.52941e-10
chr1	25860899	25860939	AC	2	MTFR1L	ENSG00000117640.18	protein_coding	-0.158227	0.0202325	-7.82043	2.10701e-14	1.45384e-12	9.94627e-12	Yes
chr1	25923716	25923752	AC	2	MTFR1L	ENSG00000117640.18	protein_coding	-0.11549	0.0203199	-5.68358	1.98522e-08	1.3698e-06
chr1	25926416	25926452	AAAC	4	MTFR1L	ENSG00000117640.18	protein_coding	-0.153191	0.0206055	-7.43448	3.25958e-13	2.24911e-11
chr1	25938768	25938798	AC	2	MTFR1L	ENSG00000117640.18	protein_coding	-0.176549	0.0275595	-6.40609	2.85735e-10	1.97157e-08
chr1	211656469	211656493	AAAT	4	NEK2	ENSG00000117650.13	protein_coding	0.0701543	0.0141466	4.95908	9.02112e-07	7.12669e-05	0.000227122	Yes
chr1	26565544	26565569	AAAAG	5	RPS6KA1	ENSG00000117676.14	protein_coding	0.0559362	0.0126467	4.42299	1.14162e-05	0.000844797	0.00228179	Yes
chr1	26423748	26423780	AAAC	4	DHDDS	ENSG00000117682.17	protein_coding	0.101036	0.0206417	4.89475	1.2395e-06	8.67653e-05	0.000273304	Yes
chr1	26488653	26488669	AT	2	DHDDS	ENSG00000117682.17	protein_coding	-0.0996628	0.0206631	-4.82322	1.77457e-06	0.00012422
chr1	212449887	212449919	AAAC	4	NENF	ENSG00000117691.10	protein_coding	-0.0538423	0.0146331	-3.6795	0.000252964	0.0194782	0.0400827	Yes
chr1	212236714	212236724	AAAAG	5	NSL1	ENSG00000117697.15	protein_coding	0.102211	0.0251348	4.06652	5.65657e-05	0.00390303
chr1	212243884	212243896	AAAG	4	NSL1	ENSG00000117697.15	protein_coding	-0.0791575	0.0230619	-3.43239	0.000648528	0.0447484
chr1	212720739	212720768	AAT	3	NSL1	ENSG00000117697.15	protein_coding	-0.0924598	0.0185513	-4.98399	7.96727e-07	5.49742e-05	0.000178251	Yes
chr1	212824526	212824581	AAGAG	5	NSL1	ENSG00000117697.15	protein_coding	-0.0882542	0.0180087	-4.90065	1.20373e-06	8.30576e-05
chr1	214468564	214468579	AAAAG	5	CENPF	ENSG00000117724.13	protein_coding	-0.0399098	0.0109731	-3.63707	0.000297227	0.0163475	0.0343123	Yes
chr1	27916597	27916635	AC	2	RPA2	ENSG00000117748.10	protein_coding	0.0623463	0.0152536	4.08731	4.92677e-05	0.00330093
chr1	27922689	27922704	AAAAC	5	RPA2	ENSG00000117748.10	protein_coding	-0.109503	0.0220512	-4.96586	1.12994e-06	7.57058e-05	0.000240445	Yes
chr1	27929014	27929030	AT	2	RPA2	ENSG00000117748.10	protein_coding	-0.0894478	0.0193927	-4.61245	5.2317e-06	0.000350524
chr1	27930867	27930877	AAAAG	5	RPA2	ENSG00000117748.10	protein_coding	0.0735289	0.0181034	4.06161	5.81815e-05	0.00389816
chr1	27939801	27939842	AAAC	4	RPA2	ENSG00000117748.10	protein_coding	-0.0622807	0.0146714	-4.24503	2.51207e-05	0.00168308
chr1	28020668	28020716	AC	2	RPA2	ENSG00000117748.10	protein_coding	-0.0590217	0.0145672	-4.05168	5.71409e-05	0.00382844
chr1	28062658	28062694	AC	2	RPA2	ENSG00000117748.10	protein_coding	0.0690075	0.0146123	4.72257	2.8539e-06	0.000191211
chr1	28092165	28092198	AAT	3	RPA2	ENSG00000117748.10	protein_coding	0.0574135	0.0145096	3.95693	8.4172e-05	0.00563952
chr1	27639035	27639059	AATG	4	STX12	ENSG00000117758.14	protein_coding	-0.0938258	0.0265628	-3.53222	0.000440805	0.0290931
chr1	27673443	27673461	AG	2	STX12	ENSG00000117758.14	protein_coding	0.0715782	0.0198151	3.61231	0.0003265	0.021549
chr1	27697786	27697801	AC	2	STX12	ENSG00000117758.14	protein_coding	0.0723324	0.0195751	3.69512	0.000237983	0.0157069
chr1	27722991	27723007	AAAC	4	STX12	ENSG00000117758.14	protein_coding	-0.118654	0.0223466	-5.30968	1.50025e-07	9.90167e-06	3.5538e-05	Yes
chr1	27737854	27737869	AAC	3	STX12	ENSG00000117758.14	protein_coding	0.069501	0.01915	3.62929	0.000313514	0.0206919
chr1	27797876	27797908	AC	2	STX12	ENSG00000117758.14	protein_coding	-0.119781	0.0233049	-5.13974	3.62715e-07	2.39392e-05
chr1	27808312	27808356	AAAT	4	STX12	ENSG00000117758.14	protein_coding	0.064513	0.0184149	3.5033	0.000490616	0.0323807
chr1	220376369	220376417	AC	2	MTARC2	ENSG00000117791.16	protein_coding	0.103244	0.0306995	3.36307	0.000816199	0.0497881
chr1	220586025	220586037	AG	2	MTARC2	ENSG00000117791.16	protein_coding	0.127023	0.0336556	3.7742	0.000176605	0.0107729
chr1	220727443	220727459	AC	2	MTARC2	ENSG00000117791.16	protein_coding	0.16817	0.0283161	5.93901	4.63149e-09	2.82521e-07
chr1	220758832	220758870	AC	2	MTARC2	ENSG00000117791.16	protein_coding	0.359479	0.031576	11.3846	1.66759e-27	1.01723e-25	1.61591e-24	Yes
chr1	220769741	220769763	AG	2	MTARC2	ENSG00000117791.16	protein_coding	-0.31934	0.0318442	-10.0282	4.1788e-22	2.54907e-20
chr1	220773965	220773989	AC	2	MTARC2	ENSG00000117791.16	protein_coding	-0.159857	0.0293188	-5.45237	7.0231e-08	4.28409e-06
chr1	51591792	51591811	AG	2	OSBPL9	ENSG00000117859.19	protein_coding	0.0731344	0.0211673	3.45507	0.000585498	0.0374719
chr1	52111851	52111869	AAT	3	TXNDC12	ENSG00000117862.13	protein_coding	0.0477165	0.013198	3.61544	0.000322654	0.0164554	0.0345202	Yes
chr1	200504128	200504180	AAAAG	5	DDX59	ENSG00000118197.14	protein_coding	0.079246	0.0222741	3.55777	0.00041199	0.0366671
chr1	200543740	200543785	AAT	3	DDX59	ENSG00000118197.14	protein_coding	-0.0746317	0.0182228	-4.09552	4.74561e-05	0.00422359
chr1	200586774	200586818	AT	2	DDX59	ENSG00000118197.14	protein_coding	-0.066103	0.0184471	-3.58338	0.000364716	0.0324597
chr1	200623559	200623580	AAT	3	DDX59	ENSG00000118197.14	protein_coding	-0.075462	0.0215708	-3.49834	0.00051173	0.045544
chr1	200624408	200624441	AAT	3	DDX59	ENSG00000118197.14	protein_coding	0.158872	0.0182412	8.70952	2.50833e-17	2.23241e-15
chr1	200667807	200667819	AT	2	DDX59	ENSG00000118197.14	protein_coding	-0.178717	0.0185305	-9.64444	1.10198e-20	9.80761e-19	1.05582e-17	Yes
chr1	200669896	200669916	AGCGG	5	DDX59	ENSG00000118197.14	protein_coding	-0.0975738	0.0185582	-5.25772	1.97332e-07	1.75625e-05
chr1	200671675	200671728	AT	2	DDX59	ENSG00000118197.14	protein_coding	-0.118013	0.0178863	-6.59796	8.53216e-11	7.59362e-09
chr1	200671926	200671961	AT	2	DDX59	ENSG00000118197.14	protein_coding	-0.108272	0.0193964	-5.58205	3.46773e-08	3.08628e-06
chr1	200674112	200674140	AATG	4	DDX59	ENSG00000118197.14	protein_coding	-0.115664	0.0178532	-6.47858	1.80731e-10	1.60851e-08
chr1	200684627	200684651	AC	2	DDX59	ENSG00000118197.14	protein_coding	-0.127037	0.0179435	-7.0798	3.73483e-12	3.324e-10
chr1	200696427	200696467	AAAAT	5	DDX59	ENSG00000118197.14	protein_coding	-0.0710595	0.0195909	-3.62716	0.000311627	0.0277348
chr1	200738941	200738956	CCG	3	DDX59	ENSG00000118197.14	protein_coding	0.0777987	0.0187411	4.15124	3.73821e-05	0.00332701
chr1	200743941	200743981	AAAT	4	DDX59	ENSG00000118197.14	protein_coding	0.0699507	0.0189009	3.70091	0.000232807	0.0207198
chr1	200750574	200750597	AC	2	DDX59	ENSG00000118197.14	protein_coding	0.0709459	0.0188541	3.76289	0.000182953	0.0162828
chr1	200822140	200822176	AC	2	DDX59	ENSG00000118197.14	protein_coding	-0.0955773	0.019131	-4.99594	7.52298e-07	6.69545e-05
chr1	200690064	200690088	AAAC	4	CAMSAP2	ENSG00000118200.14	protein_coding	0.0709814	0.0201253	3.52697	0.000451453	0.0352133
chr1	200718145	200718177	AC	2	CAMSAP2	ENSG00000118200.14	protein_coding	-0.090626	0.0198954	-4.55513	6.24288e-06	0.000486944
chr1	200722497	200722521	AAAT	4	CAMSAP2	ENSG00000118200.14	protein_coding	0.120691	0.0287551	4.1972	3.46863e-05	0.00270553
chr1	200738941	200738956	CCG	3	CAMSAP2	ENSG00000118200.14	protein_coding	-0.112802	0.0197591	-5.70888	1.71629e-08	1.3387e-06
chr1	200739621	200739644	CCG	3	CAMSAP2	ENSG00000118200.14	protein_coding	-0.125009	0.0201167	-6.21419	9.15481e-10	7.14075e-08
chr1	200743941	200743981	AAAT	4	CAMSAP2	ENSG00000118200.14	protein_coding	-0.0709903	0.0202512	-3.50548	0.000486728	0.0379648
chr1	200750574	200750597	AC	2	CAMSAP2	ENSG00000118200.14	protein_coding	-0.123965	0.0196624	-6.30468	5.2946e-10	4.12979e-08
chr1	200773888	200773953	AAAAT	5	CAMSAP2	ENSG00000118200.14	protein_coding	0.0863159	0.0205267	4.20504	2.97472e-05	0.00232028
chr1	200817144	200817166	AC	2	CAMSAP2	ENSG00000118200.14	protein_coding	0.0945184	0.0220124	4.29388	2.07932e-05	0.00162187
chr1	200886357	200886394	AAAT	4	CAMSAP2	ENSG00000118200.14	protein_coding	0.0705447	0.0198136	3.56041	0.000396957	0.0309626
chr1	200889315	200889335	AC	2	CAMSAP2	ENSG00000118200.14	protein_coding	-0.124292	0.0193533	-6.42224	2.56409e-10	1.99999e-08	9.51958e-08	Yes
chr1	161774407	161774445	AC	2	ATF6	ENSG00000118217.7	protein_coding	-0.135622	0.0188627	-7.18993	1.7744e-12	1.43726e-10
chr1	161775897	161775911	AT	2	ATF6	ENSG00000118217.7	protein_coding	0.109232	0.0172425	6.33506	4.40298e-10	3.56642e-08
chr1	161790810	161790849	AAC	3	ATF6	ENSG00000118217.7	protein_coding	0.0703655	0.0174472	4.03304	6.15142e-05	0.00498265
chr1	161791063	161791133	AC	2	ATF6	ENSG00000118217.7	protein_coding	0.107908	0.0240437	4.48798	8.97078e-06	0.000726633
chr1	161812785	161812817	AC	2	ATF6	ENSG00000118217.7	protein_coding	0.139421	0.0165616	8.41831	2.41133e-16	1.95318e-14
chr1	161851234	161851276	AC	2	ATF6	ENSG00000118217.7	protein_coding	0.0972419	0.0176715	5.50276	5.3863e-08	4.3629e-06
chr1	161860410	161860439	AT	2	ATF6	ENSG00000118217.7	protein_coding	-0.123724	0.0170909	-7.23914	1.26184e-12	1.02209e-10
chr1	161871843	161871865	AC	2	ATF6	ENSG00000118217.7	protein_coding	0.160287	0.0170846	9.38194	1.02297e-19	8.28603e-18	8.33681e-17	Yes
chr1	161880329	161880352	AC	2	ATF6	ENSG00000118217.7	protein_coding	-0.120963	0.0174918	-6.91542	1.10793e-11	8.97425e-10
chr1	161921996	161922016	AAAC	4	ATF6	ENSG00000118217.7	protein_coding	0.0707901	0.0176442	4.0121	6.70704e-05	0.0054327
chr1	161952668	161952680	AT	2	ATF6	ENSG00000118217.7	protein_coding	0.138967	0.0192867	7.20535	1.58396e-12	1.283e-10
chr1	70008021	70008035	AT	2	ANKRD13C	ENSG00000118454.13	protein_coding	0.0894952	0.0251999	3.55142	0.000410383	0.0242126	0.0487699	Yes
chr1	113596033	113596057	AATACT	6	DCLRE1B	ENSG00000118655.7	protein_coding	0.112144	0.0227293	4.93391	1.02329e-06	5.62807e-05
chr1	113611937	113611969	AAAT	4	DCLRE1B	ENSG00000118655.7	protein_coding	0.105779	0.0206997	5.11016	4.23374e-07	2.32856e-05	7.97287e-05	Yes
chr1	113686372	113686384	AAAT	4	DCLRE1B	ENSG00000118655.7	protein_coding	-0.0932224	0.0208384	-4.47358	9.06169e-06	0.000498393
chr1	113882960	113882981	AAT	3	DCLRE1B	ENSG00000118655.7	protein_coding	0.107997	0.0238043	4.53685	6.79778e-06	0.000373878
chr1	113983709	113983735	AC	2	DCLRE1B	ENSG00000118655.7	protein_coding	0.073586	0.0193697	3.79902	0.00015869	0.00872793
chr1	219906550	219906580	AAAAAC	6	RAB3GAP2	ENSG00000118873.16	protein_coding	-0.0594351	0.0127461	-4.66299	3.77196e-06	0.000248949
chr1	219931429	219931443	AC	2	RAB3GAP2	ENSG00000118873.16	protein_coding	0.0807856	0.0148429	5.44271	7.39429e-08	4.88023e-06
chr1	219986784	219986806	AC	2	RAB3GAP2	ENSG00000118873.16	protein_coding	0.0621874	0.0120822	5.14704	3.50424e-07	2.3128e-05
chr1	220015523	220015550	AAAGGG	6	RAB3GAP2	ENSG00000118873.16	protein_coding	-0.0469009	0.0125493	-3.73733	0.000202075	0.013337
chr1	220076702	220076732	AAT	3	RAB3GAP2	ENSG00000118873.16	protein_coding	-0.0556418	0.0121579	-4.57658	5.64918e-06	0.000372846
chr1	220121494	220121506	AAAG	4	RAB3GAP2	ENSG00000118873.16	protein_coding	0.0927482	0.012178	7.61606	9.06135e-14	5.98049e-12	3.91467e-11	Yes
chr1	220214947	220214977	AT	2	RAB3GAP2	ENSG00000118873.16	protein_coding	0.0764559	0.0150764	5.07123	5.91386e-07	3.90315e-05
chr1	220255227	220255242	AAC	3	RAB3GAP2	ENSG00000118873.16	protein_coding	-0.0482348	0.0125491	-3.84369	0.000132899	0.00877131
chr1	220271346	220271376	AAAAT	5	RAB3GAP2	ENSG00000118873.16	protein_coding	0.0601822	0.0120772	4.98312	8.00809e-07	5.28534e-05
chr1	220285862	220285902	AC	2	RAB3GAP2	ENSG00000118873.16	protein_coding	0.0448844	0.0122134	3.67502	0.000257229	0.0169771
chr1	220334557	220334583	AC	2	RAB3GAP2	ENSG00000118873.16	protein_coding	-0.0547779	0.012579	-4.35471	1.54672e-05	0.00102083
chr1	230902542	230902560	AAGCCC	6	C1orf198	ENSG00000119280.17	protein_coding	0.213105	0.0235735	9.04002	1.7036e-18	1.14141e-16	1.05847e-15	Yes
chr1	230915778	230915810	AG	2	C1orf198	ENSG00000119280.17	protein_coding	0.125128	0.0258277	4.84473	1.57995e-06	0.000105856
chr1	230963636	230963672	AAAT	4	C1orf198	ENSG00000119280.17	protein_coding	-0.228949	0.0259328	-8.82854	9.53586e-18	6.38903e-16
chr1	230969265	230969285	AAAAG	5	C1orf198	ENSG00000119280.17	protein_coding	0.11149	0.0253632	4.39572	1.29189e-05	0.000865564
chr1	230984344	230984402	AC	2	C1orf198	ENSG00000119280.17	protein_coding	0.109867	0.0259459	4.23449	2.64525e-05	0.00177232
chr1	231008182	231008194	AT	2	C1orf198	ENSG00000119280.17	protein_coding	0.148406	0.0286427	5.18131	3.19714e-07	2.14209e-05
chr1	231012175	231012205	AAAGAG	6	C1orf198	ENSG00000119280.17	protein_coding	-0.119176	0.0258194	-4.61576	4.71916e-06	0.000316184
chr1	231024521	231024551	AC	2	C1orf198	ENSG00000119280.17	protein_coding	-0.0969861	0.0254183	-3.81561	0.000148815	0.00997058
chr1	175079959	175079985	AC	2	TNN	ENSG00000120332.16	protein_coding	-0.102086	0.0265528	-3.84466	0.000132459	0.00768263	0.0173378	Yes
chr1	174516929	174516969	AAAT	4	MRPS14	ENSG00000120333.4	protein_coding	0.0611224	0.0159626	3.82909	0.000141181	0.00804734
chr1	174587441	174587476	AAAAT	5	MRPS14	ENSG00000120333.4	protein_coding	-0.0734296	0.0157015	-4.67661	3.56169e-06	0.000203016
chr1	174684986	174684998	AAT	3	MRPS14	ENSG00000120333.4	protein_coding	-0.102769	0.0136312	-7.53926	1.57e-13	8.949e-12
chr1	174685552	174685584	AAAT	4	MRPS14	ENSG00000120333.4	protein_coding	0.0689784	0.0140988	4.89249	1.25507e-06	7.15391e-05
chr1	174707220	174707255	AAAAC	5	MRPS14	ENSG00000120333.4	protein_coding	0.0762248	0.0142113	5.36366	1.13112e-07	6.44741e-06
chr1	174773164	174773184	AC	2	MRPS14	ENSG00000120333.4	protein_coding	-0.116287	0.0166475	-6.98521	6.9522e-12	3.96276e-10
chr1	174799931	174799979	AC	2	MRPS14	ENSG00000120333.4	protein_coding	0.102686	0.0239176	4.29332	2.03544e-05	0.0011602
chr1	174801774	174801799	AAAAC	5	MRPS14	ENSG00000120333.4	protein_coding	0.0817938	0.0159888	5.11568	4.0996e-07	2.33677e-05
chr1	174839029	174839057	AC	2	MRPS14	ENSG00000120333.4	protein_coding	-0.0852481	0.0160353	-5.31628	1.45038e-07	8.26714e-06
chr1	174894742	174894767	AAAAC	5	MRPS14	ENSG00000120333.4	protein_coding	-0.138705	0.0178106	-7.78776	2.66003e-14	1.51622e-12	1.03622e-11	Yes
chr1	174912128	174912148	AAAC	4	MRPS14	ENSG00000120333.4	protein_coding	0.131432	0.0180036	7.30034	8.34722e-13	4.75791e-11
chr1	174929754	174929798	AAAT	4	MRPS14	ENSG00000120333.4	protein_coding	0.0581692	0.0136775	4.2529	2.41605e-05	0.00137715
chr1	173788428	173788444	AAAG	4	CENPL	ENSG00000120334.16	protein_coding	-0.0891353	0.0262847	-3.39115	0.000744204	0.0416754
chr1	174061115	174061130	AAACT	5	CENPL	ENSG00000120334.16	protein_coding	-0.0773098	0.0213756	-3.61673	0.000321328	0.0179944	0.0373398	Yes
chr1	170261461	170261503	AC	2	GORAB	ENSG00000120370.13	protein_coding	-0.0803054	0.0204038	-3.93581	9.19691e-05	0.00524224
chr1	170311485	170311501	AAAC	4	GORAB	ENSG00000120370.13	protein_coding	-0.149566	0.0207139	-7.22059	1.43414e-12	8.17459e-11
chr1	170347822	170347870	AC	2	GORAB	ENSG00000120370.13	protein_coding	0.0939829	0.0212057	4.43195	1.12314e-05	0.000640189
chr1	170361158	170361170	AAAT	4	GORAB	ENSG00000120370.13	protein_coding	-0.155064	0.0211828	-7.32025	7.21123e-13	4.1104e-11
chr1	170386611	170386623	AATG	4	GORAB	ENSG00000120370.13	protein_coding	-0.150131	0.0211204	-7.10833	3.05824e-12	1.7432e-10
chr1	170419874	170419898	AAAAAT	6	GORAB	ENSG00000120370.13	protein_coding	0.174724	0.0210237	8.31081	5.43986e-16	3.10072e-14
chr1	170443659	170443699	AC	2	GORAB	ENSG00000120370.13	protein_coding	-0.19273	0.0210587	-9.15205	7.10837e-19	4.05177e-17	3.87506e-16	Yes
chr1	170511594	170511626	AAAT	4	GORAB	ENSG00000120370.13	protein_coding	-0.133458	0.0227355	-5.87001	6.91072e-09	3.93911e-07
chr1	28823388	28823412	AAAT	4	TAF12	ENSG00000120656.13	protein_coding	0.0603975	0.0165802	3.64276	0.000291097	0.0177569	0.0368942	Yes
chr1	11154524	11154538	AT	2	UBIAD1	ENSG00000120942.14	protein_coding	-0.0519595	0.0128229	-4.05208	5.68281e-05	0.00448942
chr1	11249408	11249432	AAAT	4	UBIAD1	ENSG00000120942.14	protein_coding	-0.0503572	0.0124981	-4.02921	6.24909e-05	0.00493678
chr1	11302317	11302333	ATCC	4	UBIAD1	ENSG00000120942.14	protein_coding	0.0820729	0.0136345	6.01952	2.90873e-09	2.2979e-07	9.91578e-07	Yes
chr1	11988085	11988109	AC	2	TNFRSF8	ENSG00000120949.15	protein_coding	-0.056167	0.0131196	-4.28114	2.13801e-05	0.00192421
chr1	11998550	11998575	AAAAC	5	TNFRSF8	ENSG00000120949.15	protein_coding	0.0560259	0.012523	4.47385	9.04821e-06	0.000814339	0.00220593	Yes
chr1	12047247	12047307	AC	2	TNFRSF8	ENSG00000120949.15	protein_coding	-0.0472588	0.0136048	-3.47369	0.000550413	0.0495372
chr1	52724691	52724715	AAAT	4	ECHDC2	ENSG00000121310.17	protein_coding	-0.153584	0.0252563	-6.08101	2.05727e-09	1.17264e-07	5.19907e-07	Yes
chr1	52736276	52736296	AAAT	4	ECHDC2	ENSG00000121310.17	protein_coding	0.0979997	0.0239013	4.10018	4.64514e-05	0.00264773
chr1	52745870	52745885	AAAAC	5	ECHDC2	ENSG00000121310.17	protein_coding	-0.177762	0.0344071	-5.16645	4.17127e-07	2.37762e-05
chr1	52764114	52764139	AAAAT	5	ECHDC2	ENSG00000121310.17	protein_coding	0.158985	0.0292923	5.42752	8.04235e-08	4.58414e-06
chr1	52783789	52783807	AT	2	ECHDC2	ENSG00000121310.17	protein_coding	-0.123302	0.0289135	-4.2645	2.30478e-05	0.00131372
chr1	52814705	52814733	AC	2	ECHDC2	ENSG00000121310.17	protein_coding	0.092493	0.0242548	3.81338	0.000149928	0.00854588
chr1	52846311	52846367	AT	2	ECHDC2	ENSG00000121310.17	protein_coding	-0.110275	0.0289741	-3.80599	0.000162516	0.00926341
chr1	52901160	52901192	AAAT	4	ECHDC2	ENSG00000121310.17	protein_coding	-0.172242	0.0286183	-6.01859	2.91594e-09	1.66209e-07
chr1	180368718	180368734	AT	2	LHX4	ENSG00000121454.6	protein_coding	-0.108412	0.0220176	-4.9239	1.07509e-06	6.77308e-05	0.000216559	Yes
chr1	180517150	180517168	AC	2	LHX4	ENSG00000121454.6	protein_coding	-0.100128	0.0229762	-4.35791	1.52251e-05	0.000959184
chr1	180530867	180530889	AC	2	LHX4	ENSG00000121454.6	protein_coding	-0.0803153	0.0227828	-3.52526	0.000452337	0.0284972
chr1	180551866	180551878	AAAG	4	LHX4	ENSG00000121454.6	protein_coding	-0.111583	0.0269641	-4.1382	4.23647e-05	0.00266897
chr1	180553245	180553298	AAAT	4	LHX4	ENSG00000121454.6	protein_coding	0.0774069	0.0222433	3.48001	0.000534307	0.0336614
chr1	180575587	180575631	AC	2	LHX4	ENSG00000121454.6	protein_coding	0.0873905	0.0233417	3.74396	0.000197644	0.0124516
chr1	184947075	184947095	AAAAG	5	RNF2	ENSG00000121481.11	protein_coding	-0.160965	0.0352454	-4.56697	6.98973e-06	0.000356476
chr1	185038109	185038140	AC	2	RNF2	ENSG00000121481.11	protein_coding	-0.194527	0.0232167	-8.37874	3.20201e-16	1.63302e-14	1.29548e-13	Yes
chr1	185051911	185051970	AT	2	RNF2	ENSG00000121481.11	protein_coding	0.152436	0.024157	6.3102	5.24931e-10	2.67715e-08
chr1	185283551	185283571	AAAC	4	RNF2	ENSG00000121481.11	protein_coding	0.10738	0.0236393	4.54243	6.60844e-06	0.00033703
chr1	185370821	185370845	AAAG	4	RNF2	ENSG00000121481.11	protein_coding	0.109868	0.0240865	4.56141	6.06138e-06	0.00030913
chr1	185430840	185430888	AAAAAC	6	RNF2	ENSG00000121481.11	protein_coding	-0.0815904	0.0227836	-3.5811	0.000368176	0.018777
chr1	185038109	185038140	AC	2	TRMT1L	ENSG00000121486.12	protein_coding	0.0738771	0.0145108	5.09118	4.64362e-07	2.32181e-05
chr1	185051911	185051970	AT	2	TRMT1L	ENSG00000121486.12	protein_coding	-0.0883868	0.014725	-6.00248	3.27836e-09	1.63918e-07	7.18114e-07	Yes
chr1	185221044	185221085	AC	2	TRMT1L	ENSG00000121486.12	protein_coding	0.0546371	0.0137027	3.98733	7.43309e-05	0.00371655
chr1	185228170	185228202	AT	2	TRMT1L	ENSG00000121486.12	protein_coding	0.0508367	0.0140911	3.60771	0.000334357	0.0167179
chr1	185370821	185370845	AAAG	4	TRMT1L	ENSG00000121486.12	protein_coding	-0.0572323	0.0145667	-3.92898	9.43254e-05	0.00471627
chr1	31199991	31200039	AC	2	ZCCHC17	ENSG00000121766.16	protein_coding	0.0500045	0.0127338	3.92692	9.51609e-05	0.00904028
chr1	31211943	31211968	AAAAC	5	ZCCHC17	ENSG00000121766.16	protein_coding	-0.0487242	0.0133116	-3.66028	0.000272017	0.0258417
chr1	31231507	31231546	AAC	3	ZCCHC17	ENSG00000121766.16	protein_coding	-0.0577897	0.0125622	-4.60028	5.08339e-06	0.000482922
chr1	31286166	31286188	AC	2	ZCCHC17	ENSG00000121766.16	protein_coding	0.0826742	0.014806	5.58382	3.4655e-08	3.29222e-06
chr1	31294449	31294473	AAAT	4	ZCCHC17	ENSG00000121766.16	protein_coding	0.0870515	0.0144696	6.01618	2.97292e-09	2.82428e-07
chr1	31344863	31344875	AAAC	4	ZCCHC17	ENSG00000121766.16	protein_coding	0.134929	0.0123299	10.9432	9.83709e-26	9.34523e-24	1.32605e-22	Yes
chr1	31345149	31345173	AAAC	4	ZCCHC17	ENSG00000121766.16	protein_coding	-0.0705787	0.0148427	-4.75512	2.44047e-06	0.000231844
chr1	31366063	31366099	AC	2	ZCCHC17	ENSG00000121766.16	protein_coding	-0.111635	0.0135092	-8.26359	7.82975e-16	7.43826e-14
chr1	31389205	31389235	AAAAAC	6	ZCCHC17	ENSG00000121766.16	protein_coding	0.110119	0.0121751	9.04463	1.67438e-18	1.59066e-16
chr1	31398671	31398707	AAAT	4	ZCCHC17	ENSG00000121766.16	protein_coding	-0.0862889	0.0120295	-7.1731	2.00651e-12	1.90619e-10
chr1	31420533	31420549	AAAC	4	ZCCHC17	ENSG00000121766.16	protein_coding	-0.0612628	0.0129518	-4.73006	2.74408e-06	0.000260687
chr1	31877467	31877499	AC	2	TMEM39B	ENSG00000121775.18	protein_coding	0.0852383	0.0209539	4.06789	5.33644e-05	0.00362878
chr1	32059553	32059571	AAG	3	TMEM39B	ENSG00000121775.18	protein_coding	0.11836	0.0225057	5.25913	1.95801e-07	1.33145e-05	4.70352e-05	Yes
chr1	32081194	32081218	AAAC	4	TMEM39B	ENSG00000121775.18	protein_coding	-0.0896755	0.0203182	-4.41355	1.18797e-05	0.000807818
chr1	32083987	32084014	AC	2	TMEM39B	ENSG00000121775.18	protein_coding	-0.0717358	0.0208196	-3.44558	0.000606114	0.0412158
chr1	32155704	32155745	AAAT	4	TMEM39B	ENSG00000121775.18	protein_coding	0.104958	0.0215365	4.87348	1.3832e-06	9.40578e-05
chr1	32185357	32185408	ACAT	4	TMEM39B	ENSG00000121775.18	protein_coding	-0.0771934	0.02171	-3.55565	0.000403867	0.0274629
chr1	32190357	32190372	AGG	3	TMEM39B	ENSG00000121775.18	protein_coding	0.0897693	0.0211148	4.25148	2.43004e-05	0.00165243
chr1	32193527	32193557	AAC	3	TMEM39B	ENSG00000121775.18	protein_coding	0.0726639	0.0204581	3.55184	0.000409946	0.0278763
chr1	32242405	32242486	AAGG	4	TMEM39B	ENSG00000121775.18	protein_coding	0.0989865	0.0224071	4.41764	1.18872e-05	0.000808328
chr1	32243083	32243123	AAAT	4	TMEM39B	ENSG00000121775.18	protein_coding	-0.0983038	0.021191	-4.63894	4.23368e-06	0.00028789
chr1	32246338	32246358	AG	2	TMEM39B	ENSG00000121775.18	protein_coding	-0.0796286	0.021165	-3.76227	0.000183468	0.0124758
chr1	108864480	108864512	AC	2	CLCC1	ENSG00000121940.16	protein_coding	0.0864618	0.0226798	3.81228	0.000150565	0.00782937
chr1	108865181	108865215	AC	2	CLCC1	ENSG00000121940.16	protein_coding	0.138571	0.0243519	5.69035	1.92219e-08	9.99538e-07	4.02514e-06	Yes
chr1	108908723	108908739	AC	2	CLCC1	ENSG00000121940.16	protein_coding	0.123114	0.0251523	4.89474	1.26574e-06	6.58187e-05
chr1	108865181	108865215	AC	2	GPSM2	ENSG00000121957.15	protein_coding	0.0787005	0.0201301	3.90959	0.000102206	0.00541693	0.0126348	Yes
chr1	160789652	160789684	AC	2	CD244	ENSG00000122223.13	protein_coding	0.0888081	0.0155945	5.69485	1.86198e-08	1.39649e-06
chr1	160802702	160802726	AAAT	4	CD244	ENSG00000122223.13	protein_coding	0.104727	0.0155153	6.7499	3.23982e-11	2.42986e-09
chr1	160809334	160809364	AAT	3	CD244	ENSG00000122223.13	protein_coding	0.118434	0.0168038	7.04804	4.65723e-12	3.49292e-10
chr1	160815345	160815365	AAAAC	5	CD244	ENSG00000122223.13	protein_coding	-0.136468	0.0211553	-6.45073	3.26679e-10	2.45009e-08
chr1	160832857	160832889	AT	2	CD244	ENSG00000122223.13	protein_coding	-0.0699166	0.0159806	-4.37509	1.41342e-05	0.00106006
chr1	160832946	160832986	ACACAT	6	CD244	ENSG00000122223.13	protein_coding	0.179347	0.0140558	12.7596	1.80747e-33	1.3556e-31	2.94629e-30	Yes
chr1	160887442	160887469	AAAT	4	CD244	ENSG00000122223.13	protein_coding	0.169034	0.0266212	6.34959	7.29097e-10	5.46823e-08
chr1	160888178	160888221	AC	2	CD244	ENSG00000122223.13	protein_coding	0.112322	0.0160864	6.98239	7.58135e-12	5.68602e-10
chr1	160802702	160802726	AAAT	4	LY9	ENSG00000122224.18	protein_coding	-0.103908	0.0163204	-6.36672	3.61354e-10	2.71016e-08	1.27538e-07	Yes
chr1	92457000	92457044	AAAAG	5	RPL5	ENSG00000122406.14	protein_coding	-0.0349719	0.00878877	-3.97916	7.8085e-05	0.00538786	0.0125745	Yes
chr1	92797390	92797430	AC	2	RPL5	ENSG00000122406.14	protein_coding	-0.0281361	0.00738595	-3.80941	0.000152554	0.0105262
chr1	86392435	86392459	AT	2	ODF2L	ENSG00000122417.15	protein_coding	0.0546481	0.0137279	3.98081	7.62898e-05	0.00419594
chr1	86400629	86400662	AT	2	ODF2L	ENSG00000122417.15	protein_coding	-0.0956293	0.0140864	-6.78879	2.69675e-11	1.48321e-09	7.90304e-09	Yes
chr1	86427515	86427575	AC	2	ODF2L	ENSG00000122417.15	protein_coding	-0.0452875	0.0133094	-3.40268	0.000707414	0.0389078
chr1	84425931	84425973	AAT	3	SPATA1	ENSG00000122432.18	protein_coding	0.135514	0.0330578	4.09931	4.66454e-05	0.00270543
chr1	84615786	84615812	AT	2	SPATA1	ENSG00000122432.18	protein_coding	0.232547	0.0374204	6.21443	9.15675e-10	5.31091e-08	2.43706e-07	Yes
chr1	99983538	99983568	AAAAC	5	TRMT13	ENSG00000122435.10	protein_coding	0.0864906	0.0256733	3.3689	0.000798596	0.041527
chr1	95425341	95425365	AAAAAC	6	RWDD3	ENSG00000122481.17	protein_coding	-0.0981058	0.0255745	-3.83608	0.000136969	0.00862905	0.0192447	Yes
chr1	93108269	93108292	AC	2	CCDC18	ENSG00000122483.17	protein_coding	-0.123315	0.0131812	-9.35534	1.27296e-19	8.27422e-18
chr1	93130947	93130971	AC	2	CCDC18	ENSG00000122483.17	protein_coding	0.0841787	0.0139956	6.01467	2.99926e-09	1.94952e-07
chr1	93143934	93143966	AAAT	4	CCDC18	ENSG00000122483.17	protein_coding	0.0839339	0.0143388	5.85364	7.60009e-09	4.94006e-07
chr1	93166604	93166614	AATCT	5	CCDC18	ENSG00000122483.17	protein_coding	0.152085	0.0135003	11.2654	4.77974e-27	3.10683e-25	4.77987e-24	Yes
chr1	93169883	93169919	AC	2	CCDC18	ENSG00000122483.17	protein_coding	0.0523697	0.0141358	3.70476	0.000230213	0.0149638
chr1	93175176	93175202	AT	2	CCDC18	ENSG00000122483.17	protein_coding	0.0782668	0.0176998	4.42189	1.16495e-05	0.000757219
chr1	93176509	93176545	AC	2	CCDC18	ENSG00000122483.17	protein_coding	0.0838363	0.01409	5.95004	4.34161e-09	2.82205e-07
chr1	93226525	93226545	AT	2	CCDC18	ENSG00000122483.17	protein_coding	0.0821026	0.0169911	4.8321	1.68376e-06	0.000109444
chr1	93234784	93234799	AAAAC	5	CCDC18	ENSG00000122483.17	protein_coding	-0.0731484	0.016589	-4.40944	1.21793e-05	0.000791657
chr1	93234937	93234973	AC	2	CCDC18	ENSG00000122483.17	protein_coding	-0.0771158	0.0137889	-5.59258	3.37248e-08	2.19211e-06
chr1	93282512	93282584	AT	2	CCDC18	ENSG00000122483.17	protein_coding	0.0695407	0.0184211	3.77505	0.000182182	0.0118418
chr1	93303168	93303220	AAAAG	5	CCDC18	ENSG00000122483.17	protein_coding	-0.0696213	0.018745	-3.71413	0.000223063	0.0144991
chr1	93319250	93319304	AC	2	CCDC18	ENSG00000122483.17	protein_coding	0.0638354	0.0131567	4.85191	1.54985e-06	0.000100741
chr1	93319375	93319409	AC	2	CCDC18	ENSG00000122483.17	protein_coding	-0.0895643	0.0174873	-5.12169	4.45466e-07	2.89553e-05
chr1	93430421	93430469	AC	2	CCDC18	ENSG00000122483.17	protein_coding	-0.0525434	0.0145911	-3.60106	0.000341276	0.0221829
chr1	50460809	50460835	AC	2	CDKN2C	ENSG00000123080.12	protein_coding	-0.114673	0.0215235	-5.32781	1.36616e-07	5.87447e-06
chr1	50594889	50594903	AT	2	CDKN2C	ENSG00000123080.12	protein_coding	-0.0802652	0.0224468	-3.5758	0.000376671	0.0161969
chr1	50601748	50601800	AT	2	CDKN2C	ENSG00000123080.12	protein_coding	0.0907393	0.0222141	4.08476	4.97505e-05	0.00213927
chr1	50681025	50681050	AAT	3	CDKN2C	ENSG00000123080.12	protein_coding	-0.0981324	0.0225845	-4.34512	1.61102e-05	0.000692737
chr1	50717988	50718036	AAAT	4	CDKN2C	ENSG00000123080.12	protein_coding	-0.0864034	0.0214174	-4.03426	6.12647e-05	0.00263438
chr1	50740835	50740853	AC	2	CDKN2C	ENSG00000123080.12	protein_coding	-0.0937809	0.0205851	-4.55576	6.2133e-06	0.000267172
chr1	50820848	50820867	AC	2	CDKN2C	ENSG00000123080.12	protein_coding	0.123113	0.0200678	6.13485	1.46804e-09	6.31259e-08
chr1	50961015	50961047	AAAT	4	CDKN2C	ENSG00000123080.12	protein_coding	0.162257	0.0202555	8.01053	5.15568e-15	2.21694e-13	1.61029e-12	Yes
chr1	51063669	51063685	ACAT	4	CDKN2C	ENSG00000123080.12	protein_coding	0.0907648	0.0224961	4.03469	6.13049e-05	0.00263611
chr1	51063701	51063721	AC	2	CDKN2C	ENSG00000123080.12	protein_coding	0.0821841	0.0225512	3.64434	0.000289117	0.012432
chr1	46639228	46639252	AC	2	ATPAF1	ENSG00000123472.12	protein_coding	-0.0559171	0.0146312	-3.82177	0.000145065	0.00681806
chr1	46640636	46640660	AAAC	4	ATPAF1	ENSG00000123472.12	protein_coding	-0.0692	0.0135366	-5.11206	4.1827e-07	1.96587e-05	6.78881e-05	Yes
chr1	46725544	46725584	AC	2	ATPAF1	ENSG00000123472.12	protein_coding	0.0542278	0.013721	3.95218	8.58873e-05	0.0040367
chr1	47252779	47252825	AC	2	STIL	ENSG00000123473.17	protein_coding	0.0833409	0.0178105	4.67932	3.50697e-06	0.000256009
chr1	47268759	47268791	AAAT	4	STIL	ENSG00000123473.17	protein_coding	-0.0730084	0.0169547	-4.30608	1.91952e-05	0.00140125
chr1	47336139	47336163	AAAT	4	STIL	ENSG00000123473.17	protein_coding	0.196013	0.0152269	12.8728	5.76267e-34	4.20675e-32	9.42611e-31	Yes
chr1	47340016	47340061	AGGGG	5	STIL	ENSG00000123473.17	protein_coding	-0.106195	0.0206869	-5.13343	4.14071e-07	3.02272e-05
chr1	47370960	47370984	AAAT	4	STIL	ENSG00000123473.17	protein_coding	-0.171165	0.0198454	-8.62494	4.81122e-17	3.51219e-15
chr1	47382764	47382784	AAAAG	5	STIL	ENSG00000123473.17	protein_coding	-0.157706	0.0190673	-8.271	1.02634e-15	7.49229e-14
chr1	47389477	47389495	AC	2	STIL	ENSG00000123473.17	protein_coding	0.0875477	0.0194939	4.49102	8.59189e-06	0.000627208
chr1	47442394	47442426	AC	2	STIL	ENSG00000123473.17	protein_coding	0.101571	0.0193408	5.25167	2.03569e-07	1.48605e-05
chr1	47448651	47448699	AC	2	STIL	ENSG00000123473.17	protein_coding	0.115555	0.0176255	6.55612	1.16113e-10	8.47626e-09
chr1	211656469	211656493	AAAT	4	LPGAT1	ENSG00000123684.13	protein_coding	0.0530442	0.0150108	3.53373	0.000438388	0.0394549
chr1	212705738	212705764	AAC	3	BATF3	ENSG00000123685.9	protein_coding	0.0620106	0.0173257	3.57911	0.000370047	0.0266434
chr1	212720739	212720768	AAT	3	BATF3	ENSG00000123685.9	protein_coding	-0.132593	0.0173473	-7.64345	7.48056e-14	5.386e-12	3.53738e-11	Yes
chr1	212786121	212786137	AGAT	4	BATF3	ENSG00000123685.9	protein_coding	-0.0740901	0.0188953	-3.92109	9.73941e-05	0.00701237
chr1	212824526	212824581	AAGAG	5	BATF3	ENSG00000123685.9	protein_coding	-0.114515	0.0168874	-6.78107	2.65507e-11	1.91165e-09
chr1	212839114	212839150	AT	2	BATF3	ENSG00000123685.9	protein_coding	0.0794829	0.0189399	4.19658	3.09744e-05	0.00223016
chr1	212859742	212859762	AAT	3	BATF3	ENSG00000123685.9	protein_coding	-0.0790139	0.0188169	-4.19909	3.04892e-05	0.00219522
chr1	212873312	212873341	AAAAG	5	BATF3	ENSG00000123685.9	protein_coding	0.0973252	0.0279543	3.48159	0.000567932	0.0408911
chr1	212874917	212874947	AC	2	BATF3	ENSG00000123685.9	protein_coding	0.0656837	0.0190565	3.44679	0.000603511	0.0434528
chr1	209729364	209729394	AC	2	G0S2	ENSG00000123689.6	protein_coding	0.0710711	0.0169995	4.18078	3.29701e-05	0.002209	0.00555133	Yes
chr1	62751320	62751368	AG	2	ATG4C	ENSG00000125703.15	protein_coding	-0.116212	0.0184054	-6.31403	5.06577e-10	3.5967e-08
chr1	62751779	62751799	AT	2	ATG4C	ENSG00000125703.15	protein_coding	0.0793639	0.0210916	3.76282	0.000188217	0.0133634
chr1	62780684	62780704	AC	2	ATG4C	ENSG00000125703.15	protein_coding	-0.0739719	0.0174872	-4.23006	2.66607e-05	0.00189291
chr1	62788431	62788461	AC	2	ATG4C	ENSG00000125703.15	protein_coding	-0.123295	0.0176823	-6.9728	7.548e-12	5.35908e-10	2.97053e-09	Yes
chr1	62861577	62861627	AC	2	ATG4C	ENSG00000125703.15	protein_coding	-0.107761	0.0184787	-5.83164	8.90424e-09	6.32201e-07
chr1	62888598	62888618	AC	2	ATG4C	ENSG00000125703.15	protein_coding	-0.113994	0.0183773	-6.20301	9.75852e-10	6.92855e-08
chr1	23227121	23227148	AAC	3	HNRNPR	ENSG00000125944.21	protein_coding	-0.0443644	0.0111417	-3.98184	7.59799e-05	0.00547055
chr1	23235836	23235900	AAAAT	5	HNRNPR	ENSG00000125944.21	protein_coding	0.0486851	0.0110148	4.41998	1.16687e-05	0.000840145
chr1	23275775	23275801	AC	2	HNRNPR	ENSG00000125944.21	protein_coding	-0.0535622	0.0103907	-5.15482	3.36312e-07	2.42145e-05
chr1	23349302	23349348	AAAT	4	HNRNPR	ENSG00000125944.21	protein_coding	-0.0641545	0.0106012	-6.05164	2.40921e-09	1.73463e-07	7.57723e-07	Yes
chr1	23287898	23287912	AT	2	ZNF436	ENSG00000125945.15	protein_coding	0.0891913	0.0253357	3.52038	0.000460667	0.0327074
chr1	23349302	23349348	AAAT	4	ZNF436	ENSG00000125945.15	protein_coding	-0.0912666	0.0259019	-3.52355	0.000455343	0.0323293
chr1	23365719	23365743	AATT	4	ZNF436	ENSG00000125945.15	protein_coding	-0.125438	0.0256648	-4.88756	1.2871e-06	9.13839e-05	0.000286927	Yes
chr1	23498129	23498141	AAC	3	ZNF436	ENSG00000125945.15	protein_coding	-0.108355	0.0305962	-3.54146	0.000429286	0.0304793
chr1	35231696	35231721	AAAAC	5	PSMB2	ENSG00000126067.12	protein_coding	-0.0382779	0.0101075	-3.78708	0.000166267	0.00881216
chr1	35502422	35502473	ATC	3	PSMB2	ENSG00000126067.12	protein_coding	0.0401472	0.00922883	4.35019	1.59108e-05	0.000843271
chr1	35589189	35589237	AC	2	PSMB2	ENSG00000126067.12	protein_coding	-0.0351404	0.00976527	-3.59851	0.00034533	0.0183025
chr1	35598609	35598624	AAT	3	PSMB2	ENSG00000126067.12	protein_coding	-0.0439405	0.0108909	-4.03463	6.10901e-05	0.00323777
chr1	35662128	35662156	AAAT	4	PSMB2	ENSG00000126067.12	protein_coding	0.0443208	0.00959009	4.62152	4.58389e-06	0.000242946	0.000714146	Yes
chr1	35788117	35788141	AAAAAG	6	PSMB2	ENSG00000126067.12	protein_coding	-0.0407304	0.0104662	-3.89161	0.000109785	0.00581859
chr1	35701565	35701595	AG	2	AGO3	ENSG00000126070.20	protein_coding	0.0672487	0.0183681	3.66118	0.000271272	0.0206167
chr1	35788117	35788141	AAAAAG	6	AGO3	ENSG00000126070.20	protein_coding	0.0946744	0.020894	4.53118	6.97361e-06	0.000529994
chr1	35858443	35858487	AAAT	4	AGO3	ENSG00000126070.20	protein_coding	-0.0917253	0.0206517	-4.44155	1.04881e-05	0.000797094
chr1	35967400	35967430	AAAAT	5	AGO3	ENSG00000126070.20	protein_coding	0.0989718	0.0201118	4.92107	1.08829e-06	8.27104e-05	0.000261163	Yes
chr1	44765466	44765482	AAAG	4	UROD	ENSG00000126088.14	protein_coding	0.0467112	0.0133891	3.48874	0.000517563	0.0315713
chr1	44870177	44870209	AG	2	UROD	ENSG00000126088.14	protein_coding	0.0614791	0.0136617	4.5001	8.04552e-06	0.000490777	0.0013754	Yes
chr1	44972233	44972290	AC	2	UROD	ENSG00000126088.14	protein_coding	0.0578701	0.0132353	4.37239	1.43621e-05	0.00087609
chr1	44987006	44987027	AAC	3	UROD	ENSG00000126088.14	protein_coding	0.0489866	0.0132463	3.69812	0.000235324	0.0143547
chr1	45007127	45007175	AC	2	UROD	ENSG00000126088.14	protein_coding	-0.0482793	0.0130653	-3.69523	0.000238075	0.0145226
chr1	43512150	43512169	AG	2	ST3GAL3	ENSG00000126091.21	protein_coding	-0.122206	0.0249759	-4.89295	1.25095e-06	9.63235e-05
chr1	43555317	43555329	AC	2	ST3GAL3	ENSG00000126091.21	protein_coding	0.136746	0.0262378	5.21181	2.50189e-07	1.92646e-05
chr1	43559590	43559602	AC	2	ST3GAL3	ENSG00000126091.21	protein_coding	-0.157518	0.0356414	-4.41953	1.32762e-05	0.00102226
chr1	43638931	43638951	AT	2	ST3GAL3	ENSG00000126091.21	protein_coding	0.175691	0.0262909	6.68259	5.01304e-11	3.86004e-09
chr1	43647352	43647388	AGAT	4	ST3GAL3	ENSG00000126091.21	protein_coding	-0.11365	0.0282554	-4.02224	6.47244e-05	0.00498378
chr1	43685765	43685783	AAC	3	ST3GAL3	ENSG00000126091.21	protein_coding	0.187418	0.0242259	7.73629	3.86559e-14	2.97651e-12
chr1	43728342	43728366	AAAAAC	6	ST3GAL3	ENSG00000126091.21	protein_coding	-0.168637	0.0282899	-5.96102	4.77989e-09	3.68051e-07
chr1	43744656	43744712	AAAT	4	ST3GAL3	ENSG00000126091.21	protein_coding	-0.180692	0.0319141	-5.66183	2.86736e-08	2.20787e-06
chr1	43756548	43756575	AC	2	ST3GAL3	ENSG00000126091.21	protein_coding	-0.190278	0.0240373	-7.91595	1.04457e-14	8.0432e-13	5.6288e-12	Yes
chr1	43759066	43759108	AC	2	ST3GAL3	ENSG00000126091.21	protein_coding	0.095936	0.0266203	3.60387	0.000337789	0.0260098
chr1	43771731	43771771	AC	2	ST3GAL3	ENSG00000126091.21	protein_coding	0.133511	0.0262508	5.08598	4.77904e-07	3.67986e-05
chr1	43791422	43791450	AATG	4	ST3GAL3	ENSG00000126091.21	protein_coding	-0.0999668	0.0240555	-4.15568	3.67032e-05	0.00282615
chr1	43801999	43802023	AAAC	4	ST3GAL3	ENSG00000126091.21	protein_coding	0.102037	0.0247828	4.11725	4.32069e-05	0.00332693
chr1	43889204	43889234	AC	2	ST3GAL3	ENSG00000126091.21	protein_coding	-0.13035	0.0243067	-5.3627	1.13857e-07	8.76699e-06
chr1	44663235	44663256	AAC	3	TMEM53	ENSG00000126106.14	protein_coding	0.115205	0.0269177	4.27991	2.14555e-05	0.00145897
chr1	44674948	44674976	ATCC	4	TMEM53	ENSG00000126106.14	protein_coding	0.145791	0.0259682	5.61421	2.91327e-08	1.98102e-06	7.68152e-06	Yes
chr1	44680167	44680195	AAAC	4	TMEM53	ENSG00000126106.14	protein_coding	-0.100739	0.0258442	-3.89794	0.000106895	0.00726887
chr1	44744090	44744106	AAAC	4	HECTD3	ENSG00000126107.15	protein_coding	0.0792663	0.0187594	4.22541	3.10431e-05	0.00192467
chr1	44751188	44751212	AAAT	4	HECTD3	ENSG00000126107.15	protein_coding	0.0557432	0.013365	4.17084	3.43961e-05	0.00213256
chr1	44812787	44812839	AC	2	HECTD3	ENSG00000126107.15	protein_coding	0.061176	0.0136658	4.47658	8.95024e-06	0.000554915
chr1	44870177	44870209	AG	2	HECTD3	ENSG00000126107.15	protein_coding	0.064941	0.0143328	4.53094	6.98652e-06	0.000433164
chr1	44923657	44923669	AAAG	4	HECTD3	ENSG00000126107.15	protein_coding	-0.131723	0.0202921	-6.49136	2.92309e-10	1.81232e-08
chr1	44972233	44972290	AC	2	HECTD3	ENSG00000126107.15	protein_coding	0.0552071	0.0138783	3.97794	7.7535e-05	0.00480717
chr1	44987006	44987027	AAC	3	HECTD3	ENSG00000126107.15	protein_coding	0.101027	0.0135487	7.4566	2.81116e-13	1.74292e-11	1.1021e-10	Yes
chr1	45046635	45046663	AC	2	HECTD3	ENSG00000126107.15	protein_coding	-0.0626046	0.0149567	-4.18571	3.22919e-05	0.0020021
chr1	28191587	28191617	AG	2	DNAJC8	ENSG00000126698.11	protein_coding	0.0520587	0.00860669	6.04863	2.45214e-09	1.49581e-07
chr1	28207432	28207459	AAC	3	DNAJC8	ENSG00000126698.11	protein_coding	0.0434837	0.00826947	5.25835	1.96865e-07	1.20088e-05
chr1	28211163	28211193	AAAAAC	6	DNAJC8	ENSG00000126698.11	protein_coding	0.0752878	0.00985051	7.64304	7.58546e-14	4.62713e-12
chr1	28234141	28234161	AAAAC	5	DNAJC8	ENSG00000126698.11	protein_coding	-0.0889747	0.0092845	-9.58314	1.87381e-20	1.14302e-18	1.22041e-17	Yes
chr1	27163791	27163821	AC	2	AHDC1	ENSG00000126705.15	protein_coding	0.0620395	0.0161528	3.84078	0.000134466	0.0108918
chr1	27497321	27497366	AGG	3	AHDC1	ENSG00000126705.15	protein_coding	-0.0890849	0.0175548	-5.07467	5.19399e-07	4.20713e-05	0.000138716	Yes
chr1	1388566	1388620	AG	2	INTS11	ENSG00000127054.21	protein_coding	0.0474234	0.0122524	3.87054	0.000119349	0.00632549
chr1	1403241	1403257	AAAG	4	INTS11	ENSG00000127054.21	protein_coding	-0.0888219	0.0125753	-7.0632	4.12902e-12	2.18838e-10	1.25687e-09	Yes
chr1	192611295	192611339	AC	2	RGS13	ENSG00000127074.15	protein_coding	0.158153	0.0225862	7.00218	6.2855e-12	3.39417e-10	1.91772e-09	Yes
chr1	192705969	192706065	AGAT	4	RGS13	ENSG00000127074.15	protein_coding	0.11835	0.0323442	3.65909	0.000287827	0.0155426
chr1	192728480	192728503	AC	2	RGS13	ENSG00000127074.15	protein_coding	-0.119648	0.0246492	-4.85403	1.51097e-06	8.15924e-05
chr1	192817872	192817906	AATAT	5	RGS13	ENSG00000127074.15	protein_coding	0.0780217	0.0233972	3.33466	0.000901765	0.0486953
chr1	41665708	41665740	AC	2	HIVEP3	ENSG00000127124.16	protein_coding	0.082074	0.0165409	4.96189	9.09737e-07	9.00639e-05	0.000283147	Yes
chr1	42650498	42650540	AC	2	PPCS	ENSG00000127125.9	protein_coding	-0.0665373	0.0178471	-3.72818	0.000210379	0.013885	0.0295758	Yes
chr1	18940563	18940610	ATCC	4	EMC1	ENSG00000127463.15	protein_coding	0.0958817	0.024073	3.98295	7.59573e-05	0.00600063
chr1	18984795	18984840	AAT	3	EMC1	ENSG00000127463.15	protein_coding	0.114498	0.022193	5.1592	3.29387e-07	2.60216e-05
chr1	19011688	19011707	AC	2	EMC1	ENSG00000127463.15	protein_coding	0.176496	0.0207259	8.5157	1.11392e-16	8.79997e-15
chr1	19036441	19036455	AG	2	EMC1	ENSG00000127463.15	protein_coding	0.208273	0.0220689	9.43741	6.44944e-20	5.09506e-18
chr1	19048388	19048472	AAGG	4	EMC1	ENSG00000127463.15	protein_coding	0.180683	0.0248182	7.28027	1.13186e-12	8.94171e-11
chr1	19058190	19058208	AGGGGG	6	EMC1	ENSG00000127463.15	protein_coding	-0.21628	0.0207166	-10.44	1.49322e-23	1.17964e-21
chr1	19115200	19115223	AC	2	EMC1	ENSG00000127463.15	protein_coding	0.245498	0.0208583	11.7698	7.76764e-29	6.13643e-27
chr1	19171204	19171219	AAAAC	5	EMC1	ENSG00000127463.15	protein_coding	0.345526	0.0277129	12.468	1.52892e-29	1.20785e-27
chr1	19182912	19182924	ACACAT	6	EMC1	ENSG00000127463.15	protein_coding	0.376411	0.0197704	19.0391	9.50857e-65	7.51177e-63
chr1	19187077	19187118	AT	2	EMC1	ENSG00000127463.15	protein_coding	0.249642	0.0200705	12.4383	5.97603e-32	4.72106e-30
chr1	19188032	19188068	AAAT	4	EMC1	ENSG00000127463.15	protein_coding	-0.179392	0.0199938	-8.97239	3.07984e-18	2.43308e-16
chr1	19195267	19195291	AAT	3	EMC1	ENSG00000127463.15	protein_coding	-0.229854	0.0209079	-10.9937	6.52606e-26	5.15559e-24
chr1	19195970	19196018	AC	2	EMC1	ENSG00000127463.15	protein_coding	0.258403	0.0195632	13.2086	2.10359e-35	1.66184e-33
chr1	19218992	19219002	AAAAC	5	EMC1	ENSG00000127463.15	protein_coding	-0.380784	0.0166151	-22.9179	1.33738e-84	1.05653e-82	1.47454e-80	Yes
chr1	19218992	19219002	AAAAC	5	EMC1	ENSG00000127463.15	protein_coding	-0.380784	0.0166151	-22.9179	1.33738e-84	1.05653e-82	1.47454e-80	Yes
chr1	19291187	19291207	AAAAG	5	EMC1	ENSG00000127463.15	protein_coding	-0.194172	0.0202667	-9.58083	1.91896e-20	1.51597e-18
chr1	19316858	19316878	AAAG	4	EMC1	ENSG00000127463.15	protein_coding	-0.0729609	0.021045	-3.46691	0.000560859	0.0443079
chr1	19443611	19443629	AAC	3	EMC1	ENSG00000127463.15	protein_coding	0.0745333	0.0216878	3.43665	0.000625748	0.0494341
chr1	18995458	18995476	AGG	3	UBR4	ENSG00000127481.15	protein_coding	-0.0448335	0.0114048	-3.9311	9.34615e-05	0.008505
chr1	19115200	19115223	AC	2	UBR4	ENSG00000127481.15	protein_coding	0.101427	0.0119901	8.45926	2.18e-16	1.9838e-14	1.56296e-13	Yes
chr1	19182912	19182924	ACACAT	6	UBR4	ENSG00000127481.15	protein_coding	0.0513663	0.0129991	3.95152	8.60274e-05	0.00782849
chr1	19195267	19195291	AAT	3	UBR4	ENSG00000127481.15	protein_coding	-0.0460056	0.0119998	-3.83386	0.000138354	0.0125903
chr1	19403051	19403061	AAAAC	5	UBR4	ENSG00000127481.15	protein_coding	0.0460036	0.0131816	3.48999	0.000533283	0.0485287
chr1	20746187	20746227	AC	2	HP1BP3	ENSG00000127483.19	protein_coding	0.104976	0.0169553	6.19137	1.07858e-09	8.84433e-08
chr1	20766951	20766971	AAAC	4	HP1BP3	ENSG00000127483.19	protein_coding	0.10594	0.0159824	6.62853	7.02898e-11	5.76376e-09	2.91681e-08	Yes
chr1	20774344	20774384	AC	2	HP1BP3	ENSG00000127483.19	protein_coding	0.0858224	0.0164378	5.22103	2.38929e-07	1.95922e-05
chr1	20801093	20801113	AC	2	HP1BP3	ENSG00000127483.19	protein_coding	0.0685194	0.0157656	4.34612	1.60492e-05	0.00131604
chr1	20941215	20941233	AAC	3	HP1BP3	ENSG00000127483.19	protein_coding	-0.06012	0.0161618	-3.71987	0.000216286	0.0177355
chr1	39119419	39119440	AAC	3	MACF1	ENSG00000127603.31	protein_coding	-0.0602839	0.0141655	-4.25567	2.38473e-05	0.00207471
chr1	39305278	39305290	AC	2	MACF1	ENSG00000127603.31	protein_coding	0.0597895	0.013496	4.43017	1.1019e-05	0.000958656
chr1	39360672	39360693	AAT	3	MACF1	ENSG00000127603.31	protein_coding	0.0485281	0.0132828	3.65346	0.000279358	0.0243041
chr1	39402950	39402965	AAGAG	5	MACF1	ENSG00000127603.31	protein_coding	-0.0646035	0.0135565	-4.76549	2.31791e-06	0.000201658
chr1	39419799	39419843	AC	2	MACF1	ENSG00000127603.31	protein_coding	0.0758472	0.0136041	5.57534	3.64115e-08	3.1678e-06	1.20256e-05	Yes
chr1	26206482	26206510	AAAG	4	CEP85	ENSG00000130695.16	protein_coding	-0.0878172	0.0223932	-3.9216	0.00010488	0.00776114
chr1	26208873	26208965	AT	2	CEP85	ENSG00000130695.16	protein_coding	0.110299	0.0192194	5.73896	1.64437e-08	1.21683e-06
chr1	26221558	26221592	AAAAC	5	CEP85	ENSG00000130695.16	protein_coding	0.159967	0.016608	9.63193	1.24192e-20	9.1902e-19
chr1	26231659	26231698	AC	2	CEP85	ENSG00000130695.16	protein_coding	0.188224	0.0169733	11.0895	2.75537e-26	2.03897e-24	3.01586e-23	Yes
chr1	26274173	26274195	AC	2	CEP85	ENSG00000130695.16	protein_coding	-0.13976	0.0169114	-8.26423	7.67913e-16	5.68256e-14
chr1	3807444	3807472	AAAT	4	LRRC47	ENSG00000130764.10	protein_coding	0.0690666	0.0179108	3.85614	0.000126647	0.00531919	0.012435	Yes
chr1	27922689	27922704	AAAAC	5	SMPDL3B	ENSG00000130768.15	protein_coding	-0.3842	0.0419554	-9.15734	7.32043e-18	5.34391e-16	4.72038e-15	Yes
chr1	27929014	27929030	AT	2	SMPDL3B	ENSG00000130768.15	protein_coding	-0.190071	0.0352899	-5.38598	1.1781e-07	8.60013e-06
chr1	27930867	27930877	AAAAG	5	SMPDL3B	ENSG00000130768.15	protein_coding	0.311238	0.0351827	8.84633	2.55132e-17	1.86246e-15
chr1	27937024	27937044	AAAC	4	SMPDL3B	ENSG00000130768.15	protein_coding	-0.116156	0.0288614	-4.02462	6.37123e-05	0.004651
chr1	27939801	27939842	AAAC	4	SMPDL3B	ENSG00000130768.15	protein_coding	-0.155848	0.0288922	-5.39411	9.72919e-08	7.10231e-06
chr1	28211163	28211193	AAAAAC	6	SMPDL3B	ENSG00000130768.15	protein_coding	-0.121609	0.0353291	-3.44219	0.000613806	0.0448078
chr1	28191587	28191617	AG	2	ATP5IF1	ENSG00000130770.18	protein_coding	-0.0504624	0.0103377	-4.88137	1.32394e-06	7.94365e-05
chr1	28211163	28211193	AAAAAC	6	ATP5IF1	ENSG00000130770.18	protein_coding	-0.0771366	0.0119358	-6.46264	2.01141e-10	1.20685e-08
chr1	28234141	28234161	AAAAC	5	ATP5IF1	ENSG00000130770.18	protein_coding	0.0861738	0.0113265	7.60814	9.62035e-14	5.77221e-12	3.7796e-11	Yes
chr1	39986282	39986326	AAAT	4	PPT1	ENSG00000131238.18	protein_coding	-0.0759377	0.0164499	-4.61631	4.70461e-06	0.000376369
chr1	40016328	40016348	AAAG	4	PPT1	ENSG00000131238.18	protein_coding	0.0739125	0.0194082	3.80832	0.000158886	0.0127109
chr1	40029419	40029431	AC	2	PPT1	ENSG00000131238.18	protein_coding	-0.214043	0.0197775	-10.8226	1.51989e-23	1.21591e-21
chr1	40034405	40034433	AAAT	4	PPT1	ENSG00000131238.18	protein_coding	-0.172133	0.0164404	-10.4701	7.78875e-24	6.231e-22
chr1	40042037	40042049	AAAT	4	PPT1	ENSG00000131238.18	protein_coding	0.128137	0.0158453	8.08671	2.98462e-15	2.3877e-13
chr1	40054146	40054158	AAAT	4	PPT1	ENSG00000131238.18	protein_coding	0.232915	0.0141026	16.5157	1.43892e-51	1.15114e-49
chr1	40062774	40062798	AC	2	PPT1	ENSG00000131238.18	protein_coding	0.188314	0.01445	13.0321	1.05069e-34	8.40551e-33
chr1	40068827	40068842	AAAAT	5	PPT1	ENSG00000131238.18	protein_coding	0.235318	0.0141023	16.6865	2.21891e-52	1.77513e-50	8.6928e-49	Yes
chr1	40081540	40081568	AAAT	4	PPT1	ENSG00000131238.18	protein_coding	0.228746	0.0192982	11.8532	2.57827e-27	2.06262e-25
chr1	40171011	40171038	AAAC	4	PPT1	ENSG00000131238.18	protein_coding	-0.0919462	0.0165518	-5.55506	4.02737e-08	3.22189e-06
chr1	40182737	40182794	AGAT	4	PPT1	ENSG00000131238.18	protein_coding	0.0759238	0.0163891	4.63257	4.41328e-06	0.000353063
chr1	40285094	40285121	AAT	3	PPT1	ENSG00000131238.18	protein_coding	-0.102227	0.0170803	-5.98508	3.57249e-09	2.85799e-07
chr1	40287057	40287084	AAAAAG	6	PPT1	ENSG00000131238.18	protein_coding	0.222091	0.0233683	9.50392	3.19442e-19	2.55553e-17
chr1	1273804	1273819	CCG	3	ACAP3	ENSG00000131584.19	protein_coding	-0.0992667	0.0217402	-4.56604	5.92524e-06	0.000308112	0.000890563	Yes
chr1	1052515	1052529	AC	2	C1orf159	ENSG00000131591.18	protein_coding	0.0829614	0.0192073	4.31927	1.80705e-05	0.000885453
chr1	1063646	1063688	AC	2	C1orf159	ENSG00000131591.18	protein_coding	-0.0890676	0.0181993	-4.89401	1.2462e-06	6.10636e-05	0.000196722	Yes
chr1	5868710	5868722	AC	2	NPHP4	ENSG00000131697.18	protein_coding	0.148613	0.0208484	7.12827	2.71584e-12	1.6295e-10
chr1	5869234	5869254	AC	2	NPHP4	ENSG00000131697.18	protein_coding	-0.162799	0.0213913	-7.61053	9.73834e-14	5.843e-12
chr1	5949344	5949370	AC	2	NPHP4	ENSG00000131697.18	protein_coding	0.105976	0.021825	4.85572	1.52372e-06	9.1423e-05
chr1	5953089	5953125	AAAC	4	NPHP4	ENSG00000131697.18	protein_coding	-0.206164	0.0238503	-8.64407	4.25029e-17	2.55017e-15	2.15239e-14	Yes
chr1	6001297	6001358	AC	2	NPHP4	ENSG00000131697.18	protein_coding	0.116729	0.0227957	5.12068	4.05072e-07	2.43043e-05
chr1	6030449	6030474	AC	2	NPHP4	ENSG00000131697.18	protein_coding	-0.0944012	0.0215007	-4.39062	1.3161e-05	0.000789663
chr1	147072425	147072439	AG	2	CHD1L	ENSG00000131778.19	protein_coding	0.0857759	0.0224596	3.81911	0.000148547	0.0066846
chr1	147091271	147091299	AGAT	4	CHD1L	ENSG00000131778.19	protein_coding	0.0895018	0.0225245	3.97353	7.88707e-05	0.00354918
chr1	147105998	147106010	AG	2	CHD1L	ENSG00000131778.19	protein_coding	-0.196165	0.0208097	-9.42661	6.97921e-20	3.14065e-18
chr1	147136165	147136183	AT	2	CHD1L	ENSG00000131778.19	protein_coding	-0.272144	0.023989	-11.3446	2.38711e-27	1.0742e-25	1.6995e-24	Yes
chr1	147166364	147166382	AG	2	CHD1L	ENSG00000131778.19	protein_coding	-0.211627	0.0219216	-9.65385	1.0125e-20	4.55626e-19
chr1	147208426	147208446	AAAAG	5	CHD1L	ENSG00000131778.19	protein_coding	0.0829393	0.0247902	3.34565	0.000877536	0.0394891
chr1	147338095	147338127	AAAT	4	CHD1L	ENSG00000131778.19	protein_coding	-0.143546	0.0250651	-5.72692	1.56271e-08	7.03219e-07
chr1	147349811	147349839	AC	2	CHD1L	ENSG00000131778.19	protein_coding	-0.209769	0.0218486	-9.60103	1.63655e-20	7.36446e-19
chr1	147416761	147416773	AAC	3	CHD1L	ENSG00000131778.19	protein_coding	-0.0817902	0.0227345	-3.59763	0.00034515	0.0155318
chr1	147496410	147496442	AC	2	CHD1L	ENSG00000131778.19	protein_coding	0.0930032	0.0242482	3.83547	0.00013767	0.00619513
chr1	46198519	46198556	CCG	3	LRRC41	ENSG00000132128.17	protein_coding	-0.0568038	0.0140076	-4.05523	5.60484e-05	0.00302661
chr1	46211440	46211482	AC	2	LRRC41	ENSG00000132128.17	protein_coding	-0.0534256	0.01444	-3.69983	0.000234215	0.0126476
chr1	46217371	46217386	AAT	3	LRRC41	ENSG00000132128.17	protein_coding	-0.0609612	0.0137728	-4.4262	1.1247e-05	0.000607336	0.00168108	Yes
chr1	46311321	46311351	AGGCGG	6	LRRC41	ENSG00000132128.17	protein_coding	0.0593459	0.013821	4.29389	2.02025e-05	0.00109094
chr1	46322341	46322356	AAAAC	5	LRRC41	ENSG00000132128.17	protein_coding	-0.0558899	0.0147491	-3.78936	0.00016491	0.00890515
chr1	46324416	46324456	AC	2	LRRC41	ENSG00000132128.17	protein_coding	0.0594873	0.0136919	4.3447	1.61435e-05	0.000871749
chr1	161571559	161571583	AAAT	4	FCRLA	ENSG00000132185.18	protein_coding	0.147933	0.0204145	7.24646	1.36539e-12	8.60196e-11
chr1	161620171	161620183	AAAT	4	FCRLA	ENSG00000132185.18	protein_coding	-0.0953639	0.0185131	-5.15116	3.46552e-07	2.18328e-05
chr1	161653406	161653430	AAAT	4	FCRLA	ENSG00000132185.18	protein_coding	0.0892325	0.0207364	4.30319	1.98031e-05	0.00124759
chr1	161669575	161669625	AAAAT	5	FCRLA	ENSG00000132185.18	protein_coding	0.0924335	0.0196175	4.7118	3.07929e-06	0.000193995
chr1	161741402	161741446	AC	2	FCRLA	ENSG00000132185.18	protein_coding	-0.0911468	0.019176	-4.75317	2.47114e-06	0.000155682
chr1	161774407	161774445	AC	2	FCRLA	ENSG00000132185.18	protein_coding	0.109732	0.0208628	5.25969	1.95666e-07	1.2327e-05
chr1	161812785	161812817	AC	2	FCRLA	ENSG00000132185.18	protein_coding	-0.0690839	0.0190084	-3.63439	0.000300509	0.0189321
chr1	161851234	161851276	AC	2	FCRLA	ENSG00000132185.18	protein_coding	-0.143671	0.0194409	-7.39012	4.53372e-13	2.85625e-11	1.76944e-10	Yes
chr1	161860410	161860439	AT	2	FCRLA	ENSG00000132185.18	protein_coding	0.0854656	0.0193219	4.42325	1.13727e-05	0.000716483
chr1	161871843	161871865	AC	2	FCRLA	ENSG00000132185.18	protein_coding	-0.0875346	0.0197811	-4.42516	1.12728e-05	0.000710189
chr1	161880329	161880352	AC	2	FCRLA	ENSG00000132185.18	protein_coding	0.0959596	0.0196375	4.88655	1.29079e-06	8.13196e-05
chr1	161921996	161922016	AAAC	4	FCRLA	ENSG00000132185.18	protein_coding	-0.0915703	0.0195189	-4.69136	3.30034e-06	0.000207921
chr1	161952668	161952680	AT	2	FCRLA	ENSG00000132185.18	protein_coding	-0.140829	0.0214515	-6.56497	1.05295e-10	6.63358e-09
chr1	161974529	161974555	AG	2	FCRLA	ENSG00000132185.18	protein_coding	-0.137374	0.0240755	-5.70599	1.92072e-08	1.21005e-06
chr1	162684793	162684856	AC	2	HSD17B7	ENSG00000132196.16	protein_coding	-0.114367	0.024119	-4.7418	2.6873e-06	0.000180049	0.000539403	Yes
chr1	162823811	162823835	AG	2	HSD17B7	ENSG00000132196.16	protein_coding	-0.0966286	0.0219024	-4.41178	1.19854e-05	0.000803022
chr1	162845112	162845146	AC	2	HSD17B7	ENSG00000132196.16	protein_coding	-0.0804005	0.021664	-3.71124	0.000223722	0.0149894
chr1	163282048	163282068	AC	2	HSD17B7	ENSG00000132196.16	protein_coding	-0.0771401	0.0212334	-3.63295	0.0003024	0.0202608
chr1	71031246	71031284	AC	2	ZRANB2	ENSG00000132485.14	protein_coding	0.0382898	0.0106137	3.60758	0.000332541	0.0172921	0.0360242	Yes
chr1	71083510	71083542	AG	2	ZRANB2	ENSG00000132485.14	protein_coding	0.0331562	0.00991021	3.34566	0.000868557	0.0451649
chr1	155416127	155416147	AAAAT	5	DAP3	ENSG00000132676.16	protein_coding	0.0514819	0.0142169	3.62118	0.000315718	0.0170488
chr1	155517643	155517671	AAAC	4	DAP3	ENSG00000132676.16	protein_coding	0.0573128	0.0140566	4.07728	5.11344e-05	0.00276126
chr1	155539442	155539458	AT	2	DAP3	ENSG00000132676.16	protein_coding	-0.0487857	0.014313	-3.4085	0.000694005	0.0374763
chr1	155568056	155568091	AAAAT	5	DAP3	ENSG00000132676.16	protein_coding	-0.0547909	0.0134753	-4.06604	5.38683e-05	0.00290889
chr1	155568828	155568864	AAAAAG	6	DAP3	ENSG00000132676.16	protein_coding	0.0555797	0.0136366	4.07577	5.22806e-05	0.00282315
chr1	155605259	155605294	AAAAC	5	DAP3	ENSG00000132676.16	protein_coding	-0.0732797	0.0136617	-5.36388	1.13146e-07	6.10986e-06
chr1	155715529	155715549	AG	2	DAP3	ENSG00000132676.16	protein_coding	-0.0720886	0.0135162	-5.33351	1.32687e-07	7.1651e-06
chr1	155738973	155739005	AAAT	4	DAP3	ENSG00000132676.16	protein_coding	0.0761447	0.0139118	5.47339	6.29014e-08	3.39668e-06	1.2842e-05	Yes
chr1	155738973	155739005	AAAT	4	DAP3	ENSG00000132676.16	protein_coding	0.0761447	0.0139118	5.47339	6.29014e-08	3.39668e-06	1.2842e-05	Yes
chr1	155739518	155739546	AC	2	DAP3	ENSG00000132676.16	protein_coding	-0.0547654	0.0126883	-4.31622	1.83229e-05	0.000989436
chr1	155767635	155767663	AC	2	DAP3	ENSG00000132676.16	protein_coding	0.0700647	0.0136304	5.14032	3.615e-07	1.9521e-05
chr1	160178359	160178379	AAAT	4	ATP1A4	ENSG00000132681.17	protein_coding	0.129636	0.0362936	3.57188	0.000380212	0.0258544
chr1	160205402	160205438	CCG	3	DCAF8	ENSG00000132716.19	protein_coding	-0.1545	0.0151415	-10.2037	8.64732e-23	5.70723e-21
chr1	160236255	160236277	AC	2	DCAF8	ENSG00000132716.19	protein_coding	-0.0791719	0.0147232	-5.37736	1.04869e-07	6.92133e-06
chr1	160259532	160259548	AAAC	4	DCAF8	ENSG00000132716.19	protein_coding	-0.211384	0.0134589	-15.7058	1.83481e-47	1.21097e-45
chr1	160300345	160300393	AAAT	4	DCAF8	ENSG00000132716.19	protein_coding	-0.0854553	0.0149694	-5.70867	1.73858e-08	1.14746e-06
chr1	160333966	160333986	AC	2	DCAF8	ENSG00000132716.19	protein_coding	0.22146	0.0136315	16.2461	3.37187e-50	2.22543e-48	9.9731e-47	Yes
chr1	160337722	160337750	AAAC	4	DCAF8	ENSG00000132716.19	protein_coding	0.161932	0.0144374	11.2162	7.5758e-27	5.00003e-25
chr1	160372334	160372389	AAAT	4	DCAF8	ENSG00000132716.19	protein_coding	-0.115447	0.0165086	-6.99315	6.97855e-12	4.60585e-10
chr1	160392248	160392280	AG	2	DCAF8	ENSG00000132716.19	protein_coding	0.0889994	0.0142602	6.24109	7.80513e-10	5.15139e-08
chr1	160393227	160393255	ACAT	4	DCAF8	ENSG00000132716.19	protein_coding	-0.0854082	0.0141802	-6.02307	2.83627e-09	1.87194e-07
chr1	155416127	155416147	AAAAT	5	SYT11	ENSG00000132718.9	protein_coding	-0.0752417	0.017279	-4.35451	1.54534e-05	0.000880843
chr1	155517643	155517671	AAAC	4	SYT11	ENSG00000132718.9	protein_coding	-0.0758126	0.0171529	-4.4198	1.15506e-05	0.000658382
chr1	155539442	155539458	AT	2	SYT11	ENSG00000132718.9	protein_coding	0.073247	0.0175745	4.1678	3.49664e-05	0.00199308
chr1	155568056	155568091	AAAAT	5	SYT11	ENSG00000132718.9	protein_coding	0.0628497	0.0163507	3.84385	0.000133387	0.00760304
chr1	155568828	155568864	AAAAAG	6	SYT11	ENSG00000132718.9	protein_coding	-0.0679619	0.0178535	-3.80665	0.000155898	0.00888621
chr1	155605259	155605294	AAAAC	5	SYT11	ENSG00000132718.9	protein_coding	0.0801802	0.0167376	4.79042	2.06079e-06	0.000117465
chr1	155661517	155661551	AC	2	SYT11	ENSG00000132718.9	protein_coding	-0.071222	0.0150487	-4.73276	2.71216e-06	0.000154593
chr1	155715529	155715549	AG	2	SYT11	ENSG00000132718.9	protein_coding	0.0699734	0.0167124	4.18691	3.21334e-05	0.0018316
chr1	155738973	155739005	AAAT	4	SYT11	ENSG00000132718.9	protein_coding	-0.0797332	0.0171027	-4.66202	3.79455e-06	0.000216289
chr1	156029786	156029814	AC	2	SYT11	ENSG00000132718.9	protein_coding	0.0983266	0.019284	5.09887	4.48754e-07	2.5579e-05	8.69951e-05	Yes
chr1	45422760	45422778	AAC	3	MMACHC	ENSG00000132763.15	protein_coding	-0.136855	0.0283332	-4.83022	1.72304e-06	0.000103383
chr1	45486783	45486819	AC	2	MMACHC	ENSG00000132763.15	protein_coding	-0.168771	0.0291695	-5.78588	1.16236e-08	6.97414e-07	2.85617e-06	Yes
chr1	45539016	45539046	AAAAG	5	MMACHC	ENSG00000132763.15	protein_coding	0.162237	0.0313157	5.18069	3.22121e-07	1.93272e-05
chr1	45588958	45588982	AAAC	4	MMACHC	ENSG00000132763.15	protein_coding	0.0932041	0.0272515	3.42014	0.00066445	0.039867
chr1	45609500	45609512	AAAC	4	MMACHC	ENSG00000132763.15	protein_coding	-0.132006	0.0269922	-4.89053	1.26498e-06	7.58988e-05
chr1	45614535	45614550	AAAAC	5	MMACHC	ENSG00000132763.15	protein_coding	0.131286	0.0380573	3.4497	0.000626463	0.0375878
chr1	45664669	45664689	AAAAC	5	MMACHC	ENSG00000132763.15	protein_coding	-0.114726	0.0273433	-4.19578	3.09442e-05	0.00185665
chr1	45694142	45694154	AT	2	MMACHC	ENSG00000132763.15	protein_coding	-0.115452	0.0273789	-4.21682	2.82311e-05	0.00169387
chr1	45705806	45705830	AAAC	4	MMACHC	ENSG00000132763.15	protein_coding	-0.120187	0.0270851	-4.43739	1.06688e-05	0.000640129
chr1	45723959	45723995	AGAGGG	6	MMACHC	ENSG00000132763.15	protein_coding	0.10942	0.0314224	3.48225	0.000539016	0.032341
chr1	45727469	45727511	AAGG	4	MMACHC	ENSG00000132763.15	protein_coding	0.110729	0.030547	3.62489	0.000316177	0.0189706
chr1	45728968	45728984	AT	2	MMACHC	ENSG00000132763.15	protein_coding	0.1298	0.0272601	4.76152	2.36831e-06	0.000142099
chr1	45732661	45732685	AAAT	4	MMACHC	ENSG00000132763.15	protein_coding	-0.127784	0.0270444	-4.72498	2.81126e-06	0.000168676
chr1	45763148	45763178	AC	2	MMACHC	ENSG00000132763.15	protein_coding	0.117003	0.026909	4.34809	1.58997e-05	0.000953983
chr1	45766229	45766253	AC	2	MMACHC	ENSG00000132763.15	protein_coding	-0.0923722	0.0274369	-3.36671	0.000804788	0.0482873
chr1	45767807	45767827	AT	2	MMACHC	ENSG00000132763.15	protein_coding	-0.13593	0.0319194	-4.25855	2.46815e-05	0.00148089
chr1	45790384	45790398	AT	2	MMACHC	ENSG00000132763.15	protein_coding	-0.120392	0.0278687	-4.31996	1.80075e-05	0.00108045
chr1	45790637	45790659	AT	2	MMACHC	ENSG00000132763.15	protein_coding	-0.0998003	0.0276073	-3.61499	0.000323201	0.0193921
chr1	45816207	45816245	AG	2	MMACHC	ENSG00000132763.15	protein_coding	-0.123698	0.0287143	-4.30789	1.91564e-05	0.00114938
chr1	45870515	45870533	AT	2	MMACHC	ENSG00000132763.15	protein_coding	-0.0931963	0.0275138	-3.38725	0.000748021	0.0448813
chr1	45886314	45886348	AC	2	MMACHC	ENSG00000132763.15	protein_coding	0.116172	0.0268007	4.33464	1.68745e-05	0.00101247
chr1	45790637	45790659	AT	2	NASP	ENSG00000132780.17	protein_coding	-0.0277932	0.00810087	-3.43089	0.000639065	0.0383439
chr1	45326474	45326506	AC	2	MUTYH	ENSG00000132781.20	protein_coding	0.229252	0.0235926	9.71714	6.12221e-21	4.04066e-19
chr1	45422760	45422778	AAC	3	MUTYH	ENSG00000132781.20	protein_coding	0.266737	0.023151	11.5216	5.95569e-28	3.93076e-26	6.41094e-25	Yes
chr1	45456198	45456223	AAAAT	5	MUTYH	ENSG00000132781.20	protein_coding	-0.164126	0.0241423	-6.79829	2.36922e-11	1.56369e-09
chr1	45486783	45486819	AC	2	MUTYH	ENSG00000132781.20	protein_coding	0.216053	0.0243992	8.85492	9.41182e-18	6.2118e-16
chr1	45534102	45534122	AAAAG	5	MUTYH	ENSG00000132781.20	protein_coding	0.151253	0.0260424	5.80795	9.90583e-09	6.53785e-07
chr1	45539016	45539046	AAAAG	5	MUTYH	ENSG00000132781.20	protein_coding	-0.177918	0.02704	-6.5798	1.19937e-10	7.91587e-09
chr1	45551949	45551969	AC	2	MUTYH	ENSG00000132781.20	protein_coding	-0.133163	0.024695	-5.3923	9.87049e-08	6.51453e-06
chr1	45551980	45552022	ACAT	4	MUTYH	ENSG00000132781.20	protein_coding	-0.152693	0.0243535	-6.26988	6.64691e-10	4.38696e-08
chr1	45588958	45588982	AAAC	4	MUTYH	ENSG00000132781.20	protein_coding	-0.147749	0.0236725	-6.24136	7.75892e-10	5.12089e-08
chr1	45609500	45609512	AAAC	4	MUTYH	ENSG00000132781.20	protein_coding	0.162358	0.0233074	6.96595	7.91887e-12	5.22645e-10
chr1	45614535	45614550	AAAAC	5	MUTYH	ENSG00000132781.20	protein_coding	-0.216726	0.0314466	-6.89188	2.40955e-11	1.5903e-09
chr1	45664669	45664689	AAAAC	5	MUTYH	ENSG00000132781.20	protein_coding	0.167926	0.023494	7.1476	2.36349e-12	1.5599e-10
chr1	45694142	45694154	AT	2	MUTYH	ENSG00000132781.20	protein_coding	0.158386	0.0236139	6.7073	4.26068e-11	2.81205e-09
chr1	45705806	45705830	AAAC	4	MUTYH	ENSG00000132781.20	protein_coding	0.16548	0.023283	7.10734	3.07871e-12	2.03195e-10
chr1	45723959	45723995	AGAGGG	6	MUTYH	ENSG00000132781.20	protein_coding	-0.17189	0.0267831	-6.41786	3.11038e-10	2.05285e-08
chr1	45727469	45727511	AAGG	4	MUTYH	ENSG00000132781.20	protein_coding	-0.165605	0.0257492	-6.43148	2.76626e-10	1.82573e-08
chr1	45728968	45728984	AT	2	MUTYH	ENSG00000132781.20	protein_coding	-0.172227	0.0234492	-7.34469	6.16871e-13	4.07135e-11
chr1	45732661	45732685	AAAT	4	MUTYH	ENSG00000132781.20	protein_coding	0.169775	0.0232658	7.29721	8.42481e-13	5.56038e-11
chr1	45763148	45763178	AC	2	MUTYH	ENSG00000132781.20	protein_coding	-0.162381	0.0231677	-7.00893	5.93888e-12	3.91966e-10
chr1	45766229	45766253	AC	2	MUTYH	ENSG00000132781.20	protein_coding	0.161472	0.023519	6.8656	1.52837e-11	1.00872e-09
chr1	45767807	45767827	AT	2	MUTYH	ENSG00000132781.20	protein_coding	0.142267	0.0291026	4.88848	1.38029e-06	9.1099e-05
chr1	45790384	45790398	AT	2	MUTYH	ENSG00000132781.20	protein_coding	0.167979	0.0238122	7.05432	4.39352e-12	2.89972e-10
chr1	45790637	45790659	AT	2	MUTYH	ENSG00000132781.20	protein_coding	0.142242	0.0238859	5.95507	4.22268e-09	2.78697e-07
chr1	45816207	45816245	AG	2	MUTYH	ENSG00000132781.20	protein_coding	0.203784	0.0241232	8.44763	2.10953e-16	1.39229e-14
chr1	61746095	61746111	AT	2	PATJ	ENSG00000132849.21	protein_coding	0.0699012	0.0179155	3.90172	0.000105304	0.0110569	0.0240929	Yes
chr1	61874173	61874217	AAAT	4	PATJ	ENSG00000132849.21	protein_coding	0.0694323	0.0191893	3.61829	0.000319662	0.0335645
chr1	62154668	62154682	AG	2	PATJ	ENSG00000132849.21	protein_coding	0.084746	0.0227647	3.7227	0.000218075	0.0228979
chr1	11654822	11654874	CCCCG	5	FBXO44	ENSG00000132879.14	protein_coding	-0.212431	0.0216956	-9.79143	4.70191e-20	4.04364e-18	4.15836e-17	Yes
chr1	16179601	16179622	AAT	3	CPLANE2	ENSG00000132881.12	protein_coding	-0.112017	0.0281233	-3.98307	7.60511e-05	0.0066925
chr1	16193386	16193436	AAAAT	5	CPLANE2	ENSG00000132881.12	protein_coding	0.172184	0.0287696	5.98495	3.7285e-09	3.28108e-07	1.38884e-06	Yes
chr1	16221857	16221873	ATCC	4	CPLANE2	ENSG00000132881.12	protein_coding	0.160339	0.0301155	5.32415	1.3974e-07	1.22971e-05
chr1	16310975	16310995	AAAC	4	CPLANE2	ENSG00000132881.12	protein_coding	-0.0957932	0.0258315	-3.70838	0.000226073	0.0198944
chr1	15404595	15404607	AT	2	CASP9	ENSG00000132906.18	protein_coding	0.0892797	0.0256223	3.48445	0.00052607	0.0294599
chr1	15478202	15478218	AT	2	CASP9	ENSG00000132906.18	protein_coding	-0.174495	0.0242025	-7.20981	1.53888e-12	8.61773e-11	5.11488e-10	Yes
chr1	15575730	15575770	AAAT	4	CASP9	ENSG00000132906.18	protein_coding	0.132235	0.0282989	4.67281	3.61299e-06	0.000202327
chr1	15586051	15586091	AAAT	4	CASP9	ENSG00000132906.18	protein_coding	-0.0909612	0.0246609	-3.68847	0.000245059	0.0137233
chr1	15623558	15623582	AAT	3	CASP9	ENSG00000132906.18	protein_coding	0.157259	0.0333588	4.71416	2.97123e-06	0.000166389
chr1	15684501	15684543	CCG	3	CASP9	ENSG00000132906.18	protein_coding	0.148139	0.0263436	5.62333	2.81899e-08	1.57864e-06
chr1	15706393	15706405	AAAC	4	CASP9	ENSG00000132906.18	protein_coding	0.158528	0.0306909	5.1653	3.18418e-07	1.78314e-05
chr1	203193997	203194017	AAAC	4	CHI3L1	ENSG00000133048.13	protein_coding	0.244293	0.0296477	8.23987	9.26075e-16	5.83427e-14
chr1	203194676	203194700	AAT	3	CHI3L1	ENSG00000133048.13	protein_coding	-0.2318	0.0332349	-6.9746	7.66884e-12	4.83137e-10
chr1	203195729	203195741	AACCAG	6	CHI3L1	ENSG00000133048.13	protein_coding	0.281662	0.0310602	9.06825	1.37185e-18	8.64266e-17	8.07213e-16	Yes
chr1	203197555	203197585	AC	2	CHI3L1	ENSG00000133048.13	protein_coding	-0.196814	0.0300084	-6.55863	1.09695e-10	6.91081e-09
chr1	204572705	204572733	AATC	4	PIK3C2B	ENSG00000133056.14	protein_coding	-0.0779646	0.0209897	-3.71442	0.000220873	0.0165655	0.0347141	Yes
chr1	205128501	205128516	AAAT	4	DSTYK	ENSG00000133059.17	protein_coding	0.134271	0.0346922	3.87035	0.000129703	0.0108951
chr1	205133599	205133619	AAAC	4	DSTYK	ENSG00000133059.17	protein_coding	-0.0924193	0.0219689	-4.20683	2.94793e-05	0.00247626
chr1	205154970	205155002	AAAT	4	DSTYK	ENSG00000133059.17	protein_coding	-0.0879965	0.0223372	-3.93947	9.04987e-05	0.00760189
chr1	205171959	205171975	AATC	4	DSTYK	ENSG00000133059.17	protein_coding	-0.125291	0.0255367	-4.90632	1.17063e-06	9.83327e-05
chr1	205209884	205209919	AAT	3	DSTYK	ENSG00000133059.17	protein_coding	0.0836836	0.0218123	3.83653	0.000136835	0.0114942
chr1	205277355	205277371	AAAC	4	DSTYK	ENSG00000133059.17	protein_coding	-0.117589	0.0228045	-5.15637	3.33091e-07	2.79797e-05	9.46003e-05	Yes
chr1	205278188	205278203	AGGCC	5	DSTYK	ENSG00000133059.17	protein_coding	-0.11218	0.0230423	-4.86846	1.4074e-06	0.000118221
chr1	203235931	203235947	AATT	4	CHIT1	ENSG00000133063.16	protein_coding	0.299194	0.0296524	10.09	2.3778e-22	1.64069e-20	1.95472e-19	Yes
chr1	203299880	203299912	AC	2	CHIT1	ENSG00000133063.16	protein_coding	-0.21721	0.0315315	-6.88865	1.32567e-11	9.14712e-10
chr1	203319774	203319806	AC	2	CHIT1	ENSG00000133063.16	protein_coding	-0.102953	0.0293304	-3.51011	0.000478722	0.0330318
chr1	205680032	205680057	CCCGG	5	SLC41A1	ENSG00000133065.11	protein_coding	0.126666	0.0280588	4.51432	7.52581e-06	0.000421445
chr1	205740822	205740861	AT	2	SLC41A1	ENSG00000133065.11	protein_coding	0.113479	0.0284906	3.98302	7.57828e-05	0.00424384
chr1	205778311	205778323	AAAC	4	SLC41A1	ENSG00000133065.11	protein_coding	-0.187775	0.0249889	-7.51434	1.86195e-13	1.04269e-11
chr1	205794138	205794160	AC	2	SLC41A1	ENSG00000133065.11	protein_coding	-0.281723	0.0266149	-10.5852	2.78658e-24	1.56048e-22
chr1	205802720	205802770	AAAAT	5	SLC41A1	ENSG00000133065.11	protein_coding	0.363682	0.0243575	14.931	2.16822e-43	1.2142e-41	4.16216e-40	Yes
chr1	109667178	109667209	AAT	3	GSTM1	ENSG00000134184.13	protein_coding	0.139087	0.0356153	3.90525	0.000103906	0.00426015	0.0101859	Yes
chr1	109351966	109352006	AC	2	GSTM3	ENSG00000134202.11	protein_coding	0.127667	0.0393459	3.24472	0.00123574	0.0481937
chr1	109581892	109581917	AAAAC	5	GSTM3	ENSG00000134202.11	protein_coding	0.111849	0.0331519	3.37382	0.000784755	0.0306055
chr1	109759145	109759183	AC	2	GSTM3	ENSG00000134202.11	protein_coding	-0.288626	0.0372033	-7.75807	3.31636e-14	1.29338e-12	8.89836e-12	Yes
chr1	113882960	113882981	AAT	3	PTPN22	ENSG00000134242.16	protein_coding	-0.0624206	0.0178983	-3.48752	0.00052029	0.0312174
chr1	109351966	109352006	AC	2	SORT1	ENSG00000134243.12	protein_coding	-0.138679	0.0297896	-4.6553	3.92089e-06	0.000180361
chr1	109411576	109411590	AC	2	SORT1	ENSG00000134243.12	protein_coding	0.121954	0.0278716	4.37557	1.44319e-05	0.000663869
chr1	109449566	109449578	AT	2	SORT1	ENSG00000134243.12	protein_coding	-0.162349	0.0265596	-6.11262	1.6806e-09	7.73077e-08	3.48768e-07	Yes
chr1	109554080	109554102	AC	2	SORT1	ENSG00000134243.12	protein_coding	-0.100401	0.0249072	-4.03099	6.19894e-05	0.00285151
chr1	112425957	112426005	AC	2	WNT2B	ENSG00000134245.18	protein_coding	0.113862	0.0245916	4.63011	4.48921e-06	0.000300777
chr1	112430168	112430223	AAAAG	5	WNT2B	ENSG00000134245.18	protein_coding	0.15606	0.0272113	5.73513	1.68848e-08	1.13128e-06
chr1	112465446	112465468	AC	2	WNT2B	ENSG00000134245.18	protein_coding	-0.136195	0.0236159	-5.76709	1.25233e-08	8.39059e-07	3.40344e-06	Yes
chr1	112474065	112474103	AAAAAA	6	WNT2B	ENSG00000134245.18	protein_coding	0.109767	0.0213245	5.14746	3.50563e-07	2.34877e-05
chr1	110318948	110318984	AAT	3	LAMTOR5	ENSG00000134248.14	protein_coding	0.0643449	0.0131886	4.87881	1.34016e-06	7.90696e-05
chr1	110381317	110381333	AC	2	LAMTOR5	ENSG00000134248.14	protein_coding	0.0661077	0.0121033	5.46195	6.68043e-08	3.94145e-06
chr1	110392756	110392771	AC	2	LAMTOR5	ENSG00000134248.14	protein_coding	0.0454516	0.011638	3.90545	0.000103744	0.00612092
chr1	110426956	110426972	AG	2	LAMTOR5	ENSG00000134248.14	protein_coding	0.0703197	0.0116536	6.03414	2.66594e-09	1.57291e-07	6.90319e-07	Yes
chr1	120457737	120457753	AT	2	NOTCH2	ENSG00000134250.20	protein_coding	-0.0845678	0.023158	-3.65178	0.000288702	0.0173221
chr1	120558175	120558193	CCG	3	NOTCH2	ENSG00000134250.20	protein_coding	0.082157	0.0208355	3.94313	8.92443e-05	0.00535466	0.0125074	Yes
chr1	111023757	111023782	AAAAC	5	CEPT1	ENSG00000134255.14	protein_coding	0.0737465	0.0205138	3.59498	0.000348613	0.0195223
chr1	111086459	111086485	AT	2	CEPT1	ENSG00000134255.14	protein_coding	-0.0835517	0.0222192	-3.76034	0.000187073	0.0104761	0.0229244	Yes
chr1	111114021	111114051	AC	2	CEPT1	ENSG00000134255.14	protein_coding	0.0714416	0.0212283	3.36539	0.000808437	0.0452725
chr1	117014186	117014230	AC	2	CD101	ENSG00000134256.13	protein_coding	0.175213	0.0246672	7.1031	3.20772e-12	1.70009e-10	9.86286e-10	Yes
chr1	113603353	113603380	AAC	3	AP4B1	ENSG00000134262.13	protein_coding	-0.0632494	0.0177677	-3.55979	0.000397844	0.0218814
chr1	113799566	113799612	AC	2	AP4B1	ENSG00000134262.13	protein_coding	0.0987464	0.0207564	4.7574	2.41624e-06	0.000132893	0.000406671	Yes
chr1	113843287	113843321	AC	2	AP4B1	ENSG00000134262.13	protein_coding	-0.0701748	0.0176707	-3.97125	7.94437e-05	0.0043694
chr1	113866512	113866539	AAC	3	AP4B1	ENSG00000134262.13	protein_coding	-0.0619505	0.0163322	-3.79315	0.000162363	0.00892994
chr1	113880216	113880232	AAAC	4	AP4B1	ENSG00000134262.13	protein_coding	0.0652885	0.0190155	3.43343	0.000633081	0.0348195
chr1	201529589	201529619	AAC	3	NAV1	ENSG00000134369.15	protein_coding	-0.129421	0.031095	-4.16212	3.57412e-05	0.00400301	0.00962289	Yes
chr1	201960000	201960020	AAAT	4	TIMM17A	ENSG00000134375.11	protein_coding	0.0746122	0.012855	5.80412	1.007e-08	1.01707e-06	4.08815e-06	Yes
chr1	201966847	201966861	AT	2	TIMM17A	ENSG00000134375.11	protein_coding	-0.0606568	0.0129617	-4.67968	3.49674e-06	0.000353171
chr1	201984614	201984626	AAC	3	TIMM17A	ENSG00000134375.11	protein_coding	-0.0545317	0.0126608	-4.30712	1.90625e-05	0.00192532
chr1	32824823	32824865	AT	2	YARS1	ENSG00000134684.12	protein_coding	-0.0921733	0.0180557	-5.10494	5.22994e-07	2.77187e-05	9.37665e-05	Yes
chr1	32979335	32979413	AC	2	YARS1	ENSG00000134684.12	protein_coding	0.0615545	0.0138585	4.44165	1.04758e-05	0.000555217
chr1	32982523	32982575	AAC	3	YARS1	ENSG00000134684.12	protein_coding	-0.0584516	0.0127734	-4.57605	5.70547e-06	0.00030239
chr1	33175002	33175050	ACATAT	6	PHC2	ENSG00000134686.19	protein_coding	-0.107408	0.0273229	-3.93107	9.7151e-05	0.00728633
chr1	33281070	33281094	AAC	3	PHC2	ENSG00000134686.19	protein_coding	0.114201	0.0230901	4.94589	9.61697e-07	7.21273e-05
chr1	33300785	33300795	AGGGG	5	PHC2	ENSG00000134686.19	protein_coding	-0.286317	0.0228844	-12.5114	2.46984e-32	1.85238e-30
chr1	33335977	33335998	AAC	3	PHC2	ENSG00000134686.19	protein_coding	0.32551	0.0417061	7.80485	7.73085e-14	5.79814e-12
chr1	33359202	33359218	AATG	4	PHC2	ENSG00000134686.19	protein_coding	-0.226787	0.0266683	-8.50397	1.22683e-16	9.20126e-15
chr1	33395450	33395478	AAAT	4	PHC2	ENSG00000134686.19	protein_coding	-0.247761	0.023001	-10.7718	4.90189e-25	3.67642e-23
chr1	33408448	33408479	AAAAAC	6	PHC2	ENSG00000134686.19	protein_coding	0.310877	0.0280247	11.093	3.54624e-25	2.65968e-23
chr1	33418354	33418388	AG	2	PHC2	ENSG00000134686.19	protein_coding	-0.270777	0.0236228	-11.4626	7.06372e-28	5.29779e-26
chr1	33433348	33433367	AT	2	PHC2	ENSG00000134686.19	protein_coding	-0.426981	0.0194799	-21.919	1.84741e-80	1.38555e-78	1.70266e-76	Yes
chr1	33440685	33440700	AAAC	4	PHC2	ENSG00000134686.19	protein_coding	0.166511	0.0241664	6.89019	1.31572e-11	9.86791e-10
chr1	33448977	33448987	AAAAG	5	PHC2	ENSG00000134686.19	protein_coding	-0.0985559	0.0245749	-4.01043	6.75015e-05	0.00506261
chr1	37332356	37332370	AG	2	GNL2	ENSG00000134697.13	protein_coding	0.0771569	0.0218948	3.52398	0.000454477	0.0354492
chr1	37408948	37408972	AAAC	4	GNL2	ENSG00000134697.13	protein_coding	0.101886	0.0271564	3.75184	0.000191205	0.014914
chr1	37491697	37491729	AAAT	4	GNL2	ENSG00000134697.13	protein_coding	0.291875	0.0190311	15.3367	1.60826e-45	1.25445e-43
chr1	37495334	37495378	AAAT	4	GNL2	ENSG00000134697.13	protein_coding	0.19085	0.0206055	9.26211	2.90298e-19	2.26432e-17
chr1	37497228	37497256	AAAC	4	GNL2	ENSG00000134697.13	protein_coding	0.195006	0.0206001	9.46626	5.01923e-20	3.915e-18
chr1	37497577	37497605	AAAT	4	GNL2	ENSG00000134697.13	protein_coding	0.127294	0.0213845	5.95263	4.28904e-09	3.34545e-07
chr1	37498410	37498446	AAT	3	GNL2	ENSG00000134697.13	protein_coding	0.0837797	0.0215719	3.88375	0.000113465	0.00885027
chr1	37504801	37504827	AC	2	GNL2	ENSG00000134697.13	protein_coding	0.260696	0.0186426	13.9839	4.3574e-39	3.39877e-37
chr1	37527465	37527493	AAAT	4	GNL2	ENSG00000134697.13	protein_coding	0.11136	0.0227855	4.88733	1.29878e-06	0.000101305
chr1	37551075	37551107	AC	2	GNL2	ENSG00000134697.13	protein_coding	0.390282	0.0155438	25.1085	8.99143e-98	7.01331e-96	1.47347e-93	Yes
chr1	37620630	37620660	AAT	3	GNL2	ENSG00000134697.13	protein_coding	-0.104889	0.020858	-5.02872	6.38703e-07	4.98188e-05
chr1	37644480	37644496	AC	2	GNL2	ENSG00000134697.13	protein_coding	0.0996977	0.02153	4.63064	4.39386e-06	0.000342721
chr1	37644641	37644655	AG	2	GNL2	ENSG00000134697.13	protein_coding	-0.107172	0.0224769	-4.76809	2.35779e-06	0.000183908
chr1	37649404	37649442	AC	2	GNL2	ENSG00000134697.13	protein_coding	0.106107	0.0219069	4.84355	1.59587e-06	0.000124478
chr1	35349965	35349977	AT	2	AGO4	ENSG00000134698.11	protein_coding	-0.0959559	0.0274849	-3.49123	0.000512952	0.0292383
chr1	35557306	35557321	AGG	3	AGO4	ENSG00000134698.11	protein_coding	0.09447	0.0276662	3.41463	0.00067761	0.0386238
chr1	35598609	35598624	AAT	3	AGO4	ENSG00000134698.11	protein_coding	0.118299	0.0253417	4.66814	3.68258e-06	0.000209907
chr1	35611839	35611859	AG	2	AGO4	ENSG00000134698.11	protein_coding	-0.090113	0.0232119	-3.88219	0.000114127	0.00650523
chr1	35662128	35662156	AAAT	4	AGO4	ENSG00000134698.11	protein_coding	-0.095525	0.0223778	-4.26874	2.25459e-05	0.00128511
chr1	35701565	35701595	AG	2	AGO4	ENSG00000134698.11	protein_coding	0.0859684	0.0208808	4.1171	4.32643e-05	0.00246606
chr1	35728922	35728982	AC	2	AGO4	ENSG00000134698.11	protein_coding	-0.0970389	0.0248512	-3.90479	0.000106706	0.00608227
chr1	35788117	35788141	AAAAAG	6	AGO4	ENSG00000134698.11	protein_coding	0.153704	0.0237674	6.46698	1.95786e-10	1.11598e-08	5.46768e-08	Yes
chr1	35807219	35807235	AG	2	AGO4	ENSG00000134698.11	protein_coding	-0.120837	0.0243467	-4.96316	8.99117e-07	5.12497e-05
chr1	35858443	35858487	AAAT	4	AGO4	ENSG00000134698.11	protein_coding	-0.0810663	0.0240381	-3.37241	0.000789138	0.0449809
chr1	35967400	35967430	AAAAT	5	AGO4	ENSG00000134698.11	protein_coding	0.117206	0.0233494	5.01964	6.66689e-07	3.80013e-05
chr1	59802174	59802202	AGAT	4	HOOK1	ENSG00000134709.12	protein_coding	-0.0876106	0.0210467	-4.16267	3.56245e-05	0.00199497	0.00506016	Yes
chr1	59916201	59916246	AC	2	CYP2J2	ENSG00000134716.11	protein_coding	-0.0839081	0.0211014	-3.97643	7.77988e-05	0.00427894	0.0102296	Yes
chr1	59977546	59977558	AT	2	CYP2J2	ENSG00000134716.11	protein_coding	-0.0755857	0.0213119	-3.54664	0.000417662	0.0229714
chr1	51989104	51989134	AC	2	TUT4	ENSG00000134744.14	protein_coding	-0.0707314	0.0204658	-3.45608	0.000584998	0.0362698
chr1	51989209	51989257	AC	2	TUT4	ENSG00000134744.14	protein_coding	0.0997295	0.0232466	4.29008	2.07961e-05	0.00128936
chr1	52111851	52111869	AAT	3	TUT4	ENSG00000134744.14	protein_coding	0.0976669	0.0203439	4.80079	1.95598e-06	0.000121271
chr1	52116509	52116549	AAAT	4	TUT4	ENSG00000134744.14	protein_coding	-0.119441	0.0196069	-6.09179	1.89532e-09	1.1751e-07
chr1	52133327	52133361	AC	2	TUT4	ENSG00000134744.14	protein_coding	0.0864219	0.0187206	4.6164	4.7066e-06	0.000291809
chr1	52182749	52182779	AAAAT	5	TUT4	ENSG00000134744.14	protein_coding	0.133334	0.0332348	4.01188	7.04845e-05	0.00437004
chr1	52252300	52252377	AAAAC	5	TUT4	ENSG00000134744.14	protein_coding	-0.112282	0.0206941	-5.4258	8.54709e-08	5.29919e-06
chr1	52318371	52318415	AC	2	TUT4	ENSG00000134744.14	protein_coding	0.128481	0.0247842	5.184	2.91098e-07	1.80481e-05
chr1	52353301	52353321	AGAT	4	TUT4	ENSG00000134744.14	protein_coding	-0.0914317	0.0250188	-3.65452	0.000278072	0.0172404
chr1	52429558	52429574	AT	2	TUT4	ENSG00000134744.14	protein_coding	-0.151736	0.024874	-6.1002	1.81759e-09	1.12691e-07
chr1	52570114	52570139	AAAAC	5	TUT4	ENSG00000134744.14	protein_coding	0.1265	0.0192418	6.57422	9.92301e-11	6.15226e-09	3.09897e-08	Yes
chr1	51989209	51989257	AC	2	PRPF38A	ENSG00000134748.13	protein_coding	0.113574	0.0218315	5.20227	2.7003e-07	1.53917e-05
chr1	52003163	52003183	AC	2	PRPF38A	ENSG00000134748.13	protein_coding	0.0706297	0.0192571	3.66773	0.000264369	0.015069
chr1	52111851	52111869	AAT	3	PRPF38A	ENSG00000134748.13	protein_coding	0.121224	0.0190789	6.35383	3.91094e-10	2.22924e-08
chr1	52116509	52116549	AAAT	4	PRPF38A	ENSG00000134748.13	protein_coding	-0.109835	0.0186229	-5.89787	5.87693e-09	3.34985e-07
chr1	52133327	52133361	AC	2	PRPF38A	ENSG00000134748.13	protein_coding	0.0914561	0.0182293	5.01697	6.78234e-07	3.86593e-05
chr1	52146028	52146058	AC	2	PRPF38A	ENSG00000134748.13	protein_coding	0.0798386	0.0209116	3.81791	0.000147401	0.00840184
chr1	52182749	52182779	AAAAT	5	PRPF38A	ENSG00000134748.13	protein_coding	0.162557	0.0317787	5.11529	4.63791e-07	2.64361e-05
chr1	52318371	52318415	AC	2	PRPF38A	ENSG00000134748.13	protein_coding	0.125706	0.0237025	5.30348	1.56392e-07	8.91432e-06
chr1	52353301	52353321	AGAT	4	PRPF38A	ENSG00000134748.13	protein_coding	-0.113838	0.0235478	-4.83432	1.66241e-06	9.47574e-05
chr1	52429558	52429574	AT	2	PRPF38A	ENSG00000134748.13	protein_coding	-0.17069	0.0233534	-7.30902	7.9127e-13	4.51024e-11	2.74108e-10	Yes
chr1	52570114	52570139	AAAAC	5	PRPF38A	ENSG00000134748.13	protein_coding	0.0933341	0.0184733	5.05236	5.65134e-07	3.22126e-05
chr1	52654225	52654284	AGAT	4	PRPF38A	ENSG00000134748.13	protein_coding	0.0693154	0.0185685	3.73295	0.000207047	0.0118017
chr1	230692776	230692788	AC	2	AGT	ENSG00000135744.9	protein_coding	-0.231302	0.0534745	-4.32547	1.99388e-05	0.0013359	0.00349848	Yes
chr1	247021543	247021578	AAAAC	5	ZNF670-ZNF695	ENSG00000135747.11	protein_coding	0.11809	0.033558	3.51897	0.000463033	0.0314863
chr1	233613673	233613697	AC	2	KCNK1	ENSG00000135750.15	protein_coding	0.102568	0.0264202	3.88219	0.000113958	0.0104842	0.022937	Yes
chr1	231602844	231602864	AAAAG	5	EGLN1	ENSG00000135766.9	protein_coding	-0.0609548	0.0155129	-3.92929	9.43086e-05	0.00575283	0.0133576	Yes
chr1	229435462	229435512	AG	2	ABCB10	ENSG00000135776.5	protein_coding	0.100124	0.0187349	5.34425	1.27128e-07	9.15318e-06
chr1	229438952	229438988	AATG	4	ABCB10	ENSG00000135776.5	protein_coding	0.0953006	0.0176883	5.38778	9.93048e-08	7.14995e-06
chr1	229450716	229450736	AAAC	4	ABCB10	ENSG00000135776.5	protein_coding	-0.0664973	0.0170443	-3.90144	0.000105439	0.00759158
chr1	229456744	229456756	AT	2	ABCB10	ENSG00000135776.5	protein_coding	-0.0839869	0.0179548	-4.67768	3.51761e-06	0.000253268
chr1	229472702	229472728	AT	2	ABCB10	ENSG00000135776.5	protein_coding	-0.0724708	0.0202707	-3.57515	0.000381773	0.0274876
chr1	229503979	229503992	AT	2	ABCB10	ENSG00000135776.5	protein_coding	0.0958107	0.0170462	5.62064	2.81172e-08	2.02444e-06
chr1	229519792	229519836	AAAT	4	ABCB10	ENSG00000135776.5	protein_coding	-0.100893	0.0169696	-5.94553	4.49161e-09	3.23396e-07
chr1	229562428	229562476	AT	2	ABCB10	ENSG00000135776.5	protein_coding	-0.0959761	0.0167937	-5.71499	1.66663e-08	1.19997e-06
chr1	229564099	229564129	AAT	3	ABCB10	ENSG00000135776.5	protein_coding	-0.116181	0.0166551	-6.9757	7.45281e-12	5.36602e-10	2.97269e-09	Yes
chr1	229568414	229568459	AAT	3	ABCB10	ENSG00000135776.5	protein_coding	0.106523	0.017156	6.2091	9.57822e-10	6.89632e-08
chr1	229579860	229579876	AAAC	4	ABCB10	ENSG00000135776.5	protein_coding	-0.0975151	0.0277832	-3.50986	0.000478839	0.0344764
chr1	232929050	232929077	AAT	3	NTPCR	ENSG00000135778.12	protein_coding	0.289471	0.0283702	10.2033	8.58513e-23	6.8681e-21
chr1	232936326	232936344	AG	2	NTPCR	ENSG00000135778.12	protein_coding	0.382944	0.0244281	15.6764	2.69334e-47	2.15467e-45
chr1	232941420	232941440	AC	2	NTPCR	ENSG00000135778.12	protein_coding	0.42912	0.0248682	17.2558	2.79562e-55	2.2365e-53	1.20715e-51	Yes
chr1	232963836	232963881	AC	2	NTPCR	ENSG00000135778.12	protein_coding	-0.227972	0.0352933	-6.45935	2.35174e-10	1.88139e-08
chr1	233001480	233001524	AAAT	4	NTPCR	ENSG00000135778.12	protein_coding	-0.16847	0.0293501	-5.74	1.44749e-08	1.15799e-06
chr1	233017179	233017187	AAAT	4	NTPCR	ENSG00000135778.12	protein_coding	0.11395	0.0320372	3.5568	0.000407082	0.0325665
chr1	229616359	229616371	AAAT	4	TAF5L	ENSG00000135801.10	protein_coding	-0.0714063	0.0149225	-4.78515	2.46603e-06	0.000175088
chr1	229620957	229620983	AC	2	TAF5L	ENSG00000135801.10	protein_coding	0.0538228	0.011279	4.77192	2.24681e-06	0.000159524	0.000481677	Yes
chr1	182369975	182370016	AC	2	GLUL	ENSG00000135821.19	protein_coding	-0.165711	0.0260231	-6.36784	3.64993e-10	2.22646e-08
chr1	182376025	182376061	AAAT	4	GLUL	ENSG00000135821.19	protein_coding	0.181845	0.0267835	6.78941	2.53926e-11	1.54895e-09
chr1	182385051	182385105	AT	2	GLUL	ENSG00000135821.19	protein_coding	-0.23299	0.0260909	-8.92994	4.54712e-18	2.77374e-16	2.50792e-15	Yes
chr1	182402590	182402602	AAAC	4	GLUL	ENSG00000135821.19	protein_coding	0.132334	0.0247191	5.35353	1.19126e-07	7.26668e-06
chr1	182551738	182551750	AT	2	RNASEL	ENSG00000135828.11	protein_coding	-0.109639	0.0171083	-6.40853	2.79081e-10	1.75821e-08
chr1	182558055	182558094	AAGG	4	RNASEL	ENSG00000135828.11	protein_coding	0.0872874	0.0179664	4.85838	1.47931e-06	9.31965e-05
chr1	182571745	182571757	AAAC	4	RNASEL	ENSG00000135828.11	protein_coding	0.137655	0.0167717	8.20761	1.18773e-15	7.48268e-14	5.67122e-13	Yes
chr1	182924894	182924906	AG	2	NPL	ENSG00000135838.14	protein_coding	-0.114411	0.0248062	-4.61219	4.83198e-06	0.000338239	0.000972032	Yes
chr1	184947075	184947095	AAAAG	5	NIBAN1	ENSG00000135842.17	protein_coding	-0.137074	0.0325191	-4.2152	3.22325e-05	0.00183725
chr1	184979957	184979991	AC	2	NIBAN1	ENSG00000135842.17	protein_coding	0.162456	0.0299541	5.42349	1.07949e-07	6.15308e-06	2.26242e-05	Yes
chr1	185038109	185038140	AC	2	NIBAN1	ENSG00000135842.17	protein_coding	-0.0808029	0.0231864	-3.48493	0.000524751	0.0299108
chr1	185283551	185283571	AAAC	4	NIBAN1	ENSG00000135842.17	protein_coding	0.0856116	0.0227533	3.76261	0.000183064	0.0104347
chr1	185370821	185370845	AAAG	4	NIBAN1	ENSG00000135842.17	protein_coding	0.0804962	0.0231393	3.47876	0.000536951	0.0306062
chr1	182967636	182967664	AAAC	4	LAMC1	ENSG00000135862.6	protein_coding	-0.120984	0.0264536	-4.57346	5.73592e-06	0.000326948
chr1	183014734	183014752	AAT	3	LAMC1	ENSG00000135862.6	protein_coding	-0.306015	0.0237541	-12.8826	5.33306e-34	3.03984e-32
chr1	183077777	183077797	AT	2	LAMC1	ENSG00000135862.6	protein_coding	-0.120091	0.0259656	-4.62499	4.87842e-06	0.00027807
chr1	183081550	183081606	AAAT	4	LAMC1	ENSG00000135862.6	protein_coding	0.283604	0.0220025	12.8896	6.11867e-34	3.48764e-32
chr1	183131429	183131461	AC	2	LAMC1	ENSG00000135862.6	protein_coding	-0.303589	0.0221946	-13.6785	2.09651e-37	1.19501e-35
chr1	183132293	183132320	AAT	3	LAMC1	ENSG00000135862.6	protein_coding	0.319244	0.0223086	14.3103	1.33117e-40	7.58769e-39	2.29144e-37	Yes
chr1	183166080	183166100	AAAT	4	LAMC1	ENSG00000135862.6	protein_coding	0.193215	0.0240676	8.02802	4.578e-15	2.60946e-13
chr1	183205803	183205867	AC	2	LAMC1	ENSG00000135862.6	protein_coding	-0.165651	0.0243033	-6.81597	2.15343e-11	1.22745e-09
chr1	173765132	173765144	AAAC	4	RC3H1	ENSG00000135870.12	protein_coding	-0.0506913	0.0147852	-3.42852	0.000644455	0.0393117
chr1	173875117	173875161	AC	2	RC3H1	ENSG00000135870.12	protein_coding	0.0561119	0.0157903	3.55358	0.000407389	0.0248507
chr1	173927102	173927118	AC	2	RC3H1	ENSG00000135870.12	protein_coding	-0.0451845	0.0128098	-3.52733	0.000448788	0.027376
chr1	173948412	173948428	AT	2	RC3H1	ENSG00000135870.12	protein_coding	0.0840853	0.0190248	4.41977	1.15549e-05	0.000704847
chr1	173955264	173955294	AAC	3	RC3H1	ENSG00000135870.12	protein_coding	0.0872407	0.0184182	4.73665	2.66241e-06	0.000162407	0.000489854	Yes
chr1	173964351	173964361	AAAAG	5	RC3H1	ENSG00000135870.12	protein_coding	0.0825972	0.0187655	4.40155	1.25389e-05	0.00076487
chr1	174015673	174015689	AT	2	RC3H1	ENSG00000135870.12	protein_coding	0.0730883	0.0170467	4.28754	2.09041e-05	0.00127515
chr1	174029474	174029508	AT	2	RC3H1	ENSG00000135870.12	protein_coding	0.0578247	0.0161508	3.58031	0.000370044	0.0225727
chr1	174044129	174044154	AT	2	RC3H1	ENSG00000135870.12	protein_coding	-0.0475109	0.0126135	-3.76667	0.00018043	0.0110062
chr1	174083952	174083968	AAAC	4	RC3H1	ENSG00000135870.12	protein_coding	-0.0502478	0.0144855	-3.46884	0.000557129	0.0339849
chr1	174136404	174136418	AT	2	RC3H1	ENSG00000135870.12	protein_coding	0.046963	0.0139173	3.37443	0.000783655	0.047803
chr1	174240923	174240963	AC	2	RC3H1	ENSG00000135870.12	protein_coding	0.0493631	0.0136725	3.61038	0.000329142	0.0200777
chr1	174468711	174468733	AG	2	RC3H1	ENSG00000135870.12	protein_coding	-0.0528174	0.0128457	-4.11169	4.42256e-05	0.00269776
chr1	219912841	219912853	AAAC	4	EPRS1	ENSG00000136628.18	protein_coding	0.0733531	0.0168308	4.35827	1.75476e-05	0.0011406
chr1	219944449	219944474	AAAAC	5	EPRS1	ENSG00000136628.18	protein_coding	-0.0437558	0.01222	-3.58069	0.000367782	0.0239058
chr1	219953664	219953724	AAAAT	5	EPRS1	ENSG00000136628.18	protein_coding	-0.0621897	0.012541	-4.95891	9.03535e-07	5.87298e-05
chr1	219971785	219971803	AT	2	EPRS1	ENSG00000136628.18	protein_coding	0.101294	0.0141405	7.16341	3.09244e-12	2.01008e-10
chr1	219978947	219978965	AT	2	EPRS1	ENSG00000136628.18	protein_coding	-0.115697	0.0180038	-6.42628	4.46317e-10	2.90106e-08
chr1	219986784	219986806	AC	2	EPRS1	ENSG00000136628.18	protein_coding	0.048274	0.0123827	3.8985	0.000106777	0.00694053
chr1	220015523	220015550	AAAGGG	6	EPRS1	ENSG00000136628.18	protein_coding	-0.0618035	0.0126586	-4.88234	1.31588e-06	8.55323e-05
chr1	220028453	220028486	AC	2	EPRS1	ENSG00000136628.18	protein_coding	-0.118479	0.0134498	-8.80903	1.13882e-17	7.40233e-16	6.49165e-15	Yes
chr1	220076702	220076732	AAT	3	EPRS1	ENSG00000136628.18	protein_coding	-0.0610419	0.0123803	-4.93055	1.03892e-06	6.75298e-05
chr1	220089146	220089161	AAG	3	EPRS1	ENSG00000136628.18	protein_coding	0.0635048	0.0124604	5.09654	4.52812e-07	2.94328e-05
chr1	220271346	220271376	AAAAT	5	EPRS1	ENSG00000136628.18	protein_coding	0.0513257	0.0124174	4.13337	4.03697e-05	0.00262403
chr1	93685354	93685384	AC	2	BCAR3	ENSG00000137936.18	protein_coding	0.114951	0.0211008	5.44771	7.23099e-08	4.91707e-06	1.82513e-05	Yes
chr1	83419275	83419299	AGAT	4	TTLL7	ENSG00000137941.17	protein_coding	0.101316	0.028732	3.52625	0.000450532	0.027933
chr1	83948175	83948216	AC	2	TTLL7	ENSG00000137941.17	protein_coding	0.106796	0.0279852	3.81616	0.000148288	0.00919388	0.0203927	Yes
chr1	88636225	88636269	AC	2	KYAT3	ENSG00000137944.18	protein_coding	-0.0751409	0.0191403	-3.92579	9.56124e-05	0.00497184
chr1	88843908	88843920	AAAC	4	KYAT3	ENSG00000137944.18	protein_coding	-0.0725172	0.0209178	-3.46676	0.000560885	0.029166
chr1	88892770	88892802	AC	2	KYAT3	ENSG00000137944.18	protein_coding	0.113982	0.0194231	5.86839	6.9752e-09	3.6271e-07
chr1	88898057	88898158	AT	2	KYAT3	ENSG00000137944.18	protein_coding	-0.074536	0.0198169	-3.76123	0.000184027	0.00956938
chr1	88906354	88906378	AAAC	4	KYAT3	ENSG00000137944.18	protein_coding	0.0670508	0.0202044	3.31862	0.000954358	0.0496266
chr1	88912482	88912500	AC	2	KYAT3	ENSG00000137944.18	protein_coding	-0.122175	0.0191207	-6.38967	3.14079e-10	1.63321e-08
chr1	88953890	88953908	AAG	3	KYAT3	ENSG00000137944.18	protein_coding	0.21827	0.0285206	7.65306	2.33294e-13	1.21313e-11	7.75124e-11	Yes
chr1	89193452	89193472	AATG	4	KYAT3	ENSG00000137944.18	protein_coding	-0.0688521	0.0206938	-3.32718	0.00092576	0.0481395
chr1	89237317	89237345	AAAT	4	KYAT3	ENSG00000137944.18	protein_coding	0.0687987	0.0193732	3.55123	0.000411358	0.0213906
chr1	89168782	89168812	AAC	3	GTF2B	ENSG00000137947.12	protein_coding	0.0471505	0.0131332	3.59018	0.000355083	0.0191745	0.0395159	Yes
chr1	75630595	75630613	AAT	3	RABGGTB	ENSG00000137955.16	protein_coding	0.1143	0.0167376	6.82895	1.94358e-11	1.18558e-09	6.38156e-09	Yes
chr1	75736160	75736206	AC	2	RABGGTB	ENSG00000137955.16	protein_coding	0.105357	0.0190527	5.52975	4.76932e-08	2.90928e-06
chr1	75892358	75892413	AG	2	RABGGTB	ENSG00000137955.16	protein_coding	0.0693728	0.0154694	4.48452	8.61144e-06	0.000525298
chr1	75896347	75896395	AC	2	RABGGTB	ENSG00000137955.16	protein_coding	-0.0626631	0.0159091	-3.93883	9.07484e-05	0.00553565
chr1	75904503	75904532	AAAAAG	6	RABGGTB	ENSG00000137955.16	protein_coding	0.101176	0.0214554	4.71566	3.4511e-06	0.000210517
chr1	75905139	75905151	AAC	3	RABGGTB	ENSG00000137955.16	protein_coding	0.0850982	0.0218121	3.90142	0.000115462	0.00704319
chr1	75930277	75930379	AT	2	RABGGTB	ENSG00000137955.16	protein_coding	0.0683255	0.015906	4.29559	2.0291e-05	0.00123775
chr1	75957044	75957066	AC	2	RABGGTB	ENSG00000137955.16	protein_coding	0.0639042	0.0160776	3.97473	7.8196e-05	0.00476996
chr1	78675971	78676009	AC	2	IFI44	ENSG00000137965.11	protein_coding	-0.0763799	0.0152214	-5.01792	6.72218e-07	4.36941e-05
chr1	78686671	78686722	AAAAC	5	IFI44	ENSG00000137965.11	protein_coding	0.0699736	0.0185717	3.76776	0.000188793	0.0122715
chr1	78690330	78690344	AG	2	IFI44	ENSG00000137965.11	protein_coding	-0.0723149	0.0152869	-4.73052	2.74041e-06	0.000178126
chr1	78706049	78706074	AAAAC	5	IFI44	ENSG00000137965.11	protein_coding	-0.0898526	0.0146446	-6.13553	1.45974e-09	9.48831e-08	4.25114e-07	Yes
chr1	78735038	78735076	AC	2	IFI44	ENSG00000137965.11	protein_coding	-0.0559709	0.0162624	-3.44173	0.00061482	0.0399633
chr1	75171418	75171442	AAT	3	SLC44A5	ENSG00000137968.16	protein_coding	-0.173046	0.0332662	-5.20185	2.63644e-07	1.89824e-05
chr1	75238386	75238414	AT	2	SLC44A5	ENSG00000137968.16	protein_coding	0.124953	0.0349518	3.57501	0.000379143	0.0272983
chr1	75266319	75266353	AC	2	SLC44A5	ENSG00000137968.16	protein_coding	0.114106	0.0328251	3.4762	0.00054218	0.039037
chr1	75295195	75295210	AAATT	5	SLC44A5	ENSG00000137968.16	protein_coding	-0.174864	0.0322472	-5.4226	8.25332e-08	5.94239e-06
chr1	75351869	75351883	AG	2	SLC44A5	ENSG00000137968.16	protein_coding	0.228234	0.0347046	6.57648	1.13719e-10	8.1878e-09
chr1	75358004	75358028	AC	2	SLC44A5	ENSG00000137968.16	protein_coding	-0.241131	0.0314655	-7.66334	6.53766e-14	4.70711e-12
chr1	75388209	75388233	AAAT	4	SLC44A5	ENSG00000137968.16	protein_coding	-0.303632	0.0325002	-9.34245	1.64971e-19	1.18779e-17	1.17928e-16	Yes
chr1	75446650	75446688	AC	2	SLC44A5	ENSG00000137968.16	protein_coding	0.338043	0.0397256	8.50946	1.23228e-16	8.87241e-15
chr1	75471383	75471425	AC	2	SLC44A5	ENSG00000137968.16	protein_coding	-0.225665	0.031663	-7.12708	2.71055e-12	1.9516e-10
chr1	75491709	75491752	AC	2	SLC44A5	ENSG00000137968.16	protein_coding	-0.128609	0.0313668	-4.10016	4.65034e-05	0.00334824
chr1	75527315	75527331	AGGG	4	SLC44A5	ENSG00000137968.16	protein_coding	-0.120976	0.0339452	-3.56387	0.000396664	0.0285598
chr1	75564604	75564632	AAAT	4	SLC44A5	ENSG00000137968.16	protein_coding	0.136167	0.0357379	3.81014	0.000154672	0.0111364
chr1	75579827	75579843	AC	2	SLC44A5	ENSG00000137968.16	protein_coding	-0.139164	0.0358748	-3.87915	0.000115514	0.00831698
chr1	75586460	75586476	AT	2	SLC44A5	ENSG00000137968.16	protein_coding	-0.135335	0.0334437	-4.04664	5.81315e-05	0.00418547
chr1	75596203	75596229	AC	2	SLC44A5	ENSG00000137968.16	protein_coding	-0.130248	0.0324459	-4.0143	6.65818e-05	0.00479389
chr1	100225053	100225095	AC	2	DBT	ENSG00000137992.15	protein_coding	-0.0739933	0.0194511	-3.80407	0.000158986	0.00858525	0.0191623	Yes
chr1	99953551	99953583	AT	2	RTCA	ENSG00000137996.13	protein_coding	0.106059	0.023411	4.5303	7.08569e-06	0.000375542
chr1	99983538	99983568	AAAAC	5	RTCA	ENSG00000137996.13	protein_coding	-0.151205	0.0293649	-5.14918	3.45747e-07	1.83246e-05
chr1	100045814	100045838	AAAT	4	RTCA	ENSG00000137996.13	protein_coding	-0.109418	0.0262433	-4.16936	3.46281e-05	0.00183529
chr1	100167779	100167827	AAT	3	RTCA	ENSG00000137996.13	protein_coding	-0.103041	0.027171	-3.79232	0.000163152	0.00864705
chr1	100232293	100232320	AAC	3	RTCA	ENSG00000137996.13	protein_coding	0.203202	0.0259694	7.82466	2.01507e-14	1.06799e-12
chr1	100238321	100238351	AGGGG	5	RTCA	ENSG00000137996.13	protein_coding	-0.230215	0.0343772	-6.69674	9.04267e-11	4.79262e-09
chr1	100241367	100241409	AC	2	RTCA	ENSG00000137996.13	protein_coding	0.151969	0.0252179	6.02624	2.80492e-09	1.48661e-07
chr1	100250901	100250921	AAAC	4	RTCA	ENSG00000137996.13	protein_coding	-0.351418	0.0248089	-14.165	6.09159e-40	3.22854e-38
chr1	100257891	100257907	AAAT	4	RTCA	ENSG00000137996.13	protein_coding	-0.35975	0.0241957	-14.8683	2.48356e-43	1.31629e-41	4.50419e-40	Yes
chr1	100262149	100262219	AT	2	RTCA	ENSG00000137996.13	protein_coding	-0.330631	0.0275073	-12.0197	8.66365e-29	4.59173e-27
chr1	100285178	100285208	AAAAC	5	RTCA	ENSG00000137996.13	protein_coding	0.329133	0.0245234	13.4212	1.8339e-36	9.71966e-35
chr1	206733276	206733307	AC	2	IL19	ENSG00000142224.17	protein_coding	0.136182	0.0252673	5.38966	9.83198e-08	5.80087e-06
chr1	206751318	206751358	AC	2	IL19	ENSG00000142224.17	protein_coding	0.102701	0.0262995	3.90508	0.000104105	0.00614217
chr1	206773587	206773631	AC	2	IL19	ENSG00000142224.17	protein_coding	0.105595	0.0252135	4.18802	3.20238e-05	0.00188941
chr1	206776428	206776454	AC	2	IL19	ENSG00000142224.17	protein_coding	0.159417	0.0251471	6.33936	4.27328e-10	2.52123e-08	1.18762e-07	Yes
chr1	206808490	206808526	AC	2	IL19	ENSG00000142224.17	protein_coding	-0.11865	0.029921	-3.96545	8.13286e-05	0.00479839
chr1	16193386	16193436	AAAAT	5	ARHGEF19	ENSG00000142632.17	protein_coding	-0.188677	0.0336622	-5.60502	3.17964e-08	2.86167e-06
chr1	16207336	16207360	AATG	4	ARHGEF19	ENSG00000142632.17	protein_coding	0.510375	0.023069	22.1239	1.27684e-81	1.14915e-79	1.43931e-77	Yes
chr1	16215420	16215460	AAAT	4	ARHGEF19	ENSG00000142632.17	protein_coding	-0.169599	0.0306439	-5.53451	4.51286e-08	4.06158e-06
chr1	16221857	16221873	ATCC	4	ARHGEF19	ENSG00000142632.17	protein_coding	0.187631	0.0358303	5.23665	2.20899e-07	1.98809e-05
chr1	16222914	16222954	AAAT	4	ARHGEF19	ENSG00000142632.17	protein_coding	-0.169708	0.0300985	-5.63842	2.5856e-08	2.32704e-06
chr1	16247542	16247557	AGG	3	ARHGEF19	ENSG00000142632.17	protein_coding	-0.197441	0.0326751	-6.04257	3.09382e-09	2.78444e-07
chr1	16269852	16269877	AAAAC	5	ARHGEF19	ENSG00000142632.17	protein_coding	-0.186759	0.0300119	-6.22284	8.70531e-10	7.83478e-08
chr1	16271240	16271303	AC	2	ARHGEF19	ENSG00000142632.17	protein_coding	-0.122155	0.0322216	-3.7911	0.00016525	0.0148725
chr1	16284972	16284987	AAAAC	5	ARHGEF19	ENSG00000142632.17	protein_coding	0.247817	0.0347227	7.13705	4.17583e-12	3.75825e-10
chr1	16313172	16313184	AAAC	4	ARHGEF19	ENSG00000142632.17	protein_coding	-0.206175	0.0321629	-6.41033	3.53133e-10	3.17819e-08
chr1	16317413	16317433	AAAC	4	ARHGEF19	ENSG00000142632.17	protein_coding	0.264125	0.0286099	9.23193	3.55085e-19	3.19576e-17
chr1	16317602	16317626	AAAC	4	ARHGEF19	ENSG00000142632.17	protein_coding	-0.218494	0.0290677	-7.51671	1.83113e-13	1.64801e-11
chr1	16318417	16318433	AAAT	4	ARHGEF19	ENSG00000142632.17	protein_coding	0.245805	0.0349681	7.02939	8.2636e-12	7.43724e-10
chr1	16326015	16326069	AC	2	ARHGEF19	ENSG00000142632.17	protein_coding	0.176362	0.0333861	5.2825	1.85862e-07	1.67276e-05
chr1	15432184	15432204	AAAC	4	EFHD2	ENSG00000142634.13	protein_coding	-0.0582156	0.0123624	-4.70908	3.03541e-06	0.000176054	0.000528243	Yes
chr1	15623558	15623582	AAT	3	EFHD2	ENSG00000142634.13	protein_coding	0.0604102	0.0166185	3.63513	0.000299807	0.0173888
chr1	10039057	10039105	AAAC	4	PGD	ENSG00000142657.21	protein_coding	0.0798523	0.0157341	5.07511	5.05355e-07	3.63856e-05
chr1	10134059	10134075	AAAG	4	PGD	ENSG00000142657.21	protein_coding	0.0611147	0.0167626	3.6459	0.00028773	0.0207166
chr1	10181819	10181879	AT	2	PGD	ENSG00000142657.21	protein_coding	-0.112503	0.0197409	-5.699	2.17384e-08	1.56516e-06
chr1	10190516	10190561	AAC	3	PGD	ENSG00000142657.21	protein_coding	0.139624	0.0204629	6.82328	2.19248e-11	1.57858e-09
chr1	10199370	10199382	AAC	3	PGD	ENSG00000142657.21	protein_coding	0.176625	0.0186546	9.46816	4.91967e-20	3.54216e-18
chr1	10212891	10212933	AT	2	PGD	ENSG00000142657.21	protein_coding	-0.0918246	0.0182596	-5.02884	6.45254e-07	4.64583e-05
chr1	10220372	10220442	AGAT	4	PGD	ENSG00000142657.21	protein_coding	0.108912	0.0161011	6.76423	3.20166e-11	2.30519e-09
chr1	10226973	10226989	AAAC	4	PGD	ENSG00000142657.21	protein_coding	0.208173	0.0178334	11.6732	9.72324e-29	7.00073e-27
chr1	10236274	10236304	AAC	3	PGD	ENSG00000142657.21	protein_coding	0.0902001	0.015184	5.94045	4.60263e-09	3.31389e-07
chr1	10238709	10238739	AAC	3	PGD	ENSG00000142657.21	protein_coding	-0.136128	0.0146979	-9.26174	2.75378e-19	1.98272e-17
chr1	10248191	10248215	AAC	3	PGD	ENSG00000142657.21	protein_coding	-0.200073	0.0144719	-13.8249	2.35323e-38	1.69433e-36
chr1	10252387	10252425	AAC	3	PGD	ENSG00000142657.21	protein_coding	0.136012	0.0145407	9.35388	1.30838e-19	9.42035e-18
chr1	10255956	10255968	AAC	3	PGD	ENSG00000142657.21	protein_coding	0.0878371	0.0207165	4.23996	2.85077e-05	0.00205256
chr1	10265201	10265249	AAAT	4	PGD	ENSG00000142657.21	protein_coding	-0.130028	0.0147518	-8.81438	1.10523e-17	7.95764e-16
chr1	10300238	10300268	AAT	3	PGD	ENSG00000142657.21	protein_coding	0.147657	0.0145471	10.1503	1.34725e-22	9.70022e-21
chr1	10320716	10320742	AAAT	4	PGD	ENSG00000142657.21	protein_coding	0.206152	0.0135898	15.1696	7.90916e-45	5.6946e-43	2.05669e-41	Yes
chr1	10356899	10356931	AAAT	4	PGD	ENSG00000142657.21	protein_coding	-0.138999	0.0145594	-9.547	2.63266e-20	1.89551e-18
chr1	10370644	10370689	AAT	3	PGD	ENSG00000142657.21	protein_coding	0.0972784	0.015622	6.22703	8.53936e-10	6.14834e-08
chr1	10435703	10435738	AC	2	PGD	ENSG00000142657.21	protein_coding	0.0592573	0.0161321	3.67326	0.000261555	0.018832
chr1	10465094	10465106	AATT	4	PGD	ENSG00000142657.21	protein_coding	0.0660775	0.0166605	3.96613	8.10904e-05	0.00583851
chr1	10535777	10535801	AC	2	PGD	ENSG00000142657.21	protein_coding	-0.066741	0.0167297	-3.98938	7.37193e-05	0.00530779
chr1	26242798	26242810	AAAC	4	SH3BGRL3	ENSG00000142669.15	protein_coding	-0.0449547	0.0128824	-3.48963	0.000515961	0.0356013
chr1	26307489	26307504	ATC	3	CNKSR1	ENSG00000142675.18	protein_coding	-0.139019	0.0346291	-4.01451	6.63844e-05	0.0051116	0.0120057	Yes
chr1	26208873	26208965	AT	2	ZNF593	ENSG00000142684.9	protein_coding	0.0671258	0.0176587	3.80129	0.000161522	0.0122757
chr1	26307489	26307504	ATC	3	ZNF593	ENSG00000142684.9	protein_coding	0.0813642	0.0153874	5.28771	1.68462e-07	1.28031e-05
chr1	26325611	26325639	AC	2	ZNF593	ENSG00000142684.9	protein_coding	0.0903958	0.0156946	5.75969	1.29075e-08	9.80972e-07	3.95363e-06	Yes
chr1	26334921	26334967	AAAC	4	ZNF593	ENSG00000142684.9	protein_coding	0.0808081	0.0148844	5.42905	7.97692e-08	6.06246e-06
chr1	26369995	26370023	AATC	4	ZNF593	ENSG00000142684.9	protein_coding	-0.0674826	0.0161924	-4.16756	3.49017e-05	0.00265253
chr1	35231696	35231721	AAAAC	5	C1orf216	ENSG00000142686.8	protein_coding	0.198725	0.0294773	6.74161	3.4097e-11	1.73895e-09
chr1	35262533	35262577	AAAT	4	C1orf216	ENSG00000142686.8	protein_coding	-0.237205	0.0433549	-5.47125	8.21094e-08	4.18758e-06
chr1	35321590	35321612	AC	2	C1orf216	ENSG00000142686.8	protein_coding	0.150939	0.0282153	5.34955	1.21668e-07	6.20507e-06
chr1	35349965	35349977	AT	2	C1orf216	ENSG00000142686.8	protein_coding	-0.28587	0.0335781	-8.51359	1.14158e-16	5.82206e-15
chr1	35352387	35352425	AC	2	C1orf216	ENSG00000142686.8	protein_coding	-0.192208	0.028463	-6.75289	3.33079e-11	1.6987e-09
chr1	35373226	35373270	AT	2	C1orf216	ENSG00000142686.8	protein_coding	-0.175355	0.0262872	-6.67074	5.37776e-11	2.74266e-09
chr1	35410457	35410505	AAAT	4	C1orf216	ENSG00000142686.8	protein_coding	-0.198391	0.0298366	-6.64924	6.79489e-11	3.46539e-09
chr1	35425714	35425750	AC	2	C1orf216	ENSG00000142686.8	protein_coding	0.22554	0.0271575	8.3049	5.77639e-16	2.94596e-14
chr1	35432148	35432168	AT	2	C1orf216	ENSG00000142686.8	protein_coding	-0.221499	0.0265593	-8.33979	4.30573e-16	2.19592e-14
chr1	35452826	35452858	AAAC	4	C1orf216	ENSG00000142686.8	protein_coding	0.154205	0.0275574	5.59577	3.22485e-08	1.64467e-06
chr1	35510586	35510626	AAAT	4	C1orf216	ENSG00000142686.8	protein_coding	0.208509	0.0282494	7.38103	4.78201e-13	2.43882e-11
chr1	35553711	35553743	AAAG	4	C1orf216	ENSG00000142686.8	protein_coding	0.117246	0.0300321	3.90401	0.000104382	0.00532346
chr1	35557306	35557321	AGG	3	C1orf216	ENSG00000142686.8	protein_coding	0.311774	0.03366	9.26247	2.73723e-19	1.39598e-17
chr1	35566630	35566680	AC	2	C1orf216	ENSG00000142686.8	protein_coding	0.175283	0.0283305	6.18707	1.08454e-09	5.53116e-08
chr1	35589189	35589237	AC	2	C1orf216	ENSG00000142686.8	protein_coding	0.270249	0.0276652	9.76855	4.49091e-21	2.29036e-19
chr1	35598609	35598624	AAT	3	C1orf216	ENSG00000142686.8	protein_coding	0.402622	0.0291515	13.8114	2.68238e-38	1.36801e-36
chr1	35611839	35611859	AG	2	C1orf216	ENSG00000142686.8	protein_coding	-0.289465	0.0279627	-10.3518	2.40772e-23	1.22794e-21
chr1	35662128	35662156	AAAT	4	C1orf216	ENSG00000142686.8	protein_coding	-0.425202	0.0238705	-17.8129	3.09276e-58	1.57731e-56
chr1	35668899	35668919	AAAT	4	C1orf216	ENSG00000142686.8	protein_coding	0.122223	0.0293406	4.16565	3.51677e-05	0.00179355
chr1	35671242	35671294	AAGG	4	C1orf216	ENSG00000142686.8	protein_coding	-0.245258	0.03106	-7.89627	1.23212e-14	6.28384e-13
chr1	35671747	35671759	AGGG	4	C1orf216	ENSG00000142686.8	protein_coding	-0.133178	0.0255792	-5.20651	2.61849e-07	1.33543e-05
chr1	35690140	35690170	AAAAAG	6	C1orf216	ENSG00000142686.8	protein_coding	-0.10558	0.0282161	-3.74183	0.000199158	0.0101571
chr1	35701565	35701595	AG	2	C1orf216	ENSG00000142686.8	protein_coding	0.296212	0.0250206	11.8387	1.92628e-29	9.82405e-28
chr1	35728922	35728982	AC	2	C1orf216	ENSG00000142686.8	protein_coding	-0.285965	0.0293261	-9.75121	9.53401e-21	4.86234e-19
chr1	35788117	35788141	AAAAAG	6	C1orf216	ENSG00000142686.8	protein_coding	0.561247	0.0228252	24.5889	4.80343e-95	2.44975e-93	4.69271e-91	Yes
chr1	35807219	35807235	AG	2	C1orf216	ENSG00000142686.8	protein_coding	-0.426902	0.0263343	-16.2109	1.79361e-49	9.1474e-48
chr1	35846605	35846631	AT	2	C1orf216	ENSG00000142686.8	protein_coding	-0.0989988	0.0271788	-3.6425	0.000291448	0.0148639
chr1	35858443	35858487	AAAT	4	C1orf216	ENSG00000142686.8	protein_coding	-0.279385	0.0293009	-9.53501	2.90158e-20	1.4798e-18
chr1	35866936	35866978	AC	2	C1orf216	ENSG00000142686.8	protein_coding	-0.136855	0.029518	-4.63632	4.28824e-06	0.0002187
chr1	35967400	35967430	AAAAT	5	C1orf216	ENSG00000142686.8	protein_coding	0.41513	0.0257733	16.107	1.78937e-49	9.12581e-48
chr1	35995210	35995238	AT	2	C1orf216	ENSG00000142686.8	protein_coding	0.163096	0.0299565	5.44443	8.13839e-08	4.15058e-06
chr1	36159036	36159072	AAAT	4	C1orf216	ENSG00000142686.8	protein_coding	0.156579	0.0256959	6.09354	1.88021e-09	9.58909e-08
chr1	36192221	36192257	AAAT	4	C1orf216	ENSG00000142686.8	protein_coding	0.168108	0.0287108	5.85521	7.76909e-09	3.96223e-07
chr1	34969742	34969790	AAC	3	KIAA0319L	ENSG00000142687.18	protein_coding	0.0587425	0.0170198	3.45142	0.000595191	0.0398778
chr1	35231696	35231721	AAAAC	5	KIAA0319L	ENSG00000142687.18	protein_coding	0.0747729	0.0172908	4.32442	1.76458e-05	0.00118227
chr1	35262533	35262577	AAAT	4	KIAA0319L	ENSG00000142687.18	protein_coding	-0.0848793	0.0249051	-3.40811	0.000725509	0.0486091
chr1	35321590	35321612	AC	2	KIAA0319L	ENSG00000142687.18	protein_coding	0.0707933	0.0163507	4.32969	1.72478e-05	0.0011556
chr1	35349965	35349977	AT	2	KIAA0319L	ENSG00000142687.18	protein_coding	-0.0900793	0.0201427	-4.47207	9.12422e-06	0.000611323
chr1	35410457	35410505	AAAT	4	KIAA0319L	ENSG00000142687.18	protein_coding	-0.0900603	0.0175168	-5.14138	3.73053e-07	2.49946e-05
chr1	35432148	35432168	AT	2	KIAA0319L	ENSG00000142687.18	protein_coding	0.0569107	0.0159111	3.5768	0.000373145	0.0250007
chr1	35510586	35510626	AAAT	4	KIAA0319L	ENSG00000142687.18	protein_coding	0.08409	0.0166088	5.06298	5.37105e-07	3.5986e-05
chr1	35553711	35553743	AAAG	4	KIAA0319L	ENSG00000142687.18	protein_coding	0.0880339	0.0172003	5.11817	4.05623e-07	2.71768e-05
chr1	35557306	35557321	AGG	3	KIAA0319L	ENSG00000142687.18	protein_coding	0.108787	0.0201447	5.40028	9.28122e-08	6.21842e-06	2.28473e-05	Yes
chr1	35557306	35557321	AGG	3	KIAA0319L	ENSG00000142687.18	protein_coding	0.108787	0.0201447	5.40028	9.28122e-08	6.21842e-06	2.28473e-05	Yes
chr1	35583604	35583642	AC	2	KIAA0319L	ENSG00000142687.18	protein_coding	0.059841	0.0150605	3.97336	7.88344e-05	0.0052819
chr1	35995210	35995238	AT	2	KIAA0319L	ENSG00000142687.18	protein_coding	0.0684057	0.0180338	3.7932	0.000166805	0.0111759
chr1	36256189	36256237	AAT	3	EVA1B	ENSG00000142694.7	protein_coding	0.089832	0.0261324	3.43758	0.000630068	0.0396943
chr1	27258530	27258561	AAAAA	5	SYTL1	ENSG00000142765.18	protein_coding	0.0942645	0.0218452	4.31512	1.86596e-05	0.00141813
chr1	27269911	27269950	AAC	3	SYTL1	ENSG00000142765.18	protein_coding	-0.110449	0.0197608	-5.58931	3.33583e-08	2.53523e-06	9.70341e-06	Yes
chr1	21419504	21419542	AC	2	NBPF3	ENSG00000142794.19	protein_coding	0.294052	0.0312598	9.40671	9.34867e-20	7.10499e-18
chr1	21426586	21426632	AG	2	NBPF3	ENSG00000142794.19	protein_coding	0.316057	0.0297	10.6416	1.80356e-24	1.3707e-22
chr1	21432266	21432288	AC	2	NBPF3	ENSG00000142794.19	protein_coding	0.297067	0.0315306	9.42153	7.42729e-20	5.64474e-18
chr1	21433263	21433293	AC	2	NBPF3	ENSG00000142794.19	protein_coding	-0.362122	0.0293787	-12.326	1.48061e-31	1.12526e-29
chr1	21439490	21439513	AAAAAT	6	NBPF3	ENSG00000142794.19	protein_coding	0.224403	0.0487221	4.60576	5.30963e-06	0.000403532
chr1	21440113	21440137	AGGCGC	6	NBPF3	ENSG00000142794.19	protein_coding	0.748585	0.0197627	37.8786	6.96379e-168	5.29248e-166	6.08293e-163	Yes
chr1	21446447	21446495	AAGG	4	NBPF3	ENSG00000142794.19	protein_coding	-0.383853	0.0297887	-12.8859	1.28938e-33	9.79931e-32
chr1	21449459	21449483	AAAT	4	NBPF3	ENSG00000142794.19	protein_coding	0.343714	0.0308316	11.1481	1.55234e-26	1.17978e-24
chr1	21449921	21449953	AATC	4	NBPF3	ENSG00000142794.19	protein_coding	0.625713	0.0234468	26.6865	1.18593e-105	9.01305e-104
chr1	21457168	21457220	AC	2	NBPF3	ENSG00000142794.19	protein_coding	-0.178803	0.0312479	-5.72208	1.61811e-08	1.22976e-06
chr1	21481372	21481418	AG	2	NBPF3	ENSG00000142794.19	protein_coding	0.425102	0.0319032	13.3248	5.21675e-36	3.96473e-34
chr1	21496184	21496224	AC	2	NBPF3	ENSG00000142794.19	protein_coding	0.241054	0.0318257	7.5742	1.40874e-13	1.07064e-11
chr1	21515833	21515872	AAAC	4	NBPF3	ENSG00000142794.19	protein_coding	-0.178801	0.0346668	-5.15772	3.36185e-07	2.555e-05
chr1	21882401	21882443	AC	2	HSPG2	ENSG00000142798.20	protein_coding	0.0768132	0.0206402	3.72153	0.00021536	0.0183056	0.0379056	Yes
chr1	63351083	63351133	AC	2	ITGB3BP	ENSG00000142856.17	protein_coding	-0.0500431	0.0146413	-3.41795	0.000670526	0.0422431
chr1	63356932	63356976	AC	2	ITGB3BP	ENSG00000142856.17	protein_coding	-0.0782703	0.0151684	-5.16011	3.38181e-07	2.13054e-05
chr1	63415679	63415691	AT	2	ITGB3BP	ENSG00000142856.17	protein_coding	0.130176	0.0142521	9.13383	7.99493e-19	5.03681e-17	4.78286e-16	Yes
chr1	63437808	63437829	AATAT	5	ITGB3BP	ENSG00000142856.17	protein_coding	-0.108784	0.0147875	-7.35649	5.62304e-13	3.54252e-11
chr1	63444579	63444591	AT	2	ITGB3BP	ENSG00000142856.17	protein_coding	-0.113404	0.0146683	-7.73125	4.01614e-14	2.53017e-12
chr1	63468863	63468903	AAAT	4	ITGB3BP	ENSG00000142856.17	protein_coding	0.0998435	0.0145509	6.86167	1.58549e-11	9.9886e-10
chr1	63656572	63656608	AC	2	ITGB3BP	ENSG00000142856.17	protein_coding	0.0571718	0.0162324	3.52207	0.000457834	0.0288436
chr1	67331839	67331863	AAAT	4	SERBP1	ENSG00000142864.15	protein_coding	-0.044587	0.0114346	-3.89931	0.000106365	0.00733918	0.0166473	Yes
chr1	85473487	85473501	AC	2	BCL10	ENSG00000142867.14	protein_coding	-0.0550809	0.0159957	-3.44348	0.00061043	0.0494449
chr1	85767104	85767134	AAT	3	CCN1	ENSG00000142871.18	protein_coding	0.0836474	0.0192081	4.3548	1.54433e-05	0.00112736	0.00298678	Yes
chr1	84105543	84105591	AAAT	4	PRKACB	ENSG00000142875.19	protein_coding	-0.101471	0.0154955	-6.54842	1.16972e-10	6.90135e-09
chr1	84136491	84136519	AC	2	PRKACB	ENSG00000142875.19	protein_coding	0.113011	0.0154308	7.32372	7.05148e-13	4.16038e-11	2.53951e-10	Yes
chr1	84146139	84146149	AAAAC	5	PRKACB	ENSG00000142875.19	protein_coding	0.133737	0.0234587	5.70094	2.79761e-08	1.65059e-06
chr1	84199835	84199859	AAAT	4	PRKACB	ENSG00000142875.19	protein_coding	0.0843175	0.0158798	5.30973	1.50542e-07	8.882e-06
chr1	77137568	77137616	AAAAT	5	PIGK	ENSG00000142892.15	protein_coding	0.0494938	0.0145494	3.40179	0.000710447	0.0468895
chr1	77193246	77193284	AC	2	PIGK	ENSG00000142892.15	protein_coding	0.0586861	0.0150133	3.90895	0.000102379	0.00675699
chr1	77219720	77219752	AAAT	4	PIGK	ENSG00000142892.15	protein_coding	0.0591484	0.0143324	4.1269	4.14842e-05	0.00273796	0.00678464	Yes
chr1	32979335	32979413	AC	2	AZIN2	ENSG00000142920.17	protein_coding	-0.128025	0.0361861	-3.53795	0.000431698	0.0289238
chr1	33020189	33020229	AC	2	AZIN2	ENSG00000142920.17	protein_coding	-0.134831	0.0327444	-4.1177	4.31244e-05	0.00288933
chr1	33023402	33023435	AAC	3	AZIN2	ENSG00000142920.17	protein_coding	-0.165623	0.0339698	-4.8756	1.36277e-06	9.13059e-05
chr1	33104544	33104558	AT	2	AZIN2	ENSG00000142920.17	protein_coding	0.212362	0.032061	6.6237	7.27856e-11	4.87664e-09	2.48137e-08	Yes
chr1	33174946	33174988	AT	2	AZIN2	ENSG00000142920.17	protein_coding	0.134344	0.0322982	4.1595	3.6254e-05	0.00242902
chr1	33198695	33198707	AATC	4	AZIN2	ENSG00000142920.17	protein_coding	-0.15946	0.0421651	-3.78179	0.000180645	0.0121032
chr1	33217781	33217809	AC	2	AZIN2	ENSG00000142920.17	protein_coding	-0.113658	0.0327751	-3.46781	0.000558846	0.0374427
chr1	44751188	44751212	AAAT	4	RPS8	ENSG00000142937.12	protein_coding	0.0314328	0.00635475	4.94634	9.60221e-07	6.24143e-05
chr1	44765466	44765482	AAAG	4	RPS8	ENSG00000142937.12	protein_coding	0.0369265	0.00663473	5.56563	3.80085e-08	2.47056e-06	9.47256e-06	Yes
chr1	44782630	44782670	AAAT	4	RPS8	ENSG00000142937.12	protein_coding	0.026079	0.00753326	3.46185	0.000571691	0.0371599
chr1	44812787	44812839	AC	2	RPS8	ENSG00000142937.12	protein_coding	0.0240899	0.00655663	3.67413	0.000258233	0.0167851
chr1	44870177	44870209	AG	2	RPS8	ENSG00000142937.12	protein_coding	0.0321026	0.00685117	4.68571	3.39864e-06	0.000220912
chr1	44972233	44972290	AC	2	RPS8	ENSG00000142937.12	protein_coding	0.0290174	0.00660095	4.39595	1.29306e-05	0.000840488
chr1	45007127	45007175	AC	2	RPS8	ENSG00000142937.12	protein_coding	-0.029266	0.00649799	-4.50385	7.90292e-06	0.00051369
chr1	44744090	44744106	AAAC	4	KIF2C	ENSG00000142945.13	protein_coding	0.0754036	0.0172548	4.37	1.67532e-05	0.00113922
chr1	44751188	44751212	AAAT	4	KIF2C	ENSG00000142945.13	protein_coding	0.107007	0.0119421	8.96045	3.271e-18	2.22428e-16
chr1	44765466	44765482	AAAG	4	KIF2C	ENSG00000142945.13	protein_coding	0.117146	0.0124577	9.4035	8.53942e-20	5.80681e-18	5.92167e-17	Yes
chr1	44782630	44782670	AAAT	4	KIF2C	ENSG00000142945.13	protein_coding	0.105762	0.0142984	7.39673	4.33044e-13	2.9447e-11
chr1	44812787	44812839	AC	2	KIF2C	ENSG00000142945.13	protein_coding	0.0782091	0.0125247	6.24438	7.66482e-10	5.21208e-08
chr1	44870177	44870209	AG	2	KIF2C	ENSG00000142945.13	protein_coding	0.0737972	0.0133182	5.54106	4.3689e-08	2.97085e-06
chr1	44923657	44923669	AAAG	4	KIF2C	ENSG00000142945.13	protein_coding	-0.0822424	0.0178352	-4.61125	5.62532e-06	0.000382522
chr1	44972233	44972290	AC	2	KIF2C	ENSG00000142945.13	protein_coding	0.0603073	0.0129718	4.64911	4.05792e-06	0.000275939
chr1	44987006	44987027	AAC	3	KIF2C	ENSG00000142945.13	protein_coding	0.0678516	0.0127261	5.33169	1.33909e-07	9.10585e-06
chr1	45046635	45046663	AC	2	KIF2C	ENSG00000142945.13	protein_coding	-0.0709275	0.0138483	-5.12176	3.98098e-07	2.70707e-05
chr1	43332939	43332979	AAAT	4	PTPRF	ENSG00000142949.17	protein_coding	-0.0609166	0.017817	-3.41902	0.000667447	0.0487236
chr1	43512150	43512169	AG	2	PTPRF	ENSG00000142949.17	protein_coding	0.077709	0.0176044	4.41418	1.18515e-05	0.000865156
chr1	43555317	43555329	AC	2	PTPRF	ENSG00000142949.17	protein_coding	-0.0738555	0.018615	-3.96754	8.05481e-05	0.00588001
chr1	43559590	43559602	AC	2	PTPRF	ENSG00000142949.17	protein_coding	0.0988921	0.0246959	4.0044	7.6212e-05	0.00556347
chr1	43638931	43638951	AT	2	PTPRF	ENSG00000142949.17	protein_coding	-0.0890694	0.0188089	-4.73548	2.67889e-06	0.000195559	0.000582563	Yes
chr1	43647352	43647388	AGAT	4	PTPRF	ENSG00000142949.17	protein_coding	0.0802531	0.0195632	4.10226	4.63477e-05	0.00338338
chr1	43685765	43685783	AAC	3	PTPRF	ENSG00000142949.17	protein_coding	-0.0657212	0.0175744	-3.73961	0.000200392	0.0146286
chr1	46640636	46640660	AAAC	4	MOB3C	ENSG00000142961.15	protein_coding	-0.0907068	0.0245968	-3.68774	0.000244927	0.0115116
chr1	46647496	46647525	AC	2	MOB3C	ENSG00000142961.15	protein_coding	0.124696	0.0220521	5.65461	2.32819e-08	1.09425e-06	4.37677e-06	Yes
chr1	46725544	46725584	AC	2	MOB3C	ENSG00000142961.15	protein_coding	0.0824977	0.0248768	3.31624	0.000962915	0.045257
chr1	93234784	93234799	AAAAC	5	MTF2	ENSG00000143033.18	protein_coding	-0.0709374	0.0194424	-3.6486	0.000285439	0.0171264	0.0357398	Yes
chr1	93297368	93297408	AC	2	MTF2	ENSG00000143033.18	protein_coding	-0.0627511	0.0182023	-3.44743	0.000602216	0.036133
chr1	116673554	116673569	AAAAG	5	IGSF3	ENSG00000143061.18	protein_coding	-0.19058	0.0336108	-5.6702	2.88716e-08	1.3281e-06	5.24872e-06	Yes
chr1	112425957	112426005	AC	2	CTTNBP2NL	ENSG00000143079.15	protein_coding	0.160101	0.0256776	6.23507	8.55498e-10	5.47519e-08
chr1	112430168	112430223	AAAAG	5	CTTNBP2NL	ENSG00000143079.15	protein_coding	0.203119	0.0282929	7.17916	2.55331e-12	1.63412e-10	9.50836e-10	Yes
chr1	112465446	112465468	AC	2	CTTNBP2NL	ENSG00000143079.15	protein_coding	-0.158665	0.0256061	-6.19637	1.03109e-09	6.59896e-08
chr1	112474065	112474103	AAAAAA	6	CTTNBP2NL	ENSG00000143079.15	protein_coding	0.118723	0.0230565	5.14924	3.47376e-07	2.2232e-05
chr1	110038072	110038114	AT	2	STRIP1	ENSG00000143093.15	protein_coding	0.0592309	0.0159883	3.70464	0.00023379	0.0112219
chr1	110091318	110091342	AC	2	STRIP1	ENSG00000143093.15	protein_coding	-0.0739818	0.0159578	-4.63608	4.28219e-06	0.000205545	0.000610356	Yes
chr1	110776727	110776742	AAAGG	5	CD53	ENSG00000143119.14	protein_coding	0.0531648	0.0150617	3.52981	0.000444949	0.0249171
chr1	110852118	110852152	AC	2	CD53	ENSG00000143119.14	protein_coding	-0.0580969	0.0147682	-3.93392	9.25224e-05	0.00518125
chr1	110887059	110887079	AAAAT	5	CD53	ENSG00000143119.14	protein_coding	-0.128293	0.0136639	-9.38916	9.85734e-20	5.52011e-18	5.63813e-17	Yes
chr1	110889556	110889588	AAAT	4	CD53	ENSG00000143119.14	protein_coding	0.110824	0.0134756	8.22404	1.05401e-15	5.90247e-14
chr1	110915491	110915519	AAAT	4	CD53	ENSG00000143119.14	protein_coding	0.0828502	0.0154615	5.35848	1.16212e-07	6.50786e-06
chr1	110962062	110962096	AC	2	CD53	ENSG00000143119.14	protein_coding	0.0847709	0.0139908	6.05905	2.31891e-09	1.29859e-07
chr1	110965334	110965350	AAAG	4	CD53	ENSG00000143119.14	protein_coding	0.0614395	0.0145843	4.21271	2.87365e-05	0.00160924
chr1	110966433	110966475	AC	2	CD53	ENSG00000143119.14	protein_coding	-0.13076	0.0174296	-7.50218	4.3645e-13	2.44412e-11
chr1	145909414	145909426	AAT	3	ITGA10	ENSG00000143127.13	protein_coding	-0.130282	0.0327551	-3.97747	7.76069e-05	0.00318188	0.00779767	Yes
chr1	168158899	168158924	AAAAT	5	GPR161	ENSG00000143147.15	protein_coding	-0.103604	0.0303956	-3.40852	0.000694352	0.0423554
chr1	165806233	165806259	AC	2	ALDH9A1	ENSG00000143149.12	protein_coding	-0.0735871	0.0213613	-3.44489	0.000607763	0.0474055
chr1	165816866	165816886	AAAC	4	ALDH9A1	ENSG00000143149.12	protein_coding	0.0764707	0.0204807	3.7338	0.00020487	0.0159799	0.0336021	Yes
chr1	168813714	168813738	AATT	4	ATP1B1	ENSG00000143153.13	protein_coding	-0.0972362	0.025148	-3.86656	0.000121375	0.00910314
chr1	168953020	168953066	AC	2	ATP1B1	ENSG00000143153.13	protein_coding	-0.0936592	0.0191229	-4.89776	1.24028e-06	9.30208e-05
chr1	168976715	168976739	AAAC	4	ATP1B1	ENSG00000143153.13	protein_coding	0.0915433	0.0200665	4.56199	6.04651e-06	0.000453488
chr1	169020857	169020909	AAAT	4	ATP1B1	ENSG00000143153.13	protein_coding	0.141971	0.0247644	5.73287	1.82408e-08	1.36806e-06	5.39792e-06	Yes
chr1	169055658	169055700	AG	2	ATP1B1	ENSG00000143153.13	protein_coding	0.0912007	0.0200834	4.54111	6.84872e-06	0.000513654
chr1	169068423	169068451	AAAC	4	ATP1B1	ENSG00000143153.13	protein_coding	-0.0832128	0.0190912	-4.3587	1.51717e-05	0.00113788
chr1	169107885	169107912	ATC	3	ATP1B1	ENSG00000143153.13	protein_coding	-0.0650126	0.0181791	-3.57623	0.000374023	0.0280517
chr1	168089194	168089218	AATG	4	TIPRL	ENSG00000143155.13	protein_coding	0.0572047	0.0147292	3.88375	0.000113181	0.0058854
chr1	168158899	168158924	AAAAT	5	TIPRL	ENSG00000143155.13	protein_coding	0.0631655	0.0139621	4.52405	7.23765e-06	0.000376358
chr1	168169560	168169618	AT	2	TIPRL	ENSG00000143155.13	protein_coding	-0.0731491	0.0162829	-4.4924	8.87946e-06	0.000461732
chr1	168201616	168201640	AC	2	TIPRL	ENSG00000143155.13	protein_coding	-0.129736	0.0146623	-8.8483	8.04161e-18	4.18164e-16	3.72912e-15	Yes
chr1	168201616	168201640	AC	2	TIPRL	ENSG00000143155.13	protein_coding	-0.129736	0.0146623	-8.8483	8.04161e-18	4.18164e-16	3.72912e-15	Yes
chr1	168201771	168201807	AC	2	TIPRL	ENSG00000143155.13	protein_coding	-0.0875195	0.0136569	-6.40843	2.92698e-10	1.52203e-08
chr1	169152232	169152244	AAT	3	NME7	ENSG00000143156.14	protein_coding	0.245274	0.0232038	10.5704	3.1117e-24	2.55159e-22
chr1	169165299	169165327	AAAT	4	NME7	ENSG00000143156.14	protein_coding	-0.157831	0.0237858	-6.63551	6.75985e-11	5.54308e-09
chr1	169181365	169181415	AC	2	NME7	ENSG00000143156.14	protein_coding	-0.253121	0.0253195	-9.99706	5.60069e-22	4.59257e-20
chr1	169190378	169190392	AT	2	NME7	ENSG00000143156.14	protein_coding	-0.266888	0.023345	-11.4324	9.74603e-28	7.99175e-26
chr1	169197408	169197422	AC	2	NME7	ENSG00000143156.14	protein_coding	-0.268126	0.0232645	-11.5251	4.02042e-28	3.29674e-26
chr1	169210592	169210610	AC	2	NME7	ENSG00000143156.14	protein_coding	0.275018	0.0215694	12.7504	1.94336e-33	1.59355e-31	3.4443e-30	Yes
chr1	169223775	169223808	AG	2	NME7	ENSG00000143156.14	protein_coding	-0.1924	0.0223469	-8.6097	5.31619e-17	4.35928e-15
chr1	169228042	169228072	AC	2	NME7	ENSG00000143156.14	protein_coding	-0.181411	0.0244956	-7.40585	4.02486e-13	3.30038e-11
chr1	169233926	169233949	AAAG	4	NME7	ENSG00000143156.14	protein_coding	-0.13945	0.0221847	-6.28587	5.92089e-10	4.85513e-08
chr1	169238478	169238516	AC	2	NME7	ENSG00000143156.14	protein_coding	0.185346	0.0225255	8.22827	1.05375e-15	8.64074e-14
chr1	169285554	169285574	AAAC	4	NME7	ENSG00000143156.14	protein_coding	0.115681	0.0294047	3.9341	9.23546e-05	0.00757308
chr1	169291647	169291671	AAT	3	NME7	ENSG00000143156.14	protein_coding	-0.173397	0.025502	-6.79934	2.36149e-11	1.93642e-09
chr1	169319019	169319079	AAAATT	6	NME7	ENSG00000143156.14	protein_coding	-0.115905	0.0272226	-4.25768	2.43401e-05	0.00199588
chr1	169322672	169322694	AT	2	NME7	ENSG00000143156.14	protein_coding	0.166623	0.0224917	7.40821	3.93987e-13	3.23069e-11
chr1	169375394	169375432	AT	2	NME7	ENSG00000143156.14	protein_coding	-0.14815	0.0254861	-5.81297	1.08638e-08	8.90828e-07
chr1	169390203	169390212	AAT	3	NME7	ENSG00000143156.14	protein_coding	-0.0823165	0.0229647	-3.58448	0.000362534	0.0297278
chr1	169423013	169423079	AT	2	NME7	ENSG00000143156.14	protein_coding	0.177534	0.0293268	6.05365	3.21863e-09	2.63927e-07
chr1	169423428	169423448	AAAAG	5	NME7	ENSG00000143156.14	protein_coding	-0.241031	0.0227727	-10.5842	2.72768e-24	2.2367e-22
chr1	169471676	169471700	AC	2	NME7	ENSG00000143156.14	protein_coding	0.172456	0.0276412	6.23911	8.44709e-10	6.92661e-08
chr1	166751166	166751215	AC	2	POGK	ENSG00000143157.12	protein_coding	0.0560971	0.013902	4.03518	6.11031e-05	0.00366618
chr1	166810488	166810518	AAAAT	5	POGK	ENSG00000143157.12	protein_coding	0.0527719	0.0129769	4.06659	5.34585e-05	0.00320751
[truncated: 53,285 more rows]
