# Supplementary material for: Short tandem repeats in populations of the Qinghai-Tibet Plateau and adjacent regions provide insights into high-altitude adaptation
Source: Sci Adv. 2025 Oct 17;11(42):eadx1590. doi: 10.1126/sciadv.adx1590 (PMC12533570; doi:10.1126/sciadv.adx1590)
Supplement: Supplementary file 2 — Data S1 to S9 [file sciadv.adx1590_data_s1_to_s9.zip › adx1590_data_s6.xlsx]

## Sheet: Data_S6_hSTR
Data S6. Summary data for STR dosage and high-altitude environment association analysis.
Chromosome	Start	End	Motif	Period	Rst(TIB-HAN)	Rst(YI-HAN)	Rst(TUJ-HAN)	CPM	Fisher's P	Adjusted Fisher's P	Genic region	Gene Symbol
chr1	100011684	100011736	AAAT	4	0.0106517			-0.355279	3.69904e-08	6.68811e-07	Non-CDS	SLC35A3
chr1	101103469	101103519	AT	2				0.306375	7.29634e-06	7.15775e-05	Intergenic
chr1	101370796	101370816	AT	2	0.0373559			-0.33646	1.20007e-06	1.45484e-05	Intergenic
chr1	101371991	101372003	AC	2	0.072861	0.0216446	0.00940305	0.406266	1.13428e-10	3.72875e-09	Intergenic
chr1	101372020	101372051	AT	2	0.0648543			0.421415	4.08646e-12	1.84469e-10	Intergenic
chr1	101714789	101714811	AC	2	0.0606484	0.00784591		-0.468992	1.17023e-14	8.81002e-13	Intergenic
chr1	101749746	101749782	AC	2	0.0781155	0.0169972		0.319827	2.23875e-07	3.31232e-06	Intergenic
chr1	10190516	10190561	AAC	3				0.537769	3.46078e-14	2.37868e-12	Intergenic
chr1	10199370	10199382	AAC	3	0.114397		0.00756565	0.455289	4.08081e-14	2.76283e-12	Intergenic
chr1	102136798	102136827	AC	2	0.0598767			-0.32593	1.38562e-07	2.16548e-06	Intergenic
chr1	10215139	10215173	AT	2				-0.413127	3.47319e-07	4.8657e-06	Non-CDS	KIF1B
chr1	102180316	102180336	AATT	4	0.0527728			0.370771	5.65893e-09	1.2497e-07	Intergenic
chr1	10220372	10220442	AGAT	4	0.0577431		0.00824935	0.52214	1.86568e-16	2.00878e-14	Non-CDS	KIF1B
chr1	10226973	10226989	AAAC	4	0.110714		0.00925458	0.433883	5.07228e-13	2.77009e-11	Non-CDS	KIF1B
chr1	10248191	10248215	AAC	3	0.0802314		0.00680731	-0.424142	3.21301e-12	1.48375e-10	Non-CDS	KIF1B
chr1	102734992	102735026	AC	2	0.0196368			0.319809	4.19154e-07	5.74541e-06	Intergenic
chr1	102987254	102987278	AT	2	0.0500795			-0.383242	1.37056e-09	3.49712e-08	Non-CDS	COL11A1
chr1	10300238	10300268	AAT	3	0.0703053		0.0189322	0.313558	1.47139e-06	1.74159e-05	Non-CDS	KIF1B
chr1	103083220	103083278	AC	2	0.0155231	0.0409883		-0.380413	1.307e-07	2.05763e-06	Non-CDS	COL11A1
chr1	10320716	10320742	AAAT	4	0.112249			0.450954	3.43369e-14	2.36206e-12	Non-CDS	KIF1B
chr1	10356899	10356931	AAAT	4	0.108192			-0.411626	9.95313e-12	4.15056e-10	Non-CDS	KIF1B
chr1	103605766	103605798	AAAT	4	0.0366809	0.00695296	0.00680614	0.443843	8.43517e-13	4.41828e-11	Intergenic
chr1	103674099	103674117	AT	2	0.0283222		0.0358493	0.381986	2.43769e-07	3.57254e-06	Intergenic
chr1	103726361	103726385	AAC	3	0.0337836	0.0516168	0.0550181	-0.402943	1.56531e-09	3.94883e-08	Intergenic
chr1	10376835	10376873	AC	2	0.0709886	0.0142639		-0.504073	3.15084e-17	4.00477e-15	Non-CDS	KIF1B
chr1	103894090	103894112	AT	2	0.0660692			-0.378142	5.99034e-09	1.31521e-07	Intergenic
chr1	104237733	104237763	AC	2	0.0348509			0.332047	7.14314e-07	9.20124e-06	Intergenic
chr1	104245427	104245471	AT	2				0.361118	9.44447e-06	8.98493e-05	Intergenic
chr1	104268497	104268509	AATT	4	0.0655254			-0.333433	3.14039e-07	4.45918e-06	Intergenic
chr1	104277449	104277503	AC	2	0.00770893			-0.310096	1.28478e-05	0.000117878	Intergenic
chr1	104297465	104297507	AT	2				-0.439475	1.26389e-08	2.56482e-07	Intergenic
chr1	10436333	10436361	AC	2	0.0838692			0.434187	4.00668e-12	1.81321e-10	Non-CDS	CENPS-CORT
chr1	10436333	10436361	AC	2	0.0838692			0.434187	4.00668e-12	1.81321e-10	Non-CDS	CENPS
chr1	104446210	104446246	AG	2	0.0637483	0.0184636		0.479481	2.80745e-14	1.96364e-12	Intergenic
chr1	104483819	104483845	AT	2	0.0617444	0.016867		-0.533625	1.71824e-17	2.2932e-15	Intergenic
chr1	104499465	104499483	AC	2				0.330689	4.25101e-07	5.81761e-06	Intergenic
chr1	104507831	104507869	AG	2	0.0119723		0.00993251	0.324727	1.11815e-05	0.000104349	Intergenic
chr1	104576201	104576219	AG	2	0.0817064	0.0153018		-0.398144	1.58114e-11	6.30791e-10	Intergenic
chr1	104591114	104591142	AC	2	0.0666524	0.0184763		-0.302631	1.7126e-06	1.99173e-05	Intergenic
chr1	104612704	104612732	AT	2			0.00801061	-0.398554	4.37297e-10	1.25121e-08	Intergenic
chr1	104883560	104883624	AC	2	0.0722574	0.0219295	0.00647248	0.308751	9.8194e-05	0.000699592	Intergenic
chr1	10498281	10498316	AAAAC	5	0.0477187		0.00863135	-0.337144	4.44924e-07	6.05628e-06	Non-CDS	PEX14
chr1	105081419	105081443	AAAT	4	0.0541822	0.0155185		-0.356411	5.03589e-09	1.12586e-07	Intergenic
chr1	105150363	105150421	AC	2				-0.354685	1.07472e-07	1.73097e-06	Intergenic
chr1	105179237	105179258	AAT	3	0.0152622	0.0135033		0.386086	4.04592e-10	1.16853e-08	Intergenic
chr1	105180161	105180177	AAAT	4	0.0257934	0.0133483		0.381559	5.72911e-10	1.5982e-08	Intergenic
chr1	105246675	105246719	AT	2	0.0992662	0.0173678		0.402443	2.00349e-10	6.20733e-09	Intergenic
chr1	10524678	10524706	AATC	4	0.0483623	0.010994		0.330221	5.96183e-07	7.83719e-06	Non-CDS	PEX14
chr1	105504469	105504511	AAT	3	0.0128243			0.318718	1.72105e-06	1.99956e-05	Intergenic
chr1	105529714	105529738	AT	2	0.0387029	0.00821766		-0.324618	4.88596e-07	6.57755e-06	Intergenic
chr1	105531446	105531490	AC	2	0.0237837	0.00785749		-0.306641	7.28693e-06	7.15025e-05	Intergenic
chr1	105537090	105537102	AT	2	0.0326285			-0.522526	3.67035e-15	3.08754e-13	Intergenic
chr1	105863596	105863640	AC	2				0.366522	3.6568e-08	6.61984e-07	Intergenic
chr1	106031600	106031640	AC	2	0.0895968	0.0338668	0.0263929	0.47397	1.56752e-15	1.42389e-13	Intergenic
chr1	106090479	106090493	AC	2	0.0150438	0.0149398		-0.302149	8.69202e-06	8.34477e-05	Intergenic
chr1	106270780	106270826	AC	2				-0.494655	3.26186e-11	1.2113e-09	Intergenic
chr1	106400834	106400852	AT	2	0.0341324		0.0118804	-0.43262	5.74604e-13	3.10366e-11	Intergenic
chr1	106410388	106410403	AAAAC	5				-0.660612	5.04084e-22	1.45407e-19	Intergenic
chr1	106445542	106445588	AC	2	0.0368968	0.030721		0.47505	6.11102e-15	4.89272e-13	Intergenic
chr1	106533134	106533179	AAT	3	0.0522861	0.0440231	0.00791713	0.448212	1.18635e-13	7.34424e-12	Intergenic
chr1	106585246	106585283	AC	2	0.00620662			0.437717	2.5435e-12	1.20117e-10	Intergenic
chr1	106720243	106720287	AAAT	4	0.0321644		0.00857243	0.302678	1.1572e-05	0.000107537	Intergenic
chr1	106827072	106827097	AC	2	0.0267723			-0.52499	1.46101e-18	2.41557e-16	Intergenic
chr1	106846101	106846145	AGAT	4	0.0194718	0.0297748		-0.441311	1.8631e-13	1.11437e-11	Intergenic
chr1	106934520	106934536	AGAT	4	0.0197102			-0.314844	3.02951e-06	3.30099e-05	Intergenic
chr1	106944200	106944221	ATC	3	0.0352833			-0.42575	1.17719e-11	4.82047e-10	Intergenic
chr1	106961240	106961264	AAAG	4	0.0365904			-0.362533	7.65991e-09	1.63392e-07	Intergenic
chr1	107019933	107019985	AT	2	0.0198679		0.017127	0.393374	3.8905e-08	6.98306e-07	Intergenic
chr1	107025321	107025345	AAAC	4	0.0268994			-0.31686	2.17513e-07	3.22641e-06	Intergenic
chr1	107127468	107127508	AAAT	4				-0.330428	1.35405e-07	2.12144e-06	Intergenic
chr1	107249160	107249184	AAT	3	0.022334			-0.344548	3.62669e-08	6.5715e-07	Non-CDS	NTNG1
chr1	107280035	107280069	AC	2	0.0867809		0.00838699	-0.338717	3.20854e-07	4.54662e-06	Non-CDS	NTNG1
chr1	10730104	10730124	AAAT	4	0.0375355			-0.385097	5.00203e-10	1.4138e-08	Non-CDS	CASZ1
chr1	107592057	107592079	AC	2	0.0108983			-0.3101	3.15016e-06	3.41507e-05	Non-CDS	VAV3
chr1	107612129	107612157	AT	2		0.00769555		-0.31405	1.80947e-06	2.08931e-05	Non-CDS	VAV3
chr1	107757144	107757188	AC	2	0.0400063	0.00689297		0.360014	3.11917e-08	5.73722e-07	Non-CDS	VAV3
chr1	107796805	107796819	AT	2	0.0278611			0.428042	1.81494e-11	7.15641e-10	Non-CDS	VAV3
chr1	107804767	107804779	AAAC	4	0.0477046	0.00911179		0.431835	1.86116e-08	3.61283e-07	Non-CDS	VAV3
chr1	107813968	107814016	AC	2	0.0241538			0.347592	9.0362e-08	1.48495e-06	Non-CDS	VAV3
chr1	107822658	107822709	AAAT	4	0.024449			-0.315272	1.69408e-06	1.97244e-05	Non-CDS	VAV3
chr1	107884406	107884451	AAT	3	0.0364718			0.303952	2.96377e-06	3.23564e-05	Non-CDS	VAV3
chr1	108018700	108018726	AC	2		0.00701313	0.0109462	-0.411129	1.5651e-10	4.97221e-09	Intergenic
chr1	108064401	108064413	AATT	4				-0.333944	4.42183e-07	6.02653e-06	Intergenic
chr1	10863309	10863335	AC	2	0.017609		0.00720923	0.421166	3.09134e-12	1.43367e-10	Intergenic
chr1	10875602	10875622	AAAC	4	0.0443863	0.0388547		-0.369528	3.43802e-09	7.97109e-08	Intergenic
chr1	108775921	108775953	AC	2	0.0346643			-0.366017	6.54855e-09	1.42355e-07	Non-CDS	STXBP3
chr1	108828088	108828120	AAAC	4	0.0847038			-0.320555	9.99157e-08	1.61986e-06	Non-CDS	AKD1
chr1	109293741	109293765	AAAT	4	0.0495329	0.0428		-0.402314	3.55648e-10	1.03953e-08	Non-CDS	MYBPHL
chr1	109501050	109501084	AC	2	0.0436726	0.0222361		-0.314141	4.07686e-06	4.28687e-05	Non-CDS	CYB561D1
chr1	109581892	109581917	AAAAC	5	0.0864639	0.0207189		-0.331819	4.02369e-08	7.18803e-07	Non-CDS	GI3
chr1	10972421	10972467	AC	2	0.0273929			-0.321252	1.12418e-06	1.37225e-05	Non-CDS	C1orf127
chr1	109949214	109949232	AAT	3	0.0212329	0.00628385	0.00628385	0.379752	1.60451e-09	4.03304e-08	Intergenic
chr1	109973678	109973714	AC	2	0.0128067		0.00718729	0.418081	2.23227e-11	8.61608e-10	Intergenic
chr1	110122776	110122816	AG	2	0.0826559			0.376331	1.81644e-09	4.50208e-08	Intergenic
chr1	110220469	110220489	AGGG	4	0.0732655	0.0263789		0.400634	1.23286e-10	4.02435e-09	Non-CDS	KCNC4
chr1	110278156	110278200	AAGG	4	0.0078148			-0.363068	3.34091e-08	6.11398e-07	Non-CDS	KCNC4
chr1	111556902	111556927	AT	2	0.0271898		0.0115207	0.319302	3.58925e-07	5.00833e-06	Non-CDS	TMIGD3
chr1	111556902	111556927	AT	2	0.0271898		0.0115207	0.319302	3.58925e-07	5.00833e-06	Non-CDS	RAP1A
chr1	111638426	111638442	AAAG	4	0.0273067			0.333377	1.55144e-07	2.39359e-06	Non-CDS	RAP1A
chr1	112391991	112392019	AAAT	4	0.0465473			-0.316186	4.04514e-07	5.56591e-06	Intergenic
chr1	112430168	112430223	AAAAG	5			0.0343198	-0.323534	5.56494e-05	0.000426263	Non-CDS	CTTNBP2NL
chr1	112465446	112465468	AC	2	0.0391551			0.305789	2.75152e-05	0.000230223	Intergenic
chr1	112768558	112768592	AC	2	0.0826726	0.0338543		-0.451262	4.66134e-13	2.56547e-11	Intergenic
chr1	113143868	113143932	AAAT	4	0.0105758			-0.326317	1.41907e-06	1.68579e-05	Intergenic
chr1	11370494	11370529	AAAT	4	0.0533528	0.0200423		0.391006	1.53833e-10	4.90247e-09	Intergenic
chr1	114359261	114359321	AATAT	5	0.0752299			0.467412	2.04652e-12	9.86222e-11	Intergenic
chr1	114576432	114576459	AAT	3	0.0170324			0.322423	1.898e-06	2.18022e-05	Non-CDS	BCAS2
chr1	114623721	114623729	AAAC	4	0.0170324			-0.337212	4.05547e-07	5.57863e-06	Non-CDS	DENND2C
chr1	114811745	114811785	AC	2	0.00964326		0.0309374	0.335438	3.37781e-07	4.75131e-06	Intergenic
chr1	114881057	114881095	AC	2	0.0268662			-0.303724	5.10347e-06	5.23805e-05	Non-CDS	SYCP1
chr1	115048271	115048347	AT	2	0.0371742	0.00923675	0.0252544	0.411653	6.24877e-11	2.1797e-09	Non-CDS	TSPAN2
chr1	115055398	115055414	AC	2		0.0116105		0.460079	9.94108e-10	2.61998e-08	Non-CDS	TSPAN2
chr1	115137121	115137163	AC	2	0.0437457			0.388025	1.5962e-10	5.06407e-09	Intergenic
chr1	115173188	115173203	AGG	3	0.0300858			-0.330999	7.57654e-08	1.26814e-06	Intergenic
chr1	115203443	115203468	AAAAC	5	0.0558966			0.465724	1.01604e-14	7.74239e-13	Intergenic
chr1	115209370	115209382	AAAC	4	0.0618069			0.416654	8.80601e-12	3.71538e-10	Intergenic
chr1	115561432	115561452	AAAG	4	0.029812		0.00631468	0.353254	5.51341e-08	9.54739e-07	Intergenic
chr1	115564394	115564421	CCG	3	0.0272978			-0.393108	4.60208e-11	1.65388e-09	Intergenic
chr1	115566516	115566536	AT	2	0.0194966			0.411824	7.51977e-12	3.211e-10	Intergenic
chr1	115600344	115600376	AAAC	4	0.0240349			0.37267	6.98524e-10	1.91125e-08	Intergenic
chr1	115608250	115608300	AC	2	0.0213561			-0.334504	1.50712e-07	2.33406e-06	Intergenic
chr1	115641291	115641327	AC	2		0.00905073		0.312174	4.25643e-06	4.45697e-05	Intergenic
chr1	115867264	115867288	AG	2	0.0259422			0.356843	1.47954e-08	2.94767e-07	Intergenic
chr1	116117153	116117197	AT	2	0.0475532			-0.346283	1.41537e-07	2.20689e-06	Non-CDS	MAB21L3
chr1	116151264	116151316	AC	2	0.0950934	0.022627	0.00840131	-0.392401	1.12761e-09	2.93381e-08	Intergenic
chr1	11695612	11695630	AT	2	0.061193			-0.347736	1.6187e-06	1.89621e-05	Non-CDS	DRAXIN
chr1	117089261	117089277	AT	2	0.0773862		0.0214041	0.522279	9.98525e-19	1.68867e-16	Non-CDS	TTF2
chr1	117205158	117205178	AG	2	0.0495982	0.00652804	0.0103479	-0.445711	1.04499e-12	5.36136e-11	Non-CDS	VTCN1
chr1	117210213	117210243	AGC	3	0.0424646			0.440464	1.09895e-12	5.6117e-11	Non-CDS	VTCN1
chr1	11753268	11753293	AAAAC	5	0.0576261	0.0189219	0.0120466	-0.340719	6.03079e-08	1.03519e-06	Non-CDS	AGTRAP
chr1	117627845	117627876	AC	2	0.0149611			-0.322465	6.54017e-07	8.50807e-06	Non-CDS	TENT5C
chr1	117632804	117632816	AG	2	0.0144222		0.0177523	-0.385129	4.4755e-10	1.27785e-08	Intergenic
chr1	118009249	118009289	AC	2	0.0104299			0.338958	1.65605e-07	2.53765e-06	Non-CDS	SPAG17
chr1	118111554	118111592	AC	2	0.0379823		0.0265409	0.375866	3.913e-09	8.96123e-08	Non-CDS	SPAG17
chr1	118196988	118197000	AT	2	0.0359398		0.00843491	-0.335207	1.48276e-07	2.29962e-06	Intergenic
chr1	118221505	118221547	AC	2	0.0378529	0.0087762		-0.305091	3.65773e-06	3.90009e-05	Intergenic
chr1	118361546	118361569	AC	2	0.0381892			0.359167	3.65834e-08	6.62116e-07	Intergenic
chr1	118404178	118404218	AAAT	4	0.0227316			-0.368559	1.16469e-06	1.41648e-05	Intergenic
chr1	118451417	118451449	AAAC	4	0.0460467		0.0203891	0.531419	1.78102e-19	3.40888e-17	Intergenic
chr1	118474478	118474498	AC	2	0.0905478	0.0198139	0.00975694	0.668353	2.9771e-30	3.16565e-27	Intergenic
chr1	118497541	118497557	AT	2	0.0806549			0.642341	2.99764e-29	2.83539e-26	Intergenic
chr1	118522734	118522755	AAC	3	0.0117457		0.00906643	-0.362367	8.53951e-10	2.28767e-08	Intergenic
chr1	118586584	118586618	AC	2	0.00805117	0.0182545		0.349554	2.8804e-07	4.13955e-06	Intergenic
chr1	118694074	118694110	AC	2	0.0269292	0.00680489	0.0171314	0.490381	5.01375e-17	6.08875e-15	Intergenic
chr1	118703351	118703367	AT	2	0.00891853	0.0152974	0.0141051	0.370183	4.17566e-10	1.20152e-08	Intergenic
chr1	118719910	118719958	AC	2	0.0151035	0.0120061		0.315958	2.46458e-07	3.60708e-06	Intergenic
chr1	118741044	118741088	AT	2	0.0396638		0.00902769	0.355225	6.84713e-09	1.47956e-07	Intergenic
chr1	118782479	118782511	AC	2	0.0382483		0.0220702	0.611329	4.62433e-23	1.61099e-20	Intergenic
chr1	118826299	118826339	AAAT	4	0.0895782			-0.426583	1.85091e-12	9.00494e-11	Intergenic
chr1	119068814	119068877	AC	2	0.0412466	0.00993759		-0.433966	4.89792e-13	2.68388e-11	Non-CDS	WARS2
chr1	119075155	119075174	AT	2	0.0267597			-0.400477	3.84375e-11	1.40312e-09	Non-CDS	WARS2
chr1	119078948	119078964	AC	2	0.0472232	0.00769312	0.00898858	0.413961	2.37723e-12	1.1292e-10	Non-CDS	WARS2
chr1	119216955	119216987	AC	2				0.365652	8.58583e-09	1.81124e-07	Intergenic
chr1	119247098	119247120	AT	2	0.00803949			0.389634	8.52196e-11	2.87523e-09	Intergenic
chr1	119303395	119303431	AC	2	0.0120482		0.0113626	0.345452	1.59802e-06	1.87469e-05	Intergenic
chr1	119307354	119307400	AC	2	0.0148777			-0.375155	7.29596e-08	1.22698e-06	Intergenic
chr1	119408886	119408898	AAAG	4	0.0588753	0.0307688	0.00651916	0.337694	8.38483e-08	1.39083e-06	Intergenic
chr1	119418618	119418668	AAT	3	0.0824968	0.0112878		-0.449541	3.20704e-13	1.82049e-11	Non-CDS	HSD3B2
chr1	119646323	119646365	AC	2	0.0575915	0.0100844		-0.439376	6.36865e-12	2.76003e-10	Non-CDS	ZNF697
chr1	119836944	119836960	AAAT	4	0.0402137			-0.495388	6.00944e-17	7.15721e-15	Intergenic
chr1	11988085	11988109	AC	2	0.100059		0.00973431	0.403959	1.71197e-11	6.77997e-10	Non-CDS	MFN2
chr1	119890476	119890494	AT	2	0.0108609		0.00806929	0.332851	1.0646e-06	1.30806e-05	Intergenic
chr1	11998550	11998575	AAAAC	5	0.0884646	0.0268606		-0.373992	4.69219e-10	1.3341e-08	Non-CDS	MFN2
chr1	120096290	120096308	AT	2	0.0105064			-0.330827	3.97946e-07	5.48932e-06	Non-CDS	NOTCH2
chr1	12023382	12023418	AAAT	4	0.0588746	0.0166522		0.450032	3.9818e-13	2.21925e-11	Non-CDS	MIIP
chr1	120247975	120248015	AC	2	0.022082			-0.313166	9.15275e-06	8.73555e-05	Intergenic
chr1	120414353	120414389	AAT	3	0.0150505	0.0156247		0.474197	5.57976e-15	4.51179e-13	Intergenic
chr1	12047247	12047307	AC	2	0.0689468	0.0121022		0.46551	1.50356e-13	9.12399e-12	Intergenic
chr1	120650329	120650377	AC	2	0.109121	0.0286792		0.364601	1.12978e-06	1.37825e-05	Intergenic
chr1	12124830	12124880	AAAAC	5		0.011649	0.0112323	0.318225	8.24491e-05	0.000601132	Non-CDS	TNFRSF8
chr1	121447682	121447700	AC	2	0.0296097	0.0140357		0.346067	5.54604e-08	9.5998e-07	Intergenic
chr1	12367554	12367590	AAAT	4	0.0618894	0.0174202		0.341901	6.92086e-08	1.16995e-06	Non-CDS	VPS13D
chr1	12369216	12369255	AC	2	0.0539897	0.0172056		-0.372025	2.83144e-09	6.71301e-08	Non-CDS	VPS13D
chr1	12589841	12589868	AAT	3	0.0531536	0.0195068		0.378688	2.00702e-09	4.93309e-08	Non-CDS	DHRS3
chr1	12607848	12607877	AC	2	0.110546	0.0206409	0.0212751	-0.505382	2.01919e-17	2.66641e-15	Non-CDS	DHRS3
chr1	12611935	12611959	AAAT	4	0.0817058			-0.608043	5.99268e-26	3.49444e-23	Non-CDS	DHRS3
chr1	12624397	12624422	AAAAC	5	0.098389			-0.40815	1.58417e-11	6.31842e-10	Intergenic
chr1	1273804	1273819	CCG	3	0.0747639			-0.523827	2.60385e-17	3.35408e-15	Non-CDS	UBE2J2
chr1	13226754	13226766	AAAT	4			0.022217	0.344284	6.24067e-07	8.16219e-06	Intergenic
chr1	13443299	13443338	AAT	3	0.0203297			-0.314314	8.77067e-07	1.10151e-05	Intergenic
chr1	13840952	13840991	AAT	3	0.0190558			0.304082	2.36823e-06	2.64821e-05	Intergenic
chr1	14126347	14126357	AGGGG	5	0.0432801			0.413206	7.59e-09	1.62113e-07	Non-CDS	KAZN
chr1	14134970	14135004	AC	2	0.0674177	0.00846595		0.349926	1.17506e-08	2.40255e-07	Non-CDS	KAZN
chr1	14139928	14139992	AC	2	0.0580302		0.02816	0.373244	1.58026e-08	3.12515e-07	Non-CDS	KAZN
chr1	14150966	14150982	AC	2	0.035326			-0.300856	3.98378e-06	4.20013e-05	Non-CDS	KAZN
chr1	143299743	143299755	AT	2		0.0269123	0.0466366	0.321255	8.75327e-06	8.39812e-05	Intergenic
chr1	143417107	143417121	AC	2	0.00708409			0.374776	8.76692e-09	1.84609e-07	Intergenic
chr1	143478220	143478236	AAAC	4	0.0485431	0.0149856	0.0533083	0.319163	1.76424e-05	0.000155679	Intergenic
chr1	144428179	144428213	AC	2	0.0955161	0.0149828	0.00678297	-0.387121	3.39037e-10	9.94911e-09	Non-CDS	NBPF15
chr1	144470730	144470755	AAAAT	5	0.0130685			0.385729	2.53594e-10	7.64731e-09	Intergenic
chr1	144549674	144549732	AT	2			0.0231219	-0.321089	8.52772e-05	0.00061906	Intergenic
chr1	144552517	144552539	AT	2	0.0264198		0.0134043	-0.329038	7.11588e-08	1.19946e-06	Intergenic
chr1	144624144	144624156	AT	2	0.0293082	0.0869378	0.0751047	0.423014	1.76356e-09	4.38435e-08	Intergenic
chr1	144662511	144662527	AAAC	4	0.0128908	0.0259449	0.0534082	0.425765	2.68859e-10	8.06875e-09	Intergenic
chr1	144712907	144712931	AAC	3	0.00873828			-0.30028	5.04909e-05	0.000391869	Intergenic
chr1	144818119	144818131	AGGGGC	6	0.0386431	0.013101		0.375032	2.01141e-09	4.94219e-08	Intergenic
chr1	145215875	145215920	AGG	3	0.0160759			-0.305395	2.18606e-06	2.4698e-05	Intergenic
chr1	145435764	145435800	AAT	3	0.0379165			0.306156	3.34556e-06	3.60051e-05	Intergenic
chr1	145793627	145793643	AC	2	0.143554	0.015996	0.0323675	0.422755	1.03817e-12	5.33145e-11	Non-CDS	RNF115
chr1	145842794	145842818	AGAT	4	0.0823233	0.00743024	0.00970344	-0.349731	1.26833e-08	2.57287e-07	Non-CDS	POLR3C
chr1	145861772	145861792	AAAAT	5	0.0637472		0.0117645	-0.347644	5.79e-09	1.27501e-07	Intergenic
chr1	145920875	145920896	AAT	3	0.126475	0.0298199		-0.455735	2.36665e-14	1.68356e-12	Non-CDS
chr1	14596309	14596337	AC	2	0.076593			0.392656	1.29907e-10	4.21511e-09	Non-CDS	KAZN
chr1	146024993	146025025	AAAC	4	0.0897045			-0.365368	7.65716e-09	1.63376e-07	Non-CDS	HJV
chr1	146052799	146052837	AT	2	0.100224	0.0205412	0.0192024	0.302853	6.38326e-06	6.37229e-05	Intergenic
chr1	14610193	14610225	AAAC	4	0.0177035			0.315255	1.28519e-06	1.54548e-05	Non-CDS	KAZN
chr1	14633868	14633898	AG	2	0.0241676	0.00786328	0.00966109	-0.33442	5.10497e-07	6.84068e-06	Non-CDS	KAZN
chr1	146431051	146431073	AC	2	0.0126652	0.0202618		0.324971	8.87332e-08	1.46232e-06	Intergenic
chr1	146496455	146496482	AAT	3	0.0238479	0.0306479		-0.344575	3.62743e-07	5.05428e-06	Intergenic
chr1	146525657	146525685	AATG	4	0.0187569			-0.388408	1.54971e-10	4.93197e-09	Intergenic
chr1	146851650	146851670	AAAAG	5	0.0882379	0.0163644		0.386787	1.84486e-10	5.76418e-09	Intergenic
chr1	1472098	1472138	CCCCG	5	0.0238405	0.00641437		0.311041	1.07258e-05	0.000100529	Non-CDS	ATAD3B
chr1	147524309	147524353	AG	2	0.0630118	0.030305		0.344798	1.53852e-07	2.3759e-06	Intergenic
chr1	148016997	148017029	AAGC	4	0.0727981	0.0150106	0.00664539	0.519085	1.52688e-18	2.51426e-16	Intergenic
chr1	148207698	148207726	AATG	4	0.0419953			-0.433367	3.54936e-13	1.99877e-11	Intergenic
chr1	148521829	148521841	AAC	3	0.0550354			0.423959	2.31785e-11	8.91256e-10	Intergenic
chr1	148526858	148526894	AT	2			0.0068235	-0.450531	1.09026e-10	3.59495e-09	Intergenic
chr1	148526904	148526938	AC	2	0.0183624		0.00709333	-0.541929	3.01488e-18	4.68026e-16	Intergenic
chr1	148742423	148742447	AAAG	4	0.0169696			0.316613	1.69709e-05	0.000150471	Intergenic
chr1	149063994	149064038	AC	2		0.0131579		0.418889	1.1948e-11	4.88767e-10	Non-CDS	NBPF9
chr1	149400113	149400141	AT	2	0.0659526			0.491666	9.91887e-15	7.58675e-13	Non-CDS	NOTCH2NLC
chr1	149790665	149790681	AG	2	0.0551984			0.33993	1.75061e-06	2.02926e-05	Non-CDS	FCGR1A
chr1	149790665	149790681	AG	2	0.0551984			0.33993	1.75061e-06	2.02926e-05	Non-CDS	H2BC18
chr1	150313657	150313689	AAAT	4	0.0893408	0.0466652	0.050167	-0.328015	3.42682e-07	4.81067e-06	Intergenic
chr1	150384640	150384682	AC	2	0.0473954	0.0655592	0.0391914	0.346698	8.26134e-07	1.04546e-05	Non-CDS	RPRD2
chr1	150811459	150811489	AC	2	0.0406103	0.0214327		0.320325	2.72941e-06	3.00499e-05	Non-CDS	ARNT
chr1	151080512	151080552	AAAT	4	0.0816067	0.0490202	0.0127343	-0.304851	8.14496e-06	7.8758e-05	Non-CDS	GABPB2
chr1	151114345	151114369	AAAT	4	0.0535236	0.0068913		0.337692	4.55718e-08	8.04567e-07	Non-CDS	GABPB2
chr1	151664147	151664222	AT	2				0.311171	1.0845e-06	1.3291e-05	Non-CDS	SNX27
chr1	151704809	151704844	AG	2	0.0570245			-0.349842	1.08789e-08	2.24092e-07	Non-CDS	CELF3
chr1	151770079	151770135	AGAGGG	6	0.119469	0.0725378		-0.331573	2.70881e-05	0.000227081	Non-CDS	OAZ3
chr1	151770079	151770135	AGAGGG	6	0.119469	0.0725378		-0.331573	2.70881e-05	0.000227081	Non-CDS	TDRKH
chr1	151885084	151885132	AAAT	4	0.036093	0.0116566		0.346421	2.38953e-08	4.52091e-07	Non-CDS	THEM4
chr1	152228066	152228106	AT	2			0.0250898	-0.317721	2.24435e-05	0.000192601	Intergenic
chr1	152255570	152255606	AAAT	4	0.0127623			0.361447	6.01059e-08	1.03194e-06	Intergenic
chr1	152512803	152512839	AC	2		0.0353914		0.349224	2.48993e-07	3.63796e-06	Intergenic
chr1	152514137	152514179	AC	2	0.0216348	0.0248686	0.00618918	-0.402287	7.28949e-10	1.98581e-08	Intergenic
chr1	15314062	15314101	AAT	3		0.0163028	0.0137837	0.320615	6.36875e-07	8.31167e-06	Non-CDS	FHAD1
chr1	153492106	153492161	AAAAC	5				-0.422595	1.18592e-08	2.42262e-07	Intergenic
chr1	153502360	153502415	AAATT	5		0.0223059	0.0262209	0.35519	3.54441e-08	6.44003e-07	Intergenic
chr1	153524725	153524741	AG	2		0.0318559	0.0437414	-0.410224	8.31854e-11	2.81244e-09	Intergenic
chr1	154401079	154401119	AAAT	4				-0.313103	1.30726e-06	1.56819e-05	Intergenic
chr1	155160591	155160623	AC	2	0.0700411	0.0275022	0.014371	0.345745	1.89834e-06	2.18027e-05	Intergenic
chr1	155163541	155163571	AC	2	0.0491932	0.033591		-0.367546	6.13926e-09	1.345e-07	Intergenic
chr1	155416127	155416147	AAAAT	5	0.0518722	0.0353212	0.0122737	0.378598	3.10773e-09	7.2863e-08	Non-CDS	ASH1L
chr1	155489796	155489836	AAAT	4	0.0653543	0.0312567		-0.307794	5.58634e-06	5.66822e-05	Non-CDS	ASH1L
chr1	155517643	155517671	AAAC	4	0.0536355	0.0393853	0.0108438	0.380182	3.21412e-09	7.51516e-08	Non-CDS	ASH1L
chr1	155539442	155539458	AT	2	0.0627282	0.0522731	0.0150537	-0.386617	5.94824e-10	1.65281e-08	Non-CDS	ASH1L
chr1	15556221	15556251	AAAAC	5				0.33801	1.03127e-06	1.27143e-05	Non-CDS	DJC16
chr1	155568056	155568091	AAAAT	5	0.0450364	0.0432685	0.00705534	-0.351457	6.56222e-08	1.11616e-06	Non-CDS	MSTO1
chr1	155605259	155605294	AAAAC	5		0.0432905		-0.320769	7.01353e-06	6.91527e-05	Non-CDS	MSTO1
chr1	155715529	155715549	AG	2		0.0174524		-0.367798	2.69987e-08	5.04122e-07	Non-CDS	DAP3
chr1	155738973	155739005	AAAT	4	0.0122835	0.0162552		0.396916	1.57699e-09	3.97583e-08	Non-CDS	DAP3
chr1	155739518	155739546	AC	2	0.0152981	0.0291034		-0.343264	2.85383e-07	4.10513e-06	Intergenic
chr1	155767635	155767663	AC	2	0.00822395	0.0211264		0.359067	9.23566e-08	1.51329e-06	Non-CDS	GON4L
chr1	156265037	156265073	AC	2	0.0105127	0.0068358	0.0166911	0.319053	1.42259e-05	0.000128879	Non-CDS	SMG5
chr1	156428453	156428504	AC	2		0.0439363	0.0105897	0.303738	3.82944e-05	0.000307934	Intergenic
chr1	156757479	156757499	AAAAT	5	0.0599629	0.0183953		0.416072	3.38802e-11	1.253e-09	Non-CDS	PRCC
chr1	156757479	156757499	AAAAT	5	0.0599629	0.0183953		0.416072	3.38802e-11	1.253e-09	Non-CDS	HDGF
chr1	157013264	157013300	AC	2	0.128144		0.0143201	0.467767	9.5205e-13	4.92963e-11	Non-CDS	ARHGEF11
chr1	157016799	157016827	AAAT	4	0.0458823		0.021261	0.458795	3.92247e-14	2.66549e-12	Non-CDS	ARHGEF11
chr1	157201594	157201620	AC	2	0.043577			0.318607	4.85566e-06	5.01376e-05	Intergenic
chr1	15730047	15730077	CCCCG	5	0.0119211			-0.352805	2.62221e-08	4.9103e-07	Non-CDS	PLEKHM2
chr1	157396158	157396191	AAT	3	0.0853878	0.0194901	0.0081451	-0.370126	2.01212e-09	4.94264e-08	Intergenic
chr1	157672230	157672250	AAAAG	5	0.014045			-0.304944	3.83557e-06	4.06414e-05	Intergenic
chr1	157804847	157804868	AAAAAG	6				0.337536	4.77008e-05	0.000373342	Non-CDS	FCRL1
chr1	157863797	157863821	AAAC	4				0.306413	2.67589e-05	0.00022475	Non-CDS	CD5L
chr1	157893155	157893171	AAAC	4				-0.305225	0.00050433	0.0028909	Non-CDS	CD5L
chr1	157993549	157993578	CCCG	4	0.0269643		0.0448006	0.336386	9.95846e-08	1.61465e-06	Non-CDS	KIRREL1
chr1	15835918	15835930	CG	2				0.303465	3.00456e-06	3.27688e-05	Intergenic
chr1	158424738	158424758	AC	2	0.0654572	0.0358385		0.44586	1.17439e-13	7.27578e-12	Non-CDS	OR10K2
chr1	158437740	158437754	AT	2	0.0616009	0.0382613		0.453785	3.46351e-14	2.37955e-12	Intergenic
chr1	158440904	158440916	AAG	3	0.114715	0.0421619		-0.356186	1.55251e-06	1.82657e-05	Intergenic
chr1	158444199	158444234	AT	2	0.0535168	0.0295757		0.429087	8.93102e-13	4.65701e-11	Intergenic
chr1	158456253	158456271	AC	2	0.0664202	0.0375745		0.468358	3.69854e-15	3.10482e-13	Intergenic
chr1	158462367	158462432	AAGG	4	0.070657	0.0111506		0.471782	1.25085e-13	7.70254e-12	Non-CDS	OR10K1
chr1	158487977	158488023	AG	2	0.0984536	0.0266039		0.393241	5.20688e-10	1.46558e-08	Intergenic
chr1	158517751	158517775	AAC	3	0.111749	0.0403909		-0.48843	2.8493e-16	2.96011e-14	Intergenic
chr1	158539228	158539266	AC	2	0.0781587	0.0164552	0.0106648	-0.397029	7.31271e-09	1.56891e-07	Intergenic
chr1	158545475	158545508	AAAAT	5	0.0735772	0.0372393		0.428198	2.50472e-12	1.18457e-10	Non-CDS	OR6Y1
chr1	158551744	158551774	AC	2	0.102086	0.0510947	0.00780314	0.462828	6.09817e-14	3.97959e-12	Non-CDS	OR6Y1
chr1	158573159	158573181	AC	2	0.104881	0.0266136		0.444654	4.81167e-13	2.64017e-11	Intergenic
chr1	158720610	158720631	ATC	3	0.0416129		0.00908462	0.345106	1.30988e-08	2.64529e-07	Non-CDS	OR6K3
chr1	158895837	158895875	AAAT	4	0.0211835		0.0078507	-0.423231	6.75258e-13	3.60308e-11	Intergenic
chr1	158976840	158976856	AT	2				0.543033	8.19856e-14	5.22863e-12	Non-CDS	PYHIN1
chr1	158976869	158976917	AT	2	0.117169	0.0163873		-0.309302	9.36023e-07	1.16694e-05	Non-CDS	PYHIN1
chr1	158992215	158992241	AC	2	0.061408	0.00656541		0.349288	4.78073e-09	1.07472e-07	Intergenic
chr1	159003650	159003674	AAT	3	0.0432292			-0.335163	1.71764e-07	2.62067e-06	Non-CDS	IFI16
chr1	159084779	159084833	AC	2				0.319098	5.62647e-05	0.000430398	Non-CDS	AIM2
chr1	159093027	159093071	AAAT	4	0.0189621		0.00678093	-0.337191	5.86661e-08	1.00935e-06	Non-CDS	AIM2
chr1	159093694	159093759	AT	2	0.0268678	0.00654224		0.417811	3.49929e-12	1.60411e-10	Non-CDS	AIM2
chr1	159883275	159883315	AATG	4	0.0405842			-0.322449	3.45555e-07	4.84766e-06	Non-CDS	CFAP45
chr1	159883624	159883654	AT	2	0.0227923			0.307632	1.45243e-06	1.72177e-05	Non-CDS	CFAP45
chr1	160111083	160111107	AAC	3	0.013815			0.306178	1.82604e-06	2.10649e-05	Intergenic
chr1	160111639	160111683	AAAT	4	0.0215083			-0.304337	6.89287e-07	8.91203e-06	Intergenic
chr1	16037992	16038060	AC	2		0.011766	0.00708364	0.360118	3.21365e-07	4.55228e-06	Intergenic
chr1	16074498	16074520	AC	2	0.0269302			0.39896	2.1207e-10	6.53564e-09	Intergenic
chr1	160802702	160802726	AAAT	4	0.0253224	0.0401515	0.0107131	0.30633	1.9754e-06	2.25798e-05	Non-CDS	LY9
chr1	160888178	160888221	AC	2	0.0399098	0.00820054		0.312229	3.20163e-06	3.46464e-05	Intergenic
chr1	160953223	160953238	AGCCC	5	0.00913917			-0.329458	4.35771e-08	7.72451e-07	Non-CDS	ITLN2
chr1	16101472	16101527	AAAAT	5	0.105867	0.0151841	0.00667914	-0.377706	3.90512e-10	1.13148e-08	Intergenic
chr1	161015408	161015428	AT	2				0.34127	2.61107e-05	0.000219885	Non-CDS	F11R
chr1	161269056	161269071	AAAAT	5				0.320291	7.06355e-05	0.000525575	Non-CDS	PCP4L1
chr1	161430179	161430219	AC	2				0.431947	1.78145e-11	7.04138e-10	Intergenic
chr1	161431543	161431555	AG	2	0.0546927	0.0359824		0.493073	2.79932e-17	3.58318e-15	Intergenic
chr1	161570204	161570242	AC	2	0.017978			0.399977	1.62332e-08	3.20002e-07	Non-CDS
chr1	161571559	161571583	AAAT	4	0.0417878			0.568316	1.97734e-18	3.1694e-16	Non-CDS
chr1	161687078	161687119	AC	2	0.0592513	0.0110148	0.00677543	0.613736	1.82331e-24	7.95265e-22	Intergenic
chr1	161736529	161736565	AG	2	0.0484503		0.014774	0.359658	4.53855e-08	8.01625e-07	Intergenic
chr1	161756484	161756520	AT	2	0.0481061			0.409089	2.88695e-10	8.60372e-09	Non-CDS	DUSP12
chr1	161775897	161775911	AT	2	0.0423686			0.377111	7.43095e-10	2.01826e-08	Non-CDS	ATF6
chr1	161790810	161790849	AAC	3	0.0805165		0.0158284	0.304442	5.15845e-06	5.28648e-05	Non-CDS	ATF6
chr1	161812785	161812817	AC	2	0.0334481			0.302441	3.4828e-06	3.7297e-05	Non-CDS	ATF6
chr1	162051178	162051224	AT	2	0.024158	0.030492	0.00664084	0.331946	1.69906e-07	2.59549e-06	Intergenic
chr1	162059427	162059469	AC	2		0.00708313		-0.352691	3.26826e-08	5.99343e-07	Intergenic
chr1	16215420	16215460	AAAT	4	0.0556402	0.00688769		-0.312476	1.3417e-07	2.10549e-06	Intergenic
chr1	162190359	162190383	AAAAT	5	0.0652811	0.0548296	0.0151111	0.56365	2.53488e-13	1.47814e-11	Non-CDS	NOS1AP
chr1	162214254	162214298	AATG	4	0.0264599	0.00953978		-0.472223	4.37514e-16	4.38295e-14	Non-CDS	NOS1AP
chr1	162221510	162221574	AC	2	0.0651523		0.0384029	-0.30636	7.3365e-05	0.000543102	Non-CDS	NOS1AP
chr1	162251067	162251095	AAAC	4	0.137296	0.0291379		-0.641867	2.82451e-27	2.06063e-24	Non-CDS	NOS1AP
chr1	162283059	162283071	AG	2	0.0287728	0.0246256		0.47071	4.38581e-14	2.95334e-12	Non-CDS	NOS1AP
chr1	162304781	162304811	AC	2	0.0625336	0.0143321		-0.503389	8.98322e-16	8.53011e-14	Non-CDS	NOS1AP
chr1	162369066	162369097	AC	2	0.0437733			0.44102	6.91621e-14	4.46685e-12	Non-CDS	NOS1AP
chr1	162492586	162492598	AAAG	4	0.0903219	0.0130787		0.422332	4.11221e-12	1.8558e-10	Intergenic
chr1	162536243	162536275	AAAT	4	0.0482672	0.0169275	0.00685853	-0.353045	2.45074e-08	4.62489e-07	Intergenic
chr1	162551582	162551622	AT	2	0.0181943	0.00835902		0.322687	1.24959e-06	1.50757e-05	Intergenic
chr1	16271240	16271303	AC	2	0.0120688			-0.308004	3.75167e-05	0.000302548	Non-CDS	FBXO42
chr1	162851738	162851762	AATG	4	0.0664833	0.00682457	0.00913532	-0.39688	7.61272e-11	2.60083e-09	Non-CDS	CCDC190
chr1	162911936	162911972	AAAC	4	0.0168164	0.0120831		0.356811	1.49834e-08	2.98111e-07	Intergenic
chr1	163204310	163204355	AC	2	0.0259759			-0.371159	3.53327e-08	6.42232e-07	Non-CDS	RGS5
chr1	163282048	163282068	AC	2	0.0417573			-0.394926	2.57937e-11	9.8184e-10	Non-CDS	NUF2
chr1	163282048	163282068	AC	2	0.0417573			-0.394926	2.57937e-11	9.8184e-10	Non-CDS	RGS5
chr1	163524892	163524922	AC	2	0.089455			-0.368298	2.1047e-07	3.13537e-06	Intergenic
chr1	163527882	163527912	AC	2	0.0293279			0.333568	1.22846e-06	1.48516e-05	Intergenic
chr1	164006350	164006395	AAAAT	5	0.11923			-0.428775	8.43852e-11	2.84886e-09	Intergenic
chr1	164018215	164018252	AC	2	0.0874759		0.0079954	0.412264	6.57287e-11	2.27715e-09	Intergenic
chr1	164107831	164107851	AC	2	0.0629226			-0.345164	3.79647e-08	6.83411e-07	Intergenic
chr1	164337735	164337783	AC	2	0.0864668			-0.312419	6.38821e-07	8.33238e-06	Intergenic
chr1	164442902	164442934	AG	2	0.0146384		0.0174918	0.470705	4.93661e-15	4.03384e-13	Intergenic
chr1	164721429	164721451	AC	2	0.122209	0.0118722		0.324174	8.46643e-08	1.40222e-06	Non-CDS	PBX1
chr1	165053426	165053494	AC	2	0.0298951			0.342094	3.41446e-07	4.79498e-06	Intergenic
chr1	165121628	165121652	AC	2		0.0416384	0.0277527	0.300186	3.37704e-06	3.63079e-05	Intergenic
chr1	165198102	165198130	AC	2	0.0228429	0.00873706		0.404226	1.92157e-11	7.54576e-10	Intergenic
chr1	165221909	165221979	AC	2	0.0266214	0.018502		0.308512	7.67666e-06	7.48526e-05	Non-CDS	LMX1A
chr1	16531852	16531884	AAAC	4	0.0153879		0.00692901	-0.455314	1.14665e-14	8.66052e-13	Intergenic
chr1	1653826	1653864	AC	2		0.00701409	0.0104971	0.509923	2.65279e-14	1.86752e-12	Non-CDS	CDK11B
chr1	165469853	165469891	AC	2	0.0718443	0.0195996		-0.410197	3.52791e-11	1.29997e-09	Intergenic
chr1	1655887	1655911	AAAC	4	0.0271898			-0.354197	2.51405e-08	4.72844e-07	Non-CDS	CDK11B
chr1	165879546	165879570	AAT	3		0.0265965		0.309444	1.77237e-06	2.05171e-05	Non-CDS	UCK2
chr1	165880567	165880615	AC	2				-0.323991	0.000128362	0.00088417	Non-CDS	UCK2
chr1	165928156	165928186	AC	2	0.0305308	0.0620112	0.00898356	-0.357985	1.83986e-08	3.57534e-07	Intergenic
chr1	166545952	166545998	AC	2	0.107743	0.0131874		-0.415927	2.03099e-11	7.93233e-10	Intergenic
chr1	16692440	16692480	CCCG	4	0.0359489			0.327665	7.0369e-07	9.07806e-06	Intergenic
chr1	166950727	166950759	AC	2	0.0583428	0.00801801		-0.458516	7.31134e-15	5.77699e-13	Non-CDS	ILDR2
chr1	166986946	166986982	AC	2	0.0876342	0.0291376		-0.371615	1.05675e-09	2.76536e-08	Non-CDS	MAEL
chr1	167006602	167006638	AT	2				-0.345856	3.20952e-06	3.47202e-05	Non-CDS	MAEL
chr1	167007558	167007598	AC	2	0.0143547	0.00670141		-0.337546	4.73146e-07	6.3923e-06	Non-CDS	MAEL
chr1	167067276	167067308	AAAT	4	0.0380097			0.339057	6.38221e-08	1.08976e-06	Non-CDS	GPA33
chr1	167087911	167087933	AC	2	0.0448855		0.0127996	0.395542	7.28337e-11	2.49933e-09	Non-CDS	GPA33
chr1	167102305	167102319	AT	2	0.0529834		0.0104401	0.430362	2.45369e-13	1.43543e-11	Non-CDS	GPA33
chr1	167102305	167102319	AT	2	0.0529834		0.0104401	0.430362	2.45369e-13	1.43543e-11	Non-CDS	STYXL2
chr1	167187892	167187917	AAAAC	5	0.0304465			0.30594	3.74893e-06	3.98636e-05	Intergenic
chr1	167396687	167396709	AC	2	0.0516721	0.00895158		-0.370026	1.25648e-09	3.23445e-08	Non-CDS	POU2F1
chr1	16782215	16782235	AAGC	4	0.0429909		0.00801299	-0.314833	7.10961e-06	6.99735e-05	Non-CDS	CROCC
chr1	16786807	16786831	AAAC	4	0.0306968		0.0084735	0.362732	5.80208e-08	9.98992e-07	Non-CDS	CROCC
chr1	167985185	167985238	AC	2		0.0149629		0.373293	2.22655e-08	4.24215e-07	Non-CDS	DCAF6
chr1	168089194	168089218	AATG	4	0.0529834	0.0106195		0.356423	7.12499e-09	1.53349e-07	Non-CDS	GPR161
chr1	168201771	168201807	AC	2	0.0562306	0.0130928		-0.321991	1.40953e-07	2.19883e-06	Non-CDS	TIPRL
chr1	168253303	168253327	ACAT	4	0.0444948			0.342878	4.33006e-08	7.68136e-07	Intergenic
chr1	168424895	168424931	AC	2	0.0407459		0.0153906	-0.46364	9.24689e-14	5.83318e-12	Intergenic
chr1	168749496	168749534	AC	2				-0.381037	1.39348e-06	1.65886e-05	Intergenic
chr1	16882581	16882605	AAAG	4				0.587771	1.50364e-15	1.372e-13	Non-CDS	CROCC
chr1	169621429	169621463	AC	2	0.0156047			0.307236	6.94292e-05	0.000517546	Non-CDS	SELP
chr1	169936962	169936976	AT	2	0.0741107			-0.422786	1.67844e-12	8.25252e-11	Non-CDS	KIFAP3
chr1	170378607	170378637	AC	2	0.0141197	0.00992437		-0.315881	1.92407e-06	2.20534e-05	Intergenic
chr1	170389517	170389541	AAAAAC	6				-0.395144	7.04045e-07	9.08119e-06	Intergenic
chr1	17087493	17087513	AAAT	4	0.0837925			-0.369675	7.42201e-10	2.01651e-08	Non-CDS	PADI2
chr1	170896210	170896246	AC	2	0.0125608	0.015278	0.0292585	-0.333478	3.46804e-08	6.32174e-07	Intergenic
chr1	171119047	171119095	AT	2	0.0213503	0.00861786		0.310825	2.11605e-06	2.40136e-05	Intergenic
chr1	171407465	171407489	AAT	3	0.0212987	0.0409438		0.316508	3.23584e-05	0.000265423	Intergenic
chr1	171972870	171972891	AAC	3	0.00636772	0.0113552		-0.31831	1.15314e-05	0.000107215	Non-CDS	DNM3
chr1	172066931	172066989	AC	2	0.0361659			0.39163	4.11538e-11	1.49277e-09	Non-CDS	DNM3
chr1	172071087	172071121	AT	2		0.0164698		-0.366169	1.02163e-06	1.26068e-05	Non-CDS	DNM3
chr1	172281068	172281100	AC	2	0.0097719	0.00856263	0.0102954	-0.414038	2.50991e-12	1.18668e-10	Non-CDS	DNM3
chr1	172287770	172287832	AC	2	0.00827943	0.0133396	0.0106947	0.346584	2.68188e-08	5.01108e-07	Non-CDS	DNM3
chr1	172311313	172311343	AC	2	0.0133966			-0.391496	7.784e-11	2.65266e-09	Non-CDS	DNM3
chr1	172350317	172350353	AC	2	0.0217881			-0.329669	6.99649e-08	1.18211e-06	Non-CDS	DNM3
chr1	172739171	172739219	AT	2	0.035353		0.00949929	0.305307	0.0001444	0.000979058	Intergenic
chr1	172947212	172947255	AG	2	0.0261466			-0.318904	3.00887e-07	4.29548e-06	Intergenic
chr1	173267819	173267923	AGAGG	5	0.0459138	0.00751117		-0.302043	3.18048e-06	3.4445e-05	Intergenic
chr1	17337126	17337172	AAAT	4	0.101826	0.0157431		0.306721	7.63572e-07	9.75236e-06	Non-CDS	PADI4
chr1	173611577	173611621	AC	2	0.0993446	0.0204924		0.309331	5.07317e-06	5.21024e-05	Non-CDS	ANKRD45
chr1	173694535	173694574	AAT	3		0.00744888	0.0136081	0.380062	5.01093e-10	1.41582e-08	Intergenic
chr1	174061115	174061130	AAACT	5	0.0289669	0.00716342		-0.393858	1.81329e-10	5.66987e-09	Intergenic
chr1	174065442	174065472	AAG	3	0.0144545		0.0101752	-0.346954	5.14444e-08	8.96763e-07	Intergenic
chr1	174092835	174092847	AT	2	0.0417719	0.0104505		-0.413089	8.78752e-12	3.70854e-10	Intergenic
chr1	174161220	174161256	AAT	3	0.00881053		0.014996	-0.453718	4.03535e-13	2.24525e-11	Non-CDS	RABGAP1L
chr1	174534133	174534183	AC	2	0.00787277		0.0268615	-0.320025	1.33485e-05	0.000121867	Non-CDS	RABGAP1L
chr1	174572385	174572401	AAAC	4	0.0301151			-0.372534	1.9181e-09	4.73241e-08	Non-CDS	RABGAP1L
chr1	174685552	174685584	AAAT	4				0.303008	5.42279e-06	5.52293e-05	Non-CDS	RABGAP1L
chr1	174698984	174699004	AAAAT	5				0.362	1.13059e-06	1.37914e-05	Non-CDS	RABGAP1L
chr1	174773164	174773184	AC	2				-0.30143	1.59243e-05	0.000142355	Non-CDS	RABGAP1L
chr1	174801774	174801799	AAAAC	5			0.0105184	0.330703	1.03207e-06	1.27231e-05	Non-CDS	RABGAP1L
chr1	175657854	175657884	AT	2	0.0773878		0.0215777	-0.317025	5.66559e-06	5.73717e-05	Non-CDS	TNR
chr1	175951438	175951462	AT	2	0.0402206	0.0194171		-0.304317	4.78989e-05	0.000374702	Non-CDS	COP1
chr1	176443672	176443710	AC	2	0.0265422			0.433944	1.42261e-12	7.06055e-11	Intergenic
chr1	176816378	176816413	AC	2	0.0306877	0.00708135		0.3174	9.48487e-07	1.18077e-05	Non-CDS	PAPPA2
chr1	177128009	177128021	AAT	3	0.0252036			-0.341489	1.73678e-05	0.000153555	Non-CDS	ASTN1
chr1	17740263	17740283	AG	2	0.0520499	0.0647005	0.0272904	0.350893	1.71009e-08	3.35481e-07	Intergenic
chr1	177623312	177623328	AC	2	0.0196743	0.013544		0.334565	8.41717e-08	1.39534e-06	Intergenic
chr1	177656212	177656230	AAC	3	0.0508607			-0.375068	4.31064e-10	1.2349e-08	Intergenic
chr1	177683945	177683991	AT	2	0.0351035	0.0250689	0.00898384	-0.364405	7.08394e-08	1.19478e-06	Intergenic
chr1	177965401	177965417	AC	2	0.0986749		0.00669615	-0.422563	6.62334e-12	2.86126e-10	Non-CDS	SEC16B
chr1	178033952	178033972	AAAC	4	0.012864			0.318652	1.70364e-06	1.98231e-05	Intergenic
chr1	178966458	178966472	AG	2				0.316175	0.000102756	0.000727822	Intergenic
chr1	180316312	180316326	AC	2	0.0663788	0.0543784		-0.501933	3.74511e-16	3.79385e-14	Non-CDS	ACBD6
chr1	180316337	180316355	AC	2	0.0903646	0.04609		-0.545892	3.75197e-19	6.79741e-17	Non-CDS	ACBD6
chr1	180377950	180377983	AAT	3	0.0321314	0.0198547		-0.323181	1.59679e-07	2.45702e-06	Non-CDS	ACBD6
chr1	180928677	180928697	AC	2	0.0259068			-0.367065	2.4653e-09	5.92904e-08	Non-CDS	KIAA1614
chr1	181031192	181031208	AAGG	4			0.0121072	-0.317645	2.07377e-06	2.35978e-05	Intergenic
chr1	181048221	181048251	AAAT	4	0.0119411		0.0173477	-0.329717	4.80019e-05	0.000375291	Non-CDS	MR1
chr1	181315947	181315989	AC	2	0.0110809		0.0338803	0.370661	1.16003e-07	1.85079e-06	Intergenic
chr1	181331214	181331238	AGAT	4	0.0495223	0.0162183		-0.331424	1.65881e-07	2.54116e-06	Non-CDS	CAC1E
chr1	181893629	181893669	AC	2	0.0706224	0.0747		-0.311209	2.99736e-07	4.28204e-06	Intergenic
chr1	18208377	18208397	AT	2				-0.304892	0.000212921	0.00137129	Non-CDS	IGSF21
chr1	182215222	182215285	AC	2	0.0403752	0.00666733	0.00865658	0.505297	4.28962e-18	6.4499e-16	Intergenic
chr1	182234349	182234381	AAAC	4	0.0190634		0.00812571	0.379329	1.50622e-09	3.81516e-08	Intergenic
chr1	182344433	182344448	AAAAC	5	0.0337566			-0.326396	0.000125289	0.000865902	Intergenic
chr1	182344935	182344949	AT	2	0.0126304			0.331039	0.00011006	0.000773297	Intergenic
chr1	182904528	182904578	AC	2	0.0661236		0.0129316	0.363965	7.38388e-08	1.23984e-06	Non-CDS	SHCBP1L
chr1	182955055	182955079	AC	2	0.025801		0.0199272	-0.313915	3.36328e-06	3.61743e-05	Intergenic
chr1	182967636	182967664	AAAC	4	0.0451924		0.010092	-0.300078	9.98605e-07	1.23593e-05	Intergenic
chr1	18437342	18437366	AAAC	4	0.0271839			-0.311891	5.32503e-06	5.4346e-05	Intergenic
chr1	184587525	184587569	AC	2				0.509514	7.23644e-12	3.09733e-10	Non-CDS	C1orf21
chr1	184667250	184667286	AC	2	0.0263444			0.342006	4.77622e-08	8.38054e-07	Intergenic
chr1	185038109	185038140	AC	2	0.00857613			0.32188	1.8748e-07	2.83073e-06	Intergenic
chr1	186000543	186000603	AC	2	0.0168307		0.0118719	0.451855	1.49664e-12	7.3986e-11	Non-CDS	HMCN1
chr1	186116422	186116437	AT	2	0.0240242		0.0190076	0.311133	2.54988e-07	3.71645e-06	Non-CDS	HMCN1
chr1	186194822	186194868	AC	2	0.0162643			-0.592059	1.25421e-20	2.91914e-18	Intergenic
chr1	186232809	186232849	AC	2			0.0427718	0.324054	8.51323e-07	1.07332e-05	Intergenic
chr1	186263031	186263079	AAT	3	0.0188816	0.0188816		-0.365172	1.47657e-09	3.7453e-08	Intergenic
chr1	186268604	186268634	AAC	3			0.018411	-0.312128	9.95325e-07	1.23234e-05	Intergenic
chr1	186396721	186396757	AGAT	4	0.0234126			0.391321	6.64475e-10	1.82792e-08	Non-CDS	ODR4
chr1	186818472	186818511	AC	2	0.0233165		0.0259	-0.349909	1.33306e-07	2.0936e-06	Intergenic
chr1	186905699	186905723	AC	2	0.00764607	0.0130362		-0.30249	4.31822e-06	4.51469e-05	Non-CDS	PLA2G4A
chr1	187204530	187204564	AC	2	0.0771336	0.0182776	0.0186894	-0.309446	3.29676e-06	3.55587e-05	Intergenic
chr1	187376042	187376062	AT	2	0.00866378		0.00972873	0.32163	1.13464e-06	1.38335e-05	Intergenic
chr1	18759221	18759281	AGG	3		0.00629614	0.00650792	0.358011	2.31787e-07	3.41545e-06	Intergenic
chr1	18784577	18784603	ACGGCC	6	0.0295868	0.033931		0.385047	1.12374e-10	3.69633e-09	Intergenic
chr1	188821076	188821116	AC	2				0.494883	2.19221e-11	8.47151e-10	Intergenic
chr1	188955561	188955597	AGATAT	6	0.084618	0.0378487		-0.462815	2.1421e-15	1.89917e-13	Intergenic
chr1	188984770	188984799	AAGG	4	0.0643378	0.0281083		-0.50602	2.74242e-18	4.28592e-16	Intergenic
chr1	189014886	189014921	AG	2	0.0489209	0.0238594		-0.47049	9.12336e-16	8.64965e-14	Intergenic
chr1	189025085	189025097	AC	2	0.0734315	0.034305		-0.534341	1.41298e-19	2.74318e-17	Intergenic
chr1	18910188	18910241	ATCC	4	0.0649468	0.0205579		0.303026	5.88142e-06	5.93431e-05	Non-CDS	IFFO2
chr1	189116571	189116646	AAAAT	5		0.0386968		-0.37995	1.75765e-08	3.43568e-07	Intergenic
chr1	189143638	189143695	AC	2			0.00752106	-0.428301	8.16216e-11	2.76473e-09	Intergenic
chr1	189198559	189198584	AG	2	0.0144765	0.00858421		0.397232	8.84331e-11	2.97317e-09	Intergenic
chr1	189215568	189215582	AC	2	0.0166241	0.0107629		0.406117	1.92521e-11	7.55822e-10	Intergenic
chr1	189242321	189242345	AG	2	0.0134718	0.00680699		-0.40503	5.49774e-11	1.9423e-09	Intergenic
chr1	189787028	189787065	AC	2	0.0135813			0.322875	1.38229e-07	2.16069e-06	Intergenic
chr1	189873361	189873391	AC	2	0.101136	0.00811255		-0.422726	3.15385e-12	1.45974e-10	Intergenic
chr1	189878432	189878448	AT	2	0.0962591			0.405883	5.17016e-12	2.28135e-10	Intergenic
chr1	189895403	189895418	AAAAT	5				0.327472	1.68247e-05	0.000149387	Intergenic
chr1	189896302	189896314	AC	2	0.154349	0.0165513		0.500858	4.57717e-18	6.86323e-16	Intergenic
chr1	190150267	190150289	AC	2	0.0343196			-0.405592	1.90336e-10	5.92872e-09	Non-CDS	BRINP3
chr1	190750308	190750336	AG	2	0.123628	0.0251675		0.387324	8.32461e-11	2.81332e-09	Intergenic
chr1	190799979	190800020	AC	2	0.0719986	0.0141885		0.340402	3.03002e-08	5.59476e-07	Intergenic
chr1	190836142	190836154	AC	2	0.118312	0.0334641		-0.366853	3.37963e-09	7.85812e-08	Intergenic
chr1	190848983	190848999	AT	2	0.125326	0.0380758	0.0107315	-0.443455	2.12206e-13	1.25358e-11	Intergenic
chr1	190850314	190850328	AT	2	0.128533	0.0372292	0.0122814	0.434767	6.65626e-13	3.55285e-11	Intergenic
chr1	190850497	190850517	AC	2	0.128882	0.0424703	0.0122814	0.440242	3.90804e-13	2.18113e-11	Intergenic
chr1	190864037	190864091	AAC	3	0.131856	0.0496405	0.00709892	0.517764	1.32535e-18	2.20472e-16	Intergenic
chr1	190900385	190900397	AAAC	4	0.149667	0.0514586	0.0181577	-0.47197	2.49619e-15	2.17868e-13	Intergenic
chr1	191526109	191526149	AAAT	4	0.0795733	0.0307246	0.0099002	-0.50336	7.67657e-18	1.10327e-15	Intergenic
chr1	192134781	192134814	AAT	3	0.0527943	0.0151546	0.00979441	-0.467641	7.40136e-15	5.83395e-13	Intergenic
chr1	192172865	192172897	AT	2	0.0531934	0.0145331		-0.395215	1.49561e-10	4.78038e-09	Non-CDS	RGS18
chr1	192195870	192195902	AC	2	0.0754553	0.0220238	0.0117822	-0.519654	4.07756e-17	5.05238e-15	Intergenic
chr1	192213982	192213997	AAAAT	5	0.0228675			0.531484	1.7086e-17	2.2822e-15	Intergenic
chr1	192279617	192279629	AT	2	0.0681066	0.0336319		-0.558552	1.50993e-21	4.05364e-19	Intergenic
chr1	192324649	192324661	AC	2	0.140021	0.0564527		-0.588607	8.02168e-24	3.18304e-21	Non-CDS	RGS21
chr1	192331546	192331586	AAAT	4	0.0922056	0.0495705		0.501406	8.51279e-18	1.2064e-15	Non-CDS	RGS21
chr1	192333270	192333304	AC	2	0.0747285	0.0529727		0.52123	1.24224e-17	1.70678e-15	Non-CDS	RGS21
chr1	192339911	192339923	AATT	4	0.0971101	0.0392149		0.611771	9.91227e-25	4.4425e-22	Non-CDS	RGS21
chr1	192369901	192369927	AT	2	0.0296365	0.00697346		0.318525	9.20449e-06	8.78184e-05	Intergenic
chr1	192390502	192390542	AAAT	4	0.0115176			0.311962	3.81137e-06	4.04193e-05	Intergenic
chr1	192607744	192607780	AC	2	0.0279783			-0.405428	1.37261e-10	4.42712e-09	Intergenic
chr1	192618325	192618337	AT	2	0.0230498			-0.349414	8.71106e-08	1.43922e-06	Intergenic
chr1	192817872	192817906	AATAT	5	0.0229713			-0.304143	7.087e-06	6.97763e-05	Intergenic
chr1	192881796	192881919	AT	2		0.0114139		-0.320964	1.61023e-06	1.88765e-05	Intergenic
chr1	193129488	193129524	AAAT	4				0.308768	8.03318e-06	7.78808e-05	Non-CDS	CDC73
chr1	193697626	193697638	AT	2	0.0112006			0.38017	1.10577e-09	2.88528e-08	Intergenic
chr1	193760152	193760193	AC	2	0.0400631	0.0130561		0.32417	1.50956e-07	2.33674e-06	Intergenic
chr1	193778681	193778705	AC	2	0.017281			0.307379	9.03256e-07	1.13048e-05	Intergenic
chr1	193793832	193793875	AC	2	0.0433783	0.0621762		-0.305072	1.4345e-06	1.70287e-05	Intergenic
chr1	193805485	193805517	AC	2	0.0454589			0.333341	8.15088e-07	1.03325e-05	Intergenic
chr1	193940967	193940984	AT	2	0.0146239			-0.330832	3.08917e-07	4.39508e-06	Intergenic
chr1	194573395	194573435	AC	2	0.0568862			0.306719	3.54351e-06	3.78898e-05	Intergenic
chr1	194815534	194815558	AAAT	4	0.0661277	0.0117907		-0.374223	3.04681e-10	9.03216e-09	Intergenic
chr1	195369942	195369984	AC	2		0.0223696		0.308327	4.77376e-05	0.000373584	Intergenic
chr1	195864938	195864973	AC	2	0.0630515	0.0121302		-0.348959	7.53566e-09	1.6108e-07	Intergenic
chr1	196074067	196074099	AC	2	0.139416	0.0544882	0.0164633	-0.35627	3.84674e-09	8.82315e-08	Intergenic
chr1	196075694	196075735	AT	2	0.0451814	0.03132	0.0125258	0.322831	8.84858e-07	1.1099e-05	Intergenic
chr1	196143223	196143281	AC	2			0.0208148	0.308595	0.000309934	0.00189882	Intergenic
chr1	196382083	196382115	AAAT	4	0.0565531	0.00705314	0.0116216	-0.30882	1.10931e-06	1.35561e-05	Non-CDS	KCNT2
chr1	196430379	196430449	AG	2	0.0093685	0.00767368	0.0247028	0.321191	2.41258e-06	2.69373e-05	Non-CDS	KCNT2
chr1	196487410	196487477	AC	2	0.103046	0.019883		-0.42334	1.44248e-10	4.62966e-09	Non-CDS	KCNT2
chr1	19649348	19649375	AAT	3	0.0436653			0.354963	3.80379e-08	6.84405e-07	Non-CDS	NBL1
chr1	19649348	19649375	AAT	3	0.0436653			0.354963	3.80379e-08	6.84405e-07	Non-CDS	MICOS10-NBL1
chr1	196511108	196511158	AC	2				0.447355	1.25919e-09	3.24092e-08	Non-CDS	KCNT2
chr1	196592688	196592742	AT	2	0.098841	0.0279517		-0.526077	8.27588e-18	1.17892e-15	Non-CDS	KCNT2
chr1	196671756	196671772	AT	2	0.146633	0.0228781		-0.612989	1.5069e-26	9.92541e-24	Non-CDS	CFH
chr1	196681471	196681497	AC	2	0.00882493			0.400007	3.68595e-10	1.07333e-08	Non-CDS	CFH
chr1	196693956	196693992	AC	2	0.0300274			-0.360682	8.96338e-09	1.88283e-07	Non-CDS	CFH
chr1	196728715	196728760	AC	2	0.0622709			-0.541824	2.08326e-19	3.94099e-17	Non-CDS	CFH
chr1	196748054	196748124	AC	2	0.0675776			0.416423	6.83933e-10	1.87511e-08	Non-CDS	CFH
chr1	196763109	196763124	ACCCC	5	0.0334745			0.507861	4.12327e-16	4.15009e-14	Non-CDS
chr1	196767580	196767596	AT	2	0.130182	0.00963208		-0.557625	3.39642e-20	7.27058e-18	Non-CDS
chr1	196776835	196776851	AT	2	0.033836			-0.370409	6.87773e-09	1.48518e-07	Non-CDS	CFHR3
chr1	196792778	196792798	ACAT	4	0.158567	0.0209603		0.572564	1.43621e-22	4.58151e-20	Non-CDS	CFHR3
chr1	196821741	196821769	AC	2	0.0324585	0.0168634	0.00777903	-0.352538	6.30145e-08	1.07699e-06	Non-CDS	CFHR1
chr1	196852264	196852278	AT	2	0.0723573			-0.409336	1.61768e-11	6.44105e-10	Intergenic
chr1	197476363	197476399	AC	2	0.0304012			-0.436344	6.1952e-12	2.68773e-10	Non-CDS	CRB1
chr1	197542918	197542942	AAAT	4	0.0286443	0.00713066		-0.353172	3.75313e-08	6.77162e-07	Non-CDS	DENND1B
chr1	197569564	197569596	AC	2	0.0167443			0.304631	1.06327e-06	1.30672e-05	Non-CDS	DENND1B
chr1	197879297	197879317	AAAT	4	0.0367312		0.0120897	0.308806	1.29748e-06	1.55808e-05	Intergenic
chr1	198016828	198016850	AC	2	0.0509073			0.445003	5.14452e-14	3.41478e-12	Intergenic
chr1	198025536	198025569	AAT	3	0.0472077		0.0184272	-0.467392	3.90528e-15	3.25486e-13	Intergenic
chr1	198113378	198113404	AC	2	0.0853851	0.0249158		0.557311	3.24762e-22	9.78436e-20	Intergenic
chr1	198133378	198133393	AAAAC	5	0.0902305	0.0153148		0.442787	1.71591e-12	8.40845e-11	Intergenic
chr1	198137520	198137542	AG	2	0.122378	0.0270315		0.421384	3.15512e-12	1.45992e-10	Intergenic
chr1	198143032	198143060	AC	2	0.119182	0.0238434	0.0311337	0.328444	4.7795e-06	4.94421e-05	Intergenic
chr1	198179799	198179841	AC	2	0.082727	0.0130469		-0.366286	7.01098e-09	1.51015e-07	Non-CDS	NEK7
chr1	198215544	198215556	AAG	3	0.146984	0.017248		-0.434254	7.25673e-12	3.1052e-10	Non-CDS	NEK7
chr1	198259801	198259828	AC	2	0.154763	0.0215275		0.448035	1.29451e-12	6.50013e-11	Non-CDS	NEK7
chr1	198332970	198333010	AC	2	0.0926227	0.0124733		0.400972	2.17828e-11	8.4277e-10	Intergenic
chr1	198413604	198413631	AAC	3	0.161902	0.00934493		0.610267	1.54516e-23	5.83254e-21	Intergenic
chr1	198467768	198467800	AC	2	0.197328	0.0199172		-0.51265	4.74881e-17	5.79148e-15	Intergenic
chr1	198488324	198488375	AAT	3	0.0381619	0.0270496		0.310899	7.56533e-06	7.38777e-05	Intergenic
chr1	198497376	198497424	ACACAT	6	0.019438	0.0170179		-0.321888	1.0854e-06	1.33e-05	Intergenic
chr1	198500649	198500669	AC	2	0.0870777	0.0221917		-0.405895	4.58979e-11	1.65022e-09	Intergenic
chr1	198508289	198508301	AT	2	0.115157	0.0211086		-0.371442	3.75935e-08	6.78134e-07	Intergenic
chr1	198508534	198508554	AGAT	4	0.105065	0.0247399		0.398014	7.07892e-11	2.43534e-09	Intergenic
chr1	198516808	198516838	AC	2	0.105212			-0.411868	5.72043e-12	2.50109e-10	Intergenic
chr1	198529196	198529254	AT	2	0.0894135	0.0384065	0.0276546	0.344226	9.97674e-07	1.23497e-05	Non-CDS	ATP6V1G3
chr1	198651293	198651323	AC	2	0.0959	0.0209837	0.0372114	0.351509	6.73858e-07	8.73755e-06	Non-CDS	PTPRC
chr1	199408684	199408720	AC	2	0.0202683	0.00617362		0.367202	4.39808e-08	7.78759e-07	Intergenic
chr1	199498093	199498108	AAG	3	0.02572			-0.516149	9.66982e-19	1.64044e-16	Intergenic
chr1	199938641	199938683	AAT	3		0.0421603		0.317149	1.9552e-06	2.23693e-05	Intergenic
chr1	200053564	200053608	AC	2		0.0545491		0.488936	1.39652e-11	5.63633e-10	Non-CDS	NR5A2
chr1	200543740	200543785	AAT	3	0.0396156			0.343151	5.61221e-08	9.69634e-07	Intergenic
chr1	200575523	200575556	AC	2	0.0808752	0.0203268		-0.356396	1.3582e-08	2.73371e-07	Non-CDS	KIF14
chr1	200577779	200577791	AAAC	4	0.0814786	0.00889339		0.399509	3.41421e-11	1.26154e-09	Non-CDS	KIF14
chr1	200586774	200586818	AT	2	0.0818745	0.00923439		0.35173	3.80339e-08	6.84405e-07	Non-CDS	KIF14
chr1	200671926	200671961	AT	2	0.0448039	0.018887		0.315483	5.37898e-07	7.1519e-06	Intergenic
chr1	200696427	200696467	AAAAT	5				0.301778	1.60356e-05	0.000143216	Intergenic
chr1	200703079	200703097	AC	2	0.0688441	0.00624856		0.693779	2.69631e-34	5.0421e-31	Intergenic
chr1	200722497	200722521	AAAT	4	0.0245727	0.0128732		0.31964	2.17261e-05	0.000187066	Intergenic
chr1	200773888	200773953	AAAAT	5	0.0193456			0.38012	3.33589e-10	9.81048e-09	Non-CDS	CAMSAP2
chr1	200830300	200830322	AC	2	0.0268915	0.0129449	0.0106462	0.364626	1.0783e-08	2.22258e-07	Non-CDS	CAMSAP2
chr1	200899358	200899384	AC	2	0.0195237			-0.499796	2.938e-17	3.75478e-15	Non-CDS	IVA
chr1	201020809	201020843	AC	2		0.0286346		0.307679	6.52785e-06	6.49472e-05	Non-CDS	KIF21B
chr1	20111921	20111981	AAAAT	5	0.082839			0.424115	1.09487e-11	4.51403e-10	Non-CDS	PLA2G2D
chr1	201159485	201159521	AC	2	0.0107596		0.017829	0.317696	1.69581e-06	1.97432e-05	Non-CDS	TMEM9
chr1	201651123	201651161	AC	2	0.0664537		0.0105785	0.571109	2.45837e-19	4.60774e-17	Non-CDS	V1
chr1	201722658	201722682	AAAC	4	0.046795	0.0694517	0.0171461	0.334102	1.52811e-07	2.36238e-06	Non-CDS	V1
chr1	2018335	2018390	AACAT	5	0.00931023		0.00882416	-0.322053	1.51965e-06	1.79296e-05	Intergenic
chr1	201916517	201916542	AAAAC	5	0.0383279	0.0341967	0.0326467	0.341036	9.36998e-08	1.53191e-06	Non-CDS	LMOD1
chr1	201939761	201939787	AC	2	0.0490629			0.358275	1.70775e-08	3.35063e-07	Non-CDS	LMOD1
chr1	201966847	201966861	AT	2	0.0363178		0.00865667	-0.374389	2.41404e-09	5.82096e-08	Non-CDS	TIMM17A
chr1	201974307	201974327	AAAAG	5	0.00843495			-0.30842	5.98532e-06	6.02803e-05	Intergenic
chr1	202039651	202039675	AAAT	4	0.034745	0.00832519		0.372539	8.45179e-10	2.26602e-08	Intergenic
chr1	202351215	202351242	AAC	3	0.0398625		0.00663979	-0.312862	9.76274e-07	1.21207e-05	Non-CDS	PPP1R12B
chr1	202594702	202594728	AC	2	0.040978			0.300846	4.98671e-05	0.000387712	Non-CDS	SYT2
chr1	202821129	202821170	AC	2				-0.327374	2.60442e-07	3.78485e-06	Intergenic
chr1	203032042	203032072	AC	2	0.0339136			0.606402	3.93156e-23	1.39656e-20	Non-CDS	PPFIA4
chr1	203093607	203093645	AAAAC	5	0.0806314			0.417957	2.8046e-11	1.05694e-09	Non-CDS	ADORA1
chr1	203102659	203102695	AC	2	0.0724787		0.00680483	-0.310417	4.25458e-06	4.45532e-05	Non-CDS	ADORA1
chr1	203105331	203105355	AC	2	0.069767			0.411407	2.04082e-10	6.31455e-09	Non-CDS	ADORA1
chr1	203151775	203151819	AATG	4	0.0557546	0.0125307		0.52378	4.01154e-19	7.23545e-17	Non-CDS	ADORA1
chr1	203155017	203155056	AAT	3	0.0280786			-0.44312	1.30675e-12	6.55349e-11	Non-CDS	ADORA1
chr1	203193997	203194017	AAAC	4			0.0166457	-0.38934	2.97913e-09	7.01698e-08	Intergenic
chr1	203594576	203594618	AC	2	0.123111	0.0123369	0.0128398	0.419123	2.86994e-10	8.55775e-09	Intergenic
chr1	204112502	204112528	AC	2	0.0145315	0.0150551		0.320022	1.76447e-06	2.04401e-05	Non-CDS	SOX13
chr1	204136404	204136428	AT	2	0.0515128	0.089534		0.346093	1.07717e-07	1.73407e-06	Non-CDS	ETNK2
chr1	204302877	204302907	AAAAAG	6	0.0410458		0.0116596	0.487357	2.05744e-14	1.47716e-12	Non-CDS	PLEKHA6
chr1	204493525	204493555	AC	2	0.14577	0.0670825	0.0448591	0.536065	1.59541e-16	1.74786e-14	Non-CDS	PIK3C2B
chr1	204513523	204513548	AAAAC	5	0.0264844			0.391371	1.99921e-10	6.19646e-09	Intergenic
chr1	204599496	204599516	AC	2	0.0234147	0.0132162		-0.36621	1.49742e-08	2.97963e-07	Intergenic
chr1	204611685	204611705	AT	2	0.025688			-0.338823	1.51753e-07	2.34862e-06	Intergenic
chr1	204696797	204696818	CG	2	0.0570566	0.046466	0.042218	0.341269	6.30688e-08	1.0778e-06	Intergenic
chr1	204699172	204699223	AC	2	0.0578639	0.0142875		-0.358623	5.20695e-09	1.16005e-07	Intergenic
chr1	204793027	204793057	AAG	3	0.0760517	0.0209314		0.424508	9.20535e-13	4.77862e-11	Intergenic
chr1	204839369	204839419	AC	2	0.0438062			0.391322	1.3007e-09	3.3356e-08	Non-CDS	NFASC
chr1	204856383	204856419	AC	2	0.0248191			0.36636	1.4532e-07	2.25895e-06	Non-CDS	NFASC
chr1	204995316	204995362	AC	2	0.0363823		0.00979713	0.53507	5.04086e-17	6.11557e-15	Non-CDS	NFASC
chr1	205025369	205025431	AC	2	0.0326426	0.00768488		0.423196	1.10353e-08	2.26884e-07	Intergenic
chr1	205049282	205049339	AC	2	0.0245343	0.0155638		0.322672	1.74606e-05	0.000154284	Non-CDS	CNTN2
chr1	205107014	205107026	AT	2	0.0152548			0.323366	3.7554e-07	5.21435e-06	Non-CDS	RBBP5
chr1	205489403	205489443	AC	2	0.0168553	0.0155841		0.327957	2.90359e-06	3.17762e-05	Intergenic
chr1	205499983	205500009	AC	2	0.0249616			-0.313605	1.42072e-06	1.6875e-05	Intergenic
chr1	205802720	205802770	AAAAT	5	0.0656903	0.0382221	0.00940659	-0.360648	2.23262e-08	4.25223e-07	Non-CDS	SLC41A1
chr1	206122049	206122095	AC	2	0.131655	0.00825118		-0.450804	1.42697e-13	8.71124e-12	Intergenic
chr1	20629832	20629860	AAAT	4	0.0196252			-0.306634	1.45366e-06	1.7231e-05	Intergenic
chr1	206501639	206501681	AC	2	0.0564554	0.00876488		-0.316437	2.28388e-06	2.56481e-05	Intergenic
chr1	206733276	206733307	AC	2	0.124263	0.0655241	0.0244735	0.42158	1.79978e-12	8.77715e-11	Non-CDS	MAPKAPK2
chr1	206747460	206747478	AT	2				-0.46081	9.77121e-10	2.58316e-08	Intergenic
chr1	206773587	206773631	AC	2			0.0155639	0.384734	3.46434e-07	4.85706e-06	Non-CDS	IL10
chr1	206773587	206773631	AC	2			0.0155639	0.384734	3.46434e-07	4.85706e-06	Non-CDS	IL19
chr1	206984698	206984783	AATAC	5	0.0645693			0.394132	8.95868e-09	1.88233e-07	Intergenic
chr1	207242527	207242547	AAAC	4				-0.326008	2.5876e-07	3.76443e-06	Intergenic
chr1	207331475	207331501	AC	2				-0.355202	1.78075e-08	3.47705e-07	Non-CDS	CD55
chr1	207334754	207334766	AG	2		0.00773062		0.355612	1.95996e-08	3.78206e-07	Non-CDS	CD55
chr1	207379437	207379459	AC	2		0.00638459	0.0193303	0.368628	6.58965e-09	1.43172e-07	Non-CDS	CD55
chr1	207381975	207382008	AAAT	4			0.0194862	0.422767	3.63167e-08	6.57947e-07	Non-CDS	CD55
chr1	207451995	207452014	AT	2	0.00794131			0.358535	1.79693e-08	3.50363e-07	Intergenic
chr1	207458060	207458100	AC	2	0.021694		0.0123836	0.446147	1.82064e-09	4.51181e-08	Non-CDS	CR2
chr1	207527203	207527217	AC	2	0.0102602		0.0100781	-0.332566	2.04283e-07	3.05355e-06	Non-CDS	CR1
chr1	207545758	207545772	AC	2	0.00786312	0.00716261	0.00747548	-0.365612	1.48455e-08	2.95583e-07	Non-CDS	CR1
chr1	207564326	207564346	AC	2	0.00951087		0.00674038	0.320202	5.73845e-07	7.57906e-06	Non-CDS	CR1
chr1	207575203	207575233	AC	2	0.0190451	0.0257026	0.0246313	-0.516908	5.49643e-16	5.39658e-14	Non-CDS	CR1
chr1	207605338	207605372	AC	2	0.010069			0.311965	1.93004e-05	0.000168562	Non-CDS	CR1
chr1	207623588	207623638	AC	2	0.0396981	0.0114819	0.0262586	-0.520598	5.24586e-17	6.33122e-15	Non-CDS	CR1
chr1	207656240	207656268	AATC	4	0.0275195			-0.315167	1.93803e-06	2.21994e-05	Non-CDS	CR1L
chr1	207855415	207855436	AAC	3			0.0356735	0.416719	2.66531e-11	1.01053e-09	Intergenic
chr1	207865575	207865623	AC	2		0.00912586	0.00878401	0.346142	5.14184e-07	6.88046e-06	Intergenic
chr1	208033021	208033035	AG	2	0.0262511			0.342991	6.12932e-07	8.0314e-06	Non-CDS	PLX2
chr1	208849683	208849699	AAAG	4			0.0106495	0.460298	7.3873e-14	4.75035e-12	Intergenic
chr1	208890504	208890542	AC	2	0.015177			-0.30942	6.70337e-07	8.6963e-06	Intergenic
chr1	208900197	208900217	AAAT	4				0.40022	1.16216e-07	1.85328e-06	Intergenic
chr1	208901705	208901725	AAAAC	5	0.00693355			-0.358529	1.84967e-06	2.13103e-05	Intergenic
chr1	208984491	208984511	AT	2	0.0128119	0.00667899	0.016643	-0.323416	5.42466e-07	7.20498e-06	Intergenic
chr1	20952861	20952885	AAAC	4	0.151205	0.0225883		0.413482	2.66444e-12	1.25282e-10	Non-CDS	EIF4G3
chr1	209571208	209571258	AAAAT	5	0.0380186	0.0130629	0.00996815	-0.497063	2.37121e-17	3.08125e-15	Intergenic
chr1	20959656	20959698	AAT	3	0.138378	0.0261144		-0.315025	5.16127e-07	6.89971e-06	Non-CDS	EIF4G3
chr1	209845842	209845874	AAAAAG	6	0.0129762	0.0131321	0.0157471	0.376179	2.60736e-06	2.88605e-05	Non-CDS	UTP25
chr1	209902743	209902777	AC	2	0.0873837	0.0116639		-0.402159	1.00319e-11	4.17842e-10	Non-CDS	SYT14
chr1	209923537	209923561	AAC	3	0.040654	0.0154885		0.304167	8.77912e-07	1.10232e-05	Non-CDS	SYT14
chr1	20998213	20998249	AC	2	0.139524	0.0209788		0.41853	1.02881e-12	5.29e-11	Non-CDS	EIF4G3
chr1	210026606	210026644	AC	2	0.0151703			0.312912	9.16659e-06	8.74619e-05	Non-CDS	SYT14
chr1	210132568	210132605	AC	2	0.0163045		0.0101261	-0.319351	2.0773e-06	2.36317e-05	Non-CDS	SYT14
chr1	21020968	21020995	AAAT	4	0.13532	0.0225631		0.371037	4.55866e-10	1.29886e-08	Non-CDS	EIF4G3
chr1	210673763	210673815	AAAT	4	0.0115271	0.026304	0.00733132	0.459481	9.2895e-13	4.81769e-11	Non-CDS	HHAT
chr1	210821803	210821851	AAAT	4	0.0848696	0.0168507		0.321451	4.29913e-07	5.87555e-06	Non-CDS	KCNH1
chr1	211231105	211231140	AAAAAT	6				-0.314853	0.000323154	0.00196928	Intergenic
chr1	211236464	211236480	AAAC	4				-0.345621	1.17768e-05	0.000109184	Intergenic
chr1	21141378	21141405	AC	2	0.114454	0.0109401		-0.313517	5.15044e-07	6.8897e-06	Non-CDS	EIF4G3
chr1	21158741	21158753	AC	2	0.0419607			-0.39903	2.65925e-11	1.00871e-09	Non-CDS	EIF4G3
chr1	21185876	21185888	AT	2	0.138731	0.0201217		0.369781	4.72243e-10	1.34153e-08	Intergenic
chr1	21189216	21189231	AAAAC	5	0.125851	0.0164165		0.375259	2.70131e-10	8.10542e-09	Intergenic
chr1	21205493	21205517	AACC	4	0.0996526			-0.419713	1.03061e-11	4.28168e-10	Intergenic
chr1	212183391	212183411	AAAAC	5	0.00633062		0.0066904	0.354527	3.42403e-08	6.24712e-07	Intergenic
chr1	212220912	212220940	AAAT	4			0.00720693	-0.356327	4.5318e-08	8.00519e-07	Intergenic
chr1	212227236	212227250	AC	2	0.0349742			-0.465722	1.13483e-14	8.57924e-13	Intergenic
chr1	212236714	212236724	AAAAG	5	0.0458746			0.400599	1.86867e-07	2.82435e-06	Intergenic
chr1	212247867	212247903	AC	2	0.0152245			0.412046	2.84114e-11	1.06922e-09	Intergenic
chr1	212260264	212260316	AGAT	4	0.0118425			0.463475	4.87359e-13	2.67144e-11	Intergenic
chr1	212381771	212381797	AC	2	0.0225951			-0.33607	4.60305e-06	4.77894e-05	Non-CDS	PACC1
chr1	212390982	212390994	AGGC	4		0.00815688	0.00815818	0.425557	3.99667e-12	1.80968e-10	Non-CDS	PACC1
chr1	212442739	212442759	AAAAT	5	0.0538271	0.00771828	0.00638182	-0.335477	1.93692e-07	2.91369e-06	Non-CDS	NENF
chr1	212474085	212474111	AG	2	0.0186139	0.00802065		0.438788	1.86474e-12	9.06406e-11	Intergenic
chr1	212524195	212524251	AT	2	0.0391631			-0.349957	1.05227e-06	1.29467e-05	Intergenic
chr1	212528181	212528219	AC	2				0.312349	8.805e-06	8.44128e-05	Intergenic
chr1	212696478	212696499	AC	2		0.00717102		0.325813	3.00129e-06	3.27353e-05	Non-CDS	BATF3
chr1	212717477	212717489	AAT	3			0.0186894	-0.36475	3.01028e-06	3.28191e-05	Intergenic
chr1	212786121	212786137	AGAT	4	0.0353435			0.358683	1.91584e-08	3.7044e-07	Non-CDS	NSL1
chr1	212888676	212888691	AAC	3	0.02572			-0.372271	2.10408e-09	5.14602e-08	Non-CDS	FLVCR1
chr1	213884965	213885003	AC	2	0.0404883	0.0145182		0.320925	3.2631e-06	3.52342e-05	Intergenic
chr1	213976824	213976862	AC	2	0.0724867	0.0144214	0.00706549	-0.462547	1.56106e-13	9.44121e-12	Intergenic
chr1	213986509	213986527	AC	2	0.0399715			0.375945	6.56228e-10	1.80677e-08	Non-CDS	PROX1
chr1	214013139	214013169	AC	2	0.0185248		0.0200857	0.422237	3.89809e-12	1.76948e-10	Non-CDS	PROX1
chr1	214450134	214450162	AAAT	4	0.109465	0.00847577		0.63876	1.27635e-28	1.12853e-25	Non-CDS	PTPN14
chr1	214451140	214451158	AAAAAC	6	0.0406671			0.357512	2.28905e-09	5.55002e-08	Non-CDS	PTPN14
chr1	214468564	214468579	AAAAG	5	0.039908	0.0184677		0.395314	1.39118e-10	4.47915e-09	Non-CDS	PTPN14
chr1	214499381	214499397	AT	2	0.037747	0.00957332		0.302578	1.04715e-05	9.84293e-05	Non-CDS	PTPN14
chr1	215788916	215788951	AAAAC	5	0.00623747			0.523182	4.22879e-15	3.50475e-13	Non-CDS	USH2A
chr1	215820290	215820304	AC	2	0.0553384			0.346943	1.44709e-08	2.89081e-07	Non-CDS	USH2A
chr1	215875857	215875963	AT	2	0.09339		0.0329092	0.300115	2.62164e-06	2.8989e-05	Non-CDS	USH2A
chr1	2160233	2160273	AC	2	0.0308437	0.0107295		0.354094	6.27301e-08	1.07269e-06	Non-CDS	PRKCZ
chr1	216245471	216245519	AG	2	0.0284285	0.0432033	0.0125307	0.317883	3.88347e-06	4.10661e-05	Non-CDS	USH2A
chr1	216810703	216810721	AC	2	0.0611211	0.0327561		-0.42074	9.18748e-12	3.85831e-10	Non-CDS	ESRRG
chr1	216844764	216844788	AC	2	0.053154	0.0138758		-0.407215	4.16242e-11	1.5072e-09	Non-CDS	ESRRG
chr1	217101789	217101824	AAAA	4	0.0537744			-0.506942	1.48497e-13	9.01791e-12	Non-CDS	ESRRG
chr1	217162963	217163006	AT	2			0.0316078	-0.386809	7.51201e-10	2.03824e-08	Intergenic
chr1	217961853	217961877	AAAC	4	0.00977937			-0.355972	2.89052e-08	5.3658e-07	Intergenic
chr1	217996473	217996497	AT	2	0.0529278	0.00764143		0.402375	3.79788e-10	1.1033e-08	Intergenic
chr1	218052138	218052168	AT	2	0.0649048			-0.316141	1.49733e-06	1.76881e-05	Intergenic
chr1	218087582	218087610	AC	2	0.0248763		0.0111265	0.408207	5.3898e-12	2.3648e-10	Intergenic
chr1	218336250	218336270	AC	2	0.0678724	0.00833672		-0.432401	3.53774e-13	1.99292e-11	Non-CDS	RRP15
chr1	218346590	218346602	AAC	3	0.0317404			-0.380528	2.55005e-07	3.71645e-06	Non-CDS	TGFB2
chr1	218378149	218378189	AAAT	4	0.132303	0.0197141		0.499713	2.33168e-17	3.04312e-15	Non-CDS	TGFB2
chr1	218549579	218549606	AAC	3	0.0107249	0.0127037		0.335902	7.07189e-08	1.193e-06	Intergenic
chr1	218575010	218575128	AG	2	0.0382878			-0.396385	4.32538e-11	1.5603e-09	Intergenic
chr1	218622016	218622052	AAAC	4	0.0307966		0.00640653	0.429953	9.59204e-13	4.96216e-11	Intergenic
chr1	218638586	218638604	AT	2				0.38674	6.20632e-11	2.16588e-09	Intergenic
chr1	218643557	218643583	AC	2	0.0169237			0.312128	1.19753e-05	0.000110816	Intergenic
chr1	218702141	218702216	AAAGC	5		0.0160997	0.00941468	0.312801	4.5195e-07	6.14267e-06	Intergenic
chr1	218782129	218782174	AAT	3	0.0641132	0.00763582	0.0062563	-0.323317	2.15439e-07	3.19943e-06	Intergenic
chr1	218893723	218893753	AC	2	0.0349067		0.00960525	0.355166	1.58526e-08	3.13315e-07	Intergenic
chr1	219118194	219118212	AC	2	0.0923211	0.0160417		-0.44838	2.2146e-13	1.30541e-11	Intergenic
chr1	219118830	219118855	AAAAT	5	0.0462735			0.324276	8.66952e-07	1.09058e-05	Intergenic
chr1	219129625	219129637	AC	2	0.0490606			-0.327061	5.5688e-07	7.37535e-06	Intergenic
chr1	21917438	21917486	AAAT	4	0.0278537			0.456441	9.58377e-14	6.0209e-12	Non-CDS	HSPG2
chr1	219278679	219278706	AAC	3	0.00912372		0.0169525	0.375395	9.07229e-09	1.9035e-07	Intergenic
chr1	219307008	219307058	AT	2	0.0529051			0.379172	2.93755e-09	6.93327e-08	Intergenic
chr1	219409445	219409469	AC	2	0.0883499			0.569227	5.14169e-21	1.27128e-18	Intergenic
chr1	21943749	21943769	AAAC	4	0.0783322		0.00737675	-0.50818	2.14066e-18	3.40766e-16	Intergenic
chr1	219437727	219437787	AAAAT	5	0.0475085			0.506808	2.59167e-14	1.82818e-12	Intergenic
chr1	219462747	219462779	AC	2	0.0186862			0.396431	1.68306e-10	5.30756e-09	Intergenic
chr1	219470400	219470428	AGAT	4	0.0663108			-0.632716	1.61445e-27	1.19934e-24	Intergenic
chr1	219535807	219535860	AAAT	4			0.016505	0.323796	1.08385e-06	1.32839e-05	Intergenic
chr1	219540234	219540262	AC	2	0.0380533			-0.391392	2.04301e-10	6.31896e-09	Intergenic
chr1	219596391	219596427	AG	2	0.0506261	0.00693618		-0.552316	8.26332e-20	1.65562e-17	Intergenic
chr1	219655886	219655921	AAC	3	0.0325784		0.011709	-0.398204	4.36545e-10	1.24928e-08	Intergenic
chr1	219703200	219703234	AC	2				-0.391326	3.78337e-07	5.24916e-06	Non-CDS	SLC30A10
chr1	219759961	219759979	AT	2	0.0248609	0.00943658		0.391474	4.51223e-10	1.28743e-08	Non-CDS	SLC30A10
chr1	219816188	219816254	AGAT	4	0.039078		0.00828521	-0.344529	1.01088e-07	1.63626e-06	Non-CDS	SLC30A10
chr1	219859047	219859059	AC	2	0.0681313			-0.44276	5.79831e-10	1.61446e-08	Non-CDS	SLC30A10
chr1	220076702	220076732	AAT	3	0.00738002			-0.361227	7.0238e-09	1.51251e-07	Non-CDS	BPNT1
chr1	220357180	220357212	AC	2	0.0842531	0.00764653		0.514684	9.29876e-18	1.30866e-15	Intergenic
chr1	220363916	220363964	AC	2	0.123974	0.0431976	0.0121674	0.638767	3.14046e-26	1.92801e-23	Intergenic
chr1	220364318	220364350	AC	2	0.0164973			0.485324	2.98658e-15	2.57083e-13	Intergenic
chr1	220376369	220376417	AC	2	0.0273864	0.0146096		-0.459077	1.00852e-13	6.31307e-12	Intergenic
chr1	220395216	220395276	AAAAT	5	0.0101715	0.00922613	0.0187047	-0.393041	3.53727e-10	1.03503e-08	Intergenic
chr1	22044263	22044287	AAAT	4	0.0191371			-0.372151	6.69564e-09	1.45096e-07	Non-CDS
chr1	220592222	220592272	AATAT	5	0.0500513			-0.49696	3.46737e-16	3.53229e-14	Non-CDS	MARK1
chr1	220598387	220598419	AT	2			0.00877805	-0.335957	1.10526e-07	1.7728e-06	Non-CDS	MARK1
chr1	220758832	220758870	AC	2			0.00615729	-0.416023	3.53587e-11	1.30177e-09	Non-CDS	MTARC2
chr1	220769741	220769763	AG	2			0.00665656	0.318719	1.59775e-06	1.8745e-05	Non-CDS	MTARC2
chr1	220773965	220773989	AC	2	0.0345337			0.461426	5.95128e-15	4.77658e-13	Non-CDS	MTARC2
chr1	2207910	2207956	AC	2		0.012007	0.00674867	0.321153	1.4621e-05	0.000132084	Non-CDS	FAAP20
chr1	220870013	220870028	AAAAC	5	0.0554976			-0.462106	5.78331e-15	4.65786e-13	Non-CDS
chr1	220964432	220964472	AG	2	0.0165673	0.0120495		-0.324035	1.10144e-06	1.34694e-05	Intergenic
chr1	221055973	221056047	AG	2	0.0115364			0.433336	2.44715e-11	9.34789e-10	Intergenic
chr1	221079121	221079161	AAAT	4	0.020302	0.0217956		-0.367982	5.29717e-09	1.17828e-07	Intergenic
chr1	221167564	221167607	AC	2				0.374739	2.27019e-08	4.31721e-07	Intergenic
chr1	221205399	221205427	AC	2	0.101817	0.0660641		-0.4063	4.68903e-11	1.68253e-09	Intergenic
chr1	221240472	221240521	AC	2	0.0590284	0.0405624	0.0150697	-0.352699	2.64691e-07	3.83597e-06	Intergenic
chr1	221274267	221274313	AC	2				0.481367	8.88446e-14	5.62855e-12	Intergenic
chr1	221296627	221296655	AC	2	0.0234788	0.0284794		0.404668	2.62476e-09	6.27328e-08	Intergenic
chr1	221321485	221321513	AAAT	4	0.0394914	0.00910316	0.0111172	0.547433	1.19483e-20	2.7929e-18	Intergenic
chr1	221415066	221415082	AATG	4				0.349703	5.37135e-09	1.19283e-07	Intergenic
chr1	221429767	221429801	AT	2	0.0328275	0.0166387		-0.673541	3.80376e-31	4.35799e-28	Intergenic
chr1	221457700	221457732	AC	2				0.340596	2.94779e-08	5.46027e-07	Intergenic
chr1	221468033	221468053	AGAT	4	0.00934798	0.009004	0.0104288	0.326076	8.09273e-07	1.02651e-05	Intergenic
chr1	22149848	22149905	AAAT	4	0.0319167			0.350782	3.6833e-08	6.66187e-07	Intergenic
chr1	221502017	221502055	AC	2	0.040388			0.49937	3.08132e-17	3.93176e-15	Intergenic
chr1	221517999	221518029	AAAAC	5				-0.403236	1.18204e-07	1.88147e-06	Intergenic
chr1	221529535	221529567	AAAT	4			0.00903048	-0.336109	1.58418e-08	3.13159e-07	Intergenic
chr1	221530329	221530393	AAAT	4				0.498902	3.53355e-17	4.43575e-15	Intergenic
chr1	221641114	221641138	AAAT	4	0.0571204	0.0171472	0.0252753	0.306394	2.26976e-06	2.55195e-05	Intergenic
chr1	221643432	221643456	AAAT	4	0.0515213			0.48519	7.64354e-17	8.93338e-15	Intergenic
chr1	221653913	221653941	AAAT	4	0.0400825			0.457996	7.35284e-15	5.80133e-13	Intergenic
chr1	221810215	221810265	AC	2	0.0329002		0.0323948	0.300478	0.000100108	0.000711389	Intergenic
chr1	221859560	221859633	AC	2	0.038296	0.0256233		0.404459	1.68977e-10	5.32356e-09	Intergenic
chr1	221859661	221859684	AC	2	0.0347764	0.00925068		-0.35101	1.08308e-07	1.74203e-06	Intergenic
chr1	221871409	221871425	AT	2	0.0506298	0.0240357		-0.303894	3.66078e-06	3.90284e-05	Intergenic
chr1	221960907	221960927	AAAAC	5	0.0383681	0.0280748		-0.458321	3.78001e-14	2.57957e-12	Intergenic
chr1	222009093	222009117	AAAG	4	0.0471508	0.0532721	0.0181338	0.516503	3.23124e-15	2.75519e-13	Intergenic
chr1	222041403	222041427	AAAT	4	0.0440221	0.0139558		0.391434	7.29573e-11	2.50197e-09	Intergenic
chr1	222130697	222130726	AAAAAG	6	0.00898707		0.013816	-0.521346	1.16373e-10	3.81786e-09	Intergenic
chr1	222515522	222515537	AAAAC	5	0.0700211	0.00984453		0.442005	1.1029e-13	6.86423e-12	Intergenic
chr1	222538413	222538449	AG	2	0.049952			0.34071	4.78323e-07	6.4526e-06	Non-CDS	HHIPL2
chr1	222551326	222551340	AT	2	0.0104815			-0.32738	4.22573e-07	5.78747e-06	Intergenic
chr1	222603629	222603641	AAAT	4	0.10313	0.0344999		-0.377542	5.51511e-09	1.22092e-07	Intergenic
chr1	222760684	222760703	AATG	4	0.0161304			-0.387155	8.01949e-10	2.16223e-08	Intergenic
chr1	222866324	222866354	AAC	3	0.0903351			-0.30993	1.11979e-06	1.36749e-05	Non-CDS	DISP1
chr1	222980411	222980441	AC	2	0.0447786	0.0432278		-0.344614	2.55394e-08	4.79848e-07	Non-CDS	DISP1
chr1	223154760	223154794	AC	2	0.0540681	0.0194468	0.0077646	-0.324222	2.24355e-07	3.31762e-06	Intergenic
chr1	223166175	223166215	AAAT	4	0.0804541	0.0220496	0.0104387	0.495604	1.50101e-17	2.02656e-15	Intergenic
chr1	223268014	223268044	AT	2	0.013587			-0.35505	5.1563e-07	6.8947e-06	Non-CDS	SUSD4
chr1	22345863	22345875	AC	2				0.34706	1.33306e-05	0.000121724	Intergenic
chr1	22345892	22345925	AC	2	0.0203889			0.385379	2.26742e-10	6.91966e-09	Intergenic
chr1	223459358	223459383	AAAAAG	6				0.387261	1.09772e-06	1.34334e-05	Intergenic
chr1	223632368	223632393	AAAAC	5	0.078777	0.0281129	0.0281129	-0.319211	1.9695e-07	2.9567e-06	Non-CDS	CAPN8
chr1	223707237	223707301	AG	2				0.332323	9.23406e-07	1.15312e-05	Non-CDS	CAPN2
chr1	223797399	223797413	AT	2	0.0161628		0.0120352	0.315267	4.15405e-07	5.70026e-06	Non-CDS	TP53BP2
chr1	223797772	223797811	AT	2	0.0861444	0.00996753		-0.321556	1.4122e-06	1.6786e-05	Non-CDS	TP53BP2
chr1	223962749	223962769	AT	2	0.0440724	0.00834418	0.0180964	-0.303963	1.27238e-05	0.000116918	Intergenic
chr1	224045168	224045208	AC	2				0.306777	0.000351171	0.00211718	Intergenic
chr1	224065046	224065061	AAT	3	0.0268672	0.0131052		-0.435474	3.50672e-13	1.97613e-11	Intergenic
chr1	224065380	224065400	AAAAAG	6	0.02743	0.0112268		-0.422623	2.71974e-12	1.27588e-10	Intergenic
chr1	224069547	224069577	AAAAC	5	0.0301571	0.0303999		-0.354141	3.41111e-08	6.22703e-07	Intergenic
chr1	224118001	224118033	AAAT	4	0.0348798	0.0108045		-0.415968	2.02221e-09	4.96498e-08	Non-CDS	FBXO28
chr1	224127165	224127209	AC	2				-0.309074	1.04377e-05	9.81507e-05	Non-CDS	FBXO28
chr1	224213341	224213355	AG	2				0.378288	1.31355e-06	1.57504e-05	Intergenic
chr1	224257503	224257538	AAAC	4	0.0257435	0.0132848		-0.334788	2.97286e-08	5.5017e-07	Non-CDS	NVL
chr1	224264738	224264753	AAT	3	0.0283274	0.0316445		-0.305082	2.41076e-06	2.69188e-05	Non-CDS	NVL
chr1	224274036	224274060	AC	2	0.0421206	0.0572577		0.304756	1.13622e-06	1.38518e-05	Non-CDS	NVL
chr1	224798521	224798536	AAT	3	0.0424603	0.00803703		0.30936	2.19606e-06	2.47971e-05	Intergenic
chr1	22486719	22486749	AAAAC	5	0.0392709	0.00908412		0.302371	1.82285e-06	2.10355e-05	Non-CDS	ZBTB40
chr1	224900240	224900280	AAAT	4	0.00852767			-0.349414	1.3335e-07	2.09389e-06	Non-CDS	DH14
chr1	224913827	224913853	AC	2	0.0198519		0.0146718	0.451935	5.29988e-12	2.33416e-10	Non-CDS	DH14
chr1	225025334	225025352	AT	2	0.0304801			0.394189	4.9728e-10	1.40651e-08	Non-CDS	DH14
chr1	225028261	225028273	AC	2	0.0101049		0.00804018	-0.330872	3.36501e-07	4.73534e-06	Non-CDS	DH14
chr1	225037684	225037696	AAAC	4	0.0353427			-0.418365	7.23153e-12	3.09605e-10	Non-CDS	DH14
chr1	225049751	225049825	AGAT	4	0.0651127			0.373496	7.99614e-10	2.15629e-08	Non-CDS	DH14
chr1	225082168	225082198	AC	2	0.0401589			0.486405	1.61503e-13	9.73865e-12	Non-CDS	DH14
chr1	225086991	225087037	AC	2	0.0352592			-0.334885	7.64748e-07	9.76354e-06	Non-CDS	DH14
chr1	225096134	225096155	AAC	3	0.0263308			-0.408646	2.98793e-11	1.11826e-09	Non-CDS	DH14
chr1	225323447	225323487	AAAAC	5	0.032403	0.00626384		0.392245	2.17786e-10	6.68143e-09	Non-CDS	DH14
chr1	225442854	225442902	AC	2	0.052738	0.036991	0.0118367	-0.402525	1.36244e-08	2.74089e-07	Intergenic
chr1	22546574	22546620	AC	2	0.00680503			0.310275	3.02833e-05	0.000250383	Intergenic
chr1	225488160	225488202	AAAT	4	0.017238		0.00600045	0.30444	2.30525e-06	2.5856e-05	Non-CDS	EH
chr1	225566247	225566283	AAAC	4	0.0241403		0.0111028	0.321352	4.14864e-07	5.69427e-06	Non-CDS	EH
chr1	225673412	225673436	AAAT	4	0.067172	0.0105808	0.016908	0.500616	8.39036e-18	1.19112e-15	Intergenic
chr1	225708834	225708858	AAAC	4	0.0238787			-0.447703	4.21488e-14	2.84531e-12	Intergenic
chr1	225728954	225728979	AAAAG	5	0.102976			0.607808	7.62116e-20	1.53642e-17	Intergenic
chr1	225770078	225770090	AAC	3	0.024979			0.43127	6.91393e-13	3.68192e-11	Intergenic
chr1	225776392	225776413	AAC	3	0.0865934			-0.469232	7.54504e-15	5.9357e-13	Intergenic
chr1	225799167	225799200	AAC	3	0.0133837		0.00619411	-0.344591	6.54297e-08	1.11324e-06	Intergenic
chr1	226216879	226216907	AAAAAC	6				-0.348433	3.84565e-05	0.000309085	Intergenic
chr1	226267319	226267343	ACAT	4	0.0396366			-0.326195	3.62774e-07	5.05428e-06	Non-CDS	LIN9
chr1	226351062	226351082	AT	2	0.0596506			-0.426304	2.64345e-08	4.94495e-07	Intergenic
chr1	226649827	226649862	AAAAC	5	0.0224652	0.0138588		-0.309957	0.000171871	0.00113948	Non-CDS	ITPKB
chr1	226667827	226667855	AC	2	0.0351756			0.35857	1.45575e-08	2.90597e-07	Non-CDS	ITPKB
chr1	226748011	226748055	AAAT	4	0.0292703		0.0194268	0.359296	8.85229e-09	1.86214e-07	Intergenic
chr1	226800490	226800512	AAAAAG	6	0.0974152	0.0102581	0.0106215	-0.566725	7.47866e-23	2.52953e-20	Intergenic
chr1	226832198	226832210	AAC	3	0.0974152	0.0120391	0.00799836	-0.574626	1.644e-23	6.14857e-21	Intergenic
chr1	226947801	226947819	AT	2	0.0740391			0.508888	9.66237e-18	1.35749e-15	Non-CDS	COQ8A
chr1	227006950	227006992	AAC	3	0.0493174			-0.40997	1.25734e-11	5.11007e-10	Non-CDS	CDC42BPA
chr1	227100594	227100606	AAAG	4	0.0639438			-0.437903	3.83059e-13	2.14158e-11	Non-CDS	CDC42BPA
chr1	227126465	227126521	AAGG	4				-0.337135	1.86868e-05	0.000163892	Non-CDS	CDC42BPA
chr1	227132116	227132140	AGAGGG	6	0.0653288	0.00924873		-0.359724	9.95349e-09	2.07049e-07	Non-CDS	CDC42BPA
chr1	227133958	227133998	AAAT	4	0.0301226			0.413868	2.52697e-11	9.63021e-10	Non-CDS	CDC42BPA
chr1	227216121	227216149	AT	2	0.101033	0.00718598	0.00636494	0.354913	1.54104e-08	3.05896e-07	Non-CDS	CDC42BPA
chr1	227256949	227256991	AC	2	0.116405	0.00974762		-0.35531	3.82577e-08	6.87751e-07	Non-CDS	CDC42BPA
chr1	227288999	227289017	AAT	3	0.0923849	0.00609677		0.345333	4.01753e-08	7.17939e-07	Non-CDS	CDC42BPA
chr1	227322938	227322980	AAAAC	5	0.0984104		0.00637748	0.363752	5.43541e-09	1.20527e-07	Intergenic
chr1	227326637	227326649	AATG	4	0.107855	0.0248954	0.00852839	0.360362	3.02421e-09	7.10894e-08	Intergenic
chr1	227393146	227393178	AAAT	4	0.039729	0.0163596	0.01206	0.329278	6.24655e-07	8.16922e-06	Intergenic
chr1	227395840	227395855	AAAAC	5				-0.368251	2.13748e-06	2.42281e-05	Intergenic
chr1	227418863	227418910	AAAAAC	6	0.0504522			-0.527366	1.22103e-16	1.36905e-14	Intergenic
chr1	227800535	227800567	AT	2	0.0355362			0.317395	8.88611e-05	0.000640901	Intergenic
chr1	22795466	22795496	AAAAC	5	0.112077	0.0206327	0.0312668	0.323666	1.22917e-07	1.94735e-06	Non-CDS	EPHB2
chr1	22800772	22800809	AC	2	0.0927786	0.0153794	0.0266497	0.332961	4.45944e-08	7.88765e-07	Non-CDS	EPHB2
chr1	228127401	228127441	AAAG	4	0.0323752		0.0422629	0.417197	7.52779e-09	1.60933e-07	Intergenic
chr1	228144073	228144115	AC	2	0.0511711		0.0100158	-0.408042	4.683e-11	1.68073e-09	Non-CDS	GUK1
chr1	228310602	228310671	ATCC	4	0.0188589		0.0216209	0.422302	1.87767e-09	4.63971e-08	Non-CDS	OBSCN
chr1	228348158	228348173	AAG	3	0.0425498			-0.43347	5.95498e-13	3.20694e-11	Non-CDS	OBSCN
chr1	228478080	228478113	AAT	3		0.0131815	0.0218729	-0.303659	3.83346e-06	4.0627e-05	Intergenic
chr1	228644549	228644611	AC	2				0.303754	0.000549038	0.00311165	Intergenic
chr1	228791268	228791320	AC	2				0.351845	7.05435e-06	6.9497e-05	Intergenic
chr1	228892759	228892787	AAAG	4				0.517894	8.73923e-12	3.69199e-10	Intergenic
chr1	228895518	228895538	AT	2	0.050723	0.0114277		-0.380604	7.44181e-10	2.02088e-08	Intergenic
chr1	228902776	228902784	ATCG	4	0.0465675	0.0257398		-0.559319	6.31201e-21	1.54189e-18	Intergenic
chr1	229181357	229181399	AC	2	0.0452828			0.463728	2.54388e-14	1.79941e-12	Intergenic
chr1	229194691	229194723	AAAT	4	0.0432788		0.0163421	0.354655	9.453e-09	1.97598e-07	Intergenic
chr1	229196841	229196870	AAAAAG	6	0.0934396	0.0320273		0.426946	1.598e-09	4.02071e-08	Intergenic
chr1	229212405	229212426	AAT	3	0.108721		0.010118	-0.462556	3.20292e-15	2.73678e-13	Intergenic
chr1	229218391	229218445	AT	2	0.0260262		0.0176767	0.352681	2.73423e-09	6.50433e-08	Intergenic
chr1	229247889	229247921	AC	2				-0.416543	1.52816e-07	2.36238e-06	Intergenic
chr1	229503979	229503992	AT	2	0.0979482	0.0438494		-0.388216	5.53724e-11	1.95583e-09	Non-CDS	NUP133
chr1	229519792	229519836	AAAT	4	0.117705	0.0555204		0.410745	4.8376e-12	2.14859e-10	Non-CDS	ABCB10
chr1	229562428	229562476	AT	2	0.0712891	0.0299365		0.442273	2.07378e-13	1.22819e-11	Intergenic
chr1	229564099	229564129	AAT	3	0.0919253	0.0424852		0.356333	2.69371e-09	6.41476e-08	Intergenic
chr1	229582899	229582935	AAAT	4	0.0378908	0.0243996		0.37091	8.18391e-10	2.20218e-08	Intergenic
chr1	229708295	229708331	AC	2	0.0779156	0.0236178		-0.394965	1.29464e-10	4.20327e-09	Intergenic
chr1	230034629	230034641	AG	2	0.0480227	0.00737141		-0.474416	9.11593e-16	8.64764e-14	Intergenic
chr1	230039196	230039256	AAGG	4	0.061534	0.0423304		-0.339688	2.11163e-07	3.14397e-06	Intergenic
chr1	230069268	230069293	AAAAC	5	0.0475143		0.00893258	0.633745	1.75173e-22	5.50173e-20	Non-CDS	GALNT2
chr1	230452095	230452115	AAAT	4	0.10247	0.0152974		-0.508665	1.67129e-18	2.72446e-16	Intergenic
chr1	230691164	230691224	AT	2	0.062668	0.0154032		0.400355	8.83404e-11	2.97128e-09	Non-CDS	COG2
chr1	230691164	230691224	AT	2	0.062668	0.0154032		0.400355	8.83404e-11	2.97128e-09	Non-CDS	AGT
chr1	230692728	230692764	AC	2	0.035789			-0.361927	1.10806e-07	1.77676e-06	Non-CDS	COG2
chr1	230692728	230692764	AC	2	0.035789			-0.361927	1.10806e-07	1.77676e-06	Non-CDS	AGT
chr1	230761556	230761578	AC	2	0.045476	0.0115707		0.367703	4.8007e-09	1.07906e-07	Non-CDS	CAPN9
chr1	230772459	230772483	AC	2	0.0248559			0.301282	1.6355e-06	1.91273e-05	Non-CDS	CAPN9
chr1	230796330	230796378	AAAT	4	0.0592327	0.0136499	0.00941397	-0.469716	1.22982e-14	9.22872e-13	Non-CDS	CAPN9
chr1	230902542	230902560	AAGCCC	6	0.00752525	0.00649653		-0.397764	2.50037e-10	7.55821e-09	Intergenic
chr1	230963636	230963672	AAAT	4		0.00651101		0.371502	4.88024e-09	1.09497e-07	Non-CDS	TTC13
chr1	231064275	231064295	AAAG	4	0.0715935	0.0280473		-0.606953	9.81097e-26	5.50361e-23	Intergenic
chr1	231104716	231104740	AC	2	0.0409975		0.00799464	0.353724	8.43029e-09	1.78035e-07	Intergenic
chr1	231132759	231132803	AAAT	4	0.0759123	0.00734526		0.351942	3.88768e-08	6.97877e-07	Intergenic
chr1	231193504	231193554	AG	2	0.156328		0.0486424	-0.885704	1.46733e-41	8.23171e-38	Non-CDS	TRIM67
chr1	231197827	231197890	AAG	3	0.326048	0.0267401		1.172	5.59708e-59	7.58825e-55	Non-CDS	TRIM67
chr1	231222376	231222401	AAAAT	5	0.131159		0.00911908	0.55635	6.45444e-22	1.8294e-19	Intergenic
chr1	231250081	231250108	AAT	3	0.0654422	0.00843642		-0.305024	1.08555e-05	0.00010161	Non-CDS	GNPAT
chr1	231283980	231284020	AAAT	4	0.109572		0.011655	0.572339	9.97668e-23	3.2923e-20	Intergenic
chr1	231287748	231287763	AAT	3	0.0256528	0.00769928		0.314108	8.03676e-07	1.02061e-05	Intergenic
chr1	231306387	231306421	AC	2	0.0650307	0.0148622		0.577082	7.55502e-23	2.53952e-20	Intergenic
chr1	231357035	231357056	AAC	3	0.129437	0.013945	0.00671079	0.784141	2.58824e-39	1.02703e-35	Intergenic
chr1	231359055	231359111	AT	2	0.130863		0.0133295	0.640965	1.0582e-23	4.1088e-21	Intergenic
chr1	231373670	231373716	AC	2	0.12457	0.0171031		0.767584	1.79009e-37	5.39314e-34	Non-CDS	EGLN1
chr1	231387237	231387257	AC	2	0.109439	0.0137987	0.00631749	-0.746006	3.64365e-34	6.58651e-31	Non-CDS	EGLN1
chr1	231388651	231388669	AAC	3	0.130131	0.0108123		0.779417	6.4933e-39	2.4009e-35	Non-CDS	EGLN1
chr1	231391093	231391135	AC	2	0.0852657			0.932278	4.55808e-41	2.39211e-37	Non-CDS	EGLN1
chr1	231452380	231452426	AC	2	0.0592647			-0.649184	6.65558e-26	3.8397e-23	Non-CDS
chr1	231453534	231453577	AGAGGG	6	0.0126691	0.0106204	0.00610298	-0.392386	4.79283e-08	8.40605e-07	Non-CDS
chr1	231466189	231466215	AG	2	0.142345			-0.569613	3.74421e-17	4.67188e-15	Non-CDS
chr1	231477642	231477668	AT	2	0.0904517			0.451007	4.12495e-10	1.18924e-08	Non-CDS
chr1	231492865	231492901	AAAC	4	0.036504		0.00982635	0.325225	7.41954e-08	1.24532e-06	Non-CDS
chr1	231511338	231511362	AC	2	0.144574			0.802796	1.82677e-40	8.03235e-37	Non-CDS
chr1	231577479	231577519	AAAT	4	0.0728661	0.0137171		-0.331498	6.95363e-08	1.17524e-06	Non-CDS	TSX-DISC1
chr1	231580211	231580227	AAAC	4				-0.361296	4.79058e-08	8.40302e-07	Non-CDS	TSX-DISC1
chr1	231584403	231584423	AC	2	0.091219	0.00926312		0.334317	2.68082e-08	5.00967e-07	Non-CDS	TSX-DISC1
chr1	231586189	231586235	AG	2	0.126615	0.0103012		-0.407304	3.5478e-10	1.03737e-08	Non-CDS	TSX-DISC1
chr1	231602844	231602864	AAAAG	5				-0.838976	8.16935e-33	1.20825e-29	Non-CDS	TSX-DISC1
chr1	231604824	231604854	AC	2	0.196993	0.073424	0.0185199	0.671313	1.8074e-27	1.33053e-24	Non-CDS	TSX-DISC1
chr1	231695565	231695673	AC	2	0.0919998	0.0246123	0.00727633	0.524118	2.81823e-19	5.22206e-17	Non-CDS	TSX-DISC1
chr1	231695565	231695673	AC	2	0.0919998	0.0246123	0.00727633	0.524118	2.81823e-19	5.22206e-17	Non-CDS	DISC1
chr1	231798108	231798147	AC	2				0.319034	3.40659e-06	3.65821e-05	Non-CDS	TSX-DISC1
chr1	231798108	231798147	AC	2				0.319034	3.40659e-06	3.65821e-05	Non-CDS	DISC1
chr1	232002596	232002640	AC	2	0.0162444		0.00620292	-0.579272	1.5326e-23	5.82566e-21	Non-CDS	DISC1
chr1	232047814	232047842	AAAC	4	0.0693251	0.0169332		0.443006	2.88747e-13	1.65818e-11	Intergenic
chr1	232069810	232069826	AAAC	4	0.0825344	0.0147861		0.445435	5.70488e-14	3.73793e-12	Intergenic
chr1	232209289	232209303	AC	2	0.014146	0.00931871		0.317297	3.99291e-07	5.50653e-06	Intergenic
chr1	232893649	232893697	AAAT	4	0.0373362	0.0217686	0.0142656	0.429997	1.1408e-12	5.80174e-11	Intergenic
chr1	233431154	233431184	AAAAAC	6	0.00723299			0.318049	3.42939e-05	0.000279327	Intergenic
chr1	233691866	233691900	AC	2	0.0183727			-0.323127	2.20426e-06	2.48793e-05	Intergenic
chr1	233708858	233708872	AG	2	0.0550516		0.0142087	0.497225	1.26329e-16	1.41545e-14	Intergenic
chr1	233736430	233736456	AC	2	0.0712045		0.0078873	-0.51967	3.62426e-18	5.55209e-16	Intergenic
chr1	233741152	233741225	AGATAT	6	0.0433093	0.0223374	0.0144734	-0.635172	5.01041e-25	2.39045e-22	Intergenic
chr1	233774732	233774783	AC	2	0.026532	0.0168263	0.0148863	0.389634	3.09532e-09	7.26034e-08	Intergenic
chr1	233780369	233780385	AAAC	4	0.069007	0.0167635	0.00611244	-0.609275	4.63679e-23	1.61188e-20	Intergenic
chr1	233787097	233787133	AC	2	0.039939			0.471795	6.38548e-13	3.42178e-11	Intergenic
chr1	233801385	233801397	AC	2	0.0580244			0.614316	4.45828e-27	3.18122e-24	Intergenic
chr1	233855778	233855820	AC	2	0.0330213			-0.51592	8.59842e-17	9.96351e-15	Intergenic
chr1	233883275	233883297	AT	2		0.0162821		0.389123	2.06199e-09	5.05066e-08	Intergenic
chr1	233889440	233889486	AGAT	4		0.0177464		0.300634	1.55116e-05	0.000139132	Intergenic
chr1	233948191	233948257	AG	2	0.021851			0.352691	1.25358e-06	1.51183e-05	Non-CDS	SLC35F3
chr1	234322021	234322042	AAT	3	0.0226198	0.0204607	0.0204607	-0.328429	7.63145e-07	9.74767e-06	Non-CDS	SLC35F3
chr1	234445459	234445468	AAT	3	0.0170765			0.461424	1.1639e-14	8.77052e-13	Non-CDS	TARBP1
chr1	234474246	234474288	AC	2	0.107696			-0.398764	7.3757e-08	1.2386e-06	Non-CDS	TARBP1
chr1	234578213	234578233	AC	2	0.0332187	0.00983372		-0.393154	2.48885e-10	7.52904e-09	Intergenic
chr1	234618743	234618763	AC	2		0.0138442	0.00600402	-0.361768	6.52601e-08	1.11105e-06	Intergenic
chr1	234795729	234795753	AAAC	4	0.0426799	0.0225694		0.313614	2.45432e-07	3.594e-06	Intergenic
chr1	234824712	234824742	AC	2	0.00996061	0.0177993		0.304765	8.86886e-06	8.49399e-05	Intergenic
chr1	234872611	234872651	AAAT	4			0.0276455	0.374327	4.04787e-10	1.16867e-08	Intergenic
chr1	23498129	23498141	AAC	3	0.0507382			0.491595	1.27285e-12	6.39926e-11	Intergenic
chr1	235084747	235084767	AAAT	4	0.0897029	0.0121177		0.36163	7.32533e-09	1.5712e-07	Intergenic
chr1	235086550	235086586	AAAT	4	0.0525371	0.00740801		0.340367	1.19241e-07	1.89576e-06	Intergenic
chr1	235183791	235183805	AG	2				0.506647	7.08545e-13	3.7585e-11	Non-CDS	ARID4B
chr1	235191248	235191258	AAAAT	5				-0.360033	4.54321e-06	4.72441e-05	Non-CDS	ARID4B
chr1	235215548	235215581	AC	2	0.104574	0.0406329	0.0079771	0.589898	1.58864e-23	5.96897e-21	Non-CDS	ARID4B
chr1	235234623	235234635	AC	2	0.0579114			-0.606329	1.0387e-25	5.74784e-23	Non-CDS	ARID4B
chr1	235236493	235236529	AC	2	0.062701	0.00721504		-0.612988	2.00066e-25	1.06022e-22	Non-CDS	ARID4B
chr1	235271955	235271984	AAT	3	0.0615798	0.00960096		0.588901	4.10987e-24	1.71886e-21	Non-CDS	ARID4B
chr1	235284900	235284912	AT	2	0.0419083		0.00615244	0.57279	1.06842e-15	9.98402e-14	Non-CDS	ARID4B
chr1	235286045	235286065	AAAAC	5	0.0631979			0.606057	9.31376e-26	5.2431e-23	Non-CDS	ARID4B
chr1	235311357	235311402	AAT	3	0.0220159			-0.432962	5.45532e-12	2.39161e-10	Non-CDS	ARID4B
chr1	235312977	235313002	AAAAG	5	0.0622978	0.0128846		-0.581398	1.71893e-23	6.41407e-21	Non-CDS	ARID4B
chr1	235380162	235380214	AC	2	0.0350982			0.429366	5.33681e-11	1.89367e-09	Non-CDS	TBCE
chr1	235396955	235396983	AAAT	4	0.0558081	0.00668526		0.386377	3.30372e-09	7.69811e-08	Non-CDS	TBCE
chr1	235428632	235428660	AAAT	4	0.0272458			-0.453589	1.15165e-13	7.14577e-12	Non-CDS	TBCE
chr1	235443166	235443210	AC	2	0.0684569	0.020468		-0.314504	4.41553e-05	0.000348885	Non-CDS	TBCE
chr1	235457112	235457140	AAAT	4	0.0354161			0.491822	2.41283e-16	2.5358e-14	Non-CDS	B3GALNT2
chr1	235509011	235509025	AT	2	0.0872978			-0.303309	5.4702e-05	0.000419847	Intergenic
chr1	235516296	235516332	AATG	4	0.0712835			-0.401749	1.74046e-10	5.46525e-09	Intergenic
chr1	235517699	235517727	AAAT	4	0.0602569			-0.532278	1.86423e-19	3.55142e-17	Intergenic
chr1	235522042	235522070	AAAAC	5	0.111877			0.452031	3.5462e-10	1.03709e-08	Intergenic
chr1	235532298	235532312	AT	2	0.106284			-0.534632	1.85788e-19	3.54348e-17	Intergenic
chr1	235568776	235568838	AAAAG	5	0.021995			-0.461913	2.2675e-12	1.08055e-10	Non-CDS	GNG4
chr1	235616727	235616745	AC	2	0.075364	0.025872		-0.314919	4.85165e-07	6.53515e-06	Non-CDS	GNG4
chr1	235619203	235619215	AT	2	0.183895	0.0463251	0.0118927	-0.407936	9.15616e-09	1.91961e-07	Non-CDS	GNG4
chr1	235778099	235778123	AT	2			0.0111489	0.330741	5.69629e-07	7.52949e-06	Non-CDS	LYST
chr1	235931893	235931930	AC	2	0.0217265		0.00947063	0.390017	1.62706e-10	5.14893e-09	Intergenic
chr1	235937949	235937989	AAAAT	5	0.0216822	0.00736277		-0.304443	4.53829e-06	4.71961e-05	Intergenic
chr1	236122863	236122878	AAAAT	5			0.031904	-0.434173	4.20797e-09	9.5734e-08	Intergenic
chr1	23619569	23619593	CCG	3	0.0821397	0.00610391		0.318366	1.15182e-06	1.40241e-05	Intergenic
chr1	23627637	23627653	AC	2	0.0740448			0.401119	1.14985e-08	2.35574e-07	Intergenic
chr1	236315272	236315316	AAAT	4	0.0316231			0.342492	2.47524e-08	4.66733e-07	Intergenic
chr1	236327269	236327301	AAAT	4	0.0235823			0.457424	7.46915e-14	4.79919e-12	Intergenic
chr1	23636884	23636909	AT	2	0.107205	0.0172876	0.0369527	0.394628	2.58938e-11	9.85189e-10	Intergenic
chr1	236431116	236431136	AAAT	4	0.00699936		0.0164613	-0.315109	5.31178e-07	7.07238e-06	Non-CDS	EDARADD
chr1	236467415	236467465	AC	2				0.354022	2.49401e-08	4.69782e-07	Non-CDS	EDARADD
chr1	236619120	236619138	AT	2	0.091193	0.0323765	0.0173843	-0.306839	2.10811e-06	2.39386e-05	Intergenic
chr1	236646975	236647021	AAAAAT	6	0.106802	0.074348		0.324014	9.44032e-06	8.98208e-05	Intergenic
chr1	236693178	236693216	AC	2	0.122969	0.0888065	0.00894952	0.463612	2.25589e-14	1.61182e-12	Non-CDS	ACTN2
chr1	236709369	236709392	AT	2	0.0231647	0.0143184		0.355156	1.16034e-08	2.37483e-07	Non-CDS	ACTN2
chr1	236897301	236897345	AC	2	0.0443579	0.0123484		0.360607	1.86021e-07	2.81314e-06	Non-CDS	MTR
chr1	236911281	236911301	AAAT	4	0.118603	0.0207494		0.383775	1.44658e-10	4.6419e-09	Non-CDS	MTR
chr1	236919757	236919791	AC	2	0.128327	0.0096582		0.54511	2.09036e-20	4.65227e-18	Non-CDS	MTR
chr1	236942412	236942452	AC	2				0.356646	6.55244e-08	1.11461e-06	Intergenic
chr1	236952953	236952977	AC	2	0.100586	0.00989631		-0.498197	4.13233e-16	4.15506e-14	Intergenic
chr1	236960986	236961030	AAAAAC	6	0.0938161	0.0148717		0.451239	2.34079e-13	1.37482e-11	Intergenic
chr1	237098380	237098424	AC	2	0.0820723	0.0130156		-0.569841	3.78203e-21	9.51003e-19	Non-CDS	RYR2
chr1	237264092	237264118	AC	2	0.0270396	0.0246515	0.00954117	0.363987	2.58665e-08	4.85042e-07	Non-CDS	RYR2
chr1	237400038	237400062	AC	2	0.0337993	0.0156777		0.348126	1.08835e-08	2.24155e-07	Non-CDS	RYR2
chr1	237408393	237408407	AT	2	0.0306155	0.0267459		-0.347102	6.27939e-09	1.37274e-07	Non-CDS	RYR2
chr1	238054531	238054556	AAAG	4				0.309618	1.97031e-06	2.25311e-05	Intergenic
chr1	238153671	238153723	AG	2	0.0458463		0.00812395	-0.372779	1.17005e-08	2.3932e-07	Intergenic
chr1	238211667	238211703	AAT	3				0.314375	1.55579e-06	1.83003e-05	Intergenic
chr1	238415780	238415832	AGAGG	5	0.0421317	0.0163689		0.336791	8.19486e-08	1.3621e-06	Intergenic
chr1	238647207	238647257	AC	2	0.0347108			-0.312385	9.57528e-07	1.19089e-05	Intergenic
chr1	238835212	238835240	AAAT	4	0.0182252	0.0157208		0.312545	2.26733e-07	3.34851e-06	Intergenic
chr1	238865633	238865655	AT	2	0.0184351	0.0163715		0.304437	3.01106e-06	3.2822e-05	Intergenic
chr1	238887749	238887773	AC	2				-0.354241	1.41557e-08	2.83655e-07	Intergenic
chr1	239035020	239035042	AT	2		0.0102972		0.317212	3.58855e-07	5.00791e-06	Intergenic
chr1	23929346	23929382	AAT	3	0.0411177	0.0060365	0.0103648	0.314312	3.02473e-06	3.296e-05	Intergenic
chr1	239298095	239298151	AAAT	4	0.0324609			-0.302339	4.90686e-06	5.05923e-05	Intergenic
chr1	239298447	239298493	AC	2				0.489593	3.87671e-11	1.41318e-09	Intergenic
chr1	239404720	239404758	AT	2	0.0362854	0.0131494		0.381049	9.49819e-08	1.55038e-06	Non-CDS	CHRM3
chr1	239552628	239552661	AAT	3	0.0343195	0.0241064		-0.337005	1.99682e-08	3.84544e-07	Non-CDS	CHRM3
chr1	239580259	239580309	AC	2	0.0596288	0.0367333		-0.306665	1.27702e-05	0.000117276	Non-CDS	CHRM3
chr1	239618907	239618931	AAAT	4	0.047356	0.00982276		0.347552	3.42193e-08	6.24399e-07	Non-CDS	CHRM3
chr1	239780818	239780840	AC	2	0.0457517			0.412973	8.81288e-11	2.96539e-09	Non-CDS	CHRM3
chr1	239806418	239806444	AC	2	0.0650797		0.0100998	-0.463405	8.50211e-15	6.62773e-13	Non-CDS	CHRM3
chr1	239807819	239807867	AC	2	0.0113433		0.0255507	0.326092	1.22946e-06	1.48615e-05	Non-CDS	CHRM3
chr1	239814036	239814056	AAAT	4	0.0340966			0.424885	2.28338e-12	1.0878e-10	Non-CDS	CHRM3
chr1	240172190	240172219	AC	2		0.01469	0.0390796	-0.432605	5.93911e-13	3.20051e-11	Non-CDS	FMN2
chr1	240175706	240175723	AAC	3		0.0179091	0.0601207	-0.449896	1.96587e-13	1.1711e-11	Non-CDS	FMN2
chr1	240425205	240425235	AG	2	0.0497795		0.0220011	-0.339764	1.42676e-06	1.69418e-05	Non-CDS	FMN2
chr1	240427172	240427192	AT	2				0.324838	1.2582e-06	1.51672e-05	Non-CDS	FMN2
chr1	240514945	240514965	AAAC	4				0.868725	1.46168e-29	1.44122e-26	Non-CDS	GREM2
chr1	240555151	240555175	AAAG	4	0.0749422			0.494268	9.82927e-16	9.24884e-14	Non-CDS	GREM2
chr1	240561694	240561726	AC	2	0.0375595	0.00770377		-0.329851	1.05868e-06	1.30165e-05	Non-CDS	GREM2
chr1	240562709	240562735	AC	2	0.161041	0.00729017		-0.526543	5.22496e-18	7.73475e-16	Non-CDS	GREM2
chr1	240575507	240575525	AAAATT	6	0.00680195		0.012328	0.328502	2.06456e-05	0.000178814	Non-CDS	GREM2
chr1	240680652	240680697	AAAT	4	0.0229414			-0.309355	8.92465e-07	1.11826e-05	Intergenic
chr1	240687222	240687254	AC	2	0.0512187			0.433929	3.17981e-12	1.46925e-10	Intergenic
chr1	240725694	240725704	AAAAC	5	0.0309289			0.398011	6.86523e-07	8.88265e-06	Intergenic
chr1	240975401	240975425	AAAC	4	0.0397813			-0.412123	6.36304e-11	2.21434e-09	Non-CDS	RGS7
chr1	241357669	241357720	AAT	3			0.0108312	-0.352695	4.59824e-08	8.10935e-07	Intergenic
chr1	241382703	241382739	AAAT	4	0.0421727			0.50119	7.3849e-18	1.06323e-15	Intergenic
chr1	241409721	241409756	AG	2	0.0204339		0.0360819	-0.535828	2.23424e-16	2.36646e-14	Intergenic
chr1	241409869	241409883	AT	2			0.00609659	0.319015	2.73984e-06	3.01586e-05	Intergenic
chr1	241414532	241414577	AC	2	0.018152			-0.40386	4.8003e-10	1.36175e-08	Intergenic
chr1	24150695	24150710	AGG	3			0.0163659	-0.318856	5.19934e-07	6.94427e-06	Intergenic
chr1	241643274	241643292	AG	2		0.0106037		0.32716	6.01067e-07	7.89199e-06	Non-CDS	OPN3
chr1	241909394	241909414	AAAAC	5				0.349452	9.6821e-06	9.18673e-05	Intergenic
chr1	24191668	24191692	AG	2	0.0107381			-0.378675	5.54748e-10	1.55205e-08	Intergenic
chr1	241970646	241970674	AAAAAG	6				0.356951	1.00648e-05	9.50618e-05	Intergenic
chr1	241972519	241972534	AAAAG	5	0.0887838			-0.46919	1.04792e-10	3.47152e-09	Intergenic
chr1	242112284	242112324	AC	2	0.0632709			-0.363246	9.64854e-07	1.19918e-05	Non-CDS	PLD5
chr1	242179922	242179948	AC	2	0.0139572			-0.339708	2.85789e-08	5.31007e-07	Non-CDS	PLD5
chr1	242223852	242223884	AG	2	0.00806528			-0.33953	4.36787e-07	5.96198e-06	Non-CDS	PLD5
chr1	242281529	242281541	AC	2	0.0155771	0.0127112		0.340468	1.74887e-07	2.66158e-06	Non-CDS	PLD5
chr1	242397771	242397786	AAG	3	0.0155345		0.0190647	-0.35135	5.04796e-06	5.18893e-05	Non-CDS	PLD5
chr1	242516251	242516281	AT	2	0.0572522			-0.341452	4.77225e-07	6.43886e-06	Non-CDS	PLD5
chr1	242539806	242539846	AAAT	4	0.047147		0.0101211	0.393177	3.61231e-11	1.32691e-09	Intergenic
chr1	242681118	242681156	AC	2	0.0334044		0.0231856	-0.306625	5.01452e-06	5.15717e-05	Intergenic
chr1	242721996	242722026	AC	2		0.0171469	0.00712792	0.362932	4.11623e-08	7.33395e-07	Intergenic
chr1	243609335	243609367	AC	2	0.0418436	0.00942074		0.466716	3.8706e-15	3.22762e-13	Non-CDS	AKT3
chr1	243641259	243641305	AC	2	0.0830531	0.0734992	0.0213216	-0.480893	2.48043e-12	1.17377e-10	Non-CDS	AKT3
chr1	243750409	243750451	AC	2	0.0140315			0.559377	8.5408e-18	1.20931e-15	Non-CDS	AKT3
chr1	243759325	243759374	AAATT	5	0.023086			0.357486	1.72644e-09	4.30334e-08	Non-CDS	AKT3
chr1	243815777	243815798	AAC	3	0.0365018	0.00790249		-0.482361	1.72664e-16	1.87898e-14	Non-CDS	AKT3
chr1	243828066	243828090	AAC	3	0.0409295			-0.494269	1.70447e-17	2.27855e-15	Non-CDS	AKT3
chr1	244071711	244071739	AAAT	4	0.0382019	0.019805		0.378782	2.51358e-09	6.03503e-08	Intergenic
chr1	244169952	244169987	AC	2	0.0210115			0.465177	2.77743e-14	1.94481e-12	Intergenic
chr1	24428259	24428303	AG	2	0.00952073	0.0257106		0.345687	3.87967e-06	4.1034e-05	Non-CDS	NIPAL3
chr1	244346453	244346499	AC	2	0.0351268			0.485225	2.6582e-12	1.25061e-10	Intergenic
chr1	244573413	244573443	AAAAC	5	0.0454188	0.0078048	0.0330224	0.311284	2.15996e-05	0.000186193	Non-CDS	CATSPERE
chr1	244716715	244716731	AC	2	0.0129316			-0.316096	1.14317e-06	1.39292e-05	Intergenic
chr1	245462847	245462883	AATG	4				0.372166	1.18561e-08	2.42228e-07	Non-CDS	KIF26B
chr1	245466186	245466214	AAAC	4			0.00922688	0.331856	3.5946e-07	5.01506e-06	Non-CDS	KIF26B
chr1	245468676	245468700	AG	2	0.00885542		0.00869752	-0.326747	7.58237e-07	9.69487e-06	Non-CDS	KIF26B
chr1	245471116	245471147	AC	2	0.0117683			0.36785	1.43296e-08	2.86646e-07	Non-CDS	KIF26B
chr1	245581927	245581963	AAGG	4	0.108853	0.0198017		-0.469027	1.92991e-14	1.39298e-12	Non-CDS	KIF26B
chr1	245586159	245586199	AC	2	0.0446445	0.0104184		0.316551	6.58298e-07	8.55589e-06	Non-CDS	KIF26B
chr1	245718814	245718842	AAAC	4	0.0276092			0.437119	2.5789e-13	1.50057e-11	Intergenic
chr1	245736502	245736552	AC	2	0.130088	0.0200751		-0.498892	3.54019e-17	4.44066e-15	Intergenic
chr1	245854594	245854610	AG	2	0.0658252			-0.383469	9.80372e-11	3.26637e-09	Non-CDS	SMYD3
chr1	24593858	24593902	AAAT	4	0.0575627			-0.451517	1.47992e-14	1.09639e-12	Non-CDS	NCMAP
chr1	245939632	245939648	AAAT	4	0.0449512			0.47902	3.00536e-16	3.10242e-14	Non-CDS	SMYD3
chr1	245940566	245940586	AAAAC	5	0.0675389		0.0216697	0.500442	2.0235e-13	1.20191e-11	Non-CDS	SMYD3
chr1	245999605	245999617	AAAG	4	0.0101304			-0.391194	3.24399e-10	9.56443e-09	Non-CDS	SMYD3
chr1	246074914	246074952	AC	2	0.0767479		0.0137196	-0.315841	8.2183e-06	7.93492e-05	Non-CDS	SMYD3
chr1	246098822	246098838	AC	2	0.0491459			0.301933	4.26062e-06	4.46106e-05	Non-CDS	SMYD3
chr1	246127897	246127922	AAAAG	5	0.0867961	0.0334881	0.0180557	0.420057	3.88531e-11	1.416e-09	Non-CDS	SMYD3
chr1	24625388	24625408	AAAG	4	0.0476979		0.0325531	-0.300163	2.49948e-06	2.77912e-05	Intergenic
chr1	246392784	246392817	AAAAAG	6	0.0401381	0.00770628		0.305696	0.000301344	0.00185247	Non-CDS	SMYD3
chr1	246470521	246470535	AT	2	0.0107946			0.530487	9.49056e-14	5.97299e-12	Non-CDS	SMYD3
chr1	24663879	24663915	AAT	3	0.117933	0.00807293	0.0166554	-0.450549	4.87502e-14	3.25182e-12	Non-CDS	SRRM1
chr1	246692785	246692813	AAGC	4				-0.334228	2.89428e-05	0.000240682	Intergenic
chr1	246706875	246706915	AC	2	0.103332			0.574652	1.60174e-17	2.15183e-15	Intergenic
chr1	246733492	246733514	AC	2	0.0786696	0.028534		0.338608	6.16853e-08	1.05638e-06	Non-CDS	SCCPDH
chr1	246778030	246778054	AAAT	4	0.07149	0.0184871		0.334927	3.19361e-07	4.52744e-06	Intergenic
chr1	246994836	246994860	AAAAAC	6				0.314613	6.59805e-05	0.000495105	Non-CDS	ZNF695
chr1	246994836	246994860	AAAAAC	6				0.314613	6.59805e-05	0.000495105	Non-CDS	ZNF670-ZNF695
chr1	246998978	246999018	AT	2	0.0240925			0.358575	1.61988e-09	4.06633e-08	Non-CDS	ZNF695
chr1	246998978	246999018	AT	2	0.0240925			0.358575	1.61988e-09	4.06633e-08	Non-CDS	ZNF670-ZNF695
chr1	247036872	247036904	AC	2				0.423542	6.26234e-10	1.7321e-08	Non-CDS	ZNF670
chr1	247036872	247036904	AC	2				0.423542	6.26234e-10	1.7321e-08	Non-CDS	ZNF670-ZNF695
chr1	247906253	247906304	AGGG	4	0.0214782	0.0161477		-0.345954	1.38357e-08	2.77888e-07	Intergenic
chr1	248000124	248000142	AC	2	0.0294207	0.0172996		0.324662	2.46363e-06	2.74356e-05	Intergenic
chr1	24824997	24825041	AC	2	0.0442762	0.0236031		0.421664	7.33678e-12	3.13698e-10	Non-CDS	CLIC4
chr1	248561534	248561566	AGAT	4		0.0372967	0.00605797	0.410032	6.31881e-10	1.74653e-08	Non-CDS	OR2T29
chr1	24866004	24866028	AAAC	4	0.209135	0.0282969		-0.398651	2.229e-10	6.81647e-09	Intergenic
chr1	24887502	24887583	AC	2	0.0609987			0.344604	2.31984e-08	4.40339e-07	Intergenic
chr1	24893779	24893804	AAAAC	5	0.0672457	0.0148685		-0.384222	2.10565e-10	6.49419e-09	Intergenic
chr1	24992279	24992299	AAAAC	5	0.0503678			-0.313461	6.13786e-06	6.15982e-05	Intergenic
chr1	25007450	25007462	AAAG	4				-0.431814	5.75889e-09	1.26919e-07	Intergenic
chr1	25007754	25007774	AAAG	4				-0.336372	4.33001e-05	0.000342998	Intergenic
chr1	25064556	25064596	AATG	4	0.0552726			-0.414532	2.61572e-12	1.23312e-10	Intergenic
chr1	25078002	25078032	AAAAAT	6	0.0606759		0.011056	0.303235	0.000144921	0.000982099	Intergenic
chr1	25098275	25098313	AC	2	0.0776935	0.0156526		-0.381791	1.64346e-07	2.51979e-06	Intergenic
chr1	25169289	25169349	ATCC	4	0.007191			0.34089	1.03449e-07	1.67148e-06	Intergenic
chr1	25290558	25290586	AATG	4	0.0133502	0.0061583		-0.363077	6.37585e-09	1.39121e-07	Non-CDS	RSRP1
chr1	25290558	25290586	AATG	4	0.0133502	0.0061583		-0.363077	6.37585e-09	1.39121e-07	Non-CDS	RHD
chr1	2566826	2566870	AAAT	4	0.0102838			0.321888	8.0498e-07	1.02202e-05	Intergenic
chr1	2580535	2580558	AAT	3	0.0116751	0.0129205	0.00617503	0.428289	1.21016e-12	6.1143e-11	Intergenic
chr1	2582214	2582230	AAAC	4	0.00688007	0.00885214	0.00709592	-0.438989	2.49117e-13	1.4563e-11	Intergenic
chr1	25938768	25938798	AC	2	0.0480934			0.401703	4.07694e-11	1.4802e-09	Intergenic
chr1	25974937	25974974	AATG	4	0.0802346	0.00816702		-0.315585	1.14274e-07	1.826e-06	Non-CDS	PAFAH2
chr1	2600685	2600709	AAAC	4		0.0269807		0.3856	3.31303e-08	6.06773e-07	Non-CDS	MMEL1
chr1	26082704	26082754	AG	2			0.0126632	0.384	5.67361e-07	7.50317e-06	Intergenic
chr1	2608913	2608973	ACACAT	6			0.00840666	0.340522	5.5482e-06	5.63479e-05	Non-CDS	MMEL1
chr1	26208873	26208965	AT	2	0.0304633			-0.369356	1.37394e-09	3.50519e-08	Intergenic
chr1	26242798	26242810	AAAC	4	0.0519008			0.332129	2.30221e-08	4.37249e-07	Non-CDS	CEP85
chr1	26359495	26359515	AAG	3	0.0339052			-0.368599	1.298e-09	3.33026e-08	Non-CDS	CRYBG2
chr1	26367268	26367284	AAAC	4	0.0140099			0.406333	6.48984e-11	2.25324e-09	Non-CDS	ZNF683
chr1	26962941	26962987	AC	2	0.0064819	0.0141626		0.301036	5.07823e-05	0.000393718	Intergenic
chr1	27063438	27063474	AGAGGG	6	0.0204489			0.300202	1.59721e-05	0.000142743	Intergenic
chr1	27073721	27073742	AAC	3	0.0493272		0.0167763	-0.350328	4.16585e-09	9.49085e-08	Intergenic
chr1	27496836	27496862	AG	2	0.123254	0.012447		0.462922	6.23132e-15	4.97924e-13	Intergenic
chr1	27497321	27497366	AGG	3	0.126922	0.00826141		0.409492	2.05058e-11	7.9983e-10	Intergenic
chr1	27647882	27647928	AC	2	0.0637638	0.044632		0.32127	5.42608e-07	7.20628e-06	Intergenic
chr1	27800485	27800533	AC	2	0.0251586	0.0376999		0.372129	8.51102e-08	1.40889e-06	Non-CDS	STX12
chr1	28697163	28697201	AT	2	0.0729867	0.0447899		-0.433736	2.47277e-10	7.48874e-09	Non-CDS	GMEB1
chr1	28885033	28885083	AC	2	0.0211721	0.00700419		0.304782	0.000111024	0.000779192	Intergenic
chr1	28951362	28951396	AC	2		0.00649471		0.318731	4.65711e-06	4.83081e-05	Non-CDS	EPB41
chr1	29071693	29071705	AG	2		0.0202514		0.420567	3.04364e-11	1.13649e-09	Non-CDS	EPB41
chr1	29123773	29123797	AGGG	4	0.0060522	0.0267771	0.00984232	-0.435445	3.90145e-12	1.77051e-10	Non-CDS	TMEM200B
chr1	29159109	29159154	AAACC	5	0.0131217	0.0134711	0.0433208	0.368054	6.60973e-09	1.43493e-07	Non-CDS	SRSF4
chr1	29392861	29392904	AATG	4	0.00675968			-0.304566	5.63947e-06	5.71428e-05	Intergenic
chr1	29663001	29663043	ACATAT	6	0.06655	0.0110516	0.020226	0.337026	1.68802e-07	2.58124e-06	Intergenic
chr1	29913079	29913105	AC	2	0.0142853	0.00952361		0.404187	1.61109e-10	5.10633e-09	Intergenic
chr1	30435859	30435903	AC	2	0.0753966		0.00847351	-0.409676	8.79595e-11	2.96031e-09	Intergenic
chr1	3043634	3043658	AAAAC	5				-0.363887	1.64814e-06	1.92515e-05	Intergenic
chr1	30480861	30480897	ATC	3	0.0191585		0.00874778	-0.327157	5.50645e-07	7.30408e-06	Intergenic
chr1	31074540	31074564	AAAT	4	0.0204607			0.387542	1.35747e-09	3.46644e-08	Intergenic
chr1	31112064	31112084	AAAT	4	0.0152548			-0.375373	1.37944e-09	3.51812e-08	Intergenic
chr1	31150208	31150228	AAAC	4	0.0258256			-0.382134	1.71126e-08	3.35654e-07	Intergenic
chr1	31199991	31200039	AC	2			0.00801809	0.302942	1.02138e-05	9.63018e-05	Non-CDS	NKAIN1
chr1	31445785	31445825	AC	2	0.0180689			0.333533	6.62298e-07	8.60205e-06	Intergenic
chr1	31598578	31598603	AAAAC	5	0.0191756			-0.306467	1.57459e-06	1.85009e-05	Intergenic
chr1	31613041	31613083	AC	2	0.0525306	0.0180137		-0.400758	1.40291e-09	3.57461e-08	Intergenic
chr1	31780711	31780743	AC	2	0.0490425			-0.314506	2.4005e-06	2.68098e-05	Intergenic
chr1	32760576	32760590	AC	2				0.458297	1.87189e-10	5.84076e-09	Non-CDS	KIAA1522
chr1	33023402	33023435	AAC	3	0.0172913	0.00748661		-0.312271	5.34418e-07	7.11114e-06	Non-CDS	AK2
chr1	33557618	33557660	AC	2	0.127681	0.0462281	0.0208969	-0.375592	2.61408e-09	6.25326e-08	Non-CDS	CSMD2
chr1	33618020	33618042	AG	2	0.10446			0.339411	2.79354e-07	4.02659e-06	Non-CDS	CSMD2
chr1	33710400	33710428	AATG	4	0.0743807			-0.369391	1.93948e-09	4.78009e-08	Non-CDS	CSMD2
chr1	34195780	34195810	AC	2				-0.36581	2.54711e-09	6.10834e-08	Non-CDS	C1orf94
chr1	34297574	34297613	AC	2	0.0605074			0.525203	4.38559e-16	4.39072e-14	Intergenic
chr1	34318566	34318623	AG	2	0.0425331			-0.305626	3.70219e-06	3.9413e-05	Intergenic
chr1	34487153	34487199	AC	2	0.0413771			0.398913	1.61007e-09	4.04544e-08	Intergenic
chr1	34819034	34819082	AAAT	4				0.311673	2.22916e-06	2.51221e-05	Non-CDS	SMIM12
chr1	35321590	35321612	AC	2	0.0833967	0.0152503		-0.4135	6.32348e-12	2.74265e-10	Non-CDS	ZMYM4
chr1	35410457	35410505	AAAT	4	0.071235			0.379473	1.62533e-09	4.07874e-08	Non-CDS	ZMYM4
chr1	35410457	35410505	AAAT	4	0.071235			0.379473	1.62533e-09	4.07874e-08	Non-CDS	KIAA0319L
chr1	35452826	35452858	AAAC	4	0.036551			-0.314632	4.44502e-07	6.05104e-06	Non-CDS	KIAA0319L
chr1	35502422	35502473	ATC	3	0.0673518		0.00600114	0.355044	6.19536e-08	1.06064e-06	Non-CDS	KIAA0319L
chr1	35553711	35553743	AAAG	4	0.0777886	0.0105409		-0.316586	4.90396e-07	6.59796e-06	Non-CDS	KIAA0319L
chr1	35807219	35807235	AG	2	0.0199191	0.0197947	0.0335723	0.440078	2.22112e-09	5.40221e-08	Intergenic
chr1	36192221	36192257	AAAT	4	0.140544	0.029205		-0.495284	4.29808e-17	5.29338e-15	Intergenic
chr1	36202410	36202452	AAT	3	0.106141			-0.339428	2.06774e-08	3.96652e-07	Intergenic
chr1	36403754	36403798	AAAT	4	0.0117457			-0.301125	6.45446e-06	6.43311e-05	Intergenic
chr1	36423024	36423042	AAT	3	0.017818	0.0270433		0.361457	4.49243e-09	1.01666e-07	Non-CDS	OSCP1
chr1	36436091	36436103	AG	2	0.0351237	0.0442929	0.0115972	0.31424	1.53406e-05	0.000137773	Non-CDS	OSCP1
chr1	36442957	36442978	AAT	3	0.00742662		0.00916514	0.309136	2.2867e-06	2.56761e-05	Non-CDS	OSCP1
chr1	36445703	36445731	AAAT	4	0.0194661	0.0294838		-0.302149	3.00604e-06	3.27806e-05	Non-CDS	OSCP1
chr1	36453894	36453910	AACC	4	0.0199123	0.0313387		-0.343928	3.44809e-08	6.2882e-07	Intergenic
chr1	36739900	36739948	AAGG	4	0.0853608		0.0235355	0.344533	1.83584e-07	2.78053e-06	Intergenic
chr1	36998980	36999022	AC	2				-0.341739	1.19275e-05	0.000110405	Non-CDS	GRIK3
chr1	37009075	37009105	AAT	3	0.0413361	0.0213012	0.00760061	-0.398321	1.16675e-10	3.82621e-09	Non-CDS	GRIK3
chr1	37024446	37024479	AAT	3	0.0291345			0.394857	2.27049e-10	6.92772e-09	Non-CDS	GRIK3
chr1	37041637	37041667	AC	2	0.0758876			-0.322719	5.45345e-07	7.24086e-06	Intergenic
chr1	37042031	37042055	AC	2	0.0899969			-0.311175	1.92905e-06	2.2102e-05	Intergenic
chr1	3711840	3711869	AC	2		0.00621021		-0.327058	9.10224e-08	1.49433e-06	Non-CDS	TP73
chr1	3719891	3719937	AC	2	0.0254343			-0.446627	3.61562e-12	1.65185e-10	Non-CDS	TP73
chr1	37290615	37290631	AG	2	0.0187987	0.0148529		0.323086	1.43485e-07	2.23361e-06	Intergenic
chr1	37332356	37332370	AG	2	0.00705336			0.336241	5.52196e-08	9.56117e-07	Intergenic
chr1	37336154	37336193	AC	2	0.00690144	0.0080298		-0.377179	5.61716e-10	1.56939e-08	Intergenic
chr1	37342705	37342725	AC	2	0.0401515			-0.340474	5.60456e-08	9.68518e-07	Intergenic
chr1	37365457	37365487	AGATAT	6	0.00785012	0.0163143		-0.326562	1.85417e-07	2.80474e-06	Intergenic
chr1	37400133	37400148	AC	2	0.0283964	0.0189578		0.413991	3.86095e-12	1.75409e-10	Intergenic
chr1	37408916	37408932	AAAC	4	0.037234	0.0334655	0.00660169	0.414157	2.30456e-11	8.87194e-10	Intergenic
chr1	37408948	37408972	AAAC	4	0.0605586	0.0452707		0.47148	1.53271e-15	1.39539e-13	Intergenic
chr1	37426893	37426925	AC	2	0.0618213	0.0100139	0.00719193	-0.339199	5.30887e-07	7.06966e-06	Intergenic
chr1	37491697	37491729	AAAT	4	0.0222798	0.00712079		0.432048	1.59582e-11	6.36334e-10	Non-CDS	MEAF6
chr1	37497228	37497256	AAAC	4	0.0299325	0.0175749		0.504705	7.86484e-17	9.17227e-15	Non-CDS	MEAF6
chr1	37551075	37551107	AC	2	0.0172291			0.499392	3.86147e-15	3.2233e-13	Non-CDS	SNIP1
chr1	37647085	37647136	AAT	3				-0.333494	4.61596e-07	6.25444e-06	Intergenic
chr1	37660462	37660470	ACAG	4	0.032304			-0.387036	1.6432e-10	5.19395e-09	Intergenic
chr1	37765671	37765719	AC	2	0.0659001			0.392698	8.0558e-08	1.3409e-06	Intergenic
chr1	37920675	37920687	AAG	3	0.03954			-0.407662	7.45616e-11	2.55055e-09	Non-CDS	INPP5B
chr1	37933720	37933760	AAAT	4	0.0978539	0.0464318		-0.409271	1.53653e-11	6.14651e-10	Non-CDS	INPP5B
chr1	37966210	37966245	AAATT	5		0.0524453	0.0270556	-0.344979	3.6614e-06	3.90324e-05	Non-CDS	SF3A3
chr1	38241209	38241221	AAC	3	0.0754375	0.0141315		0.335965	2.76421e-07	3.98855e-06	Intergenic
chr1	38249376	38249399	AC	2	0.0816587	0.0158336		-0.363212	4.8396e-09	1.08646e-07	Intergenic
chr1	38471871	38471891	AC	2	0.144991	0.0226988		0.408303	2.04929e-11	7.99518e-10	Intergenic
chr1	3901880	3901895	AAAAG	5	0.00730326			0.318256	1.47988e-05	0.000133497	Intergenic
chr1	3933283	3933311	AAAAAC	6		0.00711912		-0.318046	5.00102e-05	0.000388621	Intergenic
chr1	39393197	39393225	AT	2	0.0566795			0.362625	6.85819e-07	8.87495e-06	Non-CDS	MACF1
chr1	39612290	39612320	AAC	3	0.06301	0.0229803	0.0186718	-0.38251	1.01271e-08	2.10063e-07	Intergenic
chr1	39828467	39828509	AC	2	0.0233582			0.314247	1.55179e-06	1.82599e-05	Intergenic
chr1	39930152	39930170	AAG	3	0.0866005			-0.337068	8.98814e-06	8.59558e-05	Intergenic
chr1	40120839	40120859	AAATT	5	0.0292861	0.00694115	0.00694115	0.358897	2.15536e-08	4.11518e-07	Intergenic
chr1	40156645	40156699	AC	2	0.0263103	0.00622965		-0.348632	2.06949e-07	3.08943e-06	Intergenic
chr1	40178058	40178104	AT	2	0.0139836			-0.334573	5.03353e-07	6.75776e-06	Non-CDS	RLF
chr1	40179673	40179689	ATCC	4	0.0375883	0.0116307	0.00846399	0.325769	7.20843e-07	9.27433e-06	Non-CDS	RLF
chr1	40182737	40182794	AGAT	4		0.0148781	0.0118959	0.33312	2.14213e-06	2.42724e-05	Non-CDS	RLF
chr1	40250319	40250333	AT	2	0.01418			0.507373	5.69366e-17	6.82107e-15	Non-CDS	TMCO2
chr1	40267333	40267383	AAAAT	5	0.0315807	0.0067749	0.0088026	-0.40753	2.68279e-11	1.01597e-09	Non-CDS	ZMPSTE24
chr1	40287057	40287084	AAAAAG	6				0.5366	9.59248e-13	4.96216e-11	Non-CDS	ZMPSTE24
chr1	40313125	40313180	AAAAG	5	0.0309074			-0.400175	1.89764e-08	3.67444e-07	Non-CDS	COL9A2
chr1	40320070	40320090	AAAG	4	0.0878774			-0.492726	4.53422e-17	5.55895e-15	Intergenic
chr1	40336135	40336183	AAT	3	0.0623891			0.436438	3.15777e-13	1.79629e-11	Intergenic
chr1	40347023	40347059	AAAT	4	0.0373084	0.0158536		0.391976	2.73067e-10	8.18597e-09	Non-CDS	SMAP2
chr1	40431483	40431513	AAAAC	5	0.0290314			-0.467558	2.22261e-14	1.59013e-12	Intergenic
chr1	40462066	40462094	AAAC	4	0.0690714			0.578094	1.02478e-22	3.36797e-20	Non-CDS	ZFP69B
chr1	40464305	40464350	AAT	3	0.0515927			0.484285	4.25855e-15	3.52403e-13	Intergenic
chr1	40613647	40613696	AT	2	0.106268	0.0284583	0.00745904	-0.301053	7.68197e-06	7.48999e-05	Intergenic
chr1	40905086	40905113	AAT	3	0.0996646	0.0530989		0.347033	1.74527e-08	3.41476e-07	Intergenic
chr1	40918988	40919020	AAAC	4	0.0789531	0.0467852		-0.42985	2.71043e-13	1.56814e-11	Intergenic
chr1	40934298	40934334	AAAT	4	0.0640957	0.0148378		0.418691	8.10528e-12	3.44115e-10	Intergenic
chr1	40947324	40947354	AT	2	0.0613052			0.617392	1.6369e-26	1.0695e-23	Intergenic
chr1	41086554	41086569	AGGGC	5	0.120318		0.0116863	-0.430905	2.47689e-12	1.17277e-10	Non-CDS	SCMH1
chr1	41295961	41295993	AAAC	4	0.119501		0.0411832	-0.432272	1.78408e-12	8.71365e-11	Intergenic
chr1	41605359	41605407	AC	2				-0.339606	1.73561e-06	2.01388e-05	Non-CDS	HIVEP3
chr1	41681090	41681122	AC	2	0.025691	0.00818547		-0.314986	4.10111e-07	5.63617e-06	Non-CDS	HIVEP3
chr1	4198262	4198277	AAAAT	5				-0.366766	7.71445e-07	9.839e-06	Intergenic
chr1	4200934	4200968	AC	2	0.0533532			0.486234	3.79046e-14	2.58561e-12	Intergenic
chr1	42056847	42056879	AC	2	0.10149	0.0285891		0.37085	4.13971e-09	9.43263e-08	Intergenic
chr1	42079867	42079903	AAAT	4	0.137037	0.051062		-0.408554	1.02273e-08	2.11878e-07	Intergenic
chr1	42166116	42166146	AC	2				0.354497	5.24074e-06	5.35866e-05	Intergenic
chr1	42166409	42166421	AC	2				0.543662	1.0934e-13	6.81555e-12	Intergenic
chr1	42172458	42172486	AC	2	0.0607438		0.0124974	0.415324	5.37199e-11	1.90409e-09	Intergenic
chr1	42237912	42237940	AC	2	0.0989755	0.0138187		0.436273	9.30393e-13	4.82363e-11	Non-CDS	FOXJ3
chr1	42281203	42281218	AAAAT	5	0.110283			-0.415907	3.37427e-08	6.16808e-07	Non-CDS	FOXJ3
chr1	42291026	42291106	AGAT	4	0.102447		0.0128312	-0.437893	3.65073e-10	1.06383e-08	Non-CDS	FOXJ3
chr1	42319223	42319248	AAAAC	5	0.0571716		0.00601822	-0.345725	6.42371e-08	1.09592e-06	Non-CDS	FOXJ3
chr1	42335806	42335822	AAAG	4	0.0612408			0.404084	7.09935e-11	2.44185e-09	Non-CDS	FOXJ3
chr1	42360402	42360444	AG	2	0.0936871	0.00869923	0.0109292	-0.306582	1.31076e-05	0.000119984	Intergenic
chr1	42367432	42367482	AAAAT	5	0.078873			-0.412034	3.5332e-11	1.30137e-09	Intergenic
chr1	42411458	42411473	AAAAG	5			0.0187948	0.301306	0.00013761	0.000939661	Non-CDS	RIMKLA
chr1	42411648	42411688	AAAT	4		0.00725662	0.0218605	-0.327817	4.14774e-06	4.35296e-05	Non-CDS	RIMKLA
chr1	42437441	42437479	AC	2	0.0519923			-0.34817	9.7491e-08	1.58624e-06	Non-CDS	ZMYND12
chr1	42439260	42439272	AG	2	0.0431578	0.0182047		-0.429737	3.64552e-10	1.06269e-08	Non-CDS	ZMYND12
chr1	42441615	42441635	AAAAC	5	0.0997063			-0.792048	9.36896e-45	6.35098e-41	Non-CDS	ZMYND12
chr1	42482501	42482542	AC	2	0.0189223			0.31096	6.14762e-07	8.05279e-06	Non-CDS	CCDC30
chr1	42495690	42495731	AAAAAT	6		0.006243	0.0087437	0.349433	1.34557e-07	2.10979e-06	Non-CDS	CCDC30
chr1	42496123	42496161	AC	2	0.0256201			-0.352016	5.10723e-07	6.84315e-06	Non-CDS	CCDC30
chr1	42496461	42496479	AT	2	0.0250886			-0.33672	4.20643e-08	7.47754e-07	Non-CDS	CCDC30
chr1	42531134	42531146	ACTC	4	0.0677373			0.752319	5.4513e-41	2.77148e-37	Non-CDS	CCDC30
chr1	42540651	42540694	AC	2	0.0260635			-0.438514	2.48197e-11	9.46977e-10	Non-CDS	CCDC30
chr1	42545949	42545970	AAT	3	0.015243			-0.387686	2.92246e-09	6.90066e-08	Non-CDS	CCDC30
chr1	42546459	42546471	AT	2	0.0542355			-0.734353	2.92761e-38	9.72026e-35	Non-CDS	CCDC30
chr1	42551743	42551775	AC	2	0.0066277			-0.420072	7.05138e-12	3.02928e-10	Non-CDS	CCDC30
chr1	42565906	42565938	AC	2	0.119289			-0.858829	1.12343e-53	1.30551e-49	Non-CDS	CCDC30
chr1	42596742	42596762	AAAC	4	0.106432			0.981113	7.82663e-39	2.70918e-35	Non-CDS	CCDC30
chr1	42613242	42613262	AAAAT	5	0.074522			0.729887	7.86838e-38	2.46174e-34	Non-CDS	CCDC30
chr1	42745639	42745673	AC	2	0.0482842		0.0119029	-0.301084	1.59562e-05	0.000142617	Intergenic
chr1	42749757	42749775	AAC	3	0.0552646			0.699651	1.23318e-34	2.57213e-31	Non-CDS	P3H1
chr1	42766022	42766034	AC	2	0.0378213			0.704894	2.17819e-32	3.05491e-29	Non-CDS	P3H1
chr1	42804068	42804088	AAAAC	5	0.0113959			0.309731	8.43681e-07	1.06485e-05	Non-CDS	TMEM269
chr1	42819171	42819208	AC	2	0.0556665	0.00798252		-0.596961	6.9767e-22	1.96714e-19	Non-CDS	ERMAP
chr1	43555317	43555329	AC	2	0.0306943	0.00948106		0.327407	6.81697e-07	8.82512e-06	Non-CDS	PTPRF
chr1	43685765	43685783	AAC	3	0.0476032	0.0134429		0.422311	1.7276e-12	8.45812e-11	Non-CDS	KDM4A
chr1	43744656	43744712	AAAT	4				-0.50545	2.01408e-11	7.87482e-10	Non-CDS	ST3GAL3
chr1	43756548	43756575	AC	2	0.0522874	0.0133533		-0.435431	1.47034e-13	8.93908e-12	Non-CDS	ST3GAL3
chr1	43791422	43791450	AATG	4	0.169915	0.0650872		-0.658465	2.91431e-29	2.78899e-26	Non-CDS	ST3GAL3
chr1	43812869	43812894	AC	2	0.0244629			-0.351684	4.60183e-09	1.0391e-07	Non-CDS	ST3GAL3
chr1	44017369	44017409	AC	2	0.0106722		0.00690746	-0.376451	3.9846e-08	7.12916e-07	Non-CDS	SLC6A9
chr1	44046529	44046569	AC	2	0.087983	0.0378352		-0.48417	2.51677e-15	2.19546e-13	Intergenic
chr1	44047993	44048041	AC	2	0.0184343			0.364433	2.31402e-07	3.41127e-06	Intergenic
chr1	44130708	44130720	AAC	3	0.0213906			0.360636	1.47442e-08	2.93854e-07	CDS	KLF17
chr1	44248673	44248727	AC	2	0.0167159		0.0193221	0.30224	7.66699e-05	0.000564178	Non-CDS	ERI3
chr1	44344234	44344278	AAAT	4	0.0293825		0.0112913	0.303298	7.55417e-06	7.37865e-05	Non-CDS	ERI3
chr1	44436403	44436415	AC	2	0.0760756	0.0515301		0.480367	2.23239e-15	1.96957e-13	Non-CDS	RNF220
chr1	44497339	44497365	AC	2	0.030908			0.312381	2.43747e-06	2.71779e-05	Non-CDS	RNF220
chr1	44502053	44502101	AC	2	0.0858994	0.0184491		0.596388	1.73026e-17	2.30735e-15	Non-CDS	RNF220
chr1	44502748	44502769	AAT	3	0.10345	0.0309486	0.00829829	-0.400784	2.60448e-11	9.90702e-10	Non-CDS	RNF220
chr1	44521865	44521905	AATG	4	0.030519		0.00889339	-0.337786	8.87323e-08	1.46232e-06	Non-CDS	RNF220
chr1	44751188	44751212	AAAT	4	0.0592052		0.0139803	-0.422663	8.68657e-13	4.54119e-11	Non-CDS	KIF2C
chr1	44812787	44812839	AC	2	0.0711102	0.00679231	0.0275422	-0.35443	5.42883e-08	9.41797e-07	Non-CDS	BTBD19
chr1	44923657	44923669	AAAG	4				0.326231	4.4986e-05	0.000354574	Non-CDS	EIF2B3
chr1	45272422	45272492	AAAAT	5				0.375565	4.10506e-06	4.31318e-05	Non-CDS	ZSWIM5
chr1	45357197	45357265	AAAT	4	0.045453			-0.306532	7.37627e-06	7.22309e-05	Non-CDS	TESK2
chr1	45456198	45456223	AAAAT	5	0.0430141			0.329044	5.12284e-07	6.85955e-06	Non-CDS	TESK2
chr1	45534102	45534122	AAAAG	5	0.0661211	0.0325456	0.00865702	-0.334068	2.04751e-07	3.05999e-06	Non-CDS	PRDX1
chr1	46182796	46182817	AAC	3	0.0566409	0.0209064	0.00932923	0.322199	4.90236e-07	6.59635e-06	Non-CDS	TSPAN1
chr1	46313645	46313685	AGAT	4	0.055928	0.0102538		-0.385767	6.64955e-10	1.82894e-08	Non-CDS	UQCRH
chr1	46434535	46434590	ATCC	4	0.0736405	0.0188289	0.00768487	0.488789	6.39621e-16	6.21617e-14	Intergenic
chr1	46468500	46468530	AC	2	0.0684967	0.00702174		-0.375189	1.16048e-09	3.01162e-08	Intergenic
chr1	46623538	46623590	AAGC	4	0.115923	0.0595765		0.359992	3.53074e-09	8.16513e-08	Intergenic
chr1	46639228	46639252	AC	2	0.061386	0.0118709		0.485856	5.1075e-14	3.39297e-12	Non-CDS	ATPAF1
chr1	46640636	46640660	AAAC	4				0.421168	9.77058e-12	4.08211e-10	Non-CDS	ATPAF1
chr1	46909067	46909112	AAAAC	5	0.0119872			0.366556	6.65162e-07	8.63443e-06	Intergenic
chr1	46914443	46914456	AT	2	0.105789	0.0271773	0.0122064	0.305536	1.35377e-06	1.61687e-05	Intergenic
chr1	4697024	4697037	AC	2	0.0330674	0.0274172		0.39947	5.40557e-11	1.9143e-09	Non-CDS	AJAP1
chr1	46999027	46999067	AC	2				0.34961	4.87996e-06	5.03533e-05	Intergenic
chr1	47036371	47036387	AT	2		0.0274398		-0.37604	1.62692e-07	2.49772e-06	Non-CDS	CYP4X1
chr1	4744626	4744654	AC	2	0.0550216	0.0112976		-0.400296	2.96007e-11	1.10936e-09	Non-CDS	AJAP1
chr1	47467219	47467251	ATCC	4	0.0340536			0.335179	2.20452e-05	0.000189533	Intergenic
chr1	47834563	47834604	AC	2	0.0984902	0.0186454		-0.332726	4.92417e-07	6.62012e-06	Non-CDS	TRABD2B
chr1	47858205	47858270	AAAAT	5	0.0735661	0.0240485	0.0123344	0.325667	6.2766e-08	1.07319e-06	Non-CDS	TRABD2B
chr1	48076050	48076076	AT	2	0.0295841		0.00832763	0.30954	5.35232e-06	5.45936e-05	Intergenic
chr1	4809489	4809517	AC	2	0.0815361	0.0300339		0.329914	1.07375e-07	1.72976e-06	Intergenic
chr1	48268305	48268345	AC	2	0.00894898	0.00719581		0.321386	1.43915e-06	1.70765e-05	Intergenic
chr1	48588657	48588685	AC	2	0.0530676	0.0139251		0.308763	2.10767e-06	2.39353e-05	Non-CDS	AGBL4
chr1	48699904	48699954	AT	2	0.00959977			-0.329903	7.41017e-07	9.49783e-06	Non-CDS	AGBL4
chr1	48709585	48709618	AAT	3	0.0199469			-0.326487	3.0437e-06	3.31356e-05	Non-CDS	AGBL4
chr1	48806933	48806951	AC	2	0.0259387			0.330142	1.05285e-06	1.29518e-05	Non-CDS	AGBL4
chr1	48871354	48871402	AC	2				0.320795	8.60505e-05	0.000623533	Non-CDS	AGBL4
chr1	48884281	48884321	AAAAC	5				0.327638	1.74377e-06	2.02206e-05	Non-CDS	AGBL4
chr1	49077089	49077113	AC	2	0.0330398			0.423634	1.91272e-11	7.51281e-10	Non-CDS	AGBL4
chr1	49129279	49129309	AAC	3	0.0244095			-0.36074	3.25258e-08	5.96844e-07	Non-CDS	AGBL4
chr1	4916050	4916098	AC	2				0.346413	2.09253e-05	0.00018087	Intergenic
chr1	49206860	49206920	AGAGG	5				0.307807	0.000239307	0.00151697	Non-CDS	AGBL4
chr1	49398312	49398368	AG	2	0.0205104			-0.427911	2.20227e-09	5.35878e-08	Non-CDS	AGBL4
chr1	49409140	49409172	AG	2	0.0133216		0.00814014	0.310912	6.99236e-06	6.8974e-05	Non-CDS	AGBL4
chr1	49478880	49478892	AAAC	4	0.0178553			0.33421	4.59493e-07	6.2275e-06	Non-CDS	AGBL4
chr1	49568488	49568524	AC	2		0.0131826		0.347768	2.97832e-06	3.25066e-05	Non-CDS	AGBL4
chr1	4964313	4964392	AG	2	0.099417	0.00621286		0.652826	9.46946e-28	7.33612e-25	Intergenic
chr1	49906117	49906151	AC	2	0.0284239			-0.326353	1.37791e-06	1.64253e-05	Non-CDS	AGBL4
chr1	5016739	5016763	AAAC	4	0.0854057	0.0423878	0.0264865	0.443481	3.89006e-14	2.64579e-12	Intergenic
chr1	51074590	51074628	AC	2	0.0198937	0.0423874	0.0141162	0.355214	4.17691e-07	5.72825e-06	Intergenic
chr1	51440278	51440320	AC	2	0.0995212	0.0336777	0.03146	-0.552969	1.3862e-16	1.53834e-14	Non-CDS	EPS15
chr1	51989104	51989134	AC	2	0.0321168	0.0137265		0.34684	2.51316e-07	3.66729e-06	Non-CDS	RAB3B
chr1	51989209	51989257	AC	2	0.0129406			-0.327722	7.2271e-07	9.29321e-06	Non-CDS	RAB3B
chr1	52014724	52014764	AAAAT	5	0.048199	0.0115806		0.39233	1.87635e-10	5.85357e-09	Intergenic
chr1	52027731	52027810	AT	2	0.0241564	0.00839388		-0.383886	6.22057e-10	1.72172e-08	Non-CDS	TXNDC12
chr1	52111851	52111869	AAT	3	0.0222079			-0.380588	3.4743e-10	1.01734e-08	Intergenic
chr1	52112350	52112376	AG	2		0.0164135		0.361553	2.0132e-08	3.87285e-07	Intergenic
chr1	52116509	52116549	AAAT	4	0.0260911	0.00817652		0.462377	7.75417e-15	6.08257e-13	Intergenic
chr1	52116871	52116915	AAAAT	5	0.0422	0.00938015		-0.347336	1.0668e-08	2.20056e-07	Intergenic
chr1	52146028	52146058	AC	2	0.00783552			-0.363297	4.61626e-09	1.04152e-07	Non-CDS	ZFYVE9
chr1	52252300	52252377	AAAAC	5	0.0376258	0.0135114		0.305121	2.54643e-05	0.000215163	Non-CDS	ZFYVE9
chr1	52399810	52399840	AC	2	0.0928324	0.0105224	0.0175546	0.392569	1.19766e-08	2.44538e-07	Non-CDS	ORC1
chr1	5249032	5249072	AC	2	0.100984		0.0098846	-0.361625	1.5073e-07	2.33412e-06	Intergenic
chr1	52690668	52690696	AAAT	4	0.0299308			0.568075	3.54474e-23	1.27031e-20	Non-CDS	COA7
chr1	52710383	52710398	AAAAG	5	0.0190355	0.00886842		0.538136	4.29866e-18	6.45751e-16	Intergenic
chr1	52713438	52713454	AT	2	0.026461			0.568054	2.57491e-22	7.83013e-20	Intergenic
chr1	52736276	52736296	AAAT	4	0.046284			-0.352905	9.81992e-09	2.0448e-07	Non-CDS	ZYG11B
chr1	52760447	52760465	AAC	3	0.0729439			-0.434492	1.42238e-12	7.06055e-11	Non-CDS	ZYG11B
chr1	52812712	52812744	AAAC	4	0.021511			0.530154	1.9929e-19	3.78326e-17	Non-CDS	ZYG11B
chr1	52831471	52831483	AT	2	0.0466899			0.423277	2.59273e-12	1.22335e-10	Intergenic
chr1	52847836	52847884	AAAT	4	0.0884534			-0.651851	1.34169e-27	1.01056e-24	Non-CDS	ZYG11A
chr1	52870855	52870909	AGAGGG	6	0.0703918			-0.650318	1.99283e-26	1.27643e-23	Non-CDS	ZYG11A
chr1	52903450	52903462	AAAC	4	0.0789175		0.00789162	-0.517487	1.03571e-15	9.70624e-14	Non-CDS	ECHDC2
chr1	52960481	52960529	AC	2				-0.336074	1.03915e-05	9.77786e-05	Non-CDS	SCP2
chr1	52965013	52965037	AAAC	4	0.0386928			-0.374904	1.03788e-09	2.72299e-08	Non-CDS	SCP2
chr1	52969820	52969848	AAAC	4	0.0211035			-0.451515	1.78617e-14	1.30081e-12	Non-CDS	SCP2
chr1	53055332	53055352	AAAT	4				-0.362451	5.46215e-06	5.55746e-05	Intergenic
chr1	5314378	5314396	AGAGGC	6	0.0876872	0.0188352	0.0075571	-0.483382	6.20814e-16	6.0443e-14	Intergenic
chr1	53310207	53310225	AGGGGC	6				0.396054	1.88837e-10	5.88655e-09	Non-CDS	LRP8
chr1	53330506	53330538	AAGG	4	0.0410856	0.0555261		0.354391	2.21693e-06	2.50033e-05	Intergenic
chr1	53488041	53488053	AAAC	4	0.0366825	0.0260355		0.342897	4.15379e-08	7.39284e-07	Intergenic
chr1	53778261	53778297	AC	2	0.0790509	0.00723311		0.401793	2.65496e-11	1.00731e-09	Non-CDS	NDC1
chr1	54194005	54194053	AAT	3	0.0592672	0.00840821		0.326884	1.29627e-07	2.04253e-06	Non-CDS	MRPL37
chr1	54194005	54194053	AAT	3	0.0592672	0.00840821		0.326884	1.29627e-07	2.04253e-06	Non-CDS	CYB5RL
chr1	54508182	54508204	AC	2	0.0210265	0.0133295		-0.316577	2.61027e-06	2.88848e-05	Intergenic
chr1	54521083	54521151	AAAT	4	0.0105596			0.364145	1.33453e-08	2.69073e-07	Intergenic
chr1	54539766	54539789	AT	2	0.0330503	0.0122801	0.00800537	0.413321	1.15139e-11	4.72314e-10	Intergenic
chr1	54614940	54614954	AC	2	0.0171781			-0.463962	2.70091e-15	2.3396e-13	Non-CDS	FAM151A
chr1	54614940	54614954	AC	2	0.0171781			-0.463962	2.70091e-15	2.3396e-13	Non-CDS	ACOT11
chr1	54835183	54835199	AAAC	4	0.0486775			0.341868	4.21848e-08	7.49567e-07	Non-CDS	CIMAP2
chr1	54869589	54869605	AC	2	0.0288096	0.0130655		0.348827	1.94254e-08	3.75066e-07	Non-CDS	DHCR24
chr1	54880780	54880804	AAAC	4	0.00767273			0.370179	5.44929e-08	9.44842e-07	Non-CDS	DHCR24
chr1	54960516	54960528	AAT	3		0.0269083	0.0149727	-0.329257	7.54498e-07	9.65237e-06	Intergenic
chr1	55016587	55016618	AAC	3				0.387208	1.11806e-06	1.36559e-05	Non-CDS	BSND
chr1	55277559	55277611	AC	2	0.076775	0.0181893		-0.324642	4.9101e-07	6.60348e-06	Intergenic
chr1	55544554	55544600	AC	2		0.00760771	0.00781453	-0.372226	1.34685e-08	2.71389e-07	Intergenic
chr1	55666653	55666685	AT	2			0.0157797	-0.36709	5.73717e-07	7.57798e-06	Intergenic
chr1	55743013	55743041	AAAAT	5	0.0267241			0.311849	2.34537e-06	2.62553e-05	Intergenic
chr1	55899263	55899309	AC	2	0.102277			-0.440106	6.37527e-12	2.76217e-10	Intergenic
chr1	55908394	55908472	AT	2	0.116398			0.406561	9.0517e-11	3.03571e-09	Intergenic
chr1	55939877	55939892	AATAT	5	0.0523235		0.00754783	-0.326943	1.24342e-06	1.50111e-05	Intergenic
chr1	56136778	56136830	AT	2		0.0224938		-0.303425	3.72952e-05	0.000300895	Intergenic
chr1	56403329	56403350	AAT	3	0.0401515			0.438126	2.71737e-13	1.57159e-11	Non-CDS
chr1	56427817	56427841	AAAAAG	6	0.0221463		0.00815498	0.484064	1.53787e-11	6.14883e-10	Non-CDS
chr1	56445465	56445505	AC	2		0.0428857	0.0120743	0.326206	1.04448e-05	9.81952e-05	Non-CDS
chr1	56657677	56657697	AAAT	4	0.0397467	0.0171294		-0.353618	1.3794e-08	2.77089e-07	Non-CDS	PRKAA2
chr1	56883224	56883248	AC	2	0.00717696	0.0207813	0.00886856	-0.439532	5.32752e-12	2.34316e-10	Non-CDS	C8A
chr1	56928895	56928945	AC	2		0.00601589	0.00807613	0.438494	2.36125e-11	9.05806e-10	Intergenic
chr1	56994167	56994187	AC	2	0.0113596			0.372807	7.05357e-10	1.92703e-08	Intergenic
chr1	57157566	57157600	AG	2	0.0661515			-0.346821	6.83994e-08	1.15819e-06	Non-CDS	DAB1
chr1	57226673	57226699	AT	2	0.0837457	0.0162829	0.00895468	0.446724	9.13735e-10	2.42782e-08	Non-CDS	DAB1
chr1	57448770	57448820	AC	2	0.114621	0.0292143		0.675423	1.4525e-31	1.81775e-28	Non-CDS	DAB1
chr1	5773325	5773373	AAAT	4	0.0340348			0.315128	3.07992e-07	4.38499e-06	Intergenic
chr1	57795691	57795735	AT	2	0.0151749	0.0180028	0.0171905	-0.397225	3.11706e-07	4.43015e-06	Non-CDS	DAB1
chr1	57808198	57808224	AC	2	0.0378024	0.0288945		0.403988	2.88824e-11	1.08519e-09	Non-CDS	DAB1
chr1	57934064	57934104	AC	2				0.326508	2.31351e-05	0.000197687	Non-CDS	DAB1
chr1	5844471	5844485	AG	2	0.0982455	0.0503006		0.443491	2.0861e-13	1.23414e-11	Intergenic
chr1	5849726	5849760	AC	2	0.0168316	0.042671		-0.379379	1.45569e-10	4.66562e-09	Intergenic
chr1	58634683	58634732	AC	2	0.0432121			0.362128	2.44427e-08	4.61428e-07	Intergenic
chr1	59106797	59106860	AAT	3	0.065513		0.00603015	-0.461929	7.49899e-13	3.96236e-11	Intergenic
chr1	59195439	59195476	AC	2	0.126659	0.0132903	0.0118915	-0.383038	9.70697e-10	2.56827e-08	Intergenic
chr1	59218058	59218149	AC	2	0.0621344		0.0132367	0.305937	6.1073e-06	6.1318e-05	Intergenic
chr1	59503595	59503619	AT	2	0.0361591			-0.392436	6.7004e-10	1.84137e-08	Non-CDS	FGGY
chr1	5953089	5953125	AAAC	4		0.00820736		0.358542	1.42556e-08	2.85481e-07	Non-CDS	NPHP4
chr1	596304	596320	AC	2	0.0946886	0.0514298	0.0468203	-0.406845	6.07366e-10	1.68392e-08	Intergenic
chr1	596518	596534	AC	2			0.00759215	0.311756	0.000124771	0.000862795	Intergenic
chr1	59802174	59802202	AGAT	4	0.0321124			0.483217	3.04299e-16	3.1367e-14	Non-CDS	FGGY
chr1	59955240	59955328	AT	2	0.0291206	0.00937259		-0.41085	1.29304e-08	2.61713e-07	Intergenic
chr1	61043830	61043872	AC	2	0.0250878			0.377163	6.10276e-09	1.33754e-07	Non-CDS	NFIA
chr1	61067101	61067129	AC	2	0.03484			0.303154	4.82151e-05	0.000376686	Non-CDS	NFIA
chr1	61134235	61134288	AC	2	0.0414279	0.026933	0.0146542	0.435469	7.54142e-12	3.2194e-10	Non-CDS	NFIA
chr1	61377228	61377240	AAAG	4				-0.334075	4.18746e-06	4.3904e-05	Non-CDS	NFIA
chr1	61746095	61746111	AT	2	0.0169137	0.0146878		0.354987	2.02095e-08	3.88546e-07	Non-CDS	PATJ
chr1	61758770	61758782	AAC	3	0.0473079			0.317417	1.31516e-06	1.57663e-05	Non-CDS	PATJ
chr1	61861860	61861874	AG	2	0.0451353			-0.31709	2.14313e-06	2.42803e-05	Non-CDS	PATJ
chr1	62086229	62086260	AC	2	0.0595765			-0.38865	3.846e-10	1.11474e-08	Non-CDS	PATJ
chr1	62092727	62092747	AAAT	4	0.0486901			-0.373105	1.55698e-09	3.93041e-08	Non-CDS	PATJ
chr1	62126836	62126854	AC	2	0.0356619			-0.398359	4.75366e-11	1.70309e-09	Non-CDS	PATJ
chr1	62184921	62184946	AT	2	0.025058		0.00663179	0.472748	5.70845e-15	4.60212e-13	Intergenic
chr1	62223546	62223570	AAAT	4				-0.353613	3.02033e-08	5.58129e-07	Intergenic
chr1	62227246	62227267	AAC	3	0.0267766			-0.515411	4.02291e-18	6.07695e-16	Intergenic
chr1	62279199	62279243	AC	2	0.0124962			-0.308764	6.59345e-06	6.55037e-05	Non-CDS	KANK4
chr1	62293063	62293107	AC	2	0.0295049			0.341068	8.01726e-08	1.33544e-06	Non-CDS	KANK4
chr1	62416628	62416656	AAAC	4	0.0236912		0.0106177	-0.326711	3.3142e-07	4.67396e-06	Intergenic
chr1	62458157	62458185	AC	2	0.0613008	0.0305805		0.3447	7.3908e-08	1.24075e-06	Non-CDS	DOCK7
chr1	62696313	62696361	AGAT	4	0.0181216	0.0102237		-0.368391	7.03621e-10	1.92293e-08	Intergenic
chr1	62788431	62788461	AC	2	0.056958	0.0493122	0.0107816	-0.330052	8.68495e-07	1.09197e-05	Non-CDS	ATG4C
chr1	62896347	62896371	AC	2	0.0743452		0.0135415	-0.308329	2.44461e-07	3.58107e-06	Intergenic
chr1	63009092	63009156	AC	2	0.0275832	0.0471767	0.0084263	-0.336692	7.93599e-06	7.70488e-05	Intergenic
chr1	63027365	63027389	AGG	3	0.0162979	0.0153611	0.0199211	0.435745	2.50286e-13	1.46156e-11	Intergenic
chr1	63052630	63052662	AC	2	0.0183367	0.0603333		-0.341133	1.73529e-07	2.6429e-06	Intergenic
chr1	63295492	63295511	AC	2	0.0411458	0.0096304		-0.397949	1.96774e-10	6.11287e-09	Intergenic
chr1	63356932	63356976	AC	2				0.365935	1.83498e-06	2.11621e-05	Intergenic
chr1	64071576	64071618	AC	2	0.079707			-0.399895	2.10399e-11	8.17526e-10	Non-CDS	ROR1
chr1	64083582	64083596	AG	2	0.0369157	0.00779225		-0.498275	1.25704e-14	9.42001e-13	Non-CDS	ROR1
chr1	64092094	64092182	AGGG	4		0.00862656		-0.346536	3.03458e-08	5.6019e-07	Non-CDS	ROR1
chr1	64096038	64096050	AAAT	4	0.0403384			-0.41688	2.14287e-12	1.02536e-10	Non-CDS	ROR1
chr1	64097576	64097590	AT	2				0.32077	5.29812e-07	7.05765e-06	Non-CDS	ROR1
chr1	64197873	64197927	AC	2	0.0709065			-0.349533	4.6487e-07	6.29408e-06	Intergenic
chr1	64398499	64398547	AAAT	4	0.00984793		0.00703356	0.303512	3.84891e-06	4.07584e-05	Intergenic
chr1	64531496	64531537	AC	2	0.0278162	0.0287331	0.00795702	0.338649	6.48857e-07	8.45109e-06	Non-CDS	CACHD1
chr1	65200104	65200134	AAAAC	5	0.0174204		0.00696312	0.359737	5.04287e-07	6.76862e-06	Non-CDS	AK4
chr1	6527620	6527640	AAAAC	5	0.0110775			-0.356629	8.30361e-06	8.00922e-05	Non-CDS	NOL9
chr1	65482118	65482146	AC	2	0.0203226	0.0296769		0.464582	1.84877e-14	1.34123e-12	Non-CDS	LEPR
chr1	65503797	65503833	AC	2	0.0188253	0.0210774		-0.324362	1.25848e-06	1.51694e-05	Non-CDS	LEPR
chr1	65630697	65630717	AC	2		0.00742131		0.306507	1.26276e-05	0.000116139	Non-CDS	LEPR
chr1	65640924	65640944	AAAT	4	0.0212677	0.0394305	0.0111083	-0.417182	2.62572e-12	1.23748e-10	Non-CDS	LEPR
chr1	65665211	65665229	AT	2	0.0148255	0.00859974		0.33884	2.08677e-07	3.11165e-06	Intergenic
chr1	65837795	65837813	AC	2	0.0314188			0.322433	2.0273e-06	2.31177e-05	Non-CDS	PDE4B
chr1	66303342	66303372	AT	2				0.367106	5.26627e-09	1.17237e-07	Non-CDS	PDE4B
chr1	67184550	67184620	AAAAT	5	0.017416			0.395085	1.49251e-10	4.77234e-09	Non-CDS	C1orf141
chr1	67184550	67184620	AAAAT	5	0.017416			0.395085	1.49251e-10	4.77234e-09	Non-CDS	IL23R
chr1	67473018	67473078	AAAG	4	0.0302525	0.00937894		0.402151	3.78739e-11	1.38559e-09	Intergenic
chr1	68013340	68013366	AT	2	0.013033			0.30517	6.11335e-06	6.13711e-05	Intergenic
chr1	68133045	68133085	AGC	3	0.00928151	0.0101067		0.326521	7.93819e-07	1.00951e-05	Non-CDS	WLS
chr1	68214183	68214211	AC	2	0.0441044	0.0099513	0.0108459	0.405134	8.9372e-11	3.00102e-09	Non-CDS	WLS
chr1	68271914	68271938	AAAC	4	0.0367326			0.317547	9.39899e-07	1.1712e-05	Intergenic
chr1	68485165	68485191	AC	2	0.0468249			-0.358931	2.61454e-09	6.25345e-08	Non-CDS	DEPDC1
chr1	68950566	68950588	AT	2				0.317836	7.87111e-07	1.00145e-05	Intergenic
chr1	69233431	69233464	AAT	3	0.0287728			0.417072	2.70088e-12	1.26849e-10	Intergenic
chr1	69237462	69237526	AGAT	4				-0.300274	0.000361879	0.00217184	Intergenic
chr1	69238709	69238724	AAT	3	0.0168046			-0.342657	3.79949e-08	6.83782e-07	Intergenic
chr1	69375452	69375490	AC	2	0.0309984			-0.353671	8.43062e-09	1.78035e-07	Intergenic
chr1	69376485	69376569	AGGG	4	0.0437784			-0.330142	1.14752e-07	1.83318e-06	Intergenic
chr1	69558272	69558284	AC	2				0.311536	3.20267e-06	3.46553e-05	Intergenic
chr1	69578936	69578964	AAAAT	5	0.0177822	0.00879995		-0.337891	1.46898e-08	2.92915e-07	Non-CDS	LRRC7
chr1	69676008	69676042	AC	2	0.0686253	0.0426631		-0.353055	6.32034e-09	1.38058e-07	Non-CDS	LRRC7
chr1	69815949	69815993	AAAT	4	0.0273911	0.0273788		0.345706	3.5558e-08	6.45855e-07	Non-CDS	LRRC7
chr1	6996690	6996714	AAAG	4	0.0276008			-0.369548	3.19668e-09	7.47869e-08	Non-CDS	CAMTA1
chr1	6997262	6997278	AC	2	0.025159		0.00675079	0.468252	5.83208e-15	4.69017e-13	Non-CDS	CAMTA1
chr1	70339813	70339864	AAT	3	0.0260152	0.00950631		0.312639	3.59967e-07	5.01954e-06	Non-CDS	ANKRD13C
chr1	7043370	7043386	AC	2	0.0224552			0.377788	1.46804e-08	2.92799e-07	Non-CDS	CAMTA1
chr1	70481017	70481051	AC	2		0.0062933		-0.310378	6.7646e-06	6.69546e-05	Intergenic
chr1	70624675	70624742	AT	2	0.0245358			0.303665	4.31761e-06	4.51435e-05	Intergenic
chr1	70692653	70692667	AC	2	0.047131		0.0181893	0.328424	2.75315e-08	5.1307e-07	Intergenic
chr1	7132049	7132083	AC	2	0.0301013	0.0241305		0.393163	4.75167e-11	1.70275e-09	Non-CDS	CAMTA1
chr1	71568830	71568868	AC	2			0.0160151	0.316602	4.51399e-05	0.000355649	Non-CDS	NEGR1
chr1	71675113	71675127	AT	2	0.0130013	0.0101697		-0.36606	2.71197e-07	3.92082e-06	Non-CDS	NEGR1
chr1	71788678	71788698	AC	2	0.0378078			0.363481	5.15537e-09	1.14957e-07	Non-CDS	NEGR1
chr1	71811855	71811912	AAAAT	5	0.0131554			-0.37131	8.94517e-10	2.38455e-08	Non-CDS	NEGR1
chr1	71923355	71923408	AC	2				0.350785	1.46603e-07	2.27694e-06	Non-CDS	NEGR1
chr1	72387873	72387909	AAAT	4	0.0240446			0.307645	4.49724e-06	4.6805e-05	Intergenic
chr1	72650904	72650934	AC	2	0.0398912	0.0471242		-0.316767	5.81435e-07	7.66561e-06	Intergenic
chr1	72692316	72692364	AC	2	0.017205	0.0171189	0.00737135	-0.339709	3.57024e-08	6.47972e-07	Intergenic
chr1	72739200	72739222	AC	2	0.0329038	0.04043		0.390628	1.33291e-10	4.31631e-09	Intergenic
chr1	72755615	72755657	AC	2	0.0617088	0.0704457		-0.31606	4.75127e-06	4.91783e-05	Intergenic
chr1	72854102	72854143	AG	2	0.0853796	0.014103		0.383673	5.19671e-10	1.46323e-08	Intergenic
chr1	72941253	72941313	AGAT	4	0.138037	0.0863905	0.0192573	-0.333552	3.85759e-07	5.33987e-06	Intergenic
chr1	72948042	72948090	AGAT	4	0.0502286			-0.339778	5.7303e-08	9.87879e-07	Intergenic
chr1	73043398	73043438	AC	2	0.0936952	0.0466644	0.00977413	0.351348	1.53315e-08	3.04477e-07	Intergenic
chr1	73079010	73079033	AC	2	0.111166	0.0721417		-0.369988	8.84163e-10	2.36004e-08	Intergenic
chr1	73138707	73138737	AC	2	0.0882133	0.0780967		-0.441126	6.41787e-13	3.43688e-11	Intergenic
chr1	73148777	73148801	AAAT	4	0.0666851	0.0139926		-0.358033	2.86778e-09	6.79126e-08	Intergenic
chr1	73167490	73167524	AC	2	0.107382	0.0711112		0.34982	1.33055e-08	2.68337e-07	Intergenic
chr1	73170205	73170221	AAAC	4	0.100202	0.065569		-0.363896	1.30298e-09	3.34093e-08	Intergenic
chr1	73826675	73826702	AC	2	0.0097777	0.00734512	0.01128	0.305793	1.87768e-05	0.000164528	Intergenic
chr1	73837212	73837248	AAAT	4	0.0429024	0.0164598	0.00917804	0.352458	1.13095e-08	2.3211e-07	Intergenic
chr1	74992999	74993047	AG	2	0.0464894	0.00613892		0.435088	2.14946e-12	1.02791e-10	Intergenic
chr1	75104294	75104322	AAAT	4	0.0385459	0.0121612		0.341778	2.8885e-08	5.36267e-07	Intergenic
chr1	75200367	75200387	AG	2	0.061158	0.0287971		-0.438533	1.13364e-13	7.04381e-12	Intergenic
chr1	75295195	75295210	AAATT	5			0.0253805	-0.300898	1.59753e-06	1.87438e-05	Non-CDS	SLC44A5
chr1	75304294	75304326	AC	2			0.0116137	0.359913	2.38575e-09	5.75786e-08	Non-CDS	SLC44A5
chr1	75321451	75321481	AG	2	0.0168157	0.00619043		0.318965	1.45218e-06	1.7216e-05	Non-CDS	SLC44A5
chr1	75325760	75325780	AC	2	0.059344			0.714648	8.75084e-33	1.28259e-29	Non-CDS	SLC44A5
chr1	75326096	75326126	AC	2	0.0131949		0.00746303	0.557443	3.35676e-21	8.57319e-19	Non-CDS	SLC44A5
chr1	75368644	75368672	AC	2	0.113262		0.00619705	0.404762	1.21048e-11	4.94308e-10	Non-CDS	SLC44A5
chr1	7542260	7542281	AAC	3				-0.300592	1.19971e-05	0.000110999	Non-CDS	CAMTA1
chr1	75446650	75446688	AC	2	0.048948	0.0127409	0.0143144	0.380445	4.88329e-10	1.3824e-08	Non-CDS	SLC44A5
chr1	75471383	75471425	AC	2	0.04403		0.0176059	0.446697	2.06773e-13	1.2255e-11	Non-CDS	SLC44A5
chr1	7547349	7547391	AC	2	0.0984111	0.0210749		0.475277	1.94874e-15	1.74102e-13	Non-CDS	CAMTA1
chr1	75491709	75491752	AC	2			0.00825479	0.330804	1.92738e-07	2.90017e-06	Non-CDS	SLC44A5
chr1	75586460	75586476	AT	2	0.0237817	0.0086549		0.402982	1.02117e-11	4.2457e-10	Non-CDS	SLC44A5
chr1	75604757	75604779	AC	2	0.0372857		0.00718677	0.492857	4.5954e-17	5.62124e-15	Non-CDS	SLC44A5
chr1	75630595	75630613	AAT	3	0.0667747			0.484148	1.61934e-16	1.76931e-14	Intergenic
chr1	75683760	75683784	AAAT	4	0.0933624	0.0084922		-0.391753	8.32212e-11	2.81306e-09	Intergenic
chr1	75736160	75736206	AC	2	0.0525343	0.0209737		0.442741	6.87367e-12	2.95684e-10	Non-CDS	ACADM
chr1	75769742	75769766	AAAC	4	0.0654286			0.437049	2.96341e-13	1.69819e-11	Non-CDS	ACADM
chr1	75841158	75841182	AGGG	4	0.0358616			0.378982	3.81143e-10	1.1063e-08	Non-CDS	MSH4
chr1	75912661	75912675	AT	2	0.0258348			-0.308765	8.64165e-06	8.30131e-05	Non-CDS	MSH4
chr1	75969084	75969098	AT	2	0.0795842	0.00703294		0.446879	4.98231e-14	3.31658e-12	Intergenic
chr1	76066257	76066305	AC	2	0.0648654	0.0221302	0.0190241	0.469578	7.71481e-14	4.94727e-12	Intergenic
chr1	76108862	76108900	AC	2	0.0613634	0.0186238		-0.451529	4.92309e-13	2.69676e-11	Non-CDS	ST6GALC3
chr1	76256016	76256042	AC	2	0.008731			0.319302	4.51295e-07	6.1348e-06	Non-CDS	ST6GALC3
chr1	76641834	76641890	AGAT	4	0.0189213	0.010292		0.325881	6.07435e-07	7.96643e-06	Intergenic
chr1	7666873	7666903	AAAAC	5	0.0803745		0.0285051	-0.443117	2.76451e-13	1.59432e-11	Non-CDS	CAMTA1
chr1	76872069	76872119	AC	2	0.0279925			0.514251	1.65506e-14	1.21453e-12	Non-CDS	ST6GALC5
chr1	76915910	76915925	AAT	3	0.122952	0.0179119		-0.410776	1.46886e-08	2.92915e-07	Non-CDS	ST6GALC5
chr1	76948559	76948571	AG	2	0.0515445	0.00956962		0.477546	1.77788e-13	1.06535e-11	Non-CDS	ST6GALC5
chr1	76948588	76948626	AG	2	0.0629472	0.0115151		0.451948	8.8069e-13	4.59523e-11	Non-CDS	ST6GALC5
chr1	77015044	77015088	AC	2	0.0645091	0.0123489		0.329318	3.46989e-07	4.86233e-06	Non-CDS	ST6GALC5
chr1	77639066	77639090	ACCT	4	0.0137646			0.34803	1.29324e-07	2.03834e-06	Non-CDS	ZZZ3
chr1	77677339	77677351	AAAC	4	0.0512936	0.0199769		-0.329113	9.14553e-08	1.50094e-06	Non-CDS	ZZZ3
chr1	77776169	77776213	AAGG	4				0.425516	5.9352e-09	1.3038e-07	Intergenic
chr1	77809108	77809135	AAC	3	0.0352833	0.0218356		-0.326395	1.10489e-07	1.77237e-06	Non-CDS	MIGA1
chr1	78149529	78149563	AC	2	0.0634644	0.0177928		0.316988	2.04023e-06	2.3262e-05	Intergenic
chr1	78168762	78168789	AGC	3	0.0328589	0.0104188		-0.31622	8.93525e-07	1.11942e-05	Intergenic
chr1	78181432	78181464	AG	2	0.0579433			-0.334446	1.7541e-06	2.03273e-05	Intergenic
chr1	78262641	78262677	AAT	3	0.0730774	0.0343441		-0.576648	2.87794e-23	1.04279e-20	Intergenic
chr1	78302794	78302854	AACC	4		0.026551		-0.324021	1.10047e-06	1.34614e-05	Intergenic
chr1	78686671	78686722	AAAAC	5		0.00621144	0.00636052	0.358209	1.34948e-07	2.1153e-06	Intergenic
chr1	78709560	78709572	AAAT	4				0.394168	6.57546e-09	1.42902e-07	Intergenic
chr1	78798449	78798465	AT	2	0.0250209			-0.360779	1.29417e-07	2.0396e-06	Intergenic
chr1	7900417	7900437	AAGG	4	0.0685808	0.0603611	0.0171284	0.360374	1.97763e-09	4.86823e-08	Intergenic
chr1	79093209	79093257	AC	2	0.169847	0.017385		-0.356069	9.21694e-08	1.51069e-06	Non-CDS	ADGRL4
chr1	7921339	7921379	AAAAC	5		0.0158314	0.0642418	0.375959	1.90333e-07	2.86769e-06	Non-CDS	TNFRSF9
chr1	79412650	79412680	AAT	3	0.00807676			0.333386	9.58434e-08	1.56271e-06	Intergenic
chr1	79432544	79432560	AC	2	0.071434			-0.301736	8.70964e-06	8.35929e-05	Intergenic
chr1	79716104	79716120	AC	2	0.0135889			0.36848	1.10181e-08	2.26559e-07	Intergenic
chr1	79766596	79766608	AT	2	0.0173848			0.528951	7.70529e-20	1.55145e-17	Intergenic
chr1	8029740	8029766	AC	2	0.0194403		0.010987	-0.489698	7.521e-16	7.23163e-14	Intergenic
chr1	80330813	80330829	AC	2		0.0113598		0.321339	6.42416e-06	6.40723e-05	Intergenic
chr1	80685414	80685428	AG	2	0.0379901		0.0167363	0.318027	4.40306e-07	6.00548e-06	Intergenic
chr1	80761616	80761638	AC	2	0.0114148	0.0162292		0.304001	9.12356e-06	8.71127e-05	Intergenic
chr1	80998014	80998064	AGAT	4	0.0425406		0.00900911	0.484741	1.18665e-16	1.33418e-14	Intergenic
chr1	81001746	81001768	AG	2	0.00908361	0.00682517	0.0235964	0.359725	2.5092e-08	4.72186e-07	Intergenic
chr1	81041339	81041366	AAT	3	0.0372842			0.492129	1.88988e-16	2.03349e-14	Intergenic
chr1	81151875	81151920	AAAAT	5	0.0299088			-0.301082	8.01004e-06	7.76796e-05	Intergenic
chr1	81286379	81286403	AAAATT	6				0.310128	2.28144e-06	2.5626e-05	Intergenic
chr1	81501782	81501834	AGC	3				0.31295	6.62927e-06	6.58033e-05	Non-CDS	ADGRL2
chr1	81795976	81795996	AAAAC	5	0.0389159		0.00633065	-0.323239	6.56934e-07	8.54192e-06	Non-CDS	ADGRL2
chr1	82114586	82114618	AC	2			0.0094145	0.346627	3.86915e-08	6.94782e-07	Intergenic
chr1	82165723	82165764	AGAT	4	0.0590879			0.329159	4.7856e-08	8.39518e-07	Intergenic
chr1	82175703	82175729	AC	2	0.0229684	0.0153519		-0.377343	7.0404e-07	9.08119e-06	Intergenic
chr1	82182656	82182700	AC	2	0.0614554			-0.367469	6.62889e-09	1.43856e-07	Intergenic
chr1	82258942	82258987	AAAAC	5	0.00824409		0.0114087	0.315122	5.52858e-06	5.61696e-05	Intergenic
chr1	82422243	82422292	AC	2				-0.355495	7.76516e-08	1.29704e-06	Intergenic
chr1	82666479	82666494	AAAAT	5	0.0725578			-0.367912	2.85811e-09	6.77033e-08	Intergenic
chr1	82671353	82671373	AT	2	0.0316142			0.32471	1.3625e-06	1.62631e-05	Intergenic
chr1	82697347	82697385	AC	2	0.0912989			0.377017	9.48232e-10	2.51414e-08	Intergenic
chr1	82715902	82715922	AC	2	0.0606181			0.345743	3.56814e-08	6.47663e-07	Intergenic
chr1	82953218	82953258	AT	2	0.0823115			0.327944	3.35921e-07	4.72923e-06	Intergenic
chr1	83105968	83105988	AT	2	0.019851	0.0071177		0.30678	3.60458e-06	3.84872e-05	Intergenic
chr1	83349319	83349333	AT	2		0.0285117		-0.35189	2.48637e-06	2.76624e-05	Intergenic
chr1	83368282	83368316	AT	2	0.0653286		0.0143371	-0.387812	9.63735e-11	3.21489e-09	Intergenic
chr1	83465245	83465287	AAC	3	0.105743	0.038147		-0.42986	2.4537e-13	1.43543e-11	Intergenic
chr1	83617652	83617703	AAT	3	0.00703007			0.300319	2.29483e-05	0.000196281	Intergenic
chr1	83647614	83647647	AAC	3	0.0112806			0.32076	3.2475e-06	3.5075e-05	Intergenic
chr1	83740851	83740885	AC	2	0.0210696		0.0105444	0.308547	3.46421e-07	4.85706e-06	Intergenic
chr1	84932030	84932054	AC	2	0.0126254	0.0324254		-0.323403	1.97333e-07	2.96136e-06	Non-CDS	MCOLN2
chr1	85084251	85084279	AT	2	0.0272108	0.0257108		0.483143	5.86005e-13	3.1621e-11	Non-CDS	DI3
chr1	85223060	85223096	AATG	4	0.0435587		0.0178171	0.352097	1.93727e-08	3.74139e-07	Intergenic
chr1	85293227	85293281	AT	2	0.065523	0.018637		-0.422735	2.54437e-10	7.67131e-09	Intergenic
chr1	85324273	85324300	AAT	3	0.0872966		0.0321077	-0.307605	3.73218e-06	3.96985e-05	Non-CDS	DDAH1
chr1	85576967	85576985	ACCGCC	6	0.122955	0.0288449	0.0143286	0.361048	1.20107e-08	2.45203e-07	Non-CDS	DDAH1
chr1	85596408	85596432	AC	2	0.12825	0.0213688	0.0133478	-0.466109	4.82038e-12	2.14211e-10	Intergenic
chr1	85767104	85767134	AAT	3				0.311806	1.44332e-06	1.71234e-05	Non-CDS	COL24A1
chr1	86012954	86012972	ACC	3		0.00939901		0.312413	4.59709e-07	6.22991e-06	Non-CDS	COL24A1
chr1	86063360	86063393	AC	2				0.301112	2.21532e-06	2.49903e-05	Non-CDS	COL24A1
chr1	86083304	86083317	AT	2	0.0633419			-0.365549	3.03434e-09	7.12861e-08	Non-CDS	COL24A1
chr1	862001	862017	ATCC	4	0.0570684	0.0274212	0.0272446	-0.319679	3.10537e-06	3.37123e-05	Intergenic
chr1	86236746	86236788	AC	2	0.0171464			0.325321	3.16938e-07	4.49543e-06	Intergenic
chr1	8647642	8647678	AC	2	0.0142432		0.00810535	-0.352717	1.58132e-07	2.43576e-06	Non-CDS	RERE
chr1	86492433	86492449	AG	2	0.0438595		0.0102514	-0.396705	3.96668e-10	1.14768e-08	Non-CDS	CLCA1
chr1	86498156	86498208	AAGG	4				-0.302818	0.000431239	0.00252432	Non-CDS	CLCA1
chr1	86618197	86618253	AC	2	0.0433791	0.0299764	0.0279647	0.305515	3.78977e-05	0.000305212	Intergenic
chr1	86781709	86781743	AC	2				0.304342	3.41349e-06	3.66368e-05	Intergenic
chr1	86865213	86865241	AAAC	4		0.0150698	0.032283	-0.305806	8.18114e-06	7.90514e-05	Non-CDS	SELENOF
chr1	86873045	86873109	AAAT	4	0.0182576			-0.434496	1.53476e-11	6.14092e-10	Non-CDS	SELENOF
chr1	86905868	86905880	AATG	4	0.00725576			0.474753	9.43081e-16	8.88933e-14	Non-CDS	SELENOF
chr1	86922420	86922446	AC	2	0.017945	0.0112148	0.0103812	0.534161	1.01986e-19	2.02591e-17	Non-CDS	HS2ST1
chr1	86976705	86976721	AT	2		0.0103689		-0.30071	0.000101111	0.000717598	Non-CDS	HS2ST1
chr1	86985554	86985569	AC	2				-0.342555	6.02678e-06	6.0633e-05	Non-CDS	HS2ST1
chr1	87010036	87010056	AAAAC	5	0.0153862	0.0102872		0.336083	5.17353e-07	6.91377e-06	Non-CDS	HS2ST1
chr1	87015049	87015069	AAAC	4				0.462629	5.50223e-15	4.45796e-13	Non-CDS	HS2ST1
chr1	87033526	87033559	AAAC	4	0.0118838	0.019613		0.45202	5.36037e-14	3.53784e-12	Non-CDS	HS2ST1
chr1	87107633	87107657	AT	2				0.335036	1.2008e-07	1.90817e-06	Non-CDS	HS2ST1
chr1	87119035	87119073	AC	2				-0.334416	3.59699e-06	3.84188e-05	Non-CDS
chr1	87310686	87310714	AC	2	0.0440693	0.0123054		0.330948	7.59847e-07	9.71317e-06	Intergenic
chr1	87368065	87368106	AAAAAC	6		0.00725363		0.307451	2.3843e-05	0.000203143	Intergenic
chr1	87368941	87368969	AAAC	4	0.0462525	0.0120663		0.326096	1.40438e-07	2.19182e-06	Intergenic
chr1	87394899	87394941	AC	2	0.0720088	0.0078511		0.385919	3.1076e-09	7.2863e-08	Intergenic
chr1	87571128	87571150	AC	2	0.0214008	0.0312171		-0.345637	2.3732e-07	3.48713e-06	Intergenic
chr1	87722921	87722945	AC	2	0.0589495		0.0105696	-0.457483	6.13461e-14	4.00016e-12	Intergenic
chr1	87726945	87726969	ACAT	4	0.0898288	0.0149413	0.0127777	0.567815	1.05071e-22	3.43252e-20	Intergenic
chr1	87768688	87768720	AT	2	0.0352094	0.0127907		0.488059	3.04435e-16	3.1367e-14	Intergenic
chr1	87991980	87992026	AG	2	0.0262426			0.326419	7.62141e-07	9.73791e-06	Intergenic
chr1	88049949	88049971	AT	2	0.045404			0.4374	2.79574e-13	1.61062e-11	Intergenic
chr1	88078336	88078380	AC	2	0.00853391		0.0149642	0.402064	9.02396e-08	1.4833e-06	Intergenic
chr1	88140835	88140861	AT	2	0.0195143			-0.3413	3.8166e-07	5.28985e-06	Intergenic
chr1	88185397	88185421	AAAT	4	0.0934727	0.00729755	0.0133056	-0.610352	1.65989e-26	1.08019e-23	Intergenic
chr1	88394366	88394398	AC	2	0.0775038	0.0110023		0.313252	1.04342e-06	1.28485e-05	Intergenic
chr1	88457160	88457182	AC	2				0.366403	1.5314e-06	1.80461e-05	Intergenic
chr1	88467162	88467182	CCCGG	5	0.0314459	0.0161032		0.332296	3.7906e-08	6.82786e-07	Intergenic
chr1	88539042	88539088	AC	2	0.0256748			0.323402	8.98611e-07	1.12544e-05	Intergenic
chr1	89359296	89359308	AAT	3	0.0374945			0.386936	4.78068e-10	1.35642e-08	Intergenic
chr1	89776013	89776049	AC	2				0.49822	1.12105e-16	1.2692e-14	Non-CDS
chr1	89789562	89789604	AC	2				0.348463	1.43402e-07	2.23255e-06	Non-CDS
chr1	90142878	90142910	AAAT	4	0.043938	0.00892523		0.310487	3.43578e-06	3.68541e-05	Intergenic
chr1	90655363	90655375	AAAT	4	0.0425525		0.0136138	0.328066	5.00774e-06	5.1515e-05	Intergenic
chr1	91116611	91116627	AAAT	4			0.00836322	-0.32895	2.32243e-07	3.42111e-06	Intergenic
chr1	91674070	91674092	AC	2	0.0203044			0.337393	2.99688e-07	4.28174e-06	Intergenic
chr1	91780885	91780933	AC	2	0.0942414			-0.533937	8.18196e-19	1.4086e-16	Non-CDS	TGFBR3
chr1	91902272	91902300	AC	2	0.033161		0.0102076	0.456477	1.56949e-13	9.48515e-12	Non-CDS	TGFBR3
chr1	9203539	9203567	AC	2				-0.302436	8.20962e-07	1.03964e-05	Intergenic
chr1	92071367	92071438	AGAT	4	0.0122834			-0.355431	3.09408e-07	4.40091e-06	Intergenic
chr1	92831758	92831808	AAAAC	5		0.0730392	0.0251252	0.434997	3.77715e-10	1.09792e-08	Intergenic
chr1	93234784	93234799	AAAAC	5	0.0109178		0.0754297	0.334172	3.77976e-06	4.01389e-05	Non-CDS	CCDC18
chr1	94151557	94151576	AC	2	0.0157183	0.00635874	0.0129711	0.572463	1.7889e-23	6.65985e-21	Non-CDS	ARHGAP29
chr1	94157225	94157276	AAT	3	0.041553	0.00871155	0.01523	-0.476456	1.16645e-15	1.08316e-13	Non-CDS	ARHGAP29
chr1	94172613	94172633	AT	2	0.0322495			0.425584	3.17944e-12	1.46925e-10	Non-CDS	ARHGAP29
chr1	94182812	94182852	AAAAC	5	0.015929		0.0149769	0.432885	9.26018e-13	4.80402e-11	Non-CDS	ARHGAP29
chr1	94363456	94363498	AC	2	0.0123883		0.00818232	0.405095	3.76904e-08	6.79504e-07	Intergenic
chr1	94386024	94386076	AAAG	4	0.0306287		0.0102631	0.468501	2.18242e-15	1.92862e-13	Intergenic
chr1	94396591	94396611	AC	2	0.0138177			-0.316741	1.45431e-06	1.72375e-05	Intergenic
chr1	94559149	94559163	AT	2	0.0104917			0.329315	1.16891e-07	1.86276e-06	Intergenic
chr1	94775970	94776025	AC	2	0.0332033	0.0115715		-0.30649	4.99429e-06	5.13961e-05	Intergenic
chr1	94779834	94779870	AC	2	0.00681138	0.00690795		0.313886	2.29996e-05	0.000196689	Intergenic
chr1	94808701	94808717	AC	2		0.0163759	0.00611917	0.35061	8.71633e-08	1.4399e-06	Intergenic
chr1	94820318	94820378	CCCCGG	6	0.00705071	0.0172524		-0.350619	2.65061e-07	3.83996e-06	Non-CDS	SLC44A3
chr1	9496596	9496616	AG	2	0.0790219	0.0173768		0.308023	4.92866e-06	5.07818e-05	Intergenic
chr1	94970436	94970456	AT	2		0.00747334		-0.301367	1.14525e-05	0.000106566	Intergenic
chr1	95141793	95141833	AC	2		0.0175853	0.0217124	-0.321683	1.06255e-06	1.30597e-05	Non-CDS	TLCD4
chr1	95141793	95141833	AC	2		0.0175853	0.0217124	-0.321683	1.06255e-06	1.30597e-05	Non-CDS	TLCD4-RWDD3
chr1	95181583	95181607	AAAT	4	0.0261109			0.419611	1.13366e-12	5.769e-11	Non-CDS	TLCD4
chr1	95181583	95181607	AAAT	4	0.0261109			0.419611	1.13366e-12	5.769e-11	Non-CDS	TLCD4-RWDD3
chr1	95190319	95190344	AAAAG	5		0.0100349	0.0418953	0.336476	2.22349e-06	2.50634e-05	Non-CDS	TLCD4
chr1	95190319	95190344	AAAAG	5		0.0100349	0.0418953	0.336476	2.22349e-06	2.50634e-05	Non-CDS	TLCD4-RWDD3
chr1	9527721	9527743	AAAAAG	6	0.0677277		0.0382375	-0.418005	5.4884e-09	1.21616e-07	Intergenic
chr1	95350959	95351009	AAAAT	5	0.0156465			0.326906	8.71305e-07	1.09529e-05	Intergenic
chr1	95438742	95438755	AC	2	0.0292587			0.349687	3.33319e-08	6.10191e-07	Intergenic
chr1	95685320	95685354	AC	2	0.0243687			-0.357812	1.25203e-08	2.54424e-07	Intergenic
chr1	95689023	95689043	AAAT	4			0.013477	0.3191	1.21737e-06	1.47317e-05	Intergenic
chr1	95695377	95695403	AC	2	0.0315463	0.00636023	0.0095516	0.307589	2.07389e-06	2.35978e-05	Intergenic
chr1	96177285	96177337	AAGG	4	0.0472589			-0.302817	7.93805e-06	7.70605e-05	Intergenic
chr1	96568511	96568543	AC	2	0.0143122			-0.301313	5.15384e-06	5.28309e-05	Intergenic
chr1	97279494	97279522	AAAC	4	0.0541148	0.100367	0.0387643	0.313735	3.94184e-07	5.44164e-06	Non-CDS	DPYD
chr1	97309332	97309366	AC	2	0.0795637	0.0205966	0.00705574	-0.324961	5.4271e-08	9.41596e-07	Non-CDS	DPYD
chr1	97525979	97526017	AC	2				0.331486	1.306e-06	1.56692e-05	Non-CDS	DPYD
chr1	97893430	97893462	AT	2		0.02689		-0.301571	8.63014e-05	0.000625239	Non-CDS	DPYD
chr1	97973145	97973191	AC	2			0.0409444	0.319919	2.21996e-05	0.000190719	Non-CDS	DPYD
chr1	98229609	98229628	AC	2	0.0801204	0.00776964		0.490695	6.42503e-17	7.62984e-15	Intergenic
chr1	98229648	98229664	AT	2	0.0892699	0.0112047		0.50275	1.47045e-17	1.99025e-15	Intergenic
chr1	98241032	98241040	AAAT	4	0.0849724	0.00776964		-0.478424	4.53902e-16	4.53038e-14	Intergenic
chr1	98242372	98242414	AT	2	0.0567752	0.0136266	0.0152142	-0.317365	1.88022e-06	2.16209e-05	Intergenic
chr1	98419213	98419228	AAC	3	0.00941677		0.0226424	0.502118	1.03688e-16	1.18213e-14	Intergenic
chr1	98427359	98427419	AT	2		0.00714608	0.0175504	-0.351496	7.98475e-07	1.01487e-05	Intergenic
chr1	98429268	98429333	AC	2	0.00901572		0.0103409	-0.345134	1.2151e-06	1.47053e-05	Intergenic
chr1	98442155	98442201	AC	2	0.0170408			-0.371183	3.05884e-08	5.64285e-07	Intergenic
chr1	98444108	98444142	AC	2	0.0105579		0.0215278	0.528825	4.67621e-18	7.0026e-16	Intergenic
chr1	98659516	98659536	AAAC	4	0.0174477			-0.311016	6.40793e-06	6.39293e-05	Intergenic
chr1	98928549	98928573	AT	2	0.0341664			-0.441981	4.50168e-10	1.28487e-08	Non-CDS	PLPPR5
chr1	99225210	99225234	AC	2	0.0226043			-0.394267	4.22431e-10	1.21358e-08	Non-CDS	PLPPR5
chr1	99538638	99538659	AAAAAC	6	0.0537577			0.416453	1.9661e-08	3.79255e-07	Intergenic
chr1	99615422	99615446	AC	2	0.059231			-0.338096	6.81043e-08	1.15379e-06	Intergenic
chr10	100011686	100011718	AAAT	4	0.0327742	0.0212836		0.392301	4.57604e-10	1.3029e-08	Intergenic
chr10	100970546	100970566	AC	2	0.0400707			0.534736	9.2551e-19	1.57172e-16	Non-CDS	MRPL43
chr10	100970546	100970566	AC	2	0.0400707			0.534736	9.2551e-19	1.57172e-16	Non-CDS	SEMA4G
chr10	101025523	101025563	AAAT	4	0.0279443	0.0156148	0.00606583	-0.337425	4.76225e-08	8.36234e-07	Non-CDS	PDZD7
chr10	101283722	101283768	AC	2	0.0141572		0.00753699	0.363492	9.08348e-08	1.49181e-06	Intergenic
chr10	101475540	101475564	AAAAAC	6	0.0360518			-0.320508	4.45747e-07	6.06698e-06	Non-CDS	BTRC
chr10	101624072	101624121	AC	2	0.0419495			-0.320571	2.65275e-07	3.84272e-06	Non-CDS	FBXW4
chr10	101776855	101776893	AC	2				0.396102	8.39642e-07	1.06065e-05	Non-CDS	FGF8
chr10	101830682	101830710	AC	2	0.0517156			-0.444325	9.11629e-10	2.42302e-08	Non-CDS	KCNIP2
chr10	101830770	101830782	AC	2	0.0342671			0.351661	5.98675e-07	7.8655e-06	Non-CDS	KCNIP2
chr10	101872223	101872275	AC	2	0.0324613			0.424987	1.31067e-12	6.5691e-11	Non-CDS	ARMH3
chr10	101985195	101985245	AT	2				-0.379781	5.96272e-10	1.65655e-08	Non-CDS	ARMH3
chr10	103503960	103504004	AAAT	4			0.0184159	0.332856	4.24624e-07	5.81156e-06	Non-CDS	NEURL1
chr10	103558504	103558548	AC	2				0.476514	1.11029e-10	3.65632e-09	Non-CDS	NEURL1
chr10	103875860	103875886	AG	2	0.0385324	0.0081707	0.0552652	0.304944	9.689e-05	0.000691361	Non-CDS	STN1
chr10	103981190	103981214	AAC	3	0.0474288	0.0153718	0.0186326	0.356077	1.80636e-07	2.74112e-06	Non-CDS	SLK
chr10	104029404	104029416	AC	2	0.0138366	0.0328169		-0.319641	4.32511e-07	5.90907e-06	Intergenic
chr10	104055445	104055483	AC	2	0.0452509			0.405819	1.2957e-08	2.62121e-07	Non-CDS	COL17A1
chr10	104153763	104153796	AG	2	0.0101845			0.348863	2.85744e-07	4.10959e-06	Non-CDS	CFAP43
chr10	104450670	104450710	AAAT	4	0.0114441			0.358615	1.0593e-08	2.18675e-07	Non-CDS	CFAP58
chr10	104619393	104619425	AAC	3	0.0499757	0.0181302	0.0112604	-0.39977	2.92868e-10	8.71693e-09	Intergenic
chr10	104727546	104727566	AT	2	0.0527173	0.0065464	0.0208112	0.319012	2.57412e-07	3.74683e-06	Non-CDS	SORCS3
chr10	10528160	10528182	AC	2	0.0715871		0.00894619	0.448764	9.09839e-14	5.75065e-12	Intergenic
chr10	105607917	105607937	AAAT	4	0.0149098			0.318276	7.34272e-08	1.23395e-06	Intergenic
chr10	105726330	105726390	AAAT	4			0.0137639	0.33651	6.55409e-06	6.51604e-05	Intergenic
chr10	10577365	10577395	AAT	3	0.0356475		0.00677331	0.451939	1.01596e-13	6.35715e-12	Intergenic
chr10	105931289	105931311	AT	2	0.0868954	0.0104891		-0.55228	3.70345e-18	5.6521e-16	Intergenic
chr10	105932601	105932621	AC	2	0.106623	0.0184054		0.428317	8.97714e-13	4.67656e-11	Intergenic
chr10	105951823	105951867	AAAT	4			0.0110812	0.32346	5.38417e-07	7.15762e-06	Intergenic
chr10	105997851	105997885	AC	2	0.0314	0.0202522	0.00862908	-0.301382	2.79089e-06	3.06397e-05	Intergenic
chr10	106433696	106433728	AC	2	0.0142888			-0.323817	1.52433e-07	2.35758e-06	Intergenic
chr10	106446484	106446500	AAAT	4	0.0693392	0.0103388		-0.317033	2.37395e-07	3.48781e-06	Intergenic
chr10	106581323	106581361	AC	2	0.0308077			-0.314086	1.72139e-06	1.99963e-05	Non-CDS	SORCS1
chr10	106582122	106582160	AC	2	0.0443942			0.319142	1.92901e-06	2.2102e-05	Non-CDS	SORCS1
chr10	106774427	106774459	AC	2	0.0925829	0.0135986		0.3265	1.87074e-07	2.82685e-06	Non-CDS	SORCS1
chr10	107003430	107003474	AC	2	0.0134299	0.0659109	0.0143777	-0.32126	1.10803e-06	1.35436e-05	Non-CDS	SORCS1
chr10	107065650	107065674	AAAC	4	0.0511279	0.0160313		-0.362373	6.48291e-09	1.41079e-07	Non-CDS	SORCS1
chr10	107070267	107070287	AC	2	0.0558943	0.0171449	0.00721717	-0.351987	3.52398e-09	8.15297e-08	Non-CDS	SORCS1
chr10	107165285	107165323	AC	2				0.346137	3.3172e-07	4.67778e-06	Intergenic
chr10	107450076	107450104	AAAT	4				0.301293	8.63641e-07	1.08675e-05	Intergenic
chr10	107484103	107484145	AT	2			0.0346253	-0.331921	6.09664e-06	6.12261e-05	Intergenic
chr10	107819723	107819743	AG	2	0.0161081	0.0122315	0.0107163	-0.379967	1.00284e-08	2.08421e-07	Intergenic
chr10	108045810	108045845	AT	2	0.0127787		0.00666728	0.399227	1.73747e-11	6.87425e-10	Intergenic
chr10	108056900	108056922	AC	2	0.0687998			-0.492805	3.12605e-16	3.21477e-14	Intergenic
chr10	108126716	108126754	AC	2	0.0132753			-0.372504	4.33862e-08	7.69571e-07	Intergenic
chr10	108244395	108244435	AC	2				0.376154	1.70286e-09	4.25232e-08	Intergenic
chr10	10845463	10845477	AC	2	0.0142698			0.454559	5.5169e-14	3.62644e-12	Non-CDS	CELF2
chr10	108616978	108617006	AC	2	0.0386647			0.340922	1.47139e-08	2.93359e-07	Intergenic
chr10	10891025	10891049	AAC	3	0.0212016			-0.410342	2.52521e-11	9.62573e-10	Non-CDS	CELF2
chr10	108998743	108998822	AT	2	0.0418454		0.00912831	-0.403965	2.92291e-10	8.70451e-09	Intergenic
chr10	109017497	109017540	AC	2	0.0823398	0.00978938		-0.473096	2.1388e-15	1.89728e-13	Intergenic
chr10	109033510	109033526	AT	2	0.0288949			0.317828	1.76947e-06	2.04908e-05	Intergenic
chr10	109063015	109063052	AC	2	0.0372664			0.403878	6.62449e-11	2.29257e-09	Intergenic
chr10	109064228	109064261	AAAAAC	6	0.0264061			0.331378	6.5195e-07	8.48458e-06	Intergenic
chr10	109100298	109100322	AAAC	4	0.0658441	0.0180672		-0.337432	7.75179e-08	1.2952e-06	Intergenic
chr10	110040916	110040986	AG	2	0.0311085			-0.307873	6.08271e-06	6.11126e-05	Non-CDS	ADD3
chr10	110332981	110332993	AAAT	4				0.340032	1.55038e-07	2.39218e-06	Intergenic
chr10	110339495	110339525	AC	2	0.0426213	0.00653956		0.318946	2.23856e-06	2.52088e-05	Intergenic
chr10	110371408	110371432	ACAT	4	0.0576307	0.0158747	0.00898961	-0.461089	2.59242e-14	1.82818e-12	Intergenic
chr10	110617587	110617600	AC	2	0.0800609			0.594983	1.69793e-24	7.44574e-22	Intergenic
chr10	110617767	110617797	AC	2	0.0575154			0.596445	3.55398e-22	1.06201e-19	Intergenic
chr10	110633300	110633332	AAAAT	5	0.0916741	0.0265602	0.107339	-0.389009	4.72368e-07	6.38286e-06	Intergenic
chr10	110792142	110792190	AGAT	4	0.102465	0.0103682	0.047193	-0.362329	1.74354e-09	4.33925e-08	Non-CDS	RBM20
chr10	111119517	111119559	AG	2	0.0803364	0.0131499	0.0112051	0.430898	8.03043e-12	3.41204e-10	Intergenic
chr10	111129330	111129347	AG	2	0.160619	0.012489	0.0171482	0.39731	5.49678e-11	1.9423e-09	Intergenic
chr10	111368318	111368352	AC	2	0.0184069	0.0550474	0.0104978	0.318092	2.21574e-06	2.49919e-05	Intergenic
chr10	111729446	111729458	AAAT	4				-0.456784	5.73741e-10	1.60012e-08	Intergenic
chr10	111899191	111899214	AC	2	0.0201533	0.00973019		0.303941	6.04978e-06	6.08418e-05	Intergenic
chr10	111920231	111920266	AC	2	0.00609426			0.316319	2.75988e-06	3.03434e-05	Intergenic
chr10	112458645	112458682	AAAAAT	6	0.0334747		0.0155293	0.3791	1.44687e-10	4.64191e-09	Non-CDS	VTI1A
chr10	112546169	112546193	AC	2	0.0261392	0.00753848	0.00903306	0.304113	3.5502e-06	3.79489e-05	Non-CDS	VTI1A
chr10	112546205	112546228	AC	2	0.0395499	0.0154105		0.313998	4.53982e-07	6.16564e-06	Non-CDS	VTI1A
chr10	112662923	112662951	AAAC	4	0.0343132	0.0150116		0.341535	4.91326e-06	5.06488e-05	Non-CDS	VTI1A
chr10	112673454	112673484	CG	2	0.0354736			0.336198	8.45517e-08	1.40084e-06	Non-CDS	VTI1A
chr10	112733726	112733771	AAAAT	5	0.00780065			0.329268	7.86931e-08	1.31295e-06	Non-CDS	VTI1A
chr10	112888225	112888259	AC	2	0.0244789			0.338824	6.41956e-08	1.09545e-06	Intergenic
chr10	112939837	112939885	AAAT	4	0.0871485	0.0191125		-0.350454	9.25262e-08	1.51577e-06	Intergenic
chr10	112943012	112943048	AAAT	4	0.076871	0.00757247		-0.306855	8.20215e-06	7.92216e-05	Intergenic
chr10	112985861	112985893	AC	2	0.111809		0.0120266	-0.386189	6.09689e-09	1.33644e-07	Non-CDS	TCF7L2
chr10	113539816	113539846	AAGAG	5		0.0492286		0.370465	4.54751e-06	4.72859e-05	Intergenic
chr10	113942820	113942841	AT	2	0.0111564	0.0118491		0.325736	2.71243e-06	2.98892e-05	Intergenic
chr10	113975855	113975921	AG	2			0.0149191	-0.412278	2.24003e-11	8.64397e-10	Intergenic
chr10	114090127	114090147	AAAAT	5	0.00718007	0.0300008	0.00636016	0.383563	7.23741e-10	1.97262e-08	Intergenic
chr10	114095375	114095411	AC	2	0.052962			-0.432039	1.46358e-11	5.88653e-10	Intergenic
chr10	114539359	114539374	AAC	3	0.00898858		0.00780827	0.322	3.14232e-07	4.46056e-06	Non-CDS	ABLIM1
chr10	114638623	114638669	AC	2	0.0887057	0.00620752		0.319568	6.219e-07	8.13778e-06	Non-CDS	ABLIM1
chr10	114717040	114717064	AATG	4	0.0142556		0.0134862	0.465017	8.55984e-15	6.66954e-13	Non-CDS	ABLIM1
chr10	114781665	114781689	AT	2			0.0469831	-0.343476	1.17088e-06	1.42316e-05	Intergenic
chr10	114823483	114823507	AAAT	4			0.0074475	-0.316875	2.67123e-05	0.000224405	Non-CDS	FHIP2A
chr10	114870383	114870399	AT	2	0.0173818	0.0103645	0.0317187	-0.433118	5.00258e-13	2.73662e-11	Non-CDS	FHIP2A
chr10	114995026	114995058	AAAT	4	0.0378403			0.421414	5.83432e-12	2.54405e-10	Intergenic
chr10	115271166	115271200	AC	2	0.0502581			-0.358228	2.25154e-09	5.47212e-08	Non-CDS	ATRNL1
chr10	11559573	11559585	AT	2	0.0103879		0.00987864	-0.33924	3.53522e-08	6.42477e-07	Non-CDS	USP6NL
chr10	11568150	11568176	AC	2		0.0230458		0.33588	7.11613e-08	1.19946e-06	Non-CDS	USP6NL
chr10	115940673	115940713	AG	2	0.0601438			-0.462719	3.63675e-12	1.66104e-10	Non-CDS	ATRNL1
chr10	1160154	1160168	AT	2	0.0272239	0.0236376		0.317627	3.62821e-07	5.05428e-06	Non-CDS	WDR37
chr10	11609051	11609076	AAAAG	5				0.350951	7.62492e-09	1.62816e-07	Non-CDS	USP6NL
chr10	116457373	116457387	AC	2	0.0364102	0.0361516		-0.303964	2.42189e-06	2.70245e-05	Non-CDS	PNLIPRP3
chr10	116506167	116506183	AAAT	4	0.062621		0.00817514	0.323704	1.83645e-07	2.78109e-06	Intergenic
chr10	116607021	116607048	AAT	3	0.0945266	0.00871044		0.576092	1.13093e-23	4.38074e-21	Non-CDS	PNLIPRP1
chr10	116633615	116633631	AG	2	0.0836431	0.0638197		0.575408	3.8413e-23	1.37049e-20	Non-CDS	PNLIPRP2
chr10	116657625	116657651	AC	2	0.0824137	0.0372249		0.533946	1.92095e-18	3.08814e-16	Intergenic
chr10	116689613	116689641	ACAG	4	0.0496619	0.0300863		-0.373518	3.46214e-09	8.02243e-08	Non-CDS	HSPA12A
chr10	116702123	116702147	AG	2				0.356817	4.21994e-08	7.49746e-07	Non-CDS	HSPA12A
chr10	116786984	116787038	AC	2		0.00783435		0.378363	1.06429e-08	2.19566e-07	Non-CDS	HSPA12A
chr10	117052000	117052022	AT	2	0.0395098			0.368955	5.14509e-07	6.88375e-06	Non-CDS	SHTN1
chr10	117342394	117342428	AC	2	0.0221773			0.390773	4.51289e-09	1.02114e-07	Non-CDS	PDZD8
chr10	117364460	117364493	AC	2	0.0192496	0.00957002		0.371391	1.08556e-09	2.83665e-08	Non-CDS	PDZD8
chr10	117366554	117366615	ACC	3	0.0182755	0.00838318		-0.352754	1.77962e-08	3.47528e-07	Non-CDS	PDZD8
chr10	117367410	117367434	AAAC	4	0.0169766	0.0151615		-0.380652	2.81718e-10	8.41738e-09	Non-CDS	PDZD8
chr10	117370919	117370953	AC	2	0.0361117			-0.330216	6.95469e-08	1.1753e-06	Non-CDS	PDZD8
chr10	117373779	117373797	AAAAAC	6	0.017745	0.00944625		0.37202	1.59944e-09	4.02309e-08	Non-CDS	PDZD8
chr10	117410225	117410245	AC	2	0.0148186			-0.363413	1.31717e-08	2.65901e-07	Intergenic
chr10	117464568	117464582	AT	2				0.334363	1.20849e-07	1.91964e-06	Intergenic
chr10	117476619	117476643	AAAC	4			0.00652801	0.340343	8.27644e-08	1.37439e-06	Intergenic
chr10	117488946	117488966	AC	2	0.0530311			0.417575	2.69806e-12	1.26754e-10	Intergenic
chr10	117632185	117632197	AG	2	0.0342072	0.00707128		-0.40821	4.187e-11	1.51441e-09	Intergenic
chr10	117666140	117666164	AG	2	0.0260991			0.406258	4.16873e-11	1.50881e-09	Intergenic
chr10	117952350	117952395	AAAAAC	6			0.0196917	-0.409723	1.80323e-09	4.47276e-08	Intergenic
chr10	118279950	118279972	AG	2				0.301879	4.26493e-05	0.000338568	Intergenic
chr10	118409157	118409175	AC	2	0.0550285			0.337991	8.80818e-08	1.4532e-06	Intergenic
chr10	118418287	118418303	AC	2	0.024231		0.00934966	0.3644	3.67337e-09	8.46608e-08	Intergenic
chr10	118500648	118500688	AAAT	4	0.0085521			-0.311282	1.23439e-05	0.0001138	Intergenic
chr10	118606878	118606918	AC	2	0.0474183			0.338113	1.09296e-07	1.75549e-06	Intergenic
chr10	118794122	118794134	AAAC	4	0.0259369	0.00652571		0.356004	1.22823e-08	2.50027e-07	Intergenic
chr10	119001108	119001158	AC	2				0.446619	2.78303e-09	6.60883e-08	Intergenic
chr10	119020625	119020651	AC	2	0.0307254			0.322462	1.34703e-06	1.60985e-05	Intergenic
chr10	119104587	119104607	CCGCG	5	0.0361675	0.00642375		0.354208	3.71293e-09	8.55242e-08	Non-CDS	DENND10
chr10	119114265	119114291	AC	2	0.061821			0.418642	9.65156e-13	4.99114e-11	Non-CDS	DENND10
chr10	119179443	119179463	AAAAG	5				0.334032	9.69849e-06	9.19921e-05	Intergenic
chr10	119528845	119528877	AAAT	4	0.115006	0.0341248		-0.383557	3.18155e-10	9.39566e-09	Non-CDS	RGS10
chr10	119567732	119567748	AAAT	4	0.0418666	0.0113936		-0.328588	1.06618e-06	1.3097e-05	Intergenic
chr10	119588328	119588352	AAAG	4	0.034792			-0.390404	1.97063e-09	4.85245e-08	Non-CDS	TIAL1
chr10	119765742	119765784	AC	2	0.0333501	0.094481		0.403193	5.35237e-10	1.50237e-08	Non-CDS	INPP5F
chr10	119785536	119785580	AG	2	0.0730832		0.0520283	0.379825	1.79207e-06	2.0723e-05	Non-CDS	INPP5F
chr10	119821338	119821360	AC	2	0.0104377		0.00837988	-0.333739	6.04661e-07	7.93581e-06	Non-CDS	INPP5F
chr10	119942313	119942345	AT	2	0.0316716	0.0195513	0.0118705	-0.301591	4.43071e-06	4.61894e-05	Non-CDS	SEC23IP
chr10	120001322	120001365	AC	2	0.0762386	0.0149961		-0.358083	1.66488e-08	3.2748e-07	Intergenic
chr10	120059974	120060018	AAAT	4	0.114258	0.0161253		-0.413414	1.25472e-10	4.08423e-09	Intergenic
chr10	12038379	12038421	AC	2	0.0745287			-0.377742	2.63419e-09	6.29212e-08	Non-CDS	UPF2
chr10	120507345	120507405	ATC	3	0.0654478	0.0412404	0.00806576	-0.319294	8.52598e-07	1.07468e-05	Non-CDS	PLPP4
chr10	120571094	120571132	AC	2	0.113743	0.0243739		0.33084	1.79246e-07	2.72182e-06	Non-CDS	PLPP4
chr10	12074173	12074198	AAAAC	5		0.0143234		0.354343	9.71215e-08	1.58102e-06	Non-CDS	DHTKD1
chr10	121087640	121087719	AC	2				0.332124	3.39199e-06	3.64445e-05	Intergenic
chr10	121094993	121095005	AC	2				0.309162	2.91766e-06	3.19216e-05	Intergenic
chr10	12114764	12114808	AACC	4		0.00694115	0.00748737	-0.395667	2.56579e-10	7.72871e-09	Non-CDS	DHTKD1
chr10	12138953	12138981	AAAC	4	0.00789222			-0.337015	1.52419e-07	2.35758e-06	Non-CDS	SEC61A2
chr10	121398294	121398332	AG	2	0.0067608		0.00817433	0.416027	2.47802e-11	9.45693e-10	Intergenic
chr10	121443462	121443480	AAT	3				0.376595	1.28126e-08	2.59619e-07	Intergenic
chr10	121481390	121481422	AC	2	0.0113235			0.303085	5.59202e-06	5.67291e-05	Non-CDS	FGFR2
chr10	121690087	121690099	AAG	3	0.0212862			0.399911	5.25061e-11	1.86633e-09	Intergenic
chr10	121702599	121702659	AG	2	0.0213822			0.335513	1.7945e-07	2.72467e-06	Intergenic
chr10	12171688	12171736	AAAT	4	0.0587844			-0.301698	2.07749e-06	2.36321e-05	Non-CDS	NUDT5
chr10	121719814	121719852	AC	2	0.015474	0.0165327		0.3266	1.43147e-06	1.69952e-05	Non-CDS	ATE1
chr10	121738137	121738157	AAAAT	5	0.0686646			-0.48497	2.16201e-15	1.91369e-13	Non-CDS	ATE1
chr10	121848285	121848317	AATG	4	0.0567808			0.362064	1.66673e-09	4.17297e-08	Non-CDS	ATE1
chr10	122204152	122204207	AGGGGG	6	0.0541458			0.338076	1.76176e-07	2.67945e-06	Non-CDS	TACC2
chr10	12264708	12264720	AAC	3	0.0155867			-0.395119	2.41915e-07	3.54728e-06	Intergenic
chr10	123352909	123352925	AT	2	0.0534577	0.00726181		0.473843	4.75828e-16	4.7347e-14	Intergenic
chr10	123612704	123612716	AG	2	0.067187	0.0091736	0.00748737	-0.314577	5.64508e-07	7.46908e-06	Intergenic
chr10	123667562	123667602	AC	2	0.0419586			-0.300273	7.68478e-05	0.000565258	Non-CDS	GPR26
chr10	123808360	123808393	AAC	3	0.0390527		0.00763415	0.347873	1.28736e-07	2.03005e-06	Non-CDS	CPXM2
chr10	123937471	123937521	AC	2				0.335323	7.33636e-05	0.000543102	Non-CDS	CPXM2
chr10	123969684	123969698	AT	2	0.0518494	0.00652801	0.00868287	-0.488633	1.92661e-15	1.72315e-13	Intergenic
chr10	124124848	124124860	AC	2	0.00600692		0.0265707	-0.457091	4.74658e-12	2.11394e-10	Intergenic
chr10	12413508	12413568	ATC	3		0.0170522	0.00952229	0.384317	1.97566e-07	2.9643e-06	Non-CDS	CAMK1D
chr10	12437137	12437213	AGAT	4		0.0137898		0.379073	1.07997e-07	1.73789e-06	Non-CDS	CAMK1D
chr10	124662421	124662514	ATCC	4	0.0181951	0.0146944		0.367056	1.73063e-07	2.63777e-06	Non-CDS	FAM53B
chr10	125040595	125040627	AC	2	0.0522067	0.0216207		0.379012	8.21365e-10	2.20836e-08	Non-CDS	CTBP2
chr10	125060464	125060502	AC	2	0.0399104	0.0129829		-0.342856	1.99103e-07	2.98402e-06	Non-CDS	CTBP2
chr10	125463801	125463824	AAAAAC	6	0.029453			-0.32253	0.000157438	0.00105523	Intergenic
chr10	12563665	12563721	AG	2	0.0302207			0.314864	9.75704e-05	0.000695697	Non-CDS	CAMK1D
chr10	126144489	126144497	AATG	4		0.0147964		0.362696	2.00012e-08	3.85043e-07	Non-CDS	ADAM12
chr10	126835918	126835948	AC	2	0.01532		0.00734937	-0.312316	2.23112e-06	2.51381e-05	Intergenic
chr10	126960792	126960810	AC	2				-0.346394	1.56308e-05	0.000140047	Non-CDS	DOCK1
chr10	127095662	127095692	AC	2	0.0524743	0.0125172		0.423465	8.9401e-13	4.66025e-11	Non-CDS	DOCK1
chr10	127260860	127260887	AC	2	0.0607196			-0.372622	1.23051e-08	2.50427e-07	Non-CDS	DOCK1
chr10	127261193	127261205	AC	2				0.311617	0.000171268	0.0011359	Non-CDS	DOCK1
chr10	127261646	127261670	AC	2				-0.333677	1.728e-05	0.000152895	Non-CDS	DOCK1
chr10	127262203	127262230	AC	2	0.0147213		0.00671159	0.354644	1.80902e-07	2.74414e-06	Non-CDS	DOCK1
chr10	127266481	127266507	AC	2	0.0442496	0.00706002	0.006279	-0.317954	8.3688e-07	1.05749e-05	Non-CDS	DOCK1
chr10	12836816	12836837	AAT	3	0.0611319	0.00861593		0.393797	9.91806e-11	3.3007e-09	Intergenic
chr10	12838658	12838682	AAAT	4	0.107096	0.0122052		0.51488	7.51617e-19	1.30363e-16	Intergenic
chr10	128438858	128438911	AC	2	0.0163215			0.496346	2.37575e-15	2.08025e-13	Intergenic
chr10	128503074	128503111	AC	2	0.0241706	0.00734885		0.385018	1.91797e-10	5.96968e-09	Intergenic
chr10	128639826	128639860	AG	2	0.0282732			0.336555	2.62792e-07	3.81321e-06	Intergenic
chr10	129048216	129048258	AC	2			0.00784721	0.321743	1.32012e-06	1.58106e-05	Intergenic
chr10	129061474	129061514	AC	2	0.0141915			0.49221	3.69142e-15	3.10205e-13	Intergenic
chr10	129226778	129226792	AC	2	0.0180233		0.015022	-0.365175	3.87941e-08	6.96471e-07	Intergenic
chr10	129227151	129227179	AC	2	0.0409931		0.0097708	-0.349049	5.34511e-07	7.11114e-06	Intergenic
chr10	129379475	129379503	AC	2	0.0157397	0.00709606	0.0143391	-0.313695	1.45288e-05	0.000131345	Intergenic
chr10	129487981	129488041	AC	2	0.1131		0.0092421	0.310203	4.2648e-05	0.000338568	Non-CDS	MGMT
chr10	129515153	129515165	AGC	3	0.101059	0.00692621		0.363634	1.80489e-08	3.51662e-07	Non-CDS	MGMT
chr10	129518328	129518374	AC	2				-0.314356	0.000160337	0.0010724	Non-CDS	MGMT
chr10	129529885	129529916	AAAAAG	6	0.035706			-0.465611	4.58986e-11	1.65022e-09	Non-CDS	MGMT
chr10	129560955	129560999	AC	2	0.0393484			0.328168	5.06824e-07	6.79874e-06	Non-CDS	MGMT
chr10	130084652	130084674	AC	2			0.0120871	-0.330196	3.14403e-07	4.4626e-06	Non-CDS	C10orf143
chr10	13052939	13052999	AC	2	0.122192		0.00735803	-0.323898	1.87891e-05	0.00016461	Non-CDS	CCDC3
chr10	13054127	13054145	AG	2			0.0666902	0.387743	7.45713e-07	9.55351e-06	Non-CDS	CCDC3
chr10	130654203	130654219	AAAT	4	0.0468106	0.00653249	0.0152676	0.449893	1.07494e-11	4.44425e-10	Intergenic
chr10	131854205	131854231	AAT	3				-0.309824	1.97965e-06	2.2622e-05	Intergenic
chr10	131901021	131901063	CCG	3				-0.318386	0.000153788	0.00103413	Non-CDS	PPP2R2D
chr10	131992885	131992923	AC	2	0.020201			-0.51716	3.09752e-17	3.94934e-15	Intergenic
chr10	13207983	13208000	AG	2	0.0319759			0.310373	1.85902e-06	2.14014e-05	Non-CDS	MCM10
chr10	132712435	132712479	AC	2			0.0227318	-0.357872	9.40914e-07	1.1722e-05	Non-CDS	INPP5A
chr10	133562262	133562316	AC	2				0.375543	1.50679e-07	2.33378e-06	Non-CDS	SYCE1
chr10	13465871	13465904	AC	2				-0.373313	1.3007e-09	3.3356e-08	Non-CDS	BEND7
chr10	13779005	13779025	AAAT	4	0.0994831	0.0217984	0.0217984	0.302927	1.22911e-06	1.48584e-05	Non-CDS	FRMD4A
chr10	13856014	13856062	AGAT	4	0.0100556			0.306466	7.01389e-06	6.91527e-05	Non-CDS	FRMD4A
chr10	13856218	13856262	AC	2	0.0645506			0.427363	3.49905e-12	1.60411e-10	Non-CDS	FRMD4A
chr10	13873182	13873197	AAAAT	5		0.0253049	0.0113613	-0.354079	2.56944e-07	3.74102e-06	Non-CDS	FRMD4A
chr10	14234215	14234227	AAG	3	0.0780948		0.0171065	-0.378243	2.56673e-07	3.73849e-06	Non-CDS	FRMD4A
chr10	14273060	14273107	AC	2	0.02562	0.0115449	0.00920527	0.301436	1.14385e-05	0.000106462	Non-CDS	FRMD4A
chr10	14555895	14555927	AC	2	0.00615858			0.315565	3.49807e-06	3.74457e-05	Non-CDS	FAM107B
chr10	14603000	14603038	AC	2				0.305094	6.74631e-06	6.67939e-05	Non-CDS	FAM107B
chr10	15139251	15139310	AGAT	4	0.0885339	0.0179742		0.428591	3.49273e-13	1.97029e-11	Non-CDS	RPP38
chr10	15139251	15139310	AGAT	4	0.0885339	0.0179742		0.428591	3.49273e-13	1.97029e-11	Non-CDS	NMT2
chr10	15284418	15284440	AC	2		0.00607935		-0.300146	8.43769e-06	8.12649e-05	Non-CDS	FAM171A1
chr10	15464300	15464341	AAAT	4	0.0608808			-0.425353	1.96021e-11	7.67894e-10	Intergenic
chr10	15477771	15477815	AC	2	0.0386117	0.0166095		0.303112	1.90201e-05	0.000166399	Intergenic
chr10	1568532	1568630	AAAG	4		0.0240273		-0.307979	6.65675e-06	6.60479e-05	Non-CDS	ADARB2
chr10	15694679	15694703	AT	2	0.0284034	0.016473		0.405061	4.66673e-08	8.21697e-07	Non-CDS	ITGA8
chr10	15987661	15987691	AT	2	0.0279748			-0.372298	7.52947e-06	7.35541e-05	Intergenic
chr10	16262489	16262513	AT	2				-0.314826	0.000321939	0.00196307	Intergenic
chr10	16433437	16433449	AAAC	4	0.0122531			0.323894	1.98301e-05	0.00017255	Intergenic
chr10	16452195	16452250	AC	2	0.0265321		0.00807995	-0.322444	3.26202e-07	4.61276e-06	Non-CDS	PTER
chr10	16554078	16554100	AC	2	0.0135001		0.011962	0.305057	1.9737e-06	2.25635e-05	Intergenic
chr10	16846813	16846849	AAAAA	5	0.0884114	0.0140943	0.0105632	0.570153	1.63177e-18	2.6654e-16	Non-CDS	CUBN
chr10	17008239	17008267	AC	2	0.0483378		0.0097682	0.423466	1.11093e-11	4.57796e-10	Non-CDS	CUBN
chr10	17379126	17379149	AAAAAC	6				0.316684	0.000114329	0.000799251	Non-CDS	ST8SIA6
chr10	17584500	17584546	AAAT	4	0.02099	0.014003		-0.320352	1.10673e-06	1.35287e-05	Intergenic
chr10	17792084	17792100	AATT	4	0.0352733	0.0173726		-0.332203	8.76957e-08	1.44786e-06	Non-CDS	TMEM236
chr10	17815819	17815844	AAAAAG	6	0.0365751	0.0102457		0.363179	8.78381e-07	1.10282e-05	Non-CDS	MRC1
chr10	1800274	1800292	AC	2	0.0109771	0.0474246	0.0220185	-0.442913	2.12433e-09	5.18852e-08	Intergenic
chr10	1800596	1800616	AC	2	0.0330046	0.0105989		0.403364	1.67932e-10	5.29678e-09	Intergenic
chr10	18288677	18288705	AC	2	0.0551443	0.00741162		0.504161	1.30069e-16	1.45137e-14	Non-CDS	CACNB2
chr10	1834033	1834061	AATC	4	0.0283729	0.0142456		0.362658	2.9662e-09	6.99276e-08	Intergenic
chr10	19027928	19028041	AT	2	0.0137681	0.0187188		-0.38866	4.22003e-10	1.21278e-08	Intergenic
chr10	19062066	19062084	AAC	3	0.0068071			0.373211	3.46568e-09	8.02836e-08	Non-CDS	MALRD1
chr10	19076263	19076315	AGAT	4	0.0510518	0.00850643		0.349275	3.30856e-07	4.66721e-06	Non-CDS	MALRD1
chr10	19295463	19295487	AC	2	0.0763374	0.0137479	0.0122395	-0.333528	3.13422e-07	4.45138e-06	Non-CDS	MALRD1
chr10	19568343	19568370	AAC	3	0.069086			0.343194	2.08252e-08	3.99299e-07	Non-CDS	MALRD1
chr10	19609953	19609975	ATC	3	0.069086			0.368457	1.1258e-09	2.93029e-08	Non-CDS	MALRD1
chr10	19670067	19670111	AC	2	0.0542535			-0.339452	8.2415e-08	1.36943e-06	Non-CDS	MALRD1
chr10	19931953	19931981	AC	2		0.0111338	0.0224784	-0.346357	3.98362e-08	7.12819e-07	Non-CDS	PLXDC2
chr10	19958816	19958836	AAAAC	5	0.0232092	0.020639		-0.311494	1.78918e-07	2.71734e-06	Non-CDS	PLXDC2
chr10	20379171	20379239	AT	2	0.118683		0.0164286	0.451385	3.44005e-11	1.27052e-09	Intergenic
chr10	20397379	20397400	AAC	3	0.03315			0.349151	7.13601e-08	1.20257e-06	Intergenic
chr10	20417975	20418013	AC	2	0.0504574			0.414066	3.111e-11	1.15952e-09	Intergenic
chr10	2082012	2082032	AC	2	0.0595976		0.0107927	0.354389	1.9348e-08	3.73706e-07	Intergenic
chr10	20888232	20888244	AAAT	4				-0.362239	1.98688e-05	0.000172859	Non-CDS	NEBL
chr10	20896484	20896518	AT	2	0.0328033		0.0523584	0.339447	1.01082e-06	1.24896e-05	Non-CDS	NEBL
chr10	20929255	20929279	AT	2	0.0509332			0.327183	4.81524e-08	8.44354e-07	Non-CDS	NEBL
chr10	20947682	20947718	AC	2	0.0479428			0.412764	6.79709e-11	2.34681e-09	Non-CDS	NEBL
chr10	20960654	20960696	AT	2	0.0161521	0.0137512		-0.329331	4.73117e-08	8.31045e-07	Non-CDS	NEBL
chr10	20960711	20960723	AC	2	0.010855			-0.337804	1.98747e-08	3.82879e-07	Non-CDS	NEBL
chr10	21046007	21046025	AC	2		0.00737141	0.0169949	0.357373	1.66098e-09	4.15988e-08	Non-CDS	NEBL
chr10	21063891	21063909	AAATAT	6	0.0313586			0.309674	1.3697e-06	1.63346e-05	Non-CDS	NEBL
chr10	21092587	21092629	AAT	3	0.0764575			-0.318209	3.0537e-07	4.35184e-06	Non-CDS	NEBL
chr10	21196314	21196350	AAAT	4	0.0621282			-0.5405	1.9226e-20	4.31431e-18	Non-CDS	NEBL
chr10	21240896	21240946	AC	2	0.0554411		0.010044	0.350483	1.89835e-06	2.18027e-05	Non-CDS	NEBL
chr10	21692322	21692349	AAT	3	0.0172218			0.381361	1.00392e-10	3.33527e-09	Non-CDS	MLLT10
chr10	2196022	2196064	AAAC	4	0.0501236		0.01	0.399694	1.48773e-11	5.97627e-10	Intergenic
chr10	22300728	22300782	AT	2	0.0121891		0.00697125	0.381038	1.74785e-07	2.66038e-06	Intergenic
chr10	22413689	22413709	AT	2	0.0160497			0.388409	8.87303e-10	2.36726e-08	Non-CDS	SPAG6
chr10	22780059	22780103	AC	2	0.0948324	0.0608331		-0.339975	5.64388e-08	9.74117e-07	Intergenic
chr10	22801071	22801101	AG	2	0.0809101	0.0141363		-0.480558	4.83699e-15	3.96438e-13	Intergenic
chr10	22829865	22829893	AC	2	0.0686773			0.475182	2.93365e-14	2.0484e-12	Intergenic
chr10	23048173	23048217	AT	2	0.0134509			-0.501306	2.27081e-13	1.33516e-11	Intergenic
chr10	2305543	2305571	AC	2				0.302811	8.93234e-05	0.000643637	Intergenic
chr10	23181159	23181181	AT	2				0.356861	1.12066e-08	2.30173e-07	Intergenic
chr10	23292726	23292744	AC	2	0.0134123	0.00840876		0.410223	2.24759e-11	8.6711e-10	Non-CDS	C10orf67
chr10	23407822	23407852	AC	2	0.0304102	0.0100219		0.336243	1.92561e-05	0.000168212	Intergenic
chr10	23429538	23429592	AC	2	0.0237739			0.33832	1.37824e-06	1.6428e-05	Intergenic
chr10	23433317	23433339	AAAG	4	0.101507	0.0184297	0.00924327	0.357976	1.97358e-08	3.80383e-07	Intergenic
chr10	23434901	23434925	AAT	3	0.0640977	0.0265269	0.015947	-0.381871	1.28934e-09	3.31169e-08	Intergenic
chr10	23438212	23438234	AAAAAG	6	0.137396	0.0082853	0.0167914	0.592594	1.03307e-16	1.17861e-14	Intergenic
chr10	23951628	23951656	AAGC	4	0.0323705	0.00627057		0.313451	4.54814e-06	4.72894e-05	Non-CDS	KIAA1217
chr10	24182439	24182473	AC	2	0.087787	0.0524775	0.00947929	0.402124	1.93363e-10	6.01495e-09	Non-CDS	KIAA1217
chr10	24193802	24193846	AC	2	0.0874543			-0.303666	8.46958e-06	8.15431e-05	Non-CDS	KIAA1217
chr10	24264752	24264764	ACCG	4	0.027991	0.0135743		0.326827	2.59185e-06	2.87063e-05	Non-CDS	KIAA1217
chr10	24369180	24369218	AC	2	0.0623348	0.0088371		0.347443	6.1941e-07	8.10714e-06	Non-CDS	KIAA1217
chr10	24406384	24406421	AC	2	0.0523039	0.031454	0.00689709	0.363156	1.85383e-09	4.58567e-08	Non-CDS	KIAA1217
chr10	24881236	24881254	AAAAAT	6	0.0349494	0.0167667		0.324564	4.42584e-07	6.03099e-06	Non-CDS	PRTFDC1
chr10	2493476	2493514	AC	2		0.0133709	0.0234698	0.302716	1.9606e-05	0.000170892	Intergenic
chr10	25091360	25091376	AT	2	0.0299366		0.0124732	0.403216	1.66698e-11	6.61304e-10	Intergenic
chr10	2509711	2509733	AG	2	0.0589395		0.0105713	0.326072	1.85431e-07	2.80474e-06	Intergenic
chr10	25238048	25238063	AAAAG	5				-0.345996	1.15838e-05	0.000107634	Non-CDS	GPR158
chr10	25510535	25510555	AAAT	4	0.0981881		0.0219758	-0.534391	5.54216e-20	1.14134e-17	Non-CDS	GPR158
chr10	25713426	25713470	AAAT	4	0.0540718	0.023621		0.379356	9.51497e-10	2.52157e-08	Intergenic
chr10	25821538	25821594	AC	2			0.0359414	0.336838	1.00045e-05	9.45804e-05	Intergenic
chr10	25866164	25866182	AT	2	0.00711865		0.00637832	0.310531	2.17629e-06	2.46029e-05	Intergenic
chr10	26039022	26039054	AAAC	4	0.0197583	0.0376923		0.428263	8.20546e-10	2.20652e-08	Non-CDS	MYO3A
chr10	26104867	26104897	AC	2	0.0540059		0.00976554	0.364341	6.15803e-09	1.34875e-07	Non-CDS	MYO3A
chr10	26343295	26343319	AC	2	0.035539			0.344231	3.76642e-08	6.79258e-07	Intergenic
chr10	26583507	26583519	AT	2	0.198301	0.0808646		0.572181	4.83229e-23	1.67269e-20	Intergenic
chr10	26593564	26593600	AAT	3	0.103863	0.0154563		0.404377	6.2743e-11	2.18673e-09	Intergenic
chr10	26688484	26688519	AAAAT	5	0.0437174	0.0374965		0.3805	1.62021e-07	2.4886e-06	Intergenic
chr10	26891500	26891512	AAAT	4	0.009004	0.0225727	0.0325916	0.306615	3.68613e-06	3.92703e-05	Intergenic
chr10	26931919	26931940	AAT	3	0.0149286	0.0132861		-0.31655	2.66062e-06	2.9378e-05	Intergenic
chr10	26992460	26992508	AC	2	0.0455597			-0.339926	1.01377e-06	1.25204e-05	Non-CDS	ANKRD26
chr10	27023980	27024008	AC	2	0.00852498	0.00694089		0.364443	5.59086e-07	7.40276e-06	Non-CDS	ANKRD26
chr10	27091095	27091118	AAT	3	0.0207334		0.0112349	-0.39358	3.21373e-10	9.48208e-09	Non-CDS	ANKRD26
chr10	27097642	27097662	AAAAC	5	0.0208054		0.0163162	0.395589	2.14993e-10	6.61697e-09	Non-CDS	ANKRD26
chr10	27108526	27108574	AAT	3	0.0323474		0.00835531	0.306724	5.04524e-06	5.18646e-05	Intergenic
chr10	27129712	27129722	AAAAT	5	0.0129638		0.00696616	0.40331	8.20226e-09	1.73799e-07	Non-CDS	YME1L1
chr10	27136700	27136744	AAAT	4	0.0506803	0.0112153	0.00805474	0.331984	1.25124e-07	1.97788e-06	Non-CDS	YME1L1
chr10	27141602	27141648	AC	2	0.064914	0.0118598	0.0443771	-0.437768	2.24684e-12	1.07232e-10	Non-CDS	YME1L1
chr10	27189770	27189788	AT	2	0.0278819		0.0201605	-0.459696	6.01828e-14	3.93219e-12	Non-CDS	ACBD5
chr10	27194613	27194649	AAT	3	0.0423135	0.0110157		0.430946	5.64341e-12	2.46941e-10	Non-CDS	ACBD5
chr10	27234934	27234946	AAAC	4	0.00905911		0.018565	-0.306388	7.89534e-06	7.67084e-05	Non-CDS	ACBD5
chr10	27356006	27356048	AC	2	0.0536388			0.475116	4.02203e-12	1.81914e-10	Intergenic
chr10	27401747	27401775	AAAT	4	0.0373028		0.00736251	0.34496	7.0755e-07	9.12134e-06	Non-CDS	PTCHD3
chr10	27424819	27424847	AT	2	0.0604268	0.0332532	0.0261257	-0.348995	5.59436e-08	9.67094e-07	Intergenic
chr10	27427987	27428020	AAC	3	0.0353124		0.0141943	0.336951	5.23088e-07	6.98123e-06	Intergenic
chr10	27455955	27455989	AC	2	0.105216	0.00696622	0.0375905	-0.407363	2.28014e-10	6.95326e-09	Intergenic
chr10	27456247	27456263	AC	2			0.0200402	-0.33335	1.74792e-07	2.66038e-06	Intergenic
chr10	27462669	27462689	AAAC	4	0.0202883			0.407554	6.36196e-11	2.21434e-09	Intergenic
chr10	27494542	27494562	AC	2	0.00814339			-0.411205	4.05355e-11	1.47302e-09	Intergenic
chr10	27513016	27513034	AT	2			0.0344634	0.341454	5.62743e-05	0.000430451	Non-CDS	RAB18
chr10	27954496	27954528	AATG	4	0.0849328	0.0433792		0.465917	3.34267e-15	2.83534e-13	Non-CDS	ODAD2
chr10	27979430	27979472	AC	2	0.0545685	0.0259803		0.526719	2.33252e-17	3.04312e-15	Non-CDS	ODAD2
chr10	27982164	27982176	AT	2	0.0903406	0.00768086		0.36306	1.23875e-09	3.19285e-08	Non-CDS	ODAD2
chr10	27998931	27998946	CCG	3	0.0941851	0.0129313		0.465372	1.56721e-15	1.42389e-13	Non-CDS	ODAD2
chr10	28332247	28332279	AC	2	0.0511501	0.0518137	0.00878622	0.339166	3.18958e-07	4.52211e-06	Non-CDS	MPP7
chr10	28454550	28454610	AAAG	4				0.446632	2.39851e-09	5.78608e-08	Intergenic
chr10	28559137	28559165	AC	2	0.0425263		0.0121575	0.338116	4.98878e-06	5.13426e-05	Non-CDS	WAC
chr10	28670716	28670743	AAT	3	0.00910467	0.00857543		0.406787	2.64207e-11	1.00289e-09	Intergenic
chr10	28680508	28680523	AGG	3	0.0454521			0.463832	4.32252e-15	3.57333e-13	Non-CDS	BAMBI
chr10	28687525	28687551	AC	2	0.0573228	0.0114809	0.00817114	0.322415	4.04285e-07	5.5641e-06	Intergenic
chr10	28988512	28988552	AC	2	0.0291221			0.311302	0.000143886	0.000975775	Intergenic
chr10	29290842	29290858	AAAT	4	0.0547321			-0.331774	1.49914e-07	2.32303e-06	Non-CDS	LYZL1
chr10	29347619	29347647	AC	2	0.0099232	0.0432862	0.00607911	-0.333935	9.28573e-08	1.52027e-06	Intergenic
[truncated: 15,473 more rows]
