# Supplementary material for: Short tandem repeats in populations of the Qinghai-Tibet Plateau and adjacent regions provide insights into high-altitude adaptation
Source: Sci Adv. 2025 Oct 17;11(42):eadx1590. doi: 10.1126/sciadv.adx1590 (PMC12533570; doi:10.1126/sciadv.adx1590)
Supplement: Supplementary file 2 — Data S1 to S9 [file sciadv.adx1590_data_s1_to_s9.zip › adx1590_data_s7.xlsx]

## Sheet: Data_S7_KEGG pathway
Data S7. KEGG pathways disturbed by adaptive STRs.
Category	Subcategory	ID	Description	Gene ratio	Background ratio	Rich factor	Fold enrichment	zScore	P-value	Adjusted P-value	q-value	Gene ID	Count	Positively-regulated	Negatively-regulated	Total	Observed differential abundance	Expected differential abundance	Empirical P-value
Cellular Processes	Transport and catabolism	hsa04142	Lysosome	81/3633	133/8538	0.609023	1.43128	4.314	1.34718e-05	0.00058097	0.000397063	FUCA2/M6PR/ATP6V0A1/AGA/ATP6V1H/GALC/AP3D1/CLTCL1/AP3M2/AP1M1/LAMP3/WDR7/AP4S1/LGMN/CTSZ/ACP5/CLN5/PLA2G15/NAGPA/GGA2/AP3B2/CTSH/DMXL2/LAPTM4B/ASAH1/MAN2B1/DNASE2/HYAL4/AP1S1/NAGLU/MANBA/CTSC/TCIRG1/SLC11A2/GNPTAB/ARSB/NPC2/SLC17A5/CLTA/GGA3/IDUA/CD68/PPT1/NAPSA/AP3B1/SORT1/AP4B1/ACP2/CD63/CD164/SCARB2/MEAK7/NPC1/CTSK/SUMF1/ABCB9/AP1S3/AP3S2/ATP6V0D1/CTSS/CTSB/HGSNAT/SMPD1/GAA/CTSW/DMXL1/CTSF/AP3…	81	10	26	36	-1.77778	-0.034	0.00050025
Genetic Information Processing	Replication and repair	hsa03420	Nucleotide excision repair	38/3633	63/8538	0.603175	1.41754	2.86259	0.00328716	0.0218091	0.0149054	POLR2J/ERCC1/RFC1/POLR2B/ERCC8/RFC2/POLD1/POLD3/ERCC2/POLR2I/RPA3/POLD2/GTF2H1/POLE4/RPA2/RAD23B/RPA1/RFC3/CDK7/DDB2/ERCC5/CUL4A/POLR2D/GTF2H2/POLR2K/XPC/ERCC3/RFC4/UVSSA/POLR2J3/POLD4/POLE/POLR2L/GTF2H2C/GTF2H4/ERCC6/POLR2J2/GTF2H5	38	9	2	11	1.13555	-0.0287943	0.0115058
Organismal Systems	Immune system	hsa04672	Intestinal immune network for IgA production	29/3633	50/8538	0.58	1.36307	2.21585	0.0196625	0.071406	0.0488022	MAP3K14/MADCAM1/CD40/TGFB1/LTBR/ITGA4/CD80/IL15RA/TNFRSF13C/TNFSF13/PIGR/IL15/CCR9/CD28/HLA-DQB1/CCR10/HLA-DRB1/HLA-DQA1/HLA-DRB5/HLA-DOA/HLA-DMA/HLA-DRA/HLA-DPB1/HLA-DPA1/HLA-DQB2/HLA-DQA2/TNFRSF13B/HLA-DOB/HLA-DMB	29	9	3	12	1.11417	-0.0295256	0.012006
Genetic Information Processing	Replication and repair	hsa03030	DNA replication	27/3633	36/8538	0.75	1.76259	3.94593	7.70487e-05	0.00120826	0.000825785	POLA2/RFC1/RFC2/POLD1/MCM2/MCM6/POLD3/MCM5/MCM4/RNASEH2A/SSBP1/RPA3/POLD2/MCM3/POLE4/RPA2/RPA1/RFC3/RNASEH2B/DNA2/PRIM2/RFC4/MCM7/RNASEH2C/POLD4/POLE/PRIM1	27	7	2	9	0.96225	-0.030792	0.0205103
Genetic Information Processing	Replication and repair	hsa03460	Fanconi anemia pathway	38/3633	55/8538	0.690909	1.62372	3.99359	6.03297e-05	0.00112741	0.000770527	BRCA1/ERCC1/MLH1/UBE2T/TOP3B/POLI/RPA3/RAD51C/WDR48/RPA2/POLK/PMS2/FAAP24/SLX1A/RPA1/REV1/BRIP1/BRCA2/FANCI/FANCD2/EME1/FANCC/ATRIP/CENPX/POLH/ATR/RMI2/TOP3A/RMI1/SLX1B/FANCF/FAAP100/FANCA/FANCM/BLM/EME2/FAN1/FANCG	38	4	11	15	-1.13555	-0.0287943	0.0270135
Cellular Processes	Transport and catabolism	hsa04144	Endocytosis	145/3633	252/8538	0.575397	1.35225	4.88483	8.45892e-07	7.29582e-05	4.98631e-05	ARF5/AP2B1/CYTH3/VTA1/EHD3/SNX1/RABEP1/ZFYVE16/RHOA/PRKCZ/CLTCL1/CDC42/EPN2/TFRC/ACAP1/TSG101/ITCH/DNM2/CHMP2B/SMAP2/EPS15/SNX5/SPG21/SH3GLB1/WASHC2A/CYTH4/IL2RB/EEA1/RAB11A/EHD4/CAV2/CAV1/WASL/ACTR3C/TGFBR1/DNM1/PIP5K1B/GIT1/CYTH1/HSPA8/EHD1/CBL/ARPC3/VPS29/SMAP1/CBLB/SNX4/ACTR3/STAM2/CHMP3/WIPF1/CAPZA1/WASHC3/CLTA/VPS26A/ARFGEF2/GRK4/PSD4/EPS15L1/PLD2/SNX6/LDLR/ARPC1B/CHMP1A/RAB11FIP4/RBSN/ACAP…	145	32	21	53	0.9135	-0.0348376	0.0335168
Metabolism	Nucleotide metabolism	hsa00230	Purine metabolism	71/3633	128/8538	0.554688	1.30358	2.97819	0.00205156	0.0150593	0.0102922	ENPP4/NME1-NME2/ADSS2/RRM2B/ENTPD2/GUCY1B1/PDE4A/PDE8A/NT5C2/PGM1/ADA2/GMPR2/NME4/PDE4C/IMPDH1/HDDC2/PDE8B/DGUOK/AMPD2/GDA/ADCY7/NT5C/ITPA/PAICS/PPAT/ADCY4/PDE6B/AMPD3/NT5E/NTPCR/GMPR/ADCY3/ENTPD1/ATIC/PAPSS1/AK7/NME7/GUK1/NT5DC4/AK3/PDE1C/AK9/ADK/DCK/PDE6D/ADCY9/AK4/GMPS/GUCY1A1/ADCY1/NUDT2/NUDT5/RRM1/NPR1/ADPRM/NUDT9/NME6/PFAS/LACC1/HDDC3/PDE6G/ENTPD5/FHIT/ENTPD6/NUDT16/PNP/APRT/PDE7A/NT5M/NME1…	71	9	18	27	-1.0681	-0.0313904	0.0355178
Genetic Information Processing	Translation	hsa00970	Aminoacyl-tRNA biosynthesis	38/3633	66/8538	0.575758	1.3531	2.47825	0.00966271	0.0483135	0.0330198	LARS2/GATB/IARS2/AARS1/EARS2/SARS2/GARS1/SEPSECS/CARS1/HARS2/TARS1/RARS1/DARS1/FARSB/WARS2/DARS2/AARS2/QRSL1/LARS1/NARS1/YARS1/CARS2/EPRS1/VARS2/NARS2/YARS2/WARS1/TARS2/FARS2/RARS2/MARS1/HARS1/FARSA/PSTK/TARS3/IARS1/MARS2/GATC	38	9	4	13	0.811107	-0.0287943	0.0425213
Metabolism	Metabolism of cofactors and vitamins	hsa00670	One carbon pool by folate	28/3633	39/8538	0.717949	1.68727	3.70204	0.000203606	0.00287036	0.00196174	MAT2B/MTHFD2/DLD/MTHFD1/AHCY/CTH/MTR/SARDH/GNMT/DMGDH/ALDH1L2/MTHFS/ATIC/GCSH/AMT/AHCYL2/CBS/MTHFD2L/ALDH7A1/AHCYL1/MAT2A/TYMS/SHMT1/MTHFR/GLDC/DHFR2/DHFR/ST20-MTHFS	28	7	3	10	0.755929	-0.0286308	0.0490245
Cellular Processes	Transport and catabolism	hsa04145	Phagosome	81/3633	159/8538	0.509434	1.19723	2.16047	0.0192074	0.071406	0.0488022	M6PR/ATP6V0A1/ATP6V1H/SEC61A1/SEC61A2/TFRC/FCGR2B/PIK3C3/STX7/ITGB5/NCF4/ATP6V1D/EEA1/CORO1A/TCIRG1/THBS4/ATP6V0E1/ATP6V1A/PIKFYVE/STX12/C3/CANX/TUBA4A/ATP6V1F/ATP6V1E1/RAC1/TLR4/TUBB2A/TUBB2B/TLR2/ATP6V1C2/RAB5A/DYNC1LI1/ATP6V1B2/ITGB1/ATP6V1C1/NCF1/ATP6V0D1/ITGB2/CTSS/TUBA1A/TAP1/STX18/THBS3/ITGAM/ATP6V0E2/TLR6/TUBB6/CALR/HLA-DQB1/TUBA8/ACTG1/ATP6V0A2/HGS/LAMP1/TUBB4B/HLA-DRB1/HLA-DQA1/DYNC1H1/…	81	21	14	35	0.777778	-0.034	0.0550275
Genetic Information Processing	Translation	hsa03013	Nucleocytoplasmic transport	72/3633	108/8538	0.666667	1.56675	5.10099	3.16845e-07	3.64372e-05	2.49029e-05	UPF1/KPNA6/NUP160/THOC3/NDC1/TNPO3/NUP133/NUP37/THOC1/TNPO1/SEH1L/IPO11/AAAS/NUP188/THOC5/RANGAP1/PNN/KPNA3/NUP93/UBE2I/TNPO2/CASC3/KPNB1/NUP88/TMEM33/MAGOHB/NUP107/KPNA1/NCBP2/GLE1/NUP43/NUP153/NUP85/NUP210/NXT1/XPO4/IPO8/NUP42/NCBP1/NUP54/NUP58/EIF4A3/SAP18/UPF2/RANBP2/AHCTF1/NUP205/DDX19B/NUP35/THOC7/SENP2/PHAX/DDX19A/UPF3A/XPO6/NMD3/SNUPN/SUMO4/KPNA2/XPOT/KPNA4/SUMO2/POM121/IPO4/KPNA5/DDX39B/…	72	15	9	24	0.707107	-0.0321734	0.0675338
Organismal Systems	Immune system	hsa04611	Platelet activation	67/3633	126/8538	0.531746	1.24967	2.42978	0.00999566	0.0492643	0.0336696	FYN/PIK3CB/PPP1R12A/GUCY1B1/RHOA/PRKCZ/ROCK1/ARHGEF1/APBB1IP/GNAS/GP6/SNAP23/PTGS1/ITPR3/MAPK1/MAPK3/AKT2/PLA2G4C/P2RX1/GNAI2/RAP1A/AKT3/PIK3R3/VAMP8/MYL12B/GNA13/ADCY7/ITPR2/VASP/F2RL3/ADCY4/ROCK2/TLN1/PLCB2/ADCY3/PIK3R5/PRKACB/FERMT3/PLCB3/ITGB1/ITPR1/GNAQ/MAPK13/FCER1G/ARHGAP35/PTGIR/ADAMTS13/ADCY9/PRKCI/GUCY1A1/ADCY1/SYK/STIM1/P2RY1/TLN2/PPP1CA/RASGRP1/F2R/ACTG1/MAPK12/ARHGEF12/PLCG2/PPP1CB/P…	67	4	11	15	-0.855186	-0.0310921	0.0765383
Metabolism	Global and overview maps	hsa01212	Fatty acid metabolism	41/3633	57/8538	0.719298	1.69044	4.50097	6.40293e-06	0.000315573	0.000215678	ELOVL5/ACAA1/ACADVL/HACD3/ACAT1/HADHA/ACOX3/TECR/CPT1A/EHHADH/SCP2/MECR/ACADM/ACAT2/ACSL3/ECHS1/PPT1/HSD17B4/FADS2/HADHB/HADH/SCD5/CBR4/HSD17B12/FADS1/ACSL1/ACOX1/ELOVL7/HACD1/ACAA2/CPT1C/FASN/ACSF3/HACD4/ACADSB/ACSL5/HSD17B8/CPT1B/HACD2/PPT2/ACACA	41	8	4	12	0.624695	-0.0240508	0.0845423
Metabolism	Carbohydrate metabolism	hsa00562	Inositol phosphate metabolism	48/3633	73/8538	0.657534	1.54529	4.0266	5.04926e-05	0.00108875	0.000744102	MTMR7/PIK3C2A/PI4K2B/INPP4A/PIK3CB/INPP5A/PIK3C3/SYNJ2/MTMR3/CDIPT/ISYNA1/PIP5K1B/MTMR4/INPP4B/TPI1/FIG4/PIKFYVE/ALDH6A1/PLCG1/IPPK/PIK3C2B/IMPA1/ITPKA/PLCB2/PLCE1/IMPA2/PI4KB/PIP5K1A/INPP5E/PLCH2/PLCB3/PIP4K2A/IPMK/INPP1/PI4K2A/PLCD3/INPPL1/PIP4K2C/PIP5KL1/INPP5D/PIP5K1C/PLCD1/PLCG2/INPP5F/INPP5B/SACM1L/PI4KA/PIP4K2B	48	11	7	18	0.57735	-0.0272798	0.096048
Genetic Information Processing	Folding, sorting and degradation	hsa03018	RNA degradation	50/3633	78/8538	0.641026	1.50649	3.86722	9.53894e-05	0.00143084	0.000977905	PFKP/ENO1/EXOSC7/EXOSC5/CNOT4/DIS3/XRN2/PABPC4/PABPC1L/LSM5/EXOSC3/ENO3/DCPS/DDX6/CNOT2/ENO2/TENT4A/EXOSC8/TENT4B/EXOSC9/CNOT1/LSM8/LSM7/LSM4/EXOSC2/BTG1/MPHOSPH6/PNPT1/CNOT6L/PARN/PFKL/CNOT9/ZCCHC7/DCP1B/PAN3/LSM6/PATL1/DIS3L/LSM3/EXOSC1/EXOSC10/DCP2/DHX36/TOB2/C1D/NUDT16/CNOT7/LSM2/EXOSC6/DCP1A	50	10	6	16	0.565685	-0.025668	0.10055
Cellular Processes	Cell growth and death	hsa04216	Ferroptosis	25/3633	42/8538	0.595238	1.39888	2.23012	0.0196021	0.071406	0.0488022	GCLM/ATG5/TFRC/VDAC3/GSS/MAP1LC3A/SLC39A14/SLC11A2/LPCAT3/STEAP3/ACSL3/SLC39A8/MAP1LC3B/SAT2/SLC7A11/ACSL1/VDAC2/GPX4/FTH1/PCBP1/PCBP2/ACSL5/ATG7/MAP1LC3B2/NCOA4	25	1	5	6	-0.8	-0.0279	0.102551
Metabolism	Lipid metabolism	hsa00564	Glycerophospholipid metabolism	57/3633	103/8538	0.553398	1.30055	2.64098	0.00577567	0.0335609	0.0229372	LYPLA2/AGPAT4/PNPLA6/DGKA/PLPP1/DGKD/ACHE/PGS1/CRLS1/CHKB/CDS2/LPIN2/PLA2G15/CDIPT/PLD3/PLA2G4C/CHPT1/LPCAT3/GPD2/GNPAT/GPAM/LYPLA1/LPGAT1/PLA2G12A/GPCPD1/PLD2/PNPLA7/LPIN3/PLAAT2/CEPT1/SELENOI/GPAT3/ETNK1/DGKQ/DGKZ/GPD1L/LPCAT1/DGKE/PTDSS1/SAMD8/GPAT4/AGPAT3/PCYT1A/PLD4/AGPAT2/ADPRM/MBOAT1/LCLAT1/PHOSPHO1/PTDSS2/LPCAT4/PLAAT3/PLA2G6/GPAT2/LCAT/PISD/PLA2G4B	57	11	7	18	0.529813	-0.0266893	0.11956
Genetic Information Processing	Information processing in viruses	hsa03250	Viral life cycle - HIV-1	43/3633	64/8538	0.671875	1.57899	4.00113	5.72307e-05	0.00112741	0.000770527	CD4/TNPO3/AFF4/TSG101/CCNT2/SMARCB1/APOBEC3H/NELFCD/SAMHD1/ELL/KAT2A/ELL2/NUP153/APOBEC3F/ELL3/CCNT1/BST2/MAP1S/MAP1B/TRIM5/VPS4A/MDFIC/CDK9/CPSF7/BICD1/RANBP2/MX1/SERINC5/PSIP1/PDCD6IP/MLLT3/APOBEC3B/MX2/HGS/BICD2/NELFB/SUPT5H/PPIA/NELFE/SUPT4H1/APOBEC3G/APOBEC3D/APOBEC3C	43	9	6	15	0.457496	-0.026916	0.138069
Cellular Processes	Cell growth and death	hsa04115	p53 signaling pathway	42/3633	75/8538	0.56	1.31607	2.36601	0.012682	0.0560934	0.0383369	BID/IGF1/FAS/AIFM2/RRM2B/CASP8/TP73/GADD45B/TNFRSF10A/PPP1R13L/CCNE1/CDK6/SERPINE1/CCND1/CCND3/STEAP3/TP53I3/GADD45A/GORAB/APAF1/TNFRSF10B/GADD45G/CASP9/DDB2/PMAIP1/COP1/SESN3/ATM/EI24/CCNB2/ZNF385A/RCHY1/SHISA5/CDK1/BCL2/ZMAT3/ATR/CCNE2/PIDD1/CHEK2/SIAH1/MDM4	42	8	5	13	0.46291	-0.0252286	0.13907
Organismal Systems	Immune system	hsa04666	Fc gamma R-mediated phagocytosis	58/3633	99/8538	0.585859	1.37684	3.2456	0.000895749	0.00769213	0.00525717	GAB2/PIK3CB/SPHK2/PLPP1/CDC42/FCGR2B/DNM2/PTPRC/MAPK1/MAPK3/AKT2/PLA2G4C/ACTR3C/PIP5K1B/RPS6KB1/ARPC3/WASF1/ACTR3/AKT3/PIK3R3/PLCG1/VASP/RAC2/PLD2/ARPC1B/RAF1/RAC1/BIN1/ACTR2/VAV1/PIP5K1A/GSN/ASAP1/PRKCA/NCF1/VAV2/ARPC5/ARPC2/PRKCD/SYK/CFL2/INPPL1/PRKCB/CRK/INPP5D/MAP2K1/PRKCE/CFL1/MARCKSL1/RPS6KB2/SPHK1/LIMK2/PLA2G6/PIP5K1C/PLCG2/ARPC1A/PLA2G4B/MARCKS	58	9	14	23	-0.656532	-0.0256048	0.13907
Cellular Processes	Transport and catabolism	hsa04146	Peroxisome	53/3633	83/8538	0.638554	1.50068	3.94466	6.91918e-05	0.00113672	0.000776891	AGPS/PEX3/ACAA1/ACOX3/CRAT/SLC25A17/ACOT8/ECH1/PEX11G/PHYH/PEX12/MVK/SOD2/PEX7/NUDT12/EHHADH/PEX5L/SCP2/GNPAT/ABCD4/EPHX2/PEX16/CAT/ACSL3/PEX6/PRDX5/PEX1/HACL1/HSD17B4/IDH1/PEX5/SLC27A2/NUDT7/PAOX/ACSL1/DHRS4/ACOX1/PEX19/PMVK/PEX2/NUDT13/PEX11A/ABCD2/PXMP2/IDH2/ACSL5/GSTK1/DDO/NUDT19/PEX26/AMACR/DECR2/MPV17L2	53	9	6	15	0.412082	-0.0244502	0.164082
Metabolism	Amino acid metabolism	hsa00270	Cysteine and methionine metabolism	33/3633	52/8538	0.634615	1.49142	3.05895	0.00185654	0.0142335	0.00972786	MDH1/GCLM/MRI1/MAT2B/BCAT1/MTAP/GSS/AHCY/IL4I1/CTH/MTR/GOT1/AMD1/GNMT/GOT2/MPST/TST/CDO1/DNMT1/PSAT1/KYAT3/SDSL/ENOPH1/MDH2/APIP/AHCYL2/CBS/LDHC/AHCYL1/MAT2A/KYAT1/LACC1/ADI1	33	6	4	10	0.348155	-0.0274172	0.183592
Environmental Information Processing	Signal transduction	hsa04150	mTOR signaling pathway	85/3633	158/8538	0.537975	1.26431	2.8859	0.0026498	0.0182836	0.0124959	WNT16/DVL2/IGF1/RRAGD/ATP6V1H/PIK3CB/FNIP2/EIF4B/RHOA/GSK3B/SEH1L/MAPK1/DEPDC5/SOS2/ATP6V1D/TTI1/LPIN2/CAB39L/MAPK3/NPRL3/SLC7A5/FZD3/IKBKB/AKT2/RPS6KB1/LAMTOR3/NPRL2/ATP6V1A/LAMTOR2/RRAGC/AKT3/PIK3R3/RPS6KA1/SGK1/MAPKAP1/MAP2K2/WDR24/ATP6V1F/CLIP1/ATP6V1E1/RAF1/PRKAA1/LPIN3/KRAS/WNT2B/LAMTOR5/PRR5L/EIF4E2/CAB39/RPS6/RPTOR/ATP6V1C2/SKP2/TBC1D7/ATP6V1B2/EIF4E/PRKCA/FLCN/ATP6V1C1/DEPTOR/FZD1/DVL3/L…	85	7	12	19	-0.542326	-0.0361732	0.202601
Genetic Information Processing	Folding, sorting and degradation	hsa04141	Protein processing in endoplasmic reticulum	94/3633	170/8538	0.552941	1.29948	3.39428	0.00049259	0.00586012	0.00400509	CAPN1/BAK1/HSPA5/MAPK9/HERPUD1/CUL1/SEC61A1/SEC61A2/ATXN3/ERLEC1/UFD1/UBE2D1/LMAN1/SEC31B/SAR1A/DNAJA1/ERO1B/PPP1R15A/EDEM2/ERP29/GANAB/HSP90AB1/DERL3/XBP1/SEC23A/DNAJC5/SEC23B/UGGT2/STUB1/BAG1/MAPK8/WFS1/CRYAB/HSPA8/MAN1A1/SKP1/SSR3/EDEM3/FBXO2/FBXO6/ATF6/RAD23B/HSPH1/SSR1/CANX/TRAF2/DAD1/PRKCSH/UBE2G1/EIF2S1/TMEM258/UBQLN1/OS9/CKAP4/UGGT1/DERL1/PREB/SEC31A/SEC24B/RNF185/MBTPS1/PDIA6/UBXN4/DNAJB…	94	17	14	31	0.309426	-0.0372859	0.22061
Organismal Systems	Immune system	hsa04658	Th1 and Th2 cell differentiation	50/3633	93/8538	0.537634	1.26351	2.19887	0.0186427	0.0706783	0.0483049	CD4/IFNGR1/MAPK9/IL4R/IL12RB2/JAK2/IL12RB1/MAPK1/IL2RB/NFKBIA/MAPK3/IKBKB/TYK2/JAK3/GATA3/MAPK8/NFKB1/IL12B/ZAP70/STAT1/PPP3CC/PLCG1/STAT5A/NFATC1/NOTCH2/IL2RA/STAT4/MAPK13/IFNGR2/JAK1/STAT6/IL12A/RELA/STAT5B/JUN/HLA-DQB1/MAPK12/HLA-DRB1/HLA-DQA1/HLA-DRB5/HLA-DOA/HLA-DMA/HLA-DRA/PPP3R1/HLA-DPB1/HLA-DPA1/HLA-DQB2/HLA-DQA2/HLA-DOB/HLA-DMB	50	11	9	20	0.282843	-0.025668	0.224112
Metabolism	Amino acid metabolism	hsa00280	Valine, leucine and isoleucine degradation	35/3633	48/8538	0.729167	1.71363	4.26685	1.88773e-05	0.00066907	0.000457274	ACAA1/BCAT1/ALDH3A2/ACAT1/MCCC1/BCKDHB/OXCT1/HADHA/DLD/IL4I1/HIBADH/ALDH2/HMGCS1/EHHADH/PCCB/ACADM/ALDH6A1/ACAT2/ECHS1/IVD/DBT/HADHB/HADH/ALDH9A1/MMUT/AUH/ACAD8/ALDH7A1/ACAA2/PCCA/ACSF3/ACADSB/HIBCH/OXCT2/BCKDHA	35	4	7	11	-0.507093	-0.0245095	0.226113
Metabolism	Amino acid metabolism	hsa00310	Lysine degradation	37/3633	63/8538	0.587302	1.38023	2.60684	0.00687435	0.0364869	0.0249369	AASS/KMT2C/ALDH3A2/ACAT1/HADHA/DLD/SETD1A/DOT1L/GCDH/PLOD3/EZH1/KMT5B/ALDH2/EHHADH/PRDM2/DLST/ACAT2/ECHS1/COLGALT1/SETDB2/HADH/ALDH9A1/SMYD2/CAMKMT/PLOD2/ALDH7A1/NSD1/KMT2D/SETMAR/PHYKPL/EHMT1/DHTKD1/SETD2/KMT5A/SMYD3/EHMT2/KMT2B	37	5	8	13	-0.493197	-0.0248242	0.231616
Organismal Systems	Nervous system	hsa04722	Neurotrophin signaling pathway	66/3633	120/8538	0.55	1.29257	2.77766	0.00380953	0.0239225	0.0163498	MAPK9/PIK3CB/CAMK2B/RHOA/CDC42/TP73/PSEN1/GSK3B/IRAK3/MAP3K1/ABL1/MAPK1/SOS2/NFKBIA/MAPK3/IKBKB/AKT2/RAPGEF1/MAPK8/YWHAE/NFKB1/PRDM4/SH2B3/RAP1A/AKT3/PIK3R3/RPS6KA1/FOXO3/PLCG1/MAP2K2/CALML4/RAF1/KRAS/IRAK2/SORT1/RAC1/MAP2K5/ARHGDIA/PSEN2/CAMK2D/NTRK2/CAMK2G/CAMK4/MAPK13/CALM3/MAPKAPK2/PRKCD/FRS2/MAPK7/CRK/MAP2K1/IRS1/BCL2/RELA/HRAS/TRAF6/JUN/SH2B1/PTPN11/SHC4/MAPK12/MAP3K5/PLCG2/IRAK4/CALM1/MAP3…	66	10	8	18	0.246183	-0.0321269	0.256128
Genetic Information Processing	Replication and repair	hsa03430	Mismatch repair	18/3633	23/8538	0.782609	1.83923	3.4683	0.000531987	0.00611785	0.00418123	RFC1/RFC2/POLD1/MLH1/POLD3/SSBP1/RPA3/POLD2/MSH3/MSH6/RPA2/MLH3/PMS2/RPA1/RFC3/RFC4/EXO1/POLD4	18	1	3	4	-0.471405	-0.0182669	0.257129
Cellular Processes	Cell growth and death	hsa04218	Cellular senescence	88/3633	157/8538	0.56051	1.31727	3.45297	0.000404752	0.00498712	0.00340844	CAPN1/MRE11/MAP2K3/PIK3CB/TRAF3IP2/VDAC3/RBL1/TRPM7/ITPR3/SIRT1/GADD45B/MAPK1/MYBL2/MAPK3/RBL2/CCNE1/AKT2/TGFB1/CDK6/SERPINE1/TGFBR1/MAP2K6/NFKB1/CCND1/HIPK3/E2F3/CCND3/GADD45A/AKT3/PIK3R3/FOXO3/PPP3CC/ITPR2/MAP2K2/CALML4/GADD45G/NFATC1/RAF1/CCNA1/KRAS/RRAS2/HUS1/RB1/CCNA2/ATM/ITPR1/RAD9B/SLC25A4/ZFP36L2/MCU/MAPK13/CCNB2/CALM3/RBBP4/MAPKAPK2/CAPN2/TGFBR2/VDAC2/TSC1/BTRC/MAP2K1/CDK1/PPP1CA/RAD9A/R…	88	18	16	34	0.213201	-0.0397619	0.271136
Cellular Processes	Transport and catabolism	hsa04140	Autophagy - animal	97/3633	169/8538	0.573964	1.34889	3.94238	6.20894e-05	0.00112741	0.000770527	CFLAR/VPS41/RRAGD/DAPK2/MAPK9/PIK3CB/ATG5/ATG2B/PIK3C3/TP53INP2/STX7/ATG16L1/SH3GLB1/SNAP29/MAPK1/MTMR3/HIF1A/MAP1LC3A/SUPT20H/MAPK3/VPS18/AKT2/MAPK8/MTMR4/RPS6KB1/PPP2CA/GORASP1/BIRC6/RRAGC/AKT3/PIK3R3/VAMP8/OPTN/ATG101/ATG4C/ATG14/MAP2K2/RAF1/PRKAA1/KRAS/RRAS2/EIF2S1/MAP3K7/CALCOCO2/TANK/STX17/GABARAPL1/VPS33A/MAP1LC3B/RPTOR/WDR45B/PRKACB/ATG12/C9orf72/NRBF2/ITPR1/EPG5/ATG10/DEPTOR/WIPI2/VPS11/…	97	12	16	28	-0.406138	-0.037314	0.272636
Metabolism	Amino acid metabolism	hsa00380	Tryptophan metabolism	26/3633	42/8538	0.619048	1.45484	2.54297	0.00882826	0.045459	0.0310688	ALDH3A2/ACAT1/HADHA/DLD/IL4I1/GCDH/ALDH2/EHHADH/KYNU/KMO/ALDH8A1/DLST/ACAT2/CAT/ECHS1/TPH1/AANAT/KYAT3/CYP1B1/HADH/CYP1A1/ALDH9A1/HAAO/ALDH7A1/KYAT1/DHTKD1	26	5	4	9	0.196116	-0.0281427	0.273637
Cellular Processes	Cell growth and death	hsa04114	Oocyte meiosis	78/3633	139/8538	0.561151	1.31877	3.26094	0.000805333	0.00769213	0.00525717	MAD1L1/CDC27/IGF1/ANAPC4/CUL1/CAMK2B/SLK/PPP2R5A/STAG3/SMC1B/PPP2R5C/ANAPC5/ITPR3/MAPK1/MAPK3/CCNE1/PPP2R1A/CPEB3/SMC3/YWHAE/ANAPC15/FBXO5/SKP1/PPP2CA/CPEB4/RPS6KA1/PPP3CC/ADCY7/ITPR2/YWHAH/CALML4/ANAPC13/ADCY4/SGO1/CDC16/ESPL1/CPEB2/PPP2R1B/ADCY3/ANAPC11/PRKACB/CAMK2D/CAMK2G/ITPR1/ANAPC1/PPP2R5E/FBXO43/MAPK13/CCNB2/CDC25C/CALM3/ADCY9/MAD2L1/ANAPC10/PTTG1/ADCY1/YWHAZ/BTRC/PLK1/YWHAB/MAP2K1/BUB1/Y…	78	10	8	18	0.226455	-0.0331191	0.273637
Metabolism	Lipid metabolism	hsa00062	Fatty acid elongation	21/3633	27/8538	0.777778	1.82787	3.70785	0.000207997	0.00287036	0.00196174	ELOVL5/HACD3/HADHA/ACOT7/TECR/MECR/ACOT2/ECHS1/PPT1/HADHB/HADH/HSD17B12/THEM4/ELOVL7/HACD1/ACAA2/ACOT4/ACOT1/HACD4/HACD2/PPT2	21	4	6	10	-0.436436	-0.0194214	0.277139
Metabolism	Global and overview maps	hsa01250	Biosynthesis of nucleotide sugars	25/3633	37/8538	0.675676	1.58792	3.08426	0.00183379	0.0142335	0.00972786	PGM3/PGM1/NANS/PMM1/GFUS/UGDH/CMAS/GMDS/UXS1/UAP1/GALE/NAGK/GFPT2/PMM2/GALK2/FCSK/HK2/GNE/NANP/GMPPB/MPI/UAP1L1/GFPT1/GALT/FPGT	25	6	5	11	0.2	-0.0279	0.277139
Metabolism	Carbohydrate metabolism	hsa00520	Amino sugar and nucleotide sugar metabolism	33/3633	50/8538	0.66	1.55108	3.36329	0.000677402	0.00708193	0.00484013	PGM3/CYB5R4/PGM1/NANS/CYB5R3/PMM1/GFUS/UGDH/CMAS/GMDS/UXS1/UAP1/GALE/NAGK/GFPT2/CHIT1/NPL/PMM2/GALK2/FCSK/CYB5R1/HK2/GNE/GNPDA2/NANP/GMPPB/MPI/UAP1L1/GFPT1/HEXA/GALT/CYB5RL/FPGT	33	7	6	13	0.174078	-0.0274172	0.287644
Metabolism	Global and overview maps	hsa01200	Carbon metabolism	63/3633	116/8538	0.543103	1.27636	2.57907	0.00675062	0.0364869	0.0249369	MDH1/H6PD/CS/PFKP/SDHA/ENO1/ACAT1/ME2/ACOX3/DLD/ACO2/OGDH/ENO3/TPI1/ENO2/PCCB/DLST/ALDH6A1/GOT1/ACAT2/CAT/ACO1/GOT2/ECHS1/PGLS/PSAT1/SUCLA2/IDH1/SDSL/ESD/GCSH/PFKL/PGD/SDHC/AMT/MMUT/MDH2/PSPH/IDNK/GLUD1/TKFC/DLAT/ME3/RPIA/ACSS1/ADPGK/HK2/ACOX1/TKT/GPT2/GLYCTK/PDHB/SUCLG2/PC/PCCA/SHMT1/GLDC/IDH2/OGDHL/RPE/ADH5/HIBCH/SDHD	63	9	12	21	-0.377964	-0.031434	0.289645
Metabolism	Metabolism of cofactors and vitamins	hsa00760	Nicotinate and nicotinamide metabolism	26/3633	38/8538	0.684211	1.60798	3.23249	0.0011191	0.0091533	0.0062558	CD38/NADK/NT5C2/NMRK2/SIRT6/SIRT4/SIRT1/QPRT/NMRK1/NUDT12/NNT/SIRT5/NT5C/NT5E/SIRT3/NT5DC4/NAPRT/NADK2/NMNAT2/NMNAT3/NUDT13/NADSYN1/NMNAT1/PNP/ASPDH/NT5M	26	2	4	6	-0.392232	-0.0281427	0.307654
Organismal Systems	Development and regeneration	hsa04380	Osteoclast differentiation	75/3633	143/8538	0.524476	1.23258	2.4138	0.0102643	0.0498761	0.0340877	MAP3K14/FYN/TYROBP/IFNGR1/GAB2/MAPK9/PIK3CB/TAB2/SPI1/FCGR2B/ATP2A3/FOSL2/NFKB2/BLNK/ITPR3/MAPK1/NCF4/NFKBIA/ACP5/MAPK3/IKBKB/LILRB1/LILRA1/AKT2/TGFB1/TYK2/LILRB5/TGFBR1/MAPK8/MAP2K6/NFKB1/STAT1/IL1R1/AKT3/PIK3R3/TNFSF11/PPP3CC/ITPR2/IL1B/TRAF2/LILRB2/NFATC1/PPARG/MAP3K7/TEC/RAC1/TNFRSF11A/IFNAR1/CTSK/ITPR1/CAMK4/MAPK13/NCF1/IFNAR2/IFNGR2/JAK1/TGFBR2/SYK/MAP2K1/RELA/ATP2A2/TRAF6/FOSL1/JUN/CSF1R/L…	75	9	12	21	-0.34641	-0.0321584	0.314157
Genetic Information Processing	Replication and repair	hsa03410	Base excision repair	28/3633	44/8538	0.636364	1.49553	2.83602	0.00381373	0.0239225	0.0163498	LIG3/RFC1/PNKP/TDP1/RFC2/POLD1/XRCC1/POLD3/APEX1/PARP4/POLD2/POLE4/ADPRS/MBD4/PARP2/MUTYH/RFC3/APTX/TDG/NEIL1/POLG/PARP1/RFC4/POLL/POLD4/POLE/HMGB1/PARG	28	3	5	8	-0.377964	-0.0286308	0.316658
Cellular Processes	Transport and catabolism	hsa04137	Mitophagy - animal	56/3633	105/8538	0.533333	1.2534	2.24841	0.016257	0.0675742	0.0461834	MAPK9/CSNK2A2/BCL2L13/SAMM50/HIF1A/MAP1LC3A/MON1B/BNIP3L/MAPK8/MFN2/FOXO3/CCZ1/OPTN/RHOT1/TRAF2/MTX2/KRAS/RRAS2/EIF2S1/USP30/USP15/CALCOCO2/USP8/GABARAPL1/MAP1LC3B/RAB5A/CCZ1B/TOMM70/RABGEF1/PINK1/AMFR/CITED2/VCP/ARIH1/UBB/MFN1/EIF2AK3/RELA/TOMM20/HRAS/BNIP3/MTX3/ULK1/JUN/TBK1/SP1/NBR1/SIAH1/TOMM7/MARCHF5/SMURF1/ATG9A/FIS1/PHB2/UBA52/MAP1LC3B2	56	11	10	21	0.133631	-0.0253898	0.328664
Metabolism	Nucleotide metabolism	hsa00240	Pyrimidine metabolism	37/3633	58/8538	0.637931	1.49922	3.283	0.000868597	0.00769213	0.00525717	NME1-NME2/TYMP/RRM2B/NT5C2/UPB1/DHODH/NME4/HDDC2/UMPS/NT5C3A/NT5C/DCTD/NT5E/ENTPD1/NT5C3B/NME7/UCK2/NT5DC4/AK9/DCK/CDA/CMPK1/NUDT2/TK2/RRM1/TK1/DTYMK/CTPS1/NME6/TYMS/UPP1/ENTPD5/ENTPD6/UCKL1/NT5M/NME1/NME2	37	6	8	14	-0.328798	-0.0248242	0.338669
Organismal Systems	Endocrine system	hsa04912	GnRH signaling pathway	51/3633	93/8538	0.548387	1.28878	2.40974	0.0109734	0.0525809	0.0359363	MAP2K3/MAPK9/CAMK2B/CDC42/MAP3K4/GNAS/GNA11/MAP3K1/ITPR3/MAPK1/SOS2/MAPK3/LHB/PLA2G4C/MAPK8/MAP2K6/HBEGF/PTK2B/ADCY7/ITPR2/MAP2K2/CALML4/PLD2/ADCY4/RAF1/KRAS/PLCB2/ADCY3/PRKACB/CAMK2D/CAMK2G/PLCB3/ITPR1/PRKCA/GNAQ/MAPK13/MMP14/CALM3/ADCY9/PRKCD/ADCY1/MAPK7/PRKCB/MAP2K1/MAP3K2/HRAS/JUN/MAPK12/CALM1/MAP3K3/PLA2G4B	51	7	9	16	-0.280056	-0.0256951	0.353177
Metabolism	Metabolism of other amino acids	hsa00450	Selenocompound metabolism	12/3633	17/8538	0.705882	1.65891	2.3403	0.0183898	0.0704941	0.0481791	SEPHS1/SEPSECS/CTH/MTR/KYAT3/PAPSS1/MARS1/KYAT1/SEPHS2/PSTK/TXNRD2/MARS2	12	1	1	2	0	-0.0287232	0.35918
Organismal Systems	Immune system	hsa04621	NOD-like receptor signaling pathway	102/3633	189/8538	0.539683	1.26832	3.21021	0.000914137	0.00769213	0.00525717	DHX33/BIRC3/MAPK9/TAB2/ATG5/CASP8/TP53BP1/RHOA/VDAC3/TRAF5/ATG16L1/TRIP6/P2RX7/OAS1/NLRC4/NLRP1/TRPM7/HSP90AB1/ITPR3/MAPK1/TXN2/NFKBIA/MAP1LC3A/MAPK3/PYCARD/IKBKB/GSDMD/TYK2/CARD8/NOD1/MAPK8/YWHAE/NFKB1/PANX1/BIRC2/OAS3/OAS2/ERBIN/STAT1/MFN2/GBP3/GBP1/ITPR2/IL1B/RBCK1/TRAF2/TICAM1/TRAF3/MAP3K7/RNASEL/TANK/TLR4/RIPK1/CASP1/PLCB2/GABARAPL1/PSTPIP1/MAP1LC3B/IFNAR1/ATG12/PLCB3/ITPR1/NEK7/GBP5/MCU/MAP…	102	15	14	29	0.0990148	-0.0366355	0.362681
Environmental Information Processing	Signal transduction	hsa04070	Phosphatidylinositol signaling system	62/3633	98/8538	0.632653	1.48681	4.17129	2.62462e-05	0.000696534	0.000476045	MTMR7/PIK3C2A/PI4K2B/INPP4A/PIK3CB/DGKA/INPP5A/IP6K2/DGKD/PIK3C3/SYNJ2/ITPR3/MTMR3/CDS2/CDIPT/PIP5K1B/MTMR4/INPP4B/PIKFYVE/PIK3R3/ITPR2/PLCG1/IPPK/CALML4/PIK3C2B/IMPA1/ITPKA/PLCB2/PLCE1/IMPA2/PI4KB/PIP5K1A/DGKQ/PPIP5K2/INPP5E/DGKZ/PLCB3/PIP4K2A/ITPR1/IPMK/INPP1/DGKE/PRKCA/PIP4P2/PI4K2A/CALM3/PLCD3/INPPL1/PIP4P1/PRKCB/PIP4K2C/PPIP5K1/INPP5D/PIP5K1C/PLCD1/PLCG2/CALM1/INPP5F/INPP5B/SACM1L/PI4KA/PIP4…	62	10	12	22	-0.254	-0.0274955	0.374687
Organismal Systems	Immune system	hsa04659	Th17 cell differentiation	63/3633	109/8538	0.577982	1.35833	3.2402	0.000897745	0.00769213	0.00525717	CD4/IFNGR1/MAPK9/IL4R/HSP90AB1/JAK2/IL12RB1/MAPK1/IL2RB/HIF1A/NFKBIA/MAPK3/IL21R/IKBKB/IL27RA/EBI3/TGFB1/TYK2/JAK3/AHR/TGFBR1/GATA3/MAPK8/NFKB1/ZAP70/STAT1/IL1R1/PPP3CC/PLCG1/IL1B/STAT5A/NFATC1/RARA/IL2RA/MAPK13/IFNGR2/RUNX1/IL6R/JAK1/IL23R/TGFBR2/STAT6/STAT3/RELA/STAT5B/SMAD2/JUN/HLA-DQB1/MAPK12/HLA-DRB1/HLA-DQA1/HLA-DRB5/MTOR/HLA-DOA/HLA-DMA/HLA-DRA/PPP3R1/HLA-DPB1/HLA-DPA1/HLA-DQB2/HLA-DQA2/HL…	63	11	13	24	-0.251976	-0.031434	0.38019
Metabolism	Glycan biosynthesis and metabolism	hsa00563	Glycosylphosphatidylinositol (GPI)-anchor biosynthesis	19/3633	30/8538	0.633333	1.48841	2.30621	0.0174289	0.0691144	0.0472361	PIGQ/PIGV/PIGB/PIGS/PIGH/PIGU/PIGL/GPLD1/PIGZ/PIGT/DPM2/PIGK/PIGF/PGAP3/PIGX/PIGO/PIGG/PIGP/PIGN	19	3	3	6	0	-0.0188121	0.390195
Metabolism	Metabolism of terpenoids and polyketides	hsa00900	Terpenoid backbone biosynthesis	17/3633	23/8538	0.73913	1.73705	3.04602	0.00229606	0.0165029	0.0112789	IDI1/ACAT1/ZMPSTE24/MVK/HMGCS1/HMGCR/PCYOX1/ICMT/DHDDS/ACAT2/CHURC1-FNTB/PDSS1/GGPS1/FDPS/PMVK/PDSS2/FNTA	17	3	3	6	0	-0.016735	0.392196
Metabolism	Lipid metabolism	hsa01040	Biosynthesis of unsaturated fatty acids	20/3633	27/8538	0.740741	1.74083	3.31801	0.000891675	0.00769213	0.00525717	ELOVL5/ACAA1/HACD3/ACOX3/ACOT7/TECR/SCP2/ACOT2/HSD17B4/FADS2/SCD5/HSD17B12/FADS1/ACOX1/ELOVL7/HACD1/ACOT4/ACOT1/HACD4/HACD2	20	4	4	8	0	-0.0239259	0.397699
Metabolism	Carbohydrate metabolism	hsa00630	Glyoxylate and dicarboxylate metabolism	21/3633	31/8538	0.677419	1.59202	2.84181	0.00403877	0.0248817	0.0170053	MDH1/CS/ACAT1/DLD/ACO2/PCCB/ACAT2/CAT/ACO1/GLUL/GRHPR/GCSH/AMT/MMUT/MDH2/ACSS1/GLYCTK/PCCA/SHMT1/GLDC/HYI	21	4	4	8	0	-0.0194214	0.409705
Metabolism	Metabolism of cofactors and vitamins	hsa00785	Lipoic acid metabolism	16/3633	20/8538	0.8	1.8801	3.39112	0.000720648	0.00731246	0.00499768	BCKDHB/DLD/OGDH/DLST/DBT/GCSH/LIPT1/AMT/DLAT/ACSM1/PDHB/LIPT2/GLDC/DHTKD1/OGDHL/BCKDHA	16	2	3	5	-0.25	-0.015625	0.410205
Metabolism	Carbohydrate metabolism	hsa00020	Citrate cycle (TCA cycle)	20/3633	30/8538	0.666667	1.56675	2.67611	0.00657461	0.0364869	0.0249369	MDH1/CS/SDHA/DLD/ACO2/OGDH/DLST/ACO1/ACLY/SUCLA2/IDH1/SDHC/MDH2/DLAT/PDHB/SUCLG2/PC/IDH2/OGDHL/SDHD	20	5	6	11	-0.223607	-0.0239259	0.432216
Metabolism	Global and overview maps	hsa01240	Biosynthesis of cofactors	90/3633	153/8538	0.588235	1.38243	4.10778	3.1937e-05	0.000734552	0.000502028	COX10/NADK/NME1-NME2/GCLM/ADSS2/MAT2B/BCAT1/MTHFD2/FECH/ALDH3A2/CPOX/DLD/PMM1/MTHFD1/GSS/DHODH/NME4/EARS2/QPRT/PNPO/UGDH/COQ5/ALDH2/UMPS/GGCX/KYNU/SPR/KMO/COQ6/PANK3/MOCS1/PANK2/UROD/PPCS/GCH1/COQ3/RFK/PSAT1/EPRS1/FPGS/GGH/PPCDC/MMAB/AK7/PMM2/NME7/PPOX/LIPT1/NAPRT/AK3/ALAD/PTS/NADK2/AK9/NMNAT2/PDXK/RDH13/CMPK1/AK4/HAAO/MTHFD2L/NMNAT3/MOCS2/COQ7/MAT2A/UGT2B7/GPHN/CTPS1/NME6/NADSYN1/COQ2/GMPPB/NMNA…	90	18	18	36	0	-0.0362081	0.432216
Cellular Processes	Cell growth and death	hsa04110	Cell cycle	101/3633	158/8538	0.639241	1.50229	5.48442	3.89223e-08	6.7141e-06	4.58873e-06	MAD1L1/CDC27/DBF4/DDX11/ANAPC4/CUL1/WAPL/PPP2R5A/TRIP13/MCM2/MCM6/SMC1B/PPP2R5C/CDC14A/RBL1/NDC80/CDC14B/GSK3B/ANAPC5/CDC45/ABL1/CDC7/GADD45B/MCM5/CDC25B/RBL2/MCM4/CCNE1/TGFB1/PPP2R1A/CDK6/SMC3/YWHAE/CCND1/ANAPC15/FBXO5/MCM3/E2F3/CCND3/TTK/SKP1/PPP2CA/TFDP2/ORC4/GADD45A/ZBTB17/PDS5A/CDKN2C/YWHAH/ANAPC13/CDKN2D/CDKN1C/SGO1/MAU2/CDC16/GADD45G/CCNA1/CDK7/ORC3/ESPL1/PPP2R1B/KNL1/RB1/TICRR/ANAPC11/CCN…	101	14	14	28	0	-0.0362194	0.434717
Cellular Processes	Cell growth and death	hsa04210	Apoptosis	82/3633	136/8538	0.602941	1.41699	4.21858	2.03314e-05	0.00066907	0.000457274	CASP10/CFLAR/MAP3K14/CAPN1/BID/BIRC3/FAS/BAK1/MAPK9/PIK3CB/TRAF1/CASP8/BIRC5/ITPR3/GADD45B/MAPK1/CSF2RB/NFKBIA/CTSZ/PARP4/MAPK3/CTSH/IKBKB/TNFRSF10A/AKT2/MAPK8/NFKB1/CTSC/BIRC2/LMNB1/HTRA2/GADD45A/AKT3/PIK3R3/APAF1/TNFRSF10B/TNFSF10/ITPR2/MAP2K2/TRAF2/TUBA4A/PARP2/GADD45G/RAF1/CASP9/KRAS/EIF2S1/RIPK1/BCL2A1/PMAIP1/MCL1/CTSK/PARP1/ATM/ITPR1/BCL2L11/LMNA/CAPN2/CTSS/CTSB/CASP7/ENDOG/TUBA1A/FADD/MAP2…	82	14	14	28	0	-0.0338473	0.436218
Metabolism	Carbohydrate metabolism	hsa00640	Propanoate metabolism	21/3633	32/8538	0.65625	1.54227	2.6448	0.00707394	0.0369774	0.0252721	ACACB/BCKDHB/HADHA/ACOX3/DLD/ECHDC1/EHHADH/PCCB/ALDH6A1/ECHS1/SUCLA2/DBT/MMUT/ACSS1/ACOX1/LDHC/SUCLG2/PCCA/HIBCH/BCKDHA/ACACA	21	3	4	7	-0.218218	-0.0194214	0.438719
Metabolism	Lipid metabolism	hsa00071	Fatty acid degradation	27/3633	43/8538	0.627907	1.47566	2.691	0.00583669	0.0335609	0.0229372	ACAA1/ALDH3A2/ACADVL/ACAT1/HADHA/ACOX3/GCDH/CPT1A/ALDH2/EHHADH/ACADM/ACAT2/ACSL3/ECHS1/HADHB/HADH/ALDH9A1/ACSL1/CYP2U1/ACOX1/ALDH7A1/ACAA2/CPT1C/ACADSB/ACSL5/ADH5/CPT1B	27	3	4	7	-0.19245	-0.030792	0.450225
Genetic Information Processing	Replication and repair	hsa03440	Homologous recombination	30/3633	41/8538	0.731707	1.7196	3.97482	6.75263e-05	0.00113672	0.000776891	RAD52/BRCA1/MRE11/POLD1/POLD3/RAD54L/UIMC1/TOP3B/BABAM1/SSBP1/RPA3/POLD2/RAD51C/RPA2/XRCC3/SEM1/RPA1/BRIP1/BARD1/BRCA2/ATM/EME1/ABRAXAS1/TOPBP1/POLD4/TOP3A/RAD51D/XRCC2/RAD54B/BLM	30	3	4	7	-0.182574	-0.0278426	0.457729
Organismal Systems	Immune system	hsa04662	B cell receptor signaling pathway	50/3633	91/8538	0.549451	1.29128	2.40404	0.0111723	0.0528006	0.0360865	CD22/PIK3CB/DAPP1/FCGR2B/GSK3B/BLNK/MAPK1/SOS2/NFKBIA/MAPK3/IKBKB/LILRB1/LILRA1/AKT2/LILRB5/NFKB1/CD81/AKT3/CR2/PIK3R3/PPP3CC/MAP2K2/RAC2/LILRB2/NFATC1/RAF1/KRAS/RAC1/BLK/CD72/VAV1/BCL10/RASGRP3/BANK1/PIK3AP1/VAV2/SYK/INPPL1/PRKCB/INPP5D/MAP2K1/RELA/HRAS/JUN/LILRB4/PLCG2/LILRB3/PPP3R1/LILRA4/LILRA2	50	6	7	13	-0.141421	-0.025668	0.458229
Metabolism	Global and overview maps	hsa01232	Nucleotide metabolism	55/3633	85/8538	0.647059	1.52067	4.15175	2.91633e-05	0.000718667	0.000491171	NME1-NME2/TYMP/ADSS2/RRM2B/ENTPD2/NT5C2/ADA2/GMPR2/NME4/IMPDH1/HDDC2/DGUOK/AMPD2/GDA/NT5C3A/NT5C/ITPA/DCTD/AMPD3/NT5E/NTPCR/GMPR/ENTPD1/AK7/NT5C3B/NME7/UCK2/GUK1/NT5DC4/AK3/AK9/ADK/DCK/CDA/CMPK1/AK4/GMPS/TK2/RRM1/TK1/DTYMK/CTPS1/NME6/TYMS/LACC1/UPP1/ENTPD5/ENTPD6/UCKL1/NUDT16/PNP/APRT/NT5M/NME1/NME2	55	8	9	17	-0.13484	-0.0256196	0.463232
Environmental Information Processing	Signal transduction	hsa04071	Sphingolipid signaling pathway	71/3633	122/8538	0.581967	1.3677	3.52031	0.000330495	0.00422299	0.00288619	FYN/BID/GAB2/NSMAF/MAPK9/PIK3CB/SPHK2/PPP2R5A/RHOA/PRKCZ/ROCK1/PPP2R5C/SPTLC1/CERS4/PPP2R3C/MAPK1/SPTLC2/MAPK3/ABCC1/ASAH1/AKT2/PPP2R1A/MAPK8/NFKB1/PPP2CA/GNAI2/AKT3/PIK3R3/GNA13/S1PR4/SGPP1/MAP2K2/TRAF2/RAC2/PLD2/RAF1/KRAS/ROCK2/SMPD2/RAC1/PPP2R1B/PLCB2/CERS2/DEGS1/GNA12/PLCB3/PPP2R5E/PRKCA/GNAQ/MAPK13/FCER1G/SGPP2/SPTSSA/SMPD1/PRKCB/DEGS2/MAP2K1/S1PR1/PRKCE/BCL2/CERS6/RELA/HRAS/PPP2R2D/SPHK1/AC…	71	10	11	21	-0.118678	-0.0313904	0.478239
Genetic Information Processing	Folding, sorting and degradation	hsa04120	Ubiquitin mediated proteolysis	93/3633	142/8538	0.65493	1.53917	5.57566	2.35131e-08	6.7141e-06	4.58873e-06	CDC27/RHOBTB2/UBE3C/BRCA1/BIRC3/UBA6/CUL3/CUL7/ERCC8/ANAPC4/CUL1/UBE2D1/RHOBTB1/UBE2K/ITCH/KEAP1/ANAPC5/MAP3K1/PPIL2/BIRC7/MGRN1/STUB1/UBE2I/HERC1/UBE2W/UBR5/UBE2R2/CUL2/TRIM37/FBXW7/PRPF19/ANAPC15/BIRC2/UBE4A/CBL/SKP1/CBLB/BIRC6/FBXO2/UBE2B/TRIM32/UBA2/HERC2/ANAPC13/CDC16/UBE2M/UBE2G1/VHL/DDB2/HERC3/CUL4A/PML/ANAPC11/SAE1/COP1/UBA3/SKP2/HERC4/UBE3B/FBXO4/ANAPC1/ELOC/UBE2L6/UBE2Z/UBE2J2/UBE2Q1/SY…	93	12	13	25	-0.103695	-0.0362415	0.493247
Organismal Systems	Environmental adaptation	hsa04714	Thermogenesis	119/3633	235/8538	0.506383	1.19006	2.54261	0.00686628	0.0364869	0.0249369	COX10/UQCRC1/DPF1/NDUFS1/MAP2K3/ARID1B/SDHA/SMARCE1/SIRT6/FGFR1/SMARCA2/GNAS/NDUFB2/SMARCB1/SOS2/NDUFAF5/COA1/RPS6KB1/NDUFC1/CPT1A/PRKAB1/COX6A1/NDUFS7/COX7A2L/ATP5PB/BMP8B/RPS6KA1/CNR1/KDM3B/ADCY7/NDUFAF4/ACSL3/ATP5F1E/COX6B1/UQCR11/SMARCA4/NDUFA5/ADCY4/NDUFA10/COX4I1/NDUFA2/PPARG/PRKAA1/KRAS/COX16/KLB/ATP5MC2/NDUFB5/RPS6/NDUFAF1/ADCY3/COX17/NDUFA9/UQCRC2/RPTOR/PRKACB/SDHC/CREB3L4/ACSL1/ATP5F1A/…	119	20	21	41	-0.0916698	-0.0381805	0.49925
