# Supplementary material for: Short tandem repeats in populations of the Qinghai-Tibet Plateau and adjacent regions provide insights into high-altitude adaptation
Source: Sci Adv. 2025 Oct 17;11(42):eadx1590. doi: 10.1126/sciadv.adx1590 (PMC12533570; doi:10.1126/sciadv.adx1590)
Supplement: Supplementary file 2 — Data S1 to S9 [file sciadv.adx1590_data_s1_to_s9.zip › adx1590_data_s8.xlsx]

## Sheet: Data_S8_GWAS_trait_enrichment
Data S8. Trait enrichment of GWAS risk genes tagged by eQTL STR loci.
Trait/disease	Gene ratio	Background ratio	Rich factor	Fold enrichment	zScore	P-value	Ajsuted P-value	q-value	Gene ID	Count
Systemic lupus erythematosus	0.0376409	399/22593	0.468672	2.13138	12.1055	1.2727e-28	2.81266e-25	1.3571e-25	FAM193A/Y_RNA/TRAF3/AFF3/SLC9A4/HLA-DQA1/ZPBP2/AFF1/MANBA/IRF1/FBXL20/KCP/CTSB/NAB1/CSK/RABGAP1L/MAGI3/BLTP3A/PXK/PDHB/LINC02929/LEF1/CD226/YDJC/HLA-DPA1/IL20RB/ZFP90/UBE2L3/SPPL3/HLA-DRB1/LRRC25/SYN2/PCAT1/FCRL3/HLA-DQB1/HLA-DQB2/IKZF3/GRB2/CLEC16A/PLCL1/TIMMDC1/HLA-A/VDAC1/SSBP4/DGUOK-AS1/C1orf21/TRAF1/MACIR/IL12RB2/NT5C2/ITGAX/SLC44A2/NSF/PRKCB/ANKS1A/SPRED2/GTF2I/RPS6KA4/UBLCP1/HLA-DRB9/BANK1…	187
Platelet-to-lymphocyte ratio	0.0257649	253/22593	0.505929	2.30082	11.0468	1.0384e-23	1.14743e-20	5.5363e-21	KNTC1/JMJD1C/IQGAP1/Y_RNA/KIF1B/FADS2/LINC02227/NUP160/ARPC2/PTPN4/HLA-DQA1/AFF1/MANBA/PSMD3/BRD3/FOXO1/STRN/ZSCAN16-AS1/RANBP10/TNPO1-DT/IL27/CBX7/UBE2L3/SIK3/AHI1/HLA-DRB1/KMT5A/HLA-DQB2/CLECL1P/IKZF3/MYO1G/HORMAD2/DLEU1/SLC4A1/TFR2/WASL-DT/SH2B3/TMCC2/CBL/ACO2/MIR4435-2HG/MIER1/CD69/LTA/IL7/RALB/SLC35D2/HBS1L/PPBPP2/PXT1/PACSIN2/TPM4/TAOK1/CFAP251/LRCH1/EPS15L1/SLFN14/USP30/HCG27/MFSD2B/HLA-G/…	128
Serum urate levels	0.0388486	455/22593	0.424176	1.92903	10.6284	5.85553e-23	4.31357e-20	2.08128e-20	RBM6/MLXIPL/FAF1/BIRC6/NSD3/CENPP/Y_RNA/LAMC1/ATXN7L3-AS1/WWP1/DR1/IGF2/P4HA2/ENSA/TANC1/UQCC5/HTR1F/ADH1B/MBD5/PPARG/ZSCAN16-AS1/SBF2/OR2J4P/REEP3/DOCK3/SLC20A2/SLC15A2/SRD5A2/ORC4/NICN1/HNF1A/RNU6-450P/SFMBT1/LINC00533/HLA-DQB1/TET2/TOP1/DYDC2/ZHX3/HS6ST3/COG5/SOAT1/USP34/B4GALT1/SH2B3/ZGPAT/CNNM2/BAIAP2L1/LINC01623/AIP/SIK2/FRK/GCKR/MIR4435-2HG/ATXN2/FAM53B/CACNA2D2/NAA38/MAP4/AKAP13/ANKRD28/S…	193
Hypothyroidism or rheumatoid arthritis	0.0161031	134/22593	0.597015	2.71505	10.5715	3.81466e-21	2.1076e-18	1.01691e-18	Y_RNA/FADS2/FADS1/HLA-DQA1/MAGI3/HLA-DPA1/HLA-U/TRIM26/HLA-DRB1/HLA-DQB1/HLA-DQB2/HLA-A/MACIR/IL12RB2/HLA-W/SH2B3/LINC02341/ZNF70P1/HLA-DRB9/LTA/ATXN2/HCG27/HLA-G/GGNBP1/HCG4/MICA/TSBP1/SNHG32/HCG17/CBLB/NAA25/GABBR1/CEP43/TSBP1-AS1/POU5F1/MTCO3P1/HLA-DRA/HLA-F-AS1/ZFP57/MUC22/IFITM4P/USP8P1/MICC/CCHCR1/TAP2/C2/TNXB/MICD/LINC01149/HLA-DOA/ZDHHC20P1/LINC02571/NCR3/VARS2/HLA-F/TPI1P2/HLA-DQA2/SFTA2…	80
Triglycerides	0.037037	446/22593	0.412556	1.87618	9.92221	2.36062e-20	1.04339e-17	5.03432e-18	JMJD1C/PPP2R3A/MLXIPL/FAF1/LCORL/Y_RNA/BPTF/LINC01524/SNX13/FADS2/LINC02227/DOCK7/FADS1/BAZ1B/CELF1/DR1/GPAM/HLA-DQA1/AFF1/SMAD3/C5orf67/CTSB/VMP1/RPS6KB1/STAG1/L3MBTL3/EYA4/PDXDC1/RFLNA/STX1B/ABO/SUGP1/GAB2/STK36/PPARG/STRN/ARID2/GAS6/C17orf58/REEP3/RPL31P23/SIK3/HSD17B1/HLA-DRB1/SYN2/CTF2P/HLA-A/LINC02568/WWP2/PLA2G6/Metazoa_SRP/DLEU1/HECTD4/MAU2/HSCB/AXL/TCF12/C16orf96/UBAP2L/LMOD1/KAT8/RPS4XP…	184
FEV1	0.0285829	317/22593	0.44795	2.03714	9.87309	8.68159e-20	3.19772e-17	1.54289e-17	CYCSP55/GDF5/JMJD1C/CD79B/FAF1/IER5L-AS1/LIN28B/ADCY3/MTCH2/LCORL/Y_RNA/SCMH1/SH2B1/SCMH1-DT/CELF1/ATAD2B/TGFB2/FBXL20/FER/CDC5L/L3MBTL3/CFDP1/STX1B/BLTP3A/MAPT-AS1/RSRC1/DLEU7/OR2J4P/SH3PXD2A/ADAM19/PTCH1/HHIP/COL8A1/MDM4/ABHD12/LINC00533/HLA-DQB1/CSE1L/PLCL1/BCKDHB/MCL1/SLMAP/EEFSEC/TET2/PRELID1P1/C1GALT1/BOK-AS1/SLC2A4RG/DHDDS/CCDC91/WWP2/ERCC6L2/HORMAD2/DLEU1/SLC44A2/ASCC2/DNAJC27-AS1/SKAP2/E…	142
Asthma	0.0366345	450/22593	0.404444	1.83929	9.54785	4.66653e-19	1.47329e-16	7.10857e-17	JMJD1C/IRF1-AS1/SESN1/Y_RNA/SENP7/MAD1L1/FAM172BP/TRAF3/FADS2/FADS1/SLC9A4/HLA-DQA1/ZPBP2/GSDMB/IRF1/NFKBIL1/RAB5B/PSMD3/FBXL20/SMAD3/FCER1G/RPL12P33/NSD1/RAF1/XRN1/LINC02929/FLVCR1/ZC3H12D/SH3PXD2A/HLA-DPA1/HLA-U/DOCK3/PTCH1/TRIM26/UBAC2/ILDR1/AHI1/RPL13AP18/RCOR1/IL18R1/TLR1/SPPL3/GAL3ST2/HLA-DRB1/POLI/TNFRSF14/NDFIP1/ADAMTS4/LAYN/ZBTB46/HLA-DQB1/HLA-DQB2/IKZF3/CLEC16A/PLCL1/FOXA3/KIF11/VDAC1/M…	182
Hemoglobin levels	0.031401	368/22593	0.423913	1.92783	9.52743	8.93988e-19	2.46964e-16	1.19159e-16	PBRM1/ULK4/FADS2/PRRC2A/MAPT/HLA-DQA1/AFF1/VMP1/CYB5R3/L3MBTL3/TUBD1/AMPD3/MAPT-AS1/LINC01460/PXK/PDHB/ABO/FLVCR1/STK36/PPARG/LINC02210-CRHR1/KANSL1/GYS2/PFKM/SBF2/TNPO1-DT/ASXL2/CLCNKB/MAST2/XBP1/EPO/EFCAB5/TSPOAP1-AS1/SLC15A2/TMPRSS6/NT5DC2/DENND2B/BCL2L13/ZYG11A/ARHGAP27/HLA-A/UBXN2A/PSD4/Metazoa_SRP/DENND4A/SLC4A1/TFR2/TFRC/ASCC2/ATXN2-AS/SH2B3/NSF/RPS4XP9/BANK1/TXNL4B/HBS1L/ITIH3/MIR588/NASP…	156
Crohn's disease	0.0255636	278/22593	0.456835	2.07755	9.59764	1.04979e-18	2.57782e-16	1.24379e-16	IRF1-AS1/ADCY3/Y_RNA/ERRFI1-DT/FADS2/RFT1/DR1/ZPBP2/IRF1/SMAD3/NAB1/TUBD1/ABO/LINC02929/CD200/IL27/UBE2L3/IL18R1/GAL3ST2/HLA-DRB1/NDFIP1/HLA-DQB1/IKZF3/PLCL1/IL18RAP/DENND3/HORMAD2/HECTD4/ARL2BPP4/BSN/ALDH7A1P4/USP34/ZGPAT/ZFP36L1/SKAP2/SLAIN2/LINC02341/MAP3K8/ACO2/TMBIM1/LINC02635/MST1/GRB7/IRGM/ERAP2/ATG16L1/RNASET2/KSR1/MRPS35P3/RPS6KA4/C17orf67/IPMK/CREM/BANK1/GCKR/LTA/CXCR2/CUL1/STAT3/LINC01…	127
General cognitive ability	0.0255636	282/22593	0.450355	2.04808	9.40293	4.45815e-18	9.85251e-16	4.7538e-16	PBRM1/RBM6/JMJD1C/PPP3R1/FAM193A/MTCH2/Y_RNA/IP6K1/SH2B1/SRPK2/MAPT/PTPRF/METTL15/SCMH1-DT/AFF3/ZNF638/EXOC4/LINC01104/ACTL11P/MAPT-AS1/LINC02210-CRHR1/RAB11FIP5/ST3GAL3/PHF20/TSPOAP1-AS1/LINC02057/IL27/XPO4/TRIM26/CPN1/CCT7/NICN1/NT5DC2/TRIM37/GUSBP2/SFMBT1/LINC00533/GBF1/CSE1L/NR1D2/RN7SL513P/PPA2/KMT2D/COL16A1/IP6K2/PPM1M/GATAD2B/TET2/KLHDC8B/CYSTM1/MACIR/BSN/CYB561D1/LONRF2/SPPL2A/LINC03012/H…	127
FVC	0.020934	216/22593	0.481481	2.18964	9.32703	1.50518e-17	3.02404e-15	1.45909e-15	CYCSP55/KNTC1/CD79B/ADCY3/MTCH2/LCORL/SCMH1/SCMH1-DT/CELF1/ATAD2B/TGFB2/FER/L3MBTL3/STX1B/BLTP3A/RSRC1/MAPK8IP1P1/ICA1L/DLEU7/PTCH1/HHIP/AHI1/CSE1L/PLCL1/DNAJC27/BCKDHB/MCL1/TET2/PRELID1P1/CCDC91/WWP2/HORMAD2/DLEU1/LIN28B-AS1/ZGPAT/AMZ1/ANKS1A/CEP120/SLC35D2/MTF1/ANAPC10/OTUD4/SENP2/ACTN3/ZBTB38/SNHG32/MTMR3/AHI1-DT/FGFR4/GHR/RNU6-510P/GABPB2/CUX2/PLEKHM1/CCDC171/PDE11A/LINC00886/FAM13A/H2BC4/ASP…	104
Inflammatory bowel disease	0.0287842	336/22593	0.425595	1.93548	9.17224	1.66614e-17	3.06848e-15	1.48053e-15	IRF1-AS1/ADCY3/Y_RNA/ERRFI1-DT/SH2B1/FADS2/ARPC2/DR1/HLA-DQA1/IRF1/SMAD3/KCP/P4HA2/TUBD1/LINC02929/CD226/SUFU/YDJC/IL27/UBAC2/UBE2L3/IL18R1/MFSD13A/HLA-DRB1/TNFRSF14/NDFIP1/IKZF3/PLCL1/IL18RAP/TET2/POP7/BOK-AS1/HORMAD2/HECTD4/ZHX3/CCND3/ARL2BPP4/BSN/SH2B3/ZGPAT/ZFP36L1/GNA12/PRKCB/MAP3K8/SPRED2/TMBIM1/LINC02635/MST1/GRB7/NXPE2P1/IRGM/ERAP2/ATG16L1/RNASET2/KSR1/RPS6KA4/C17orf67/IPMK/NIFKP1/CREM/CO…	143
Immature fraction of reticulocytes	0.0301932	359/22593	0.417827	1.90016	9.12766	2.00122e-17	3.40207e-15	1.64149e-15	RBM6/JMJD1C/MLXIPL/MACO1/CCDC162P/Y_RNA/GPHN/MAPT/BORCS7-ASMT/CELF1/AFF3/ATAD2B/FBXL20/RPL12P33/C5orf67/NAB1/LINC01565/L3MBTL3/BRD3/SPIRE2/PNKD/ADH1B/PPARG/STRN/PFKM/DLEU7/CD226/ASXL2/TMPRSS6/RCOR1/DENND2B/FUCA1/APBB1IP/SPINK2/HLA-A/UBXN2A/CCDC91/RN7SKP114/DENND3/PRKAA1/Metazoa_SRP/MACIR/RIMKLB/PAQR3/NT5C2/PSMB5/KCNJ12/SLC4A1/TFR2/FNDC3B/TFRC/SLC44A2/KANK2/PTPRA/EIF6/HECTD4/CHEK2/ASCC2/UBE2R2/USP…	150
Neutrophil percentage of white cells	0.034219	426/22593	0.399061	1.81481	9.01389	3.22195e-17	5.08607e-15	2.45401e-15	JMJD1C/PPP2R3A/MLXIPL/FAF1/IRF1-AS1/IQGAP1/CCDC162P/Y_RNA/TRAF3/CLOCK/FADS2/LINC02227/MAPT/SFI1/HLA-DQA1/PSMD3/LINC01565/ATP5MF/BRD3/AMPD3/ABO/KANSL1/LIN54/ADAM19/UBE2L3/LINC02608/LRRC25/SYN2/BCL2L13/ZC3H7B/LINC02652/NDFIP1/CXCL2/CLEC16A/HLA-A/MED24/MCL1/TET2/FAM241A/HORMAD2/USP49/SLC4A1/TNRC6B/ATXN2-AS/ZGPAT/SP1/ZNRF3/BAIAP2L1/FNBP4/ZNF292/MARCHF8/SPRED2/ERAP2/HLA-DRB9/RPL12P27/GCKR/SBNO1/ACOXL/…	170
Hip index	0.0303945	365/22593	0.413699	1.88138	9.01286	4.53577e-17	6.6827e-15	3.22438e-15	KNTC1/TMEM165/MLXIPL/PPP3R1/ATG7/IP6K1/LINC01524/CLOCK/BAZ1B/HCAR2/C5orf67/NSD1/EYA4/AMPD3/RFLNA/BLTP3A/RAF1/PPARG/SBF2/DLEU7/TMEM30CP/EPPK1/PTCH1/HHIP/COL8A1/DENND2B/SYN2/PCAT1/CLEC16A/CALCRL-AS1/TET2/PRELID1P1/PITPNM2/DLEU1/ZHX3/HLA-W/PRPF3/GNA12/ZNRF3/SMG6/SKAP2/NMU/ANKS1A/RPS4XP9/HAUS4P1/TFAP4/SBNO1/MIR4435-2HG/MIR588/NFIX/TOM1/UQCR10/ZNF664/HRH1/PRORP/REST/SLC30A10/UBE2Q2P1/MKRN2/DNAH10/CLIP…	151
HDL cholesterol	0.0338164	423/22593	0.397163	1.80618	8.88635	8.45343e-17	1.16763e-14	5.63376e-15	RBM6/JMJD1C/MLXIPL/STAB1/CCDC162P/ATG7/Y_RNA/PAFAH1B2/ERRFI1-DT/NUCKS1/BPTF/TRAF3/LINC01524/SNX13/FADS2/LINC02227/MAPT/FADS1/DR1/GPAM/AFF1/C5orf67/YLPM1/NSD1/AMPD3/ABO/PPARG/MGRN1/RANBP10/USP37/UBE2L3/SIK3/LINC02608/HNF1A/KMT5A/PABPC4/IP6K2/ILRUN/SLC2A4RG/PLA2G6/DLEU1/CDK12/HECTD4/CCND3/AXL/PSKH1/TUBG1/SMG6/MBNL1/MARCHF8/GTF2I/KPNB1/HLA-DRB9/RPS4XP9/FRK/SBNO1/ACOXL/ATXN2/UVRAG/CUL4A/ADH5/ZNF664/S…	168
Non-HDL cholesterol levels	0.0372383	483/22593	0.383023	1.74187	8.75011	1.76798e-16	2.29838e-14	1.10896e-14	PBRM1/MLXIPL/MACO1/IRF1-AS1/LCORL/Y_RNA/LAMC1/STX4/BPTF/NPEPPS/FADS2/MAGOH-DT/DOCK7/CYP2A6/GPAM/AFF1/KCNK3/WDPCP/SMAD3/C5orf67/NSD1/ZRANB3/L3MBTL3/RABGAP1L/ANXA9/PNKD/AGFG1/ADH1B/PXK/PDHB/ABO/PPARG/GAS6/COX6A1P2/RPL31P23/EPO/UBE2L3/SMARCA4/VLDLR/HLA-DQB1/CSE1L/LINC02568/BAIAP2L2/ILRUN/PEX6/LINC01301/PLA2G6/GIGYF1/ZHX3/CHEK2/RAB10/TCF12/COG5/USP34/SH2B3/SP1/HAX1/ASCC3/MARCHF8/POC1B/CAMKMT/KPNB1/FR…	185
Multiple sclerosis	0.0219404	239/22593	0.456067	2.07406	8.86243	3.41997e-16	4.19896e-14	2.02598e-14	IQGAP1/ADCY3/Y_RNA/KIF1B/TRAF3/HLA-DQA1/AFF1/KCP/VMP1/MMEL1/LINC02929/LEF1/CD226/ZC3HAV1/EPPK1/SLC15A2/AHI1/RCOR1/HLA-DRB1/SMARCA4/TNFRSF14/NDFIP1/PCAT1/LRRIQ4/FCRL3/HLA-DQB1/PRXL2B/CEACAM16-AS1/CLECL1P/IKZF3/CSF2RB/GRB2/CLEC16A/TIMMDC1/HLA-A/KPNB1-DT/VDAC1/MAPK1/SLC9B1/TET2/SLC2A4RG/PITPNM2/DLEU1/SLC44A2/SH2B3/ZFP36L1/SKAP2/SPRED2/GRB7/CD69/HBS1L/PXT1/REL-DT/EPS15L1/SAE1/AGBL2/STAT3/LNCRNA-IUR/N…	109
Lymphocyte percentage of white cells	0.0350242	454/22593	0.38326	1.74295	8.49012	1.31401e-15	1.5284e-13	7.37447e-14	JMJD1C/DOCK5/FAF1/DNAI4/IRF1-AS1/IQGAP1/CCDC162P/Y_RNA/TRAF3/FADS2/LINC02227/HLA-DQA1/PSMD3/HS6ST1/LINC01565/ATP5MF/MAPT-AS1/ABO/KANSL1/CD226/LIN54/CNR2/UBE2L3/SYN2/BCL2L13/ZC3H7B/LINC02652/NDFIP1/GBF1/HLA-DQB1/IKZF3/CXCL2/HLA-A/UBXN2A/IL18RAP/TET2/PBX4/FAM241A/TRAF1/HORMAD2/NARS2/DLEU1/SLC4A1/ZGPAT/ZNRF3/SKAP2/BAIAP2L1/LINC02341/SUZ12P1/MBNL1/ZNF292/GUSBP5/HLA-DRB9/RPL12P27/AP1M2/RPN1/ACOXL/MIR4…	174
Hemoglobin A1c levels	0.0318035	403/22593	0.39206	1.78297	8.42022	2.69259e-15	2.97531e-13	1.43558e-13	JMJD1C/MLXIPL/FAF1/IRF1-AS1/LCORL/MAD1L1/FADS2/KCNJ11/FADS1/HLA-DQA1/BMP8A/SPC25/CD164/L3MBTL3/AMPD3/PNKD/ABO/SOX6/GAB2/STRN/PFKM/SBF2/GAS6/C17orf58/MAST2/SLC20A2/GSN/H1-2/TMPRSS6/SRRM3/SYN2/LINC01080/KIF11/TET2/SMG5/RFC1/PSMB5/ITGAX/SLC4A1/A4GALT/TFR2/WASL-DT/FNDC3B/TFRC/ZHX3/ASCC2/CCT3/AXL/RC3H2/COG5/SH2B3/CNNM2/SMG6/NSF/UBE2E2/VHLL/GUSBP5/GCKR/MIR4435-2HG/HBS1L/PRC1/MIR588/MTF1/TOM1/MFSD2B/CDK…	158
Neuroticism	0.0324074	420/22593	0.383333	1.74329	8.16343	1.49405e-14	1.57231e-12	7.58632e-13	PPP2R3A/STAB1/LIN28B/MTCH2/CENPW/Y_RNA/RNF103-CHMP3/MAD1L1/LINC01524/SPI1/NUP160/MAPT/BORCS7-ASMT/METTL15/BAIAP2/ATAD2B/WDPCP/CTSB/YLPM1/STAG1/RABGAP1L/STX1B/MAPT-AS1/PSMC3/RSRC1/SOX6/MBD5/LINC02210-CRHR1/MAPK8IP1P1/ZSCAN16-AS1/KANSL1/SBF2/RPL31P23/IL20RB/PTCH1/ORC4/SYN2/ZC3H7B/ARHGAP27/MED24/UBXN2A/LINC01505/Metazoa_SRP/DAG1/NT5C2/RAPSN/NCK1/EIF4G3/KCNB1/STAG1-DT/MBNL1/ASCC3/FNBP4/NSF/LMOD1/LING…	161
Seropositivity for staphylococcus aureus peptide	0.00986312	79/22593	0.620253	2.82073	8.60669	1.99974e-14	2.00883e-12	9.69253e-13	PRRC2A/HLA-DQA1/ZSCAN16-AS1/TRIM26/HLA-DRB1/GUSBP2/LINC00533/HLA-DQB1/HLA-DQB2/HLA-DRB9/HCG27/HLA-G/MITA1/NOP56P1/TSBP1/TRIM27/GABBR1/TSBP1-AS1/MICB/MTCO3P1/HLA-DRB6/HLA-DRA/ZFP57/MUC22/OR2J3/BAG6/ZNF204P/ZNF322/ZNF184/C2/AIF1/TNXB/HLA-DQB3/CD83P1/RPL8P1/RNF39/LINC02571/HMGN4/HLA-DQA2/LY6G6F-LY6G6D/GPX6/PSORS1C1/LINC02570/RNU6-283P/NOTCH4/ZKSCAN8P2/BTNL2/NAPGP2/BTN2A1	49
Apolipoprotein B levels	0.0368357	497/22593	0.368209	1.67451	8.07256	2.10629e-14	2.02387e-12	9.7651e-13	HTT/MLXIPL/MACO1/IQGAP1/CSNK1G3/BPTF/NPEPPS/FADS2/DOCK7/CYP2A6/HLA-DQA1/KCNK3/C5orf67/NF1/STAG1/L3MBTL3/ANXA9/RAF1/ADH1B/LINC01460/PDHB/ABO/SUGP1/PPARG/ZSCAN16-AS1/GAS6/COX6A1P2/RPL31P23/SIK3/SRRM3/HLA-DRB1/HNF1A/SMARCA4/SYN2/VLDLR/HLA-DQB1/CEACAM16-AS1/NSMAF/SYMPK/TOP1/ILRUN/SLC2A4RG/PEX6/GIGYF1/SLC44A2/KANK2/RAB10/TCF12/NCK1/FER1L4/PVR/SP1/BAIAP2L1/KPNB1/CSNK1G1/FRK/TXNL4B/PLCG1/CILP2/AP1M2/GCK…	183
Smoking cessation	0.0197262	217/22593	0.451613	2.0538	8.28135	2.26311e-14	2.08395e-12	1.0055e-12	JMJD1C/TBC1D22A/BIRC6/PPP1R13B-DT/SRPK2/PTPRF/METTL15/CHRNA5/CYP2A6/ATAD2B/RAB5B/UBE2E3/STAG1/ACTL11P/RABGAP1L/RNU6-543P/SOX6/ICA1L/SH3PXD2A/ALMS1/ZC3H7B/LINC00336/UBXN2A/KLHDC8B/C1orf21/LINC01505/CDK12/BSN/ZGPAT/CNNM2/IFT57/ANKS1A/ACO2/DEF8/RPS6KA4/CAMKMT/IREB2/MAPKAP1/ATXN2/FERMT3/RANGAP1/RBX1/CHRNA3/ZDHHC5/KLHL29/DRD2/KLC1/MRPS30/BEND4/ACTN1-DT/SCAI/MAPRE3/SMIM19/CHCHD3/AKTIP/DDIT4/RBM33/QARS1…	98
LDL cholesterol levels	0.0269726	335/22593	0.4	1.81908	8.01882	5.87296e-14	5.19169e-12	2.50497e-12	MLXIPL/MACO1/SF3A1/CSNK1G3/NPEPPS/FADS2/DOCK7/FADS1/CYP2A6/GPAM/HLA-DQA1/KCNK3/C5orf67/NF1/STAG1/L3MBTL3/ANXA9/ADH1B/PDHB/ABO/SUGP1/ZSCAN16-AS1/COX6A1P2/REEP3/EPO/HLA-DRB1/HNF1A/SMARCA4/SYN2/VLDLR/HLA-DQB1/CEACAM16-AS1/LINC02568/TOP1/ILRUN/SLC2A4RG/SLC44A2/HECTD4/ZHX3/TCF12/HLA-W/FER1L4/BAIAP2L1/ASCC3/KPNB1/FRK/TXNL4B/PLCG1/GCKR/WDR5B-DT/HBS1L/TAOK1/ATXN2/ABCB4/HLA-G/ARCN1/CCNT2-AS1/PTK2/RBX1/SYN…	134
Serum albumin levels	0.0279791	353/22593	0.393768	1.79074	7.94981	8.50831e-14	6.99589e-12	3.37549e-12	RSBN1L/MLXIPL/MACO1/Y_RNA/IP6K1/NUCKS1/TRAF3/CLOCK/SNX13/FADS2/LINC02227/DR1/CYP2A6/VMP1/EYA4/PDXDC1/AMPD3/MAPT-AS1/ADH1B/ABO/CLTB/SOX6/PPARG/RBMS2/SBF2/DOCK3/SIK3/SYN2/ZBTB46/PABPC4/CALCRL-AS1/CDK12/BSN/SH2B3/NRBF2/MBNL1/BANK1/TXNL4B/CILP2/GCKR/SBNO1/MIR4435-2HG/CYP1A2/HBS1L/ATXN2/ADH5/MACF1/TNPO1/BMAL1/SKAP1/SMARCC1/LNCRNA-IUR/DPEP1/LNX1/BCL2/GCAT/ZNF800/SLC39A13/PGBD4P2/TRPS1/PCNT/ELL/ZNF101/P…	139
Creatinine levels	0.0336151	448/22593	0.372768	1.69524	7.89112	8.54702e-14	6.99589e-12	3.37549e-12	CYCSP55/RSBN1L/DNAI4/GATM/Y_RNA/DOCK7/PLEKHA7/IGF2/HLA-DQA1/MANBA/GSDMB/FBXL20/CTSB/EYA4/ANXA9/SPIRE2/ABO/GAB2/MBD5/PSMD1/SUFU/ALMS1/CPN1/SLC15A2/ILDR1/HNF1A/SYN2/SFMBT1/ZBTB46/SLC9B1/ALMS1P1/PSD4/CALCRL-AS1/INS-IGF2/PLA2G6/DLEU1/CDK12/TNRC6B/ARL2BPP4/BSN/B4GALT1/NEXN/DNAJC16/FOXO3/PMF1/C3orf62/CILP2/GCKR/CFAP251/FAM53B/LAMA5/RPL32P30/ZZZ3/SIN3A/NFKB1/SLC22A5/SLC17A1/SLC22A4/DPEP1/BCL2/STAC2/MED4…	167
Body surface area	0.0322061	425/22593	0.376471	1.71208	7.86796	1.0847e-13	8.56137e-12	4.13082e-12	GDF5/KNTC1/RSBN1L/CD79B/DOCK5/CTPS1/CENPW/LCORL/ULK4/RGP1/MTOR/NUCKS1/TRAF3/C19orf12/LINC01524/SUPT3H/SLF2/IGF2/BAIAP2/DNER/TGFB2/SMAD3/P4HA2/SLC1A3-AS1/SPC25/L3MBTL3/EYA4/KIZ/HSD17B12/GIGYF2/FOXO1/SF3A3/PTCH1/TLCD3B/COL16A1/BCKDHB/PSD4/MCL1/PBX4/SYMPK/LINC01505/PLA2G6/DLEU1/FNDC3B/SLC44A2/CCND3/HS6ST3/ALDH7A1P4/LIN28B-AS1/GNA12/MBNL1/GPRC5B/ARHGEF12/CAMKMT/TFAP4/GCKR/TASOR/CDKN1B/VKORC1/MACF1/SK…	160
Mean corpuscular hemoglobin concentration	0.0283816	361/22593	0.390582	1.77625	7.8935	1.1909e-13	9.07551e-12	4.37889e-12	KNTC1/MLXIPL/CCDC162P/Y_RNA/ATXN7L3-AS1/FADS2/FADS1/HCAR2/SLC9A4/AFF1/C5orf67/RFLNA/ABO/SOX6/PFKM/SLC20A2/TMPRSS6/UBE2L3/SYN2/GUSBP2/ABCC5/PABPC4/SMG9/SMG5/Metazoa_SRP/DENND4A/PSMB5/SLC4A1/A4GALT/LSM14A/HSPA8/TFR2/WASL-DT/FNDC3B/TFRC/BYSL/HECTD4/MAU2/CHCHD2P3/ZHX3/CHEK2/ASCC2/CCT3/PLLP/RAB8A/UBE2R2/ARFIP1/CCND3/ZNF131/HSCB/RAB10/TMCC2/CNNM2/FAM222B/CA1/MARCHF8/GUSBP5/FCHO2/GCKR/MIR4435-2HG/SLC35D…	141
Mean arterial pressure	0.0259662	323/22593	0.399381	1.81627	7.8447	1.97082e-13	1.45183e-11	7.00504e-12	ATG7/RGS6/LCORL/Y_RNA/IP6K1/LINC02227/KCNJ11/BORCS7-ASMT/PLEKHA7/KCNK3/STX1B/ABO/RSRC1/SOX6/FGFR1/RAB11FIP5/CIBAR1P1/XBP1/SIK3/LINC01080/RN7SL513P/SLMAP/NT5C2/PRDM6/HECTD4/DNAJC27-AS1/CNNM2/ZNRF3/SLCO6A1/UBE2E2/ARHGEF12/CYP17A1/RPS4XP9/GCKR/CYP1A2/MAPKAP1/ATXN2/PRKD3/ERAP1/SLC2A4/UTP25/SLC4A7/APOLD1/USP36/CDKN1B/CAPZA1/UBA52P4/MAP4/RASSF10/MOV10/PPL/MPHOSPH9/GSDME/PRKCA/L2HGDH/STXBP5/DOCK10/PALM2…	129
White matter microstructure	0.0217391	255/22593	0.423529	1.92609	7.89593	2.10657e-13	1.50178e-11	7.24602e-12	DOCK5/SF3A1/Y_RNA/BPTF/MAPT/SUPT3H/RPL36P11/CDC5L/AMPD3/SPIRE2/MAPT-AS1/TUBB3/EXTL3/LINC02210-CRHR1/STRN/MAPK8IP1P1/ZSCAN16-AS1/ICA1L/KANSL1/PSMD1/SSH2/C17orf58/RPSA/OR2J4P/SUFU/CD82/SH3PXD2A/MAST2/AP4S1/RDM1P1/SMARCAL1/EPPK1/ABCC5/ARHGAP27/SSBP4/POLR2F/CALCRL-AS1/BAIAP2L2/ILRUN/EIF4G3/SOAT1/SH2B3/GNA12/ARL17B/ZBTB32/AMZ1/KMT2B/NSF/DEF8/NBEAL1/NSRP1/AFG3L1P/WDR12/DIP2B/P3R3URF-PIK3R3/DPEP1/OSM/ZN…	108
Ulcerative colitis	0.0183172	202/22593	0.450495	2.04872	7.9488	2.26207e-13	1.56224e-11	7.53774e-12	IRF1-AS1/Y_RNA/ERRFI1-DT/SH2B1/HLA-DQA1/ZPBP2/GSDMB/IRF1/SMAD3/KCP/LINC02929/ZFP90/UBE2L3/IL18R1/MFSD13A/HLA-DRB1/TNFRSF14/SFMBT1/IKZF3/PLCL1/TET2/HORMAD2/HECTD4/BSN/HLA-W/ZGPAT/GNA12/PRKCB/TMBIM1/LINC02635/CALM3/MST1/GRB7/NXPE2P1/IRGM/IPMK/HLA-DRB9/MIR4435-2HG/CXCR2/TOM1/EHMT2/HCG27/STAT3/PHC2/NFKB1/RTEL1-TNFRSF6B/GLYAT/HORMAD1/BTRC/CCR7/CYTH1/TRPS1/LRRC3C/CHP1/ITLN1/TSBP1-AS1/IL12B/APEH/CCNY/RT…	91
Serum metabolite levels	0.0283816	365/22593	0.386301	1.75678	7.73877	3.23031e-13	2.16333e-11	1.0438e-11	MLXIPL/GATM/MTCH2/FADS2/DOCK7/FADS1/CELF1/USP1/IRF1/FBXL20/CYB5R3/LINC01565/PDXDC1/ABO/ALMS1/SPPL3/HNF1A/NBPF3/ALMS1P1/PBX4/GCH1/HPD/HSPA8/MAU2/DNAJC16/PSMD9/MIR3936HG/CRAT/TXNL4B/GCKR/UNC119B/RNU1-88P/CFAP251/PLA2G15/SGF29/HCG27/ADH4/SLC16A10/PRKCA/SYNE2/ARPC1A/L2HGDH/SLC22A5/SLC17A1/SLC17A3/PCMT1/PHYHD1/PYROXD2/PSPH/SLC22A4/IVD/LINC02535/NAALAD2/KYAT1/DLSTP1/DPEP1/SLC44A5/ACADM/KYAT3/THEM4/TCF2…	141
Triglyceride to HDL cholesterol ratio	0.0255636	319/22593	0.398119	1.81053	7.74048	3.95605e-13	2.57143e-11	1.24071e-11	CYCSP55/RBM6/JMJD1C/MLXIPL/FAF1/LCORL/Y_RNA/BPTF/LINC01524/SNX13/LINC02227/DOCK7/HCAR2/GPAM/HLA-DQA1/AFF1/C5orf67/L3MBTL3/PDXDC1/AMPD3/RFLNA/STX1B/ABO/SUGP1/PPARG/STRN/GAS6/MGRN1/RPL31P23/ASXL2/MYCL/SIK3/HLA-DRB1/LAYN/LINC02568/PLA2G6/DLEU1/KANK2/TCF12/PSKH1/TUBG1/FAM227A/UBAP2L/RPS4XP9/GCKR/MIR4435-2HG/ATXN2/STARD3/ARMC2/BMAL1/ANKRD28/ADH4/IPPK/SYNE2/HPR/PGS1/PPP2R1B/CLIP1/BCL2/DDB2/CDCA2/COX19/…	127
Multi-trait sum score	0.0169082	183/22593	0.459016	2.08747	7.84198	5.30473e-13	3.34956e-11	1.61615e-11	CYCSP55/GDF5/MLXIPL/LIN28B/IP6K1/LINC01524/DOCK7/USP1/BMP8A/RPL12P33/SPC25/STX1B/RAF1/ADH1B/LINC01460/ABO/SUGP1/RBKS/STRN/YDJC/HHIP/UBE2L3/SIK3/HNF1A/GPN1/MAU2/ALDH7A1P4/LIN28B-AS1/DNAJC27-AS1/CLIC1P1/KAT8/GCKR/MACF1/BMAL1/NCAN/HPR/TCF23/CHFR/ZBTB38/RASA2/DPYSL5/PYGB/GATAD2A/TRPS1/FUT2/MRPL33/ZNF101/ZNF689/FNDC4/CETP/DYM/PPM1G/PCSK7/APOA1-AS/DOCK7-DT/BABAM2/C2orf16/GAPVD1/TAOK2/ABCB11/APOA5/TNKS/…	84
Psoriasis	0.0159018	170/22593	0.464706	2.11335	7.7359	1.16749e-12	7.16706e-11	3.45808e-11	BPTF/HLA-DQA1/FER/STX1B/LINC02929/UBAC2/UBE2L3/LRRC43/HLA-DRB1/POLI/LRRC25/GUSBP2/LINC00533/HECTD4/ATXN2-AS/ASCC3/ERAP2/UBLCP1/REL-DT/ERAP1/HCG27/HLA-G/FBXL19/PRORP/MFN2/FUT2/MFSD4B/TRIM27/ALDH2/GABBR1/TSBP1-AS1/IL12B/CAVIN1/POU5F1/POLR1HASP/MUC22/RMI2/IFITM4P/USP8P1/AIM2/TAGAP-AS1/GPR89P/ZNF322/COG6/HLA-C/ZNF184/CCHCR1/TAP2/ESR2/C2/TNXB/CD83P1/PLCL2/PSMA6/GPR160/DONSON/TRIM31-AS1/NOS2/HLA-DOA/LI…	79
Mean platelet volume during second trimester of pregnancy	0.0124799	121/22593	0.512397	2.33023	7.78936	1.52711e-12	9.12136e-11	4.40102e-11	JMJD1C/HTT/CCDC162P/Y_RNA/FADS2/PTPRF/AFF3/AFF1/PSMD3/NAB1/BRD3/CD226/PECAM1/RASSF3/GATAD2B/FRYL/TMCC2/ANKS1A/PXT1/PACSIN2/TAOK1/PLEKHO2/LRCH1/CD2AP/UVRAG/CUL4A/VWF/TNPO1/CAPZA2/TADA1/PI4KA/ASAP1/BRF1/WNT2B/ELOVL7/SEMA7A/FBXO34/PTPRC/BAZ2A/CORO1C/RABGEF1P3/RHOT2/CHST11/ACSL5/ACTN1/LY75/H2BL1P/GPATCH8/NBEAL2/LINC00895/TESK2/DNM3/STK38/LDLRAP1/HMGB1P9/KALRN/LAMP1/CHRNE/SCAND3/FAR2/NUFIP2/TLN2	62
High-density lipoprotein levels	0.0303945	407/22593	0.371007	1.68723	7.42788	2.02416e-12	1.17721e-10	5.67998e-11	RBM6/JMJD1C/MLXIPL/CCDC162P/CENPP/ADCY3/Y_RNA/PAFAH1B2/IPO9/TRAF3/LINC01524/SNX13/FADS2/LINC02227/NUP160/DOCK7/FADS1/RFT1/BAZ1B/AFF3/GPAM/AFF1/GSDMB/C5orf67/YLPM1/PDXDC1/RFLNA/ATP2A1/ABO/PPARG/MYCL/PTCH1/UBE2L3/SIK3/SPPL3/HLA-DRB1/HNF1A/SMARCA4/SLC9B1/SLC2A4RG/ERCC6L2/LINC01505/PLA2G6/PITPNM2/CCND3/PSKH1/TUBG1/FNBP4/MARCHF8/CAMKMT/BANK1/GCKR/CTXND2/ATXN2/STARD3/MACF1/ARMC2/BMAL1/SKAP1/ANKRD28/MKR…	151
Serum total protein levels	0.0311997	424/22593	0.365566	1.66249	7.31123	3.99056e-12	2.26131e-10	1.09108e-10	XPO1/BCKDHA/CCDC162P/Y_RNA/TRAF3/SNX13/FADS2/SPI1/MAPT/FADS1/AFF3/ZNF638/GSDMB/VMP1/RPS6KB1/SPC25/TLK1/STAG1/TUBD1/MAPT-AS1/ADH1B/PXK/ABO/GAB2/FGFR1/PPARG/LINC02210-CRHR1/SBF2/DLEU7/SH3PXD2A/RCOR1/SYN2/HLA-DQB1/IKZF3/KMT2D/CLEC16A/VDAC1/MCL1/LINC01301/HORMAD2/SLC4A1/CCND3/ALDH7A1P4/NCK1/SH2B3/SMG6/ASCC3/ARHGEF12/FRK/GCKR/ACOXL/MIR4435-2HG/NSRP1/RCBTB1/ATXN2/APOLD1/SYNGR1/MACF1/FBXL19/SKAP1/ARAP1/…	155
Blood urea nitrogen levels	0.0243559	311/22593	0.389068	1.76936	7.25335	8.73268e-12	4.8248e-10	2.32795e-10	RSBN1L/PPP2R3A/MLXIPL/FAF1/LCORL/SPI1/SLF2/IGF2/HLA-DQA1/FBXL20/KCP/STAG1/ADH1B/IZUMO1/ABO/MBD5/RBKS/MAT1A/DLEU7/RPL31P23/ASXL2/CLCNKB/LINC02057/SLC15A2/ILDR1/HNF1A/PSD4/INS-IGF2/WWP2/DLEU1/HECTD4/PLLP/CCND3/NCK1/PLCD4/AP1S3/TXNL4B/GCKR/MIER1/LNCTSI/TEF/ATXN2/FAM53B/SLC2A4/GOSR2/HRH1/AKAP13/ADK/PHC2/ZNF652/KYAT3/MLXIP/DDB2/PALM2AKAP2/ZNF276/SLC34A1/TPCN2/MYL2/GBAP1/LINC00649/RAD17/FUT2/MRPL33/SLC…	121
Rheumatoid arthritis or irritable bowel disease	0.00785024	63/22593	0.619048	2.81525	7.66	9.93968e-12	5.35773e-10	2.58508e-10	Y_RNA/HLA-DQA1/HLA-DPA1/HLA-DRB1/HLA-DQB1/HLA-DQB2/HLA-DRB9/HCG27/MICA/TSBP1/HCG24/TSBP1-AS1/RNF186-AS1/MICB/POU5F1/MTCO3P1/MUC22/BAG6/SYNGAP1/TAP2/C2/AIF1/TNXB/HLA-DQB3/LINC01149/HLA-DOA/LINC02571/C6orf47/RPS18/HMGN4/FGFR3P1/HLA-DQA2/WDR46/IL23R/PSORS1C1/LINC02570/NOTCH4/GPANK1/PHTF1	39
Eczema	0.0177134	204/22593	0.431373	1.96176	7.32598	1.04516e-11	5.49951e-10	2.65349e-10	IQGAP1/Y_RNA/TRAF3/IRF1/SMAD3/FCER1G/FOXO1/ABO/LINC02929/SUFU/SLC15A2/UBE2L3/AHI1/RPL13AP18/HSD17B1/RCOR1/IL18R1/TLR1/LRRC43/SPPL3/HLA-DRB1/POLI/TNFRSF14/NDFIP1/LAYN/ZBTB46/CEACAM16-AS1/CSF2RB/CLEC16A/PLCL1/PHF19/CDC23/VDAC1/CALCRL-AS1/PITPNM2/DLEU1/SMG6/UBE2E2/MIR4435-2HG/TASOR/TEF/ATXN2/SGF29/GSDMA/TNFSF4/PRORP/LNCRNA-IUR/NFKB1/ZNF652/PPCDC/BATF3/ZNF800/ZBTB38/ICAM5/CCR7/TSBP1/ANAPC1/RORA/LINC0…	88
Hypothyroidism	0.0193237	230/22593	0.417391	1.89817	7.26879	1.2284e-11	6.31342e-10	3.0462e-10	SESN1/FADS2/FADS1/HLA-DQA1/TGFB2/RAB5B/FOXO1/RAB5C/CD226/UBAC2/ILDR1/SIK3/HLA-DRB1/SYN2/TNFRSF14/ZC3H7B/PCAT1/HLA-DQB1/IKZF3/TIMMDC1/VDAC1/ILRUN/LINC01301/HORMAD2/MACIR/IL12RB2/GIGYF1/DLEU1/USP34/SH2B3/GNA12/LINC02341/ZNF70P1/RNASET2/INPP5B/CD69/HBS1L/ATXN2/NEDD9/ARID5A/ARMC2/LINC01882/LNCRNA-IUR/NFKB1/PANX1/RAB2A/FGD2/AHI1-DT/THADA/NFATC1/MB21D2/FOXK1/CBLB/CD80/NAA25/CPT1C/SLC25A37/PNPT1/PCSK7/M…	96
Low-density lipoprotein levels	0.0231481	295/22593	0.389831	1.77283	7.09362	2.45961e-11	1.2354e-09	5.96074e-10	MLXIPL/MACO1/CENPW/SPI1/DOCK7/FADS1/BAZ1B/GPAM/USP1/AFF1/KCNK3/PSMD3/RPL12P33/CTSB/L3MBTL3/RAF1/LINC01460/ABO/SUGP1/RBKS/ARID2/GAS6/USP37/UBE2L3/SIK3/SPPL3/HNF1A/SYN2/LINC02568/TOP1/Metazoa_SRP/SLC44A2/PSKH1/GPRC5B/MARCHF8/SCUBE3/NBEAL1/RPS4XP9/FRK/TXNL4B/CILP2/AP1M2/GCKR/SBNO1/HBS1L/ATXN2/BMAL1/LIMA1/GAREM2/PGS1/TCF23/RAB2A/MYO1H/DPYSL5/AGBL5/TRPS1/FUT2/MRPL33/DNMT3B/PGAP3/RORA/CETP/LINC02068/DY…	115
Gamma glutamyl transpeptidase	0.0245572	319/22593	0.382445	1.73925	7.05976	2.71255e-11	1.33216e-09	6.42763e-10	MLXIPL/STAB1/LCORL/Y_RNA/FAM172BP/LINC02227/PRRC2A/CELF1/SLC9A4/HLA-DQA1/AFF1/C5orf67/NF1/STAG1/L3MBTL3/TRPM7/BLTP3A/PNKD/ADH1B/ABO/PPARG/STRN/MTF2/UBE2L3/HNF1A/ZBTB46/LINC02568/JOSD1/PALM3/HECTD4/CHEK2/NRBF2/EML4/MARCHF8/POC1B/COMMD7/CEP120/RPS4XP9/PLCG1/GCKR/SBNO1/MET/SMIM29/FAM53B/BCL7B/DLG5/HPR/DYRK1A/GLYAT/SETD2/ADAMTS7P4/BCL2/LINC01900/TAF4/ATP5MF-PTCD1/CYTH1/YES1/SDHD/ASTN2/RNU1-42P/PTP4A2…	122
Seropositivity for streptococcus agalactiae peptide	0.00704509	56/22593	0.625	2.84232	7.32848	7.771e-11	3.73346e-09	1.80138e-09	ZSCAN16-AS1/TRIM26/HLA-DQB1/HLA-DQB2/HLA-DRB9/HCG27/TRIM27/HCG24/GABBR1/TSBP1-AS1/MUC22/IFITM4P/ZNF204P/TRIM40/ZNF322/ZNF184/HLA-DQB1-AS1/IP6K3/TNXB/LINC00240/LINC01149/HLA-DOA/LINC02571/HMGN4/HCG9/LINC01012/RNU6-471P/PSORS1C1/MOG/NOTCH4/RPSAP2/OR2W1-AS1/OR2E1P/SCAND3/BTN2A1	35
Calcium levels	0.0277778	379/22593	0.364116	1.65589	6.83664	8.20181e-11	3.8566e-09	1.86079e-09	MLXIPL/SPTBN1/LCORL/Y_RNA/SENP7/PDCL2/C19orf12/FBXL20/CYB5R3/L3MBTL3/TC2N/ABO/GAB2/FGFR1/TRMT10C/PPARG/RPL31P23/SLC15A2/SIK3/NT5DC2/NBPF3/SYN2/TET2/DUSP14/PITPNM2/SLC4A1/A4GALT/PALM3/MAU2/SPPL2A/C1QTNF4/SH2B3/RN7SL354P/MBNL1/ASCC3/CBL/FCHO2/MUC1/ATG16L1/CAMKMT/BANK1/FRK/CILP2/GCKR/WDR5B-DT/MIR4435-2HG/STIM1/RALB/LNCTSI/APOLD1/AGBL2/PAX8/MACF1/TNPO1/UBTF/SLC30A10/MCHR1/AK3/PYROXD2/DPEP1/GUSB/LINC0…	138
Fat-free mass	0.0140902	155/22593	0.451613	2.0538	6.98935	1.10548e-10	5.08982e-09	2.45582e-09	GDF5/RSBN1L/MLXIPL/FAF1/CENPW/LCORL/SCMH1/DOC2A/IPO9/NUP160/ZNF638/SLF2/IGF2/BAIAP2/SLC1A3-AS1/L3MBTL3/PDXDC1/ACTL11P/TRPM7/AMPD3/KIZ/PTCH1/HHIP/BCKDHB/TET2/DLEU1/SLC44A2/CCND3/HS6ST3/AMZ1/GPRC5B/FOXO3/CEP120/GCKR/TASOR/AKAP13/PRORP/PHC2/KLHL29/SLC22A5/TACC3/TEX10/AP3D1/ZBTB38/TRPS1/MTMR3/FGFR4/GHR/DDX6/RNU1-42P/DIDO1/PML/VAMP8/IGF1/ATAD5/HSD17B6/SLC38A1/PRTFDC1/C2/DIS3L2/AK4P2/MVK/GHSR/SLC12A2-D…	70
LDL cholesterol	0.0215378	275/22593	0.389091	1.76947	6.81608	1.36609e-10	6.16136e-09	2.97283e-09	JMJD1C/MACO1/Y_RNA/CSNK1G3/NPEPPS/FADS2/DOCK7/FADS1/CYP2A6/GPAM/IRF1/NF1/L3MBTL3/ANXA9/PXK/ABO/SUGP1/GAB2/GAS6/TMPRSS6/SMARCA4/SYN2/VLDLR/HLA-DQB1/TOP1/ILRUN/GIGYF1/MAU2/ZHX3/COG5/ATXN2-AS/FER1L4/HLA-DRB9/RPS4XP9/FRK/TXNL4B/CILP2/GCKR/HBS1L/ATXN2/ABCB4/DIP2B/CCNT2-AS1/NCAN/SYNE2/PGS1/LINC01900/LMAN1L/CARF/PDE4C/GSK3B/MTMR3/FUT2/N4BP2L2/LINC02976/TECPR1/IFT81/H2BC4/B4GALNT3/EFCAB13/EPHA2-AS1/HLA-D…	107
Basophil count	0.023752	313/22593	0.376997	1.71447	6.75775	1.62918e-10	7.20099e-09	3.47445e-09	IQGAP1/CCDC162P/Y_RNA/NUP160/AFF1/GSDMB/IRF1/PSMD3/CTSB/VMP1/ENSA/UBE2E3/LINC01565/L3MBTL3/BLTP3A/PNKD/FOXO1/LINC02608/VPS26A/RBBP5/MAT2A/ORC4/PDCL3P7/GMEB1/TRIOBP/SLC45A3/MIR4515/LRRC25/KIAA0930/CCDC102A/RNU6-450P/SYN2/APBB1IP/LINC02652/NDFIP1/HLA-DQB1/CXCL2/SLC36A1/NSMAF/FCHO1/MYO1G/HLA-A/MED24/SSBP4/IL18RAP/MCL1/DLEU1/CCT3/EIF4G3/SH2B3/SPRED2/MIR3936HG/HLA-DRB9/CSNK1G1/DSTYK/CILP2/MIR4435-2HG/…	118
Triglyceride levels in non-type 2 diabetes	0.0221417	286/22593	0.384615	1.74912	6.76887	1.70532e-10	7.25629e-09	3.50113e-09	JMJD1C/MLXIPL/XKR9/FAF1/Y_RNA/STX4/BPTF/LINC01524/FADS2/LINC02227/DOCK7/DR1/AFF1/C5orf67/L3MBTL3/EYA4/PDXDC1/RFLNA/GAB2/PPARG/STRN/GAS6/ASXL2/RBBP5/LINC02568/PLA2G6/Metazoa_SRP/AXL/HAX1/ZFP36L1/RAPGEF6/UBE2E2/RPS4XP9/GCKR/MIR4435-2HG/ATXN2/MACF1/ARMC2/BMAL1/ADH4/GLYCTK-AS1/CAPZA2/SYNE2/ZNF652/PGS1/PPP2R1B/MLXIP/BCL2/STRADBP1/TRAIP/CDCA2/SNX11/COX19/TRPS1/RGS17/NQO1/VTRNA1-2/THADA/DNMT3B/DMGDH/ROR…	110
Osteoarthritis	0.013285	144/22593	0.458333	2.08436	6.93046	1.70736e-10	7.25629e-09	3.50113e-09	RBM6/MAPT/METTL15/SUPT3H/SMAD3/CDC5L/CSK/RABGAP1L/RFLNA/HHIP/TRIOBP/KMT5A/RN7SKP114/PITPNM2/SLC44A2/VPS8/EP300/PRPF3/SMG6/RPL26P20/BANK1/SBNO1/UQCC1/COL2A1/BMAL1/ITIH1/MPHOSPH9/TACC3/DPEP1/RPRD2/MLXIP/ZNF276/PPP3CA/FALEC/MRPS21/GML/RALGPS1/ASTN2/MAP2K6/TMEM241/FAM86B3P/CDK2AP1/H2BC4/GNL3/ASTN2-AS1/SLC25A13/USP8/SCN11A/MTRFR/GLT8D1/RUNX2/TGFB1/KDELR2/SPTBN2/IL11/OVOL1/CHST3/TLR4/FILIP1/ZNF268/COL1…	66
Nonalcoholic fatty liver disease	0.00946055	89/22593	0.52809	2.4016	7.03383	1.95453e-10	8.15004e-09	3.93236e-09	MLXIPL/BPTF/DOCK7/GPAM/HLA-DQA1/C5orf67/STAG1/L3MBTL3/RAF1/ADH1B/SUGP1/PPARG/HHIP/SIK3/HLA-DRB1/SYN2/KIF11/MAU2/CHEK2/SMG6/HLA-DRB9/RPS4XP9/GCKR/MET/SMIM29/BCL2/KLHL8/GATAD2A/FUT2/NDUFAF6/CYP2C23P/PRKCD/H2BC4/GID4/GGT1/DNMBP/SAMM50/ARHGEF19/CWF19L1/EFNA4-EFNA3/HSPA4/INSR/KANK4/HNF1A-AS1/TOR1B/PNPLA3/IFT172	47
Mean platelet volume during first trimester of pregnancy	0.0110709	112/22593	0.491071	2.23325	6.94633	2.24652e-10	9.1941e-09	4.43611e-09	JMJD1C/Y_RNA/FADS2/ARPC2/AFF3/PSMD3/BRD3/CD226/PECAM1/KPNB1-DT/FRYL/TMCC2/HAX1/ANKS1A/PXT1/PACSIN2/TAOK1/PLEKHO2/PRC1/CD2AP/SLFN14/CUL4A/VWF/TNPO1/WDR49/TADA1/ST3GAL5/ATP5F1B/ASAP1/BRF1/WNT2B/STAT1/ELOVL7/FAM13A/FBXO34/DAGLB/SLC38A1/RN7SKP157/LACTBL1/CRKL/H2BL1P/NBEAL2/LINC00895/DNM3/STK38/LDLRAP1/KALRN/LRRK2-DT/CHRNE/SPINT2/OR2E1P/SCAND3/FAR2/LDHBP1/TLN2	55
Total bilirubin levels	0.0193237	241/22593	0.39834	1.81153	6.72451	2.70982e-10	1.0637e-08	5.1323e-09	JMJD1C/PPP2R3A/BIRC6/Y_RNA/CSNK1G3/FADS2/DOCK7/REV3L/AFF1/RPS6KB1/STAG1/STX1B/GIGYF2/ABO/GYS2/REEP3/RPL31P23/ASXL2/EPO/IL27/TMPRSS6/UBE2L3/HLA-DRB1/SYN2/LAYN/HLA-DQB1/PABPC4/IP6K2/SAG/TOP1/SMG5/PEX6/A4GALT/TFRC/ZHX3/CHEK2/NCK1/SH2B3/SMG6/FAM222B/BAIAP2L1/GUSBP5/ATG16L1/CRAT/CILP2/ATXN2/MIR588/MTF1/UVRAG/ADH5/BMAL1/ZBTB20/MLXIP/BRI3/MTMR3/FUT2/ASTN2/RORA/CUX2/PHKG1/RN7SL786P/H2BC4/PCCB/SLC25A37/PT…	96
Inguinal hernia	0.0161031	189/22593	0.42328	1.92495	6.77941	2.72327e-10	1.0637e-08	5.1323e-09	DOCK5/CWC27/SPTBN1/Y_RNA/BPTF/PRRC2A/TGFB2/SMAD3/KCTD9/DLEU7/OR2J4P/H1-2/COL8A1/ADAMTS6/LINC00533/HLA-DQB2/CALCRL-AS1/H3C3/LINC01623/HCG27/CAPZA1/SLC30A10/NOP56P1/CDCA2/C6orf15/TCF19/TSBP1/COL26A1/SNHG32/BMP7/TRIM27/THADA/HCG17/H2BC4/PNPT1/TSBP1-AS1/MICB/HLA-DRA/MUC22/OR2J3/GPR89P/ERC2/TAP2/HCG22/C2/TNXB/CD83P1/CAV2/HNRNPA1P1/RPL8P1/LINC01149/H6PD/RNU6-1133P/LINC02571/NCR3/VARS2/RN7SKP186/LINC010…	80
Alcohol consumption	0.0231481	305/22593	0.377049	1.71471	6.67186	2.74348e-10	1.0637e-08	5.1323e-09	MLXIPL/Y_RNA/SENP7/MAD1L1/NUCKS1/SH2B1/SPI1/NUP160/MAPT/NQO1-DT/WDPCP/NF1/ATF4P4/HIBADH/BRD3/NDUFAF2/MAPT-AS1/ADH1B/PSMC3/IZUMO1/LINC01460/RSRC1/LINC02210-CRHR1/KANSL1/ALMS1/RDM1P1/IL27/GPN1/LINC01505/Metazoa_SRP/ARID4A/HECTD4/H2AZ1-DT/ARMH4/ARL17B/GPRC5B/CAMKMT/GCKR/TEF/OAS3/ADH5/PHC2/P3R3URF-PIK3R3/KLHL29/PPP4C/DTD1/AFF4/CSTF3-DT/DRD2/MYH16/HPR/RBM27/ZBTB38/RASA2/RPTOR/BDNF-AS/SLC39A13/BEND4/NQ…	115
Neutrophil-to-lymphocyte ratio	0.0122786	131/22593	0.465649	2.11763	6.81106	3.76185e-10	1.43339e-08	6.91607e-09	IQGAP1/Y_RNA/TRAF3/HLA-DQA1/GSDMB/PSMD3/LINC01565/LINC02210-CRHR1/MAPK8IP1P1/LIN54/UBE2L3/ZC3H7B/IKZF3/CXCL2/FAM241A/HORMAD2/ZNRF3/CYP3A5/ZNF292/GRB7/LY9/CD69/LTA/IL7/ATXN2/EPS15L1/MFSD2B/KLHL29/NFKB1/AK3/ARHGAP19-SLIT1/SBNO1-AS1/HORMAD1/ZNF800/FAM83E/THADA/LRRC3C/MIR23AHG/CUX2/PIGL/PTPN11/TSBP1-AS1/IFITM4P/USP8P1/AK9/KYNU/CCRL2/RN7SL316P/CCDC12/HCP5B/KDM2B/RN7SL89P/NCR3/VARS2/RAP1GAP2/KDELR2/KLF…	61
Platelet count during first trimester of pregnancy	0.0106683	108/22593	0.490741	2.23174	6.81223	4.89809e-10	1.83471e-08	8.8524e-09	JMJD1C/FADS2/PTPRF/CFDP1/ABO/TSPOAP1-AS1/RCOR1/DENND2B/SYN2/NDFIP1/ATM/LINC00336/SLC44A2/SH2B3/GNA12/SMG6/ANKS1A/CBL/GCKR/HBS1L/PLEKHO2/SLFN14/GGNBP1/ENTPD1-AS1/AK3/INTS4/DEF6/BCL2/KCTD20/MYL2/PCCB/ZNF367/PDE5A/ATXN3/RN7SL546P/CYP3A7/RGS12/LY75/H2BL1P/EEIG1/DNM3/STK38/THAP9/LAMP1/LRRK2-DT/PTP4A3/CLTC/UNK/DNAAF3-AS1/SMC5/MIR181A1HG/SCAND3/FAR2	53
Serum uric acid levels	0.0249597	339/22593	0.365782	1.66347	6.5346	5.28138e-10	1.94531e-08	9.38603e-09	MLXIPL/FAF1/BIRC6/NSD3/Y_RNA/LINC01524/SPI1/C5orf67/ENSA/TANC1/TRPM7/SUGP1/PPARG/SBF2/REEP3/SLC20A2/SLC15A2/ORC4/SFMBT1/TET2/INS-IGF2/HECTD4/ZHX3/SOAT1/USP34/B4GALT1/CNNM2/DNAJC16/SIK2/MUC1/RPS6KA4/GCKR/MIR4435-2HG/FAM53B/ABHD6/UBTF/AKAP13/ANKRD28/SLC16A10/SENP2/IPPK/ZDHHC5/NFKB1/SLC17A1/SLC17A3/SLC22A4/NAALAD2/DPEP1/LINC02985/OSM/MYO9A/MED4/TFDP2/ZKSCAN5/MYL2/PYGB/LINC00649/NFAT5/NDUFAF6/FANCA/N…	124
Rheumatoid arthritis	0.0211353	274/22593	0.383212	1.74273	6.56712	5.59793e-10	2.0281e-08	9.78551e-09	IQGAP1/FAM193A/Y_RNA/PRRC2A/FADS1/AFF3/HLA-DQA1/ZPBP2/LINC01104/GSDMB/RAB5B/KCP/MMEL1/NAB1/STAG1/LINC00158/LEF1/CD226/SH3PXD2A/SFTPD/PADI2/UBE2L3/HLA-DRB1/TNFRSF14/FCRL3/HLA-DQB1/CSF2RB/PLCL1/PHF19/VDAC1/DGUOK-AS1/TRAF1/MACIR/IL12RB2/CDK12/SH2B3/ZFP36L1/LINC02341/KMT2B/PRKCB/SPRED2/KSR1/HLA-DRB9/ACOXL/MIR4435-2HG/PXT1/GP1BB/ATXN2/REL-DT/MTF1/SYNGR1/COL2A1/TNFSF4/ARAP1/LNCRNA-IUR/CASTOR3P/MICA/TPC…	105
Uterine fibroids	0.00966184	94/22593	0.510638	2.32223	6.82015	5.71339e-10	2.03655e-08	9.82626e-09	DOCK5/C11orf65/FOXO1/ATM/TNRC6B/CHEK2/SLC66A3/SLAIN2/POGLUT3/RNU1-88P/SLC4A7/FERMT3/HMG20A/RTEL1-TNFRSF6B/LNX1/SBNO1-AS1/STN1/CDCA2/SCFD2/SPATA18/DNAH2/PDHX/IGF1/HSD17B6/NEK10/KRT18P9/BABAM2/ZNF208/COG6/ING5/ARL14EP/NCOA2/POT1/MCM8/LINC01149/REV1/ZNF692-DT/ARL14EP-DT/CDC42/WNT4/CD109/NIPAL1/DNM3/TOP3A/ZEB1/SLC38A4-AS1/HK3/SYNE1	48
Allergic disease	0.014694	170/22593	0.429412	1.95284	6.62065	7.46894e-10	2.62006e-08	1.26417e-08	IQGAP1/Y_RNA/FAM172BP/TRAF3/HLA-DQA1/MANBA/GSDMB/IRF1/NFKBIL1/RAB5B/PSMD3/SMAD3/FCER1G/RPL12P33/EXD1/FOXO1/ABO/LINC02929/SUFU/HLA-DPA1/SLC15A2/RPL13AP18/RCOR1/IL18R1/TLR1/MFSD13A/LRRC43/SPPL3/TNFRSF14/NDFIP1/STARD6/LAYN/CLEC16A/PLCL1/PHF19/MBD2/LINC02341/RNASET2/MIR4435-2HG/TEF/ATXN2/TNFSF4/LNCRNA-IUR/CIART/NFKB1/ZNF652/KYAT1/ZBTB38/RASA2/CCR7/TSBP1/ANAPC1/SUOX/IL1RL1/RORA/CDK2AP1/RTEL1/INPP5D/RM…	73
Neurociticism	0.0138889	158/22593	0.436709	1.98602	6.60323	9.01088e-10	3.11157e-08	1.50132e-08	PPP2R3A/MTCH2/CENPW/MAD1L1/NUP160/MAPT/BAIAP2/WDPCP/YLPM1/STAG1/RABGAP1L/SOX6/MBD5/LINC02210-CRHR1/KANSL1/PTCH1/ZC3H7B/POT1-AS1/MED24/RAPSN/NCK1/ARL17B/STAG1-DT/ASCC3/FNBP4/NSF/LMOD1/LINGO1/ACO2/ZWINT/OR5BA1P/RASSF10/TMEM106B/ZDHHC5/DRD2/SLC44A5/MCFD2P1/MYO1H/BEND4/HCN1/EP300-AS1/ASTN2/ACVR2A/ITCH/SETD1A/NCOA5/PROX2/ZNF646/GRM8/GABBR1/EXD2/IFITM4P/BAG6/ACTBP15/TNXB/GGT7/PLCL2/LINC00240/H2AC6/PPP1…	69
Myocardial infarction	0.0161031	194/22593	0.412371	1.87534	6.50082	1.21038e-09	4.11528e-08	1.98561e-08	PPP2R3A/IPO9/BORCS7-ASMT/SMAD3/STAG1/BLTP3A/ABO/ICA1L/PECAM1/SMARCA4/DENND2B/FCHO1/WWP2/NT5C2/HECTD4/ZHX3/BSN/ATXN2-AS/NCK1/CNNM2/SMG6/STAG1-DT/POC1B/NBEAL1/ATXN2/MORF4L1/WDR12/REST/SPECC1L-ADORA2A/ZNF652/AP3D1/OSM/MAP1S/CARF/RPSAP22/FGD6/ILRUN-AS1/N4BP2L2/THADA/CUX2/BCAR1/NAA25/CDHR4/ALDH2/IFT81/PCCB/RSPH6A/PTPN11/BRAP/FLJ40194/POM121L9P/GOLGA6GP/USP8P1/GID4/WBP1L/RHOA/B9D2/IL1F10/C2/TOM1L2/PLCL…	80
Subcortical volume	0.0167069	204/22593	0.406863	1.85029	6.47693	1.29608e-09	4.3399e-08	2.09398e-08	PBRM1/GDF5/FAF1/CENPW/Y_RNA/RGP1/LAMC1/BPTF/SH2B1/FADS2/NF1/SPC25/PDXDC1/PDE8A/STRN/KANSL1/ZNF398/PTCH1/RNU6-450P/GATAD2B/CALCRL-AS1/ILRUN/CCDC91/LINC01505/ASCC2/ACTR1A/USP34/FRAT1/GNA12/FOXO3/DSTYK/FAM53B/APOLD1/MYLK2/P3R3URF-PIK3R3/LNX1/ATR/PPP4R3A/STRN3/TFDP2/AKT3/ZBTB26/IL34/DPYSL5/SEMA6A-AS2/KATNA1/BCL2L1/ESCO1/PROSER3/PYGB/GATAD2A/SCAI/LATS1/RFX4/TRPS1/SMIM19/RORA/ARRDC3-AS1/RSPO2/SEMA3F-AS…	83
Intraocular pressure	0.0249597	344/22593	0.360465	1.63929	6.34344	1.50193e-09	4.81754e-08	2.32444e-08	PPP2R3A/SPTBN1/LIN28B/CENPW/MTOR/SPI1/NUP160/METTL15/PLEKHA7/AFF3/SUPT3H/TGFB2/SMAD3/P4HA2/FER/SCAMP1/STAG1/CDC5L/BRD3/PSMC3/ABO/GAB2/COL4A3/SH3PXD2A/UBE2L3/TRIOBP/HLA-DRB1/ADAMTS6/COL16A1/RAPSN/FNDC3B/TCF12/ATXN2-AS/LIN28B-AS1/ZNRF3/SMG6/NSF/ARHGEF12/RALB/ST7L/NEURL1/CAPZA1/FERMT2/AKAP13/TFEC/SLC30A10/TSPAN14/TBC1D8/CDO1/CPXM1/SCFD2/IL34/COL26A1/ANAPC1/RPL13AP13/LRP4/NDUFAF6/CKAP5/THADA/RALGPS1/…	124
Breast cancer	0.0249597	344/22593	0.360465	1.63929	6.34344	1.50193e-09	4.81754e-08	2.32444e-08	ADCY3/Y_RNA/C19orf12/MAPT/IRF1/C5orf67/L3MBTL3/MAGI3/LINC02929/ZSCAN16-AS1/KANSL1/CYP51A1-AS1/XBP1/COL8A1/MDM4/TLR1/HNF1A/ZC3H7B/PCAT1/ARHGAP27/PPA2/SSBP4/TET2/PLA2G6/Metazoa_SRP/TNRC6B/CHEK2/ARL17B/ZNRF3/BAIAP2L1/NSF/RCCD1/RALB/POGLUT3/PRC1/NFIX/SLC4A7/SIN3A/P3R3URF-PIK3R3/SLC22A4/SEMA4A/PPP4R3A/ZBTB38/RASA2/MRPS30/TAB2/PKLR/HCN1/PARP8/LINC02224/TPCN2/GATAD2A/TRPS1/PCNT/PIP4K2A/ELL/TMEM74/SSBP2/…	124
Cigarettes smoked per day	0.0205314	268/22593	0.380597	1.73084	6.38998	1.51825e-09	4.81754e-08	2.32444e-08	ADCY3/SH2B1/METTL15/CHRNA5/CYP2A6/WDPCP/STAG1/RABGAP1L/HSD17B12/SPIRE2/CCDC9/RSRC1/SOX6/SFMBT1/SLC44A2/EIF4G3/IREB2/MORF4L1/PHC2/USP4/CIART/PPP1R13B/CHRNA3/DRD2/KLC1/ZNF652/TMEM225B/UBXN7/LINC01919/BDNF-AS/BEND4/POFUT1/RN7SL836P/MYL2/CPEB3/SMIM19/MIR129-2/ZFYVE21/ITPKC/CUX2/MSANTD1/CCDC171/ZNF655/PSMA4/COQ8B/SETD1A/CCDC63/CLN3/RAB4B-EGLN2/FLJ40194/GOLGA6GP/CRABP1/CHRNB4/ADAMTS7/MIA-RAB4B/SMAD4/LI…	102
Seropositivity for streptococcus pyogenes peptide	0.00865539	82/22593	0.52439	2.38477	6.66947	1.52592e-09	4.81754e-08	2.32444e-08	PRRC2A/ZSCAN16-AS1/HLA-DPA1/TRIM26/GUSBP2/LINC00533/HLA-DQB1/HLA-DQB2/HLA-A/HLA-DRB9/HCG27/ZBTB9/NOP56P1/C6orf15/TRIM27/HCG24/GABBR1/TSBP1-AS1/POU5F1/IFITM4P/OR2J3/ZNF204P/TRIM40/ZNF322/SUMO2P1/ZNF184/TAP2/TNXB/HNRNPA1P1/LINC01149/HLA-DOA/LINC02571/HMGN4/HCG9/LINC01012/RNU6-471P/GPX6/HLA-L/NOTCH4/OR2W1-AS1/COL11A2/OR2E1P/BTN2A1	43
Alzheimer?€?s disease polygenic risk score	0.0267713	377/22593	0.352785	1.60436	6.2826	1.91206e-09	5.95162e-08	2.87163e-08	PPP2R3A/Y_RNA/ULK4/DOC2A/SPI1/NUP160/CISD1/WDPCP/ENSA/PDE8A/LINC02210-CRHR1/ICA1L/KANSL1/MAST2/DOCK3/DCAF4/ABHD12/NBPF3/LRRC25/POT1-AS1/ADAMTS4/GUSBP2/CEACAM16-AS1/CUL2/PABPC4/CALCRL-AS1/LINC02568/SYMPK/ILRUN/DHDDS/GIGYF1/ITGAX/ASCC2/ARL2BPP4/ZNF131/SPPL2A/FNBP4/PRKD3/CD2AP/USP6NL-AS1/HCG27/HMG20A/NOP56P1/CLIP1/PILRA/TCF20/RN7SL423P/SH3D19/HCN1/RN7SL836P/IL34/RNF123/LINC02541/GHR/NFAT5/EP300-AS1/…	133
Hypertension	0.019525	253/22593	0.383399	1.74359	6.31472	2.42483e-09	7.44289e-08	3.59116e-08	MTCH2/LCORL/Y_RNA/MAD1L1/LINC02227/NUP160/BORCS7-ASMT/KCNK3/C5orf67/NAB1/AMPD3/PSMC3/MAPK8IP1P1/SBF2/ZBTB10/SYMPK/WWP2/NT5C2/HECTD4/ALDH7A1P4/CNNM2/NSF/CYP17A1/RPS4XP9/BANK1/CYP1A2/OAS3/ATXN2/ERAP1/NUCB2/CAPZA1/UBA52P4/FERMT2/RASSF10/MOV10/ZDHHC5/L2HGDH/STXBP5/FGD4/GCAT/STN1/NMT1/RPTOR/MYL2/CYP11B2/SCAI/WNT2B/GML/FAM219B/YES1/NR1H3/CUX2/PRMT5-DT/SEMA7A/BCAR1/PRXL2A/ALDH2/AKR1B1/HELLS/BAG6/CRK/INP…	97
Waist circumference adjusted for BMI	0.00865539	83/22593	0.518072	2.35604	6.57094	2.49406e-09	7.51852e-08	3.62765e-08	CYCSP55/PBRM1/LIN28B/LCORL/KIF1B/TGFB2/SMAD3/FER/C5orf67/NSD1/SUFU/DOCK3/PTCH1/HHIP/CCDC91/LINC01505/FNDC3B/LIN28B-AS1/RPL26P20/MIR3936HG/RPS4XP9/SERPINH1/ITIH1/ZBTB38/TBX15/FGFR4/HMGB3P13/LINC00933/PREX1/ADAMTSL3/KCTD19/VPS53/CCDC92/LRRC36/LEKR1/DIS3L2/HDLBP/TSEN15/LOXL1/ATP13A2/DNM3/FBLN5/DNMT3A	43
Lymphocyte-to-monocyte ratio	0.0171095	213/22593	0.399061	1.81481	6.34338	2.51751e-09	7.51852e-08	3.62765e-08	Y_RNA/HLA-DQA1/MANBA/VMP1/ENSA/UBE2E3/HS6ST1/LINC01565/CDC5L/ABO/LINC02210-CRHR1/KANSL1/TSPOAP1-AS1/LRRC25/CD52/CLECL1P/MYO1G/UBXN2A/IL18RAP/HORMAD2/PAN3/CCND3/KNL1/COMMD7/CSNK1G1/RPN1/ACOXL/MIR4435-2HG/LY9/CD69/LTA/IL7/TEF/EHD4/ATXN2/CMKLR1/EPS15L1/HCG27/GS1-279B7.1/MFSD2B/CDKN1B/GAD2/RPSAP5/FRAT2/DOCK10/BCL2/RASA2/ICAM5/LYZ/ARID4B/AP1M1/TPX2/TRPS1/ARHGAP19/NEURL3/DNAJC1/KCNN4/NR1H3/CUX2/LINC020…	85
Concentration of very large HDL particles	0.011876	131/22593	0.450382	2.0482	6.38793	3.54437e-09	1.04032e-07	5.01951e-08	MLXIPL/Y_RNA/SNX13/FADS2/FADS1/HCAR2/DR1/GPAM/C5orf67/CTSB/VMP1/PDXDC1/AMPD3/RFLNA/BLTP3A/ST3GAL6-AS1/PPARG/RANBP10/REEP3/UBE2L3/RCOR1/HNF1A/SMARCA4/SH2B3/MARCHF8/BANK1/GCKR/ATXN2/STARD3/MACF1/ADH4/DARS1/VPS11/MYO1H/TRPS1/NTAN1/NR1H3/NCOA5/RPL35P2/DGKQ/PCSK7/BCL2L11/APOA5/CPT1A/HDLBP/LINC02571/C7orf50/ADAM10/RGS12/TMPRSS11E/RAC1/UBE3B/KLF14/LDLR/ALOX5/TEAD3/LIPC/NRBP1/NUP93	59
Metabolic biomarkers	0.0181159	231/22593	0.38961	1.77183	6.26005	3.57757e-09	1.04032e-07	5.01951e-08	TMEM165/ADCY3/LCORL/SENP7/IPO9/ATXN7L3-AS1/BPTF/TRAF3/LINC01524/LINC02227/PRRC2A/CELF1/BAIAP2/KCNK3/SMAD3/YLPM1/STAG1/ACTL11P/AMPD3/STX1B/ABO/RSRC1/PPARG/SSH2/HSD17B1/HLA-A/PLA2G6/Metazoa_SRP/FNDC3B/ZGPAT/ACO2/SNX19/MACF1/BMAL1/MAP2K3/ADCY5/DNAH10/TEX10/DCAKD/ZBTB38/RPTOR/TRPS1/PDS5B/MIR129-2/PMFBP1/RALGPS1/FANCA/PACS1/CCDC171/FILIP1L/FAM13A/TRIP12/PLA2G10KP/ADAMTSL3/ZZEF1/DLG1/GINS1/SLC37A4/PDE1…	90
Severe COVID-19 or rheumatoid arthritis	0.00362319	22/22593	0.818182	3.72085	6.77866	4.0689e-09	1.16037e-07	5.59872e-08	MAGI3/HLA-DRB1/IKZF3/LINC02341/REL-DT/CCR3/MICB/IFNAR2/TAP2/TNXB/HLA-DOA/LINC02571/HMGN4/MARS2/HLA-F/PSORS1C1/XCR1/OR2E1P	18
Asthma and cardiovascular disease	0.00382448	24/22593	0.791667	3.60027	6.76661	4.09541e-09	1.16037e-07	5.59872e-08	IRF1-AS1/ZPBP2/GSDMB/IRF1/PSMD3/FBXL20/P4HA2/IKZF3/MED24/MIR3936HG/CSF3/GSDMA/STARD3/SLC22A5/PGAP3/LRRC3C/ERBB2/NEUROD2/ORMDL3	19
Atopic asthma	0.0122786	138/22593	0.442029	2.01022	6.31977	4.72433e-09	1.32162e-07	6.37674e-08	Y_RNA/SLC9A4/HLA-DQA1/GSDMB/IRF1/NFKBIL1/RAB5B/PSMD3/SMAD3/FCER1G/RPL12P33/EXD1/UBAC2/ILDR1/RPL13AP18/IL18R1/GAL3ST2/HLA-DRB1/NDFIP1/HLA-DQB1/IKZF3/CLEC16A/TRAF1/CDK12/HLA-W/AP1S3/LTA/TEF/PLA2G15/GSDMA/STAT3/TNFSF4/DNM1/MICA/CCR7/GNA15/RFTN2/AHI1-DT/PTP4A2P1/RORA/LCE1D/HCG24/MED1/TSBP1-AS1/MICB/MTCO3P1/HLA-DRA/TAP2/IL21-AS1/HLA-DOA/EMSY/LINC02571/NCR3/TDRKH/HLA-DOB/OVOL1/GLDC/NOTCH4/RUNX1/ZNF652-…	61
Feeling nervous	0.0068438	60/22593	0.566667	2.57703	6.49397	5.64848e-09	1.56039e-07	7.52882e-08	PBRM1/CENPW/Y_RNA/NF1/STAG1/MBD5/LINC02210-CRHR1/MAPK8IP1P1/ZC3H7B/HLA-DQB1/NT5C2/CNNM2/STAG1-DT/NSF/ITIH1/TWF2/SNHG32/PLEKHM1/ITCH/AREL1/TSBP1-AS1/MGA/TRPC4AP/PPP1R14BP5/NCOA6/DLST/PIGU/LINC02571/MMS22L/LINC03003/INO80E/NFIA/NOTCH4/TAC1	34
Rheumatoid arthritis or multiple sclerosis	0.00523349	40/22593	0.65	2.95601	6.57358	6.37562e-09	1.73952e-07	8.39312e-08	HLA-DQA1/NFKBIL1/HLA-DQB1/HLA-A/HLA-DRB9/EHMT2/HCG24/TSBP1-AS1/MICB/MTCO3P1/MUC22/SYNGAP1/TAP2/C2/TRIM31-AS1/HLA-DOA/LINC02571/RPS18/HMGN4/FGFR3P1/HLA-DQA2/WDR46/HLA-DOB/LINC02570/NOTCH4/PHTF1	26
Non-albumin protein levels	0.0203301	272/22593	0.371324	1.68867	6.06656	8.33334e-09	2.24594e-07	1.08366e-07	Y_RNA/ULK4/TRAF3/FADS2/AFF3/AFF1/LINC01104/GSDMB/SMAD3/VMP1/RPS6KB1/ENSA/ABO/RAB5C/PPARG/MAST2/YDJC/UBE2L3/RCOR1/PPA2/VDAC1/TRAF1/LINC01301/HORMAD2/Metazoa_SRP/BYSL/SH2B3/FCHO2/TXNL4B/GCKR/ACOXL/MIR4435-2HG/ATXN2/VIRMA/SKAP1/WDR49/ARAP1/DRD2/NFKB1/PEX7/POLR2A/RPRD2/BCL2/ZBTB38/GORASP2/TAB2/MTMR3/FUT2/PIP4K2A/DNAH2/LRRC3C/CUX2/CTSS/SLC45A4/NAA25/ALDH2/CPT1C/ARNT/PTPN11/NPLOC4/EFCAB13/NUMA1/ELL2/ST…	101
Bipolar disorder	0.0142915	172/22593	0.412791	1.87725	6.13146	9.60013e-09	2.55618e-07	1.23335e-07	PBRM1/RGS6/Y_RNA/MAD1L1/SRPK2/FADS2/BORCS7-ASMT/FADS1/CHRNA5/FGFR1/SUFU/H1-2/PLCL1/NT5C2/MAU2/OSBPL2/ALDH7A1P4/KCNB1/ITIH3/SNX19/CUL4A/NFIX/GSDMA/GGNBP1/ITIH1/CD47/NCAN/MCHR1/TLCD4-RWDD3/SF3B1/KDM3B/BRAF/MAIP1/PPP1R13B/CHRNA3/UBE2Q2P1/GSDME/DRD2/ZSCAN2/STK4/ACTN3/TWF2/TCF20/SP4/MRPL33/ZSCAN2-AS1/SSBP2/PACS1/DDN/LINC00933/MACROD1/HOMER2/PALB2/RHEBL1/ERBB2/TAOK2/CERS6/FTCDNL1/HDAC5/RCOR2/PAX5/COA8/…	71
Body fat distribution	0.00966184	101/22593	0.475248	2.16129	6.20997	1.19584e-08	3.14621e-07	1.51803e-07	GDF5/KNTC1/RBM6/LIN28B/LCORL/KIF1B/ATXN7L3-AS1/SH2B1/LINC02227/TGFB2/SMAD3/C5orf67/NSD1/DOCK3/DNAJC27/ILRUN/CCDC91/WWP2/PITPNM2/C1QTNF4/GNA12/CILP2/AFG3L1P/VKORC1/ZBTB38/PKLR/RFTN2/WNT2B/FGFR4/RALGPS1/DYM/QARS1/SLC25A37/RMI1/B4GALNT3/RPL35P2/ZNF678/ADAMTSL3/OSBPL7/LARP4/SLC12A2-DT/LOXL1/OS9/POMGNT1/ADAMTS2/ZNF652-AS1/HHIP-AS1/SOCS5	48
Hand grip strength	0.013285	157/22593	0.420382	1.91177	6.08651	1.33125e-08	3.46124e-07	1.67004e-07	KNTC1/ADCY3/LCORL/MAD1L1/IP6K1/KIF1B/BPTF/SH2B1/LINC01524/PRRC2A/CELF1/AFF3/KCNK3/DNER/BLTP3A/MAPT-AS1/KANSL1/HLA-U/LRRC43/HLA-DRB1/SFMBT1/GBF1/HLA-DQB1/PLCL1/WWP2/LINC01623/HLA-DRB9/BANK1/HMG20A/CCNT2-AS1/DNAH10/VIRMA-DT/GTPBP1/ZKSCAN5/BDNF-AS/GBE1/TRPS1/MIR129-2/NFAT5/R3HDM1/MIR23AHG/C3orf38/TSBP1-AS1/HLA-DRB6/HLA-DRB5/KRT18P9/ZNF322/ATXN2L/KDM2B/ACMSD/LRPPRC/MMS22L/SHTN1/PAX2/PSME4/LOXL1/SEMA4…	66
Glycated hemoglobin levels	0.02657	384/22593	0.34375	1.56327	5.9105	1.36909e-08	3.51826e-07	1.69754e-07	MLXIPL/MACO1/FAF1/CCDC162P/LCORL/Y_RNA/MAD1L1/IP6K1/FADS2/NUP160/FADS1/ATAD2B/NFKBIL1/RPS6KB1/SPC25/AMPD3/RAF1/ABO/PPARG/PFKM/SBF2/GAS6/SLC20A2/TMPRSS6/VPS26A/NICN1/SYN2/KIF11/TET2/SMG5/INS-IGF2/HORMAD2/DAG1/A4GALT/TFR2/WASL-DT/FNDC3B/ASCC2/CCT3/BSN/MBNL1/NSF/UBE2E2/VHLL/GUSBP5/TMBIM1/C3orf62/GCKR/MIR4435-2HG/HBS1L/ATXN2/CACNA2D2/SGF29/DIP2B/COL2A1/CTU2/USP36/MACF1/RBM38/ADCY5/HMG20A/ABCC8/ARAP1/…	132
Sarcoidosis	0.00563607	46/22593	0.608696	2.76817	6.37326	1.42964e-08	3.63161e-07	1.75224e-07	HLA-DQA1/MANBA/ZSCAN16-AS1/TRIM26/HLA-DRB1/HLA-DQB1/HLA-DRB9/ATXN2/HCG27/NOP56P1/C6orf15/TSBP1/TRIM27/TSBP1-AS1/IL12B/MTCO3P1/HLA-DRA/USP8P1/HLA-DRB5/MICC/CD83P1/LINC02571/IL23R/HLA-DOB/NOTCH4/BTNL2/HLA-V/ANXA11	28
Parkinson's disease or first degree relation to individual with Parkinson's disease	0.00946055	99/22593	0.474747	2.15901	6.13586	1.76336e-08	4.42843e-07	2.1367e-07	LCORL/UBAP2/NUCKS1/CTSB/MAPT-AS1/LINC02210-CRHR1/KANSL1/GBF1/IP6K2/GCH1/NSF/PAM/UBTF/SEMA4A/DYRK1A/FGD4/ELOVL7/RORA/SPTSSB/HIP1R/SETD1A/RPS6KL1/CAB39L/GAK/RAB29/RABEP2/C5orf24/KCNIP3/TRIM40/SCARB2/GPR89P/RETREG3/SMAD4/RPL13AP21/KPNA1/GXYLT1/VAMP4/LINC02400/PMVK/TBC1D5/CYRIB/WNT3/LRRK2-DT/DLG2/CHRNB1/LINC02527/CLCN3	47
Type 1 diabetes	0.013285	159/22593	0.415094	1.88773	5.96387	2.4187e-08	6.00598e-07	2.89786e-07	CENPW/Y_RNA/MAPT/FADS1/AFF3/IGF2/HLA-DQA1/ZPBP2/GSDMB/RAB5B/CTSB/CD226/IL27/HLA-DRB1/HLA-DQB1/CLEC16A/HLA-A/INS-IGF2/HORMAD2/SH2B3/ZFP36L1/SKAP2/LINC02341/GRB7/RPS6KA4/HLA-DRB9/INPP5B/ACOXL/CD69/ATXN2/LINC01882/CLEC2D/CCR7/FUT2/PAX4/CUX2/LMO7/NAA25/SEPTIN2/TSBP1-AS1/CLN3/DGKQ/POU5F1/MTCO3P1/HLA-DRA/RMI2/TAGAP-AS1/GATA3/BTN2A3P/IGF2-AS/HLA-DQB1-AS1/TTC33/CCRL2/CTSH/LINC01149/EMSY/PSMB2/AGO2/KLF3-A…	66
General factor of neuroticism	0.0102657	112/22593	0.455357	2.07083	6.0315	2.54408e-08	6.24713e-07	3.01421e-07	PPP2R3A/MTCH2/MAD1L1/NUP160/MAPT/BAIAP2/WDPCP/CTSB/YLPM1/MAPT-AS1/PSMC3/SOX6/LINC02210-CRHR1/MAPK8IP1P1/KANSL1/ZC3H7B/ARHGAP27/Metazoa_SRP/STAG1-DT/NSF/LINGO1/CSNK1G1/TMEM106B/ZDHHC5/KLHL29/DRD2/STK24/MYO1H/ASTN2/PLEKHM1/FAM86B3P/AREL1/GRM8/EXD2/ARFGAP2/DEFB134/CRHR1/RN7SL178P/PLCL2/SIPA1L1/TNKS/MTMR9/PACSIN3/DEFB135/FAM120AOS/CLDN23/FDFT1/BLK/QRICH1/WNT3/TLR4	51
MHC class I polypeptide-related sequence A levels	0.00483092	37/22593	0.648649	2.94986	6.30199	2.61003e-08	6.33864e-07	3.05837e-07	PRRC2A/HLA-DQA1/NFKBIL1/TRIM26/C6orf15/MICA/TSBP1/TSBP1-AS1/MICB/POU5F1/ZFP57/MUC22/USP8/MICC/LINC01149/TRIM31-AS1/LINC02571/HLA-S/NCR3/FGFR3P1/TRIM15/RNU6-283P/NOTCH4/NAPGP2	24
Insulin-like growth factor 1 levels	0.023752	338/22593	0.349112	1.58766	5.77929	2.98975e-08	7.18189e-07	3.46523e-07	NPM1P47/PPP2R3A/MLXIPL/SENP7/IGF2/BAIAP2/SMAD3/VMP1/STAG1/KIZ/RC3H1/ADH1B/LINC01460/PPARG/LIN54/ASXL2/USP37/ZNF12/DOCK3/HNF1A/ZBTB46/NSMAF/MED24/PRELID1P1/DHDDS/RAPSN/FNDC3B/ZHX3/ZNF131/NCK1/AIP/FOXO3/RPS4XP9/AP1M2/GCKR/SBNO1/TEF/OPRD1/ADH5/PAX8/SUN1/PRKCA/SYNE2/ELP1/BCL2/DDB2/RASA2/ICAM5/AKT3/LINC02609/DPYSL5/SCAI/AGBL5/RGS17/GHR/WASHC3/PARPBP/NR1H3/CUX2/MSANTD1/PAH/ADH1C/IGF1/CBR1-AS1/CDC25C/RP…	118
Severe COVID-19 or systemic lupus erythematosus	0.00402576	28/22593	0.714286	3.24836	6.3202	3.25091e-08	7.72529e-07	3.72742e-07	MAPT/MAPT-AS1/HLA-DRB1/IL12RB2/NSF/OAS3/TNFSF4/RFTN2/FUT2/CCR3/MICB/ZFP57/MIR3142HG/LZTFL1/TAP2/TNXB/POLR2LP1/EFNA4-EFNA3/PSORS1C1/RAVER1	20
Mean platelet volume during third trimester of pregnancy	0.010467	116/22593	0.448276	2.03863	5.95419	3.5579e-08	8.36486e-07	4.03601e-07	JMJD1C/CCDC162P/RNF103-CHMP3/FADS2/PSMD3/BRD3/CD226/SRRM3/PECAM1/RASSF3/FRYL/TMCC2/ANKS1A/PXT1/OPRD1/ST7L/TAOK1/PLEKHO2/LRCH1/CD2AP/PTGES3/CUL4A/VWF/WDR49/CAPZA2/RBPMS2/TADA1/SLC17A1/PI4KA/ASAP1/WNT2B/ELOVL7/SEMA7A/FBXO34/PLA2R1/ACSL5/ACTN1/H2BL1P/GPATCH8/ELMO1/LINC00895/DNM3/STK38/LDLRAP1/HMGB1P9/DENND4B/KALRN/PLD2/CHRNE/SCAND3/FAR2/LDHBP1	52
Hay fever and/or eczema	0.011876	138/22593	0.427536	1.94431	5.90746	3.70023e-08	8.6079e-07	4.15328e-07	IRF1-AS1/IQGAP1/Y_RNA/HLA-DQA1/ZPBP2/SMAD3/FCER1G/FOXO1/ABO/LINC02929/SUFU/HLA-U/SLC15A2/AHI1/RPL13AP18/RCOR1/TLR1/LRRC43/SPPL3/HLA-DRB1/MOB4/TNFRSF14/NDFIP1/STARD6/LAYN/HLA-DQB1/HLA-DQB2/CSF2RB/CLEC16A/PHF19/CDC23/VDAC1/PITPNM2/DLEU1/ATXN2/TNFSF4/LNCRNA-IUR/NFKB1/RTEL1-TNFRSF6B/PPCDC/ZBTB38/CCR7/SUOX/IL1RL1/RORA/INPP5D/MUC22/MIR3142HG/SMAD4/CCHCR1/LINC01149/PSMA6/EMSY/LINC02571/TNFAIP8/CCR12P/RN…	59
Giant cell arteritis	0.00221417	11/22593	1	4.54771	6.24836	5.76143e-08	1.32633e-06	6.39949e-07	HLA-DQA1/P4HA2/HLA-DRB1/HLA-DQB1/HLA-DRB9/MTCO3P1/MFGE8/PLG/LINC02571/CCDC25/SARM1	11
Complement C4 levels	0.00422705	31/22593	0.677419	3.0807	6.15469	6.34396e-08	1.44538e-06	6.97388e-07	HLA-DQA1/HLA-DRB1/LINC00533/HLA-DQB1/HLA-DRB9/HCG27/HLA-G/TCF19/TSBP1/TSBP1-AS1/MTCO3P1/HLA-DRB6/HLA-DRB5/USP8/ZNF184/TNXB/LY6G6F-LY6G6D/NOTCH4/CYP21A2/C4B/NAPGP2	21
Albumin levels	0.0140902	176/22593	0.397727	1.80875	5.71852	7.22446e-08	1.62919e-06	7.86077e-07	CYCSP55/JMJD1C/MLXIPL/CSNK1G3/MAD1L1/SNX13/SPI1/HLA-DQA1/C5orf67/AMPD3/PSMC3/ABO/RAB5C/PPARG/LINC02210-CRHR1/GYS2/RBMS2/HLA-DRB1/HNF1A/LRRC25/HLA-DQB1/PABPC4/KIF11/SSBP4/HORMAD2/CBL/FCHO2/GCKR/ATXN2/MAP4/TNPO1/HPR/KAT2A/NOP56P1/GATAD2A/ELL/RORA/PLEKHM1/SEPTIN2/RN7SL786P/PRR12/CSTPP1/EPHA2-AS1/WDR81/ADAR/HMBS/IL1F10/LEKR1/OIT3/HDLBP/SPINK8/FCGRT/LINC02571/ABCA6/SLC12A2/GSTM5P1/FRMD5/IGHA1/IGHG4/TE…	70
Parkinson's disease	0.013285	163/22593	0.404908	1.8414	5.72383	7.57811e-08	1.69168e-06	8.16228e-07	KNTC1/LCORL/Y_RNA/UBAP2/NUCKS1/MAPT/CTSB/NDUFAF2/STX1B/MAPT-AS1/LINC02210-CRHR1/KANSL1/MTF2/HLA-DRB1/ARHGAP27/HLA-DQB1/IP6K2/Metazoa_SRP/CC2D2A/PITPNM2/GCH1/MED13/CCT3/NSF/HYCC1/MYLK2/ASS1P14/ITIH1/CCNT2-AS1/SEMA4A/WDHD1/DYRK1A/KLHL7/FAM47E/ELOVL7/RORA/LINC02210/HIP1R/SETD1A/CCDC62/TPM1/PARP9/GAK/TSBP1-AS1/RAB29/DGKQ/HLA-DRA/SCARB2/ZNF322/KTN1/USP8/SLC41A1/CD83P1/BCKDK/ASH1L/LINC01012/VAMP4/PMVK/…	66
Sum eosinophil basophil counts	0.0136876	170/22593	0.4	1.81908	5.69126	8.50635e-08	1.86522e-06	8.99963e-07	XPO1/BPTF/FADS2/IRF1/RAB5B/PSMD3/SMAD3/P4HA2/ENSA/LINC01565/FOXO1/ABO/LINC02929/CD200/KANSL1/SUFU/ZNF398/DOCK3/EMC8/UBAC2/SIK3/IL18R1/HLA-DRB1/SYN2/ZC3H7B/APBB1IP/LINC02652/NDFIP1/ATM/CLEC16A/FOXA3/MCL1/HLA-W/SPRED2/MEIOSIN/RPN1/MIR4435-2HG/HBS1L/ATXN2/CCDC18/ARID5A/RBX1/NFKB1/BCL2/CCR7/ANAPC1/SEPTIN2/VAMP8/INPP5D/COG6/PTPRC/JAK1/CD200R1/TNXB/PLCL2/IL21-AS1/FNIP1/NCF4/EMSY/LINC02571/ARIH2/HHEX/EL…	68
BMI	0.0221417	315/22593	0.349206	1.58809	5.58037	8.52433e-08	1.86522e-06	8.99963e-07	PPP2R3A/MLXIPL/FAM193A/ADCY3/MTCH2/LCORL/TRAF3/C19orf12/AFF3/KCNK3/DNER/PTCH1/ZBTB46/COL16A1/SMG5/ILRUN/BNIPL/Metazoa_SRP/CGGBP1/TNRC6B/PRDM6/HS6ST3/CEP192/SH2B3/SMG6/GPRC5B/LINGO1/GUSBP5/KAT8/ATP2A1-AS1/BANK1/SNX19/UTP25/MACF1/MATCAP1/BMAL1/ADK/ADCY5/EIF5A2/USP4/NCAN/NAALAD2/VIRMA-DT/EFCAB8/ENTPD6/RASA2/ATP5MF-PTCD1/RPTOR/BDNF-AS/RFTN2/TRPS1/RGS17/MAP2K5/IQCH-AS1/ASTN2/AKTIP/FAM86B3P/H2BC4/GIPR/…	110
Basal cell carcinoma	0.0161031	211/22593	0.379147	1.72425	5.61155	1.02309e-07	2.2167e-06	1.06955e-06	RBM6/CENPW/FAM172BP/FADS2/HLA-DQA1/RAB5B/SMAD3/P4HA2/C11orf65/SPIRE2/LINC02929/TUBB3/SOX6/ST3GAL6-AS1/CD200/STRN/HLA-DPA1/ZBTB10/UBAC2/LRRC43/HLA-DRB1/CLEC16A/PLCL1/CALCRL-AS1/CKB/DEF8/RNASET2/HLA-DRB9/DSTYK/INPP5B/AFG3L1P/HCG27/LNCRNA-IUR/ZNF276/STN1/MROH8/MICA/TPCN2/SNHG32/SUOX/TRPS1/FANCA/ASTN2/EPB41L1/CTSS/LINC00886/GABBR1/CASP8/RPS27P25/CEP43/MTCO3P1/HLA-DRB6/HLA-DRA/MC1R/TRPC4AP/CERS2/HLA-D…	80
Peak expiratory flow	0.0213366	302/22593	0.350993	1.59621	5.5379	1.08375e-07	2.32532e-06	1.12196e-06	GDF5/FAF1/IRF1-AS1/MTCH2/Y_RNA/COX14/KIF1B/SRPK2/TGFB2/CFDP1/CSK/XRN1/MAPT-AS1/PSMC3/ABO/ZC3H12D/SSH2/ADAM19/MICAL1/HHIP/MIR4515/HLA-DQB1/SLMAP/TET2/C1GALT1/CCDC91/LINC01505/DLEU1/ARID4A/FNDC3B/EML4/ANKS1A/GUSBP5/FOXO3/CAMKMT/COL2A1/TNPO1/ARMC2/HMG20A/CIART/KMT2E/KLHL29/NNT/DST/ZBTB38/TAB2/SCAI/LINC00649/THADA/ASTN2/KRT18P51/PACS1/PCCA/DMGDH/HCRTR1/ME3/CCDC171/GMDS-DT/FAM13A/NDST3/LIN28A/PNPT1/B4…	106
Hip circumference	0.0106683	123/22593	0.430894	1.95958	5.66547	1.31389e-07	2.79202e-06	1.34714e-06	GDF5/FAF1/ADCY3/LCORL/PPIAP16/BORCS7-ASMT/ZRANB3/L3MBTL3/PDXDC1/ATP2A1/STX1B/BLTP3A/DLEU1/CNNM2/GNA12/GPRC5B/FOXO3/ATP2A1-AS1/CYP17A1/EVI2B/UQCC1/SMIM29/ANAPC10/ZZZ3/FAM184B/DNAH10/CLIP1/ZBTB38/BDNF-AS/SLC39A13/TRPS1/NTAN1/EPB41L1/RALGAPA1/EFCAB12/RPL35P2/GIPR/ADAMTSL3/MYEOV/HELLPAR/MFSD14B/MAPKAPK5/RNU6-1213P/NFE2L1/MCM6/NRXN2/KLF14/NOTCH4/GNAT2/NPC1/GIPC2/CASC19/PRDX4P1	53
Systemic sclerosis	0.00603865	55/22593	0.545455	2.48057	5.83654	1.41748e-07	2.98346e-06	1.43951e-06	Y_RNA/GSDMB/KCP/NAB1/CSK/PXK/HLA-DPA1/HLA-DRB1/HLA-DQB1/LINC01301/IL12RB2/HLA-DRB9/GSDMA/TNFSF4/NFKB1/RTEL1-TNFRSF6B/RAB2A/IL12A-AS1/DDX6/DGKQ/HLA-DRA/NUP85/ARHGAP31/CDHR5/TPI1P2/FLNB/BLK/NOTCH4/IL12RB1/SLC12A5	30
Cholesterol, total	0.0102657	117/22593	0.435897	1.98233	5.65582	1.44398e-07	3.01056e-06	1.45258e-06	MACO1/CSNK1G3/FADS2/DOCK7/FADS1/GPAM/RAF1/PXK/ABO/SUGP1/PPARG/ICA1L/SMARCA4/VLDLR/TOP1/KANK2/ZHX3/ATXN2-AS/FER1L4/MARCHF8/HLA-DRB9/FRK/TXNL4B/GCKR/HBS1L/TOM1/NCAN/TRPS1/FUT2/ZNF101/CETP/H2BC4/EFCAB13/HLA-DRA/C20orf173/UBXN4/HLA-C/ABCB11/POLK/SAMM50/ABCA6/C7orf50/CERT1/ANKRD31/HNF1A-AS1/NPC1L1/IFITM3P3/MTHFD2L/LDLR/SPTY2D1/RHCE	51
Worry too long after an embarrassing experience	0.00422705	32/22593	0.65625	2.98443	5.96397	1.4616e-07	3.01881e-06	1.45656e-06	PPP2R3A/HTT/MAPT/STAG1/LINC02210-CRHR1/CYSTM1/CLP1/STAG1-DT/UTP25/OR5BA1P/RASSF10/DRD2/SERPING1/MYO1H/SCAI/TMEM241/PCCB/GRM8/CTNND1/GAPVD1/RGS12	21
Concentration of large HDL particles	0.0112721	133/22593	0.421053	1.91482	5.61774	1.51954e-07	3.10943e-06	1.50029e-06	CYCSP55/MLXIPL/LGR4-AS1/SNX13/FADS2/FADS1/GPAM/HLA-DQA1/C5orf67/PDXDC1/RFLNA/BLTP3A/PPARG/RANBP10/REEP3/UBE2L3/SIK3/HNF1A/SYN2/PABPC4/KNL1/MARCHF8/BANK1/GCKR/ATXN2/ADH5/STARD3/MACF1/DNAH10/VPS11/HCAR3/MYO1H/TRPS1/NTAN1/CETP/NR1H3/FAM13A/RILPL1/RN7SL786P/RPL13P2/MAPKBP1/DGKQ/PCSK7/DOCK7-DT/GIMAP7/APOA5/HDLBP/MOGAT2/LINC02571/C7orf50/ZFAND2A-DT/ADAM10/TP53BP1/KLF14/LIPC/NUP93	56
Red meat related metabolomic signature	0.00503221	42/22593	0.595238	2.70697	5.87855	1.58806e-07	3.19978e-06	1.54388e-06	JMJD1C/FADS2/PDXDC1/SMARCA4/GUSBP2/HLA-DQB1/NCOR1/IL34/GABBR1/BTN3A2/APOA5/HNRNPA1P1/MOGAT2/PDXDC2P-NPIPB14P/MST1R/SCGB1A1/GLDC/RPSAP2/ANKH/ANKH-DT/PNPLA3/SLC38A4-AS1/LIPC/ZKSCAN4/DAGLA	25
Birth weight	0.0179147	244/22593	0.364754	1.65879	5.49312	1.59265e-07	3.19978e-06	1.54388e-06	CYCSP55/MLXIPL/SESN1/LCORL/Y_RNA/FAM118A/LINC02227/BAZ1B/IGF2/IAH1/ATAD2B/L3MBTL3/AMPD3/XRN1/FGFR1/PTCH1/HHIP/HNF1A/ZBTB46/PHF19/TET2/PLA2G6/NT5C2/SH2B3/GNA12/AMZ1/GPRC5B/COMMD7/PLCG1/MARCHF7/ATXN2/MIR588/RABGAP1/APOLD1/CDKN1B/ARMC2/ADCY5/RPL37AP8/KLHL29/BAZ2B/ZBTB26/STRBP/FUT2/STAT1/CCDC138/KRT18P51/ITM2B/PHF23/MAP3K10/RORA/PML/MYADML2/PRXL2A/SLC45A4/NPEPL1/MXI1/IGF1/EDEM2/ATAD5/PREX1/KRT18P9/SL…	89
Seropositivity for streptococcus pneumoniae peptide	0.00744767	75/22593	0.493333	2.24353	5.727	1.65334e-07	3.29179e-06	1.58828e-06	PRRC2A/HLA-DQA1/HLA-DRB1/HLA-DQB1/HLA-DQB2/HLA-DRB9/HCG27/HLA-G/DAPP1/MICA/TSBP1/PAH/TSBP1-AS1/MICB/MTCO3P1/HLA-DRB6/HLA-DRA/ZFP57/MUC22/IFITM4P/BAG6/USP8P1/SUMO2P1/TAP2/C2/TNXB/LINC02571/HCG9/LINC01877/SFTA2/TRIM15/PSORS1C1/RNU6-283P/NOTCH4/BTNL2/DDR1/NAPGP2	37
Depressive symptoms	0.0193237	269/22593	0.356877	1.62297	5.45711	1.74894e-07	3.45103e-06	1.66511e-06	STAB1/LIN28B/ATG7/RNF103-CHMP3/MAD1L1/LINC01524/NUP160/METTL15/BAIAP2/WDPCP/RPL12P33/YLPM1/PSMC3/RSRC1/SOX6/ZSCAN16-AS1/PTCH1/SPPL3/SYN2/UBXN2A/Metazoa_SRP/DAG1/NT5C2/ZHX3/EIF4G3/CLP1/KCNB1/MBNL1/ASCC3/LINGO1/CYP17A1/C3orf62/CACNA2D2/STAU1/RBX1/TMEM106B/GSDME/ZDHHC5/KLHL29/DRD2/PCDHA3/SLC44A5/STK24/L3MBTL2-AS1/MCFD2P1/TCF20/RN7SL423P/BEND4/PCDHA1/SCAI/LRP4/AATK/KCNG2/L3MBTL2/AREL1/PROX2/GRM8/MICB…	96
COVID-19	0.00805153	84/22593	0.47619	2.16557	5.68205	1.79727e-07	3.48418e-06	1.6811e-06	DNAI4/IRF1-AS1/MAPT/FOXP4-AS1/NFKBIL1/PSMD3/ABO/LINC02210-CRHR1/KANSL1/ZC3HAV1/SFTPD/FYCO1/HLA-DRB1/IFNAR2-IL10RB/HLA-DQB1/LINC01301/PLSCR1/MAP4/RAB2A/LINC00649/FUT2/PGF/HCN3/CCR3/LZTFL1/IFNAR2/ZKSCAN1/CCHCR1/OAS1/JAK1/AK5/NXPE3/NR1H2/EFNA4-EFNA3/TES/FLNB/LINC01276/RAVER1/XCR1/TMPRSS2	40
Cognitive ability	0.00805153	84/22593	0.47619	2.16557	5.68205	1.79727e-07	3.48418e-06	1.6811e-06	JMJD1C/FAM193A/SH2B1/MAPT/PTPRF/SCMH1-DT/AFF3/ZNF638/EXOC4/LINC01104/KANSL1/ST3GAL3/CSE1L/NR1D2/PLCL1/TET2/DENND4A/CEP57/STAU1/IVD/HABP4/RBM23/DDN/GPD2/PSMD14-DT/SEMA3F-AS1/CDK2AP1/ATF7IP/CACNA1I/SYPL2/SPMIP2/ATXN2L/SEH1L/SORT1/PDE1C/BSN-AS1/PLCL2/MMS22L/SLC22A23/PEF1	40
Feeling worry	0.00664251	64/22593	0.515625	2.34491	5.72026	2.02226e-07	3.88625e-06	1.8751e-06	STAB1/MAPT/PTPRF/HLA-DQA1/STAG1/MAPT-AS1/LINC02210-CRHR1/KANSL1/PTCH1/SFMBT1/HLA-DQB2/MACIR/MTMR2/NT5C2/LINC03012/CNNM2/STAG1-DT/NSF/PAM/LNCRNA-IUR/RBX1/TWF2/MYO1H/AREL1/PROX2/STIMATE-MUSTN1/NDST3/BAG6/ACTBP15/TNXB/RASSF1/MVK/NOTCH4	33
COVID-19 hospitalization or systemic lupus erythematosus	0.00281804	17/22593	0.823529	3.74517	6.01137	2.08469e-07	3.97169e-06	1.91632e-06	KCP/MAPT-AS1/HLA-DRB1/HLA-DQB1/NSF/FUT2/CCR3/MICB/ZFP57/ITGAM/TNXB/POLR2LP1/HLA-DOA/ADAM15	14
Feeling guilty	0.00382448	28/22593	0.678571	3.08594	5.86364	2.62675e-07	4.96164e-06	2.39397e-06	LIN28B/MAPT/ATAD2B/LINC02210-CRHR1/ZSCAN16-AS1/KANSL1/UBXN2A/ARL17B/BMAL1/PRKCA/KLHL29/DRD2/SLC17A1/ASTN2/HNRNPA1P1/RPL8P1/LINC02923/WNT3/ZKSCAN4	19
Primary biliary cholangitis	0.00805153	85/22593	0.470588	2.1401	5.59096	2.67671e-07	5.01316e-06	2.41883e-06	Y_RNA/MANBA/MMEL1/NAB1/POGLUT1/CD226/NDFIP1/FCRL3/HLA-DQB1/IKZF3/CLEC16A/TIMMDC1/TET2/MACIR/IL12RB2/DLEU1/ATXN2-AS/LINC02341/PRKCB/RPS6KA4/ATXN2/SYNGR1/NFKB1/IL12A-AS1/SRP54-AS1/CEP43/IL12B/RNU6-376P/DGKQ/HLA-DRA/RPL3/PLCL2/TMEM39A/IL21-AS1/LINC01100/DUS2/ELMO1/FCRL4/RN7SL645P/DNMT3A	40
Menarche	0.0243559	362/22593	0.334254	1.52009	5.2961	3.02338e-07	5.61484e-06	2.70914e-06	RBM6/LIN28B/ADCY3/CENPW/Y_RNA/MAD1L1/NUCKS1/METTL15/CELF1/AFF3/UQCC5/GAB2/KCTD9/ALMS1/IL20RB/ZBTB46/PLCL1/HLA-A/MAPK1/EEFSEC/TET2/KLHDC8B/WWP2/LINC01505/DAG1/USP49/PAN3/FNDC3B/BYSL/ZNF131/BSN/LIN28B-AS1/EIF4G3/USP34/NRBF2/GPRC5B/ASCC3/FOXO3/GTF2I/WDR25/NR6A1/UQCC1/MIR588/BMAL1/RASSF10/ZBTB20/HMG20A/KDM3B/RSF1/DNM1/DST/AKT3/MYO1H/RPTOR/BDNF-AS/NOSTRIN/RPL13AP13/LINC00649/MAP2K5/MIR129-2/CHCHD3/NFA…	121
Superior temporal area	0.00422705	33/22593	0.636364	2.89399	5.78056	3.18378e-07	5.86345e-06	2.82909e-06	CENPW/MAPT/MAPT-AS1/DNAAF9/PLCL1/IP6K2/CNNM2/NSF/FOXO3/PLS1/SF3B1/EML2/TFDP2/AKT3/RFTN2/LINC02210/QARS1/LIN28A/GK5/TNXB/FGFR3P1	21
Predicted visceral adipose tissue	0.0150966	199/22593	0.376884	1.71396	5.37078	3.32982e-07	6.08173e-06	2.93441e-06	KNTC1/HTT/ADCY3/MTCH2/LCORL/ULK4/IPO9/HYOU1/STX4/ATXN7L3-AS1/BPTF/WWP1/TRAF3/SH2B1/C19orf12/LINC01524/PRRC2A/BORCS7-ASMT/BMP8A/KCNK3/LINC01104/DNER/MON1A/HTR1F/BLTP3A/ADH1B/PPARG/MAST2/CALCRL-AS1/SRSF9/PURG/STAG1-DT/LINGO1/ANKS1A/FOXO3/RASSF10/HMG20A/SLC6A4/NAALAD2/ENTPD6/PDE4C/RPTOR/BDNF-AS/TRPS1/MAP2K5/MIR129-2/NFAT5/SSBP2/DNAJC1/CCDC171/GPR61/GIPR/ZZEF1/CRTC1/PDE1C/AK5/TRIM66/UBE2L5/MMS22L/TME…	75
C-reactive protein	0.0159018	213/22593	0.370892	1.68671	5.34608	3.53329e-07	6.40046e-06	3.0882e-06	MLXIPL/CCDC162P/RGS6/ADCY3/LCORL/DR1/CYP2A6/C5orf67/L3MBTL3/ABO/SOX6/STRN/GYS2/RBMS2/RPL31P23/HNF1A/RNU6-450P/IL18RAP/LINC02568/ILRUN/BSN/USP34/FAM227A/GTF2I/FRK/DSTYK/GCKR/SBNO1/MIR588/CUL4A/CDKN1B/BMAL1/ADCY5/ARAP1/LYZ/TAF4/BDNF-AS/PYGB/LATS1/TRPS1/MIR129-2/FUT2/MIB2/DEPTOR/RORA/CCDC171/ZNF655/NPEPL1/HSD17B1P1/PIGL/SEPTIN2/HLA-DRA/CBR1-AS1/GK5/ABCB11/CYFIP2/IL1F10/NFE2L2/MMS22L/CYB5B/TMEM161B-D…	79
Metabolite levels	0.02657	404/22593	0.326733	1.48588	5.23188	3.8081e-07	6.8422e-06	3.30133e-06	GATM/Y_RNA/FADS2/DOCK7/FADS1/CYP2A6/REV3L/IRF1/FBXL20/RPL12P33/P4HA2/CYB5R3/SPC25/LINC01565/CCT6A/PDXDC1/ADH1B/ABO/ALMS1/HNF1A/NBPF3/ALMS1P1/GCH1/CDK12/A4GALT/HSPA8/HECTD4/MAU2/SH2B3/DNAJC16/PSMD9/MIR3936HG/FEN1/TXNL4B/GCKR/UNC119B/CFAP251/PLA2G15/SGF29/SLC16A10/SYNE2/SLC22A5/SLC17A1/SLC17A3/PCMT1/PHYHD1/PYROXD2/PSPH/SLC22A4/IVD/LINC02535/NAALAD2/KYAT1/DPEP1/SLC44A5/ACADM/KYAT3/THEM4/TCF23/SLC1A4…	132
Autoimmune traits	0.00966184	111/22593	0.432432	1.96658	5.4198	4.4328e-07	7.90039e-06	3.8119e-06	Y_RNA/PRRC2A/AFF3/ZPBP2/RAB5B/KCP/MMEL1/NAB1/RAB5C/CD226/UBE2L3/TNFRSF14/HLA-DQB1/MACIR/GIGYF1/DLEU1/SH2B3/LINC02341/RNASET2/UBLCP1/EHMT2/LINC01882/LNCRNA-IUR/SLC22A5/IL12A-AS1/TSBP1/AHI1-DT/CBLB/ALDH2/CPT1C/MTCO3P1/RMI2/TAGAP-AS1/GATA3/INPP1/ARHGAP31/IL21-AS1/CTSH/HLA-DOA/LINC02571/GSTM5P1/FGFR3P1/ELMO1/RAVER1/LINC01934/IGHG2/DZIP3/VAV3	48
Platelet count during second trimester of pregnancy	0.00946055	108/22593	0.435185	1.97909	5.41494	4.64627e-07	8.21461e-06	3.96351e-06	JMJD1C/FADS2/SCAMP1/VMP1/RCOR1/DENND2B/SYN2/NDFIP1/GPN1/HORMAD2/Metazoa_SRP/SH2B3/GNA12/SMG6/CBL/CLIC1P1/SLC35D2/HBS1L/PLEKHO2/SMIM29/GGNBP1/ENTPD1-AS1/MFN2/AK3/RSF1/BCL2/KCTD20/MYL2/TEX14/USP35/PDE5A/TMEM170A/ZNF184/CYP3A7/BNIP1/CHST11/H2BL1P/TCP11/LINC00895/MINK1/DNM3/STK38/THAP9/LAMP1/DNAAF3-AS1/SCAND3/FAR2	47
Serum creatinine levels	0.0269726	413/22593	0.324455	1.47553	5.17813	4.8329e-07	8.47675e-06	4.09e-06	BIRC6/Y_RNA/FADS2/SPI1/NQO1-DT/PLEKHA7/SLC9A4/INTS8/SLF2/SMAD3/STAG1/EYA4/GIGYF2/ABO/GAB2/MBD5/NUMB/SUFU/ASXL2/MAST2/ILDR1/HNF1A/SYN2/ALMS1P1/PSD4/CALCRL-AS1/EEFSEC/TET2/INS-IGF2/DYDC2/CDK12/SPPL2A/ASCC3/FOXO3/PMF1/COMMD7/GCKR/LNCTSI/CTXND2/SLC2A4/LAMA5/STAT3/ADK/PHC2/ZZZ3/TBC1D8/PSPH/DPEP1/TMEM239/BCL2/STAC2/MED4/SLC34A1/TFDP2/BEND4/TPCN2/TRHR/LINC00649/MTMR3/EEF1AKMT2/ELL/NFAT5/MIR4713HG/DEPTOR…	134
Sum neutrophil eosinophil counts	0.0110709	134/22593	0.410448	1.8666	5.34167	5.29978e-07	9.22244e-06	4.44979e-06	JMJD1C/CCDC162P/Y_RNA/FADS2/NUP160/PSMD3/VMP1/LINC01565/C11orf65/PNKD/ABO/HLA-DRB1/BCL2L13/LINC02652/NDFIP1/USP50/MYO1G/HLA-A/SP7/HECTD4/SH2B3/RCN1P1/MIR3936HG/CSNK1G1/RPL12P27/GCKR/HBS1L/C1GALT1P1/PPBPP2/RPS26P8/MARCHF7/KIF9-AS1/RCBTB1/EHD4/CXCR2/NAA38/CSF3/P3R3URF-PIK3R3/TBC1D8/AK3/RASA2/RAPGEFL1/THADA/SLC45A4/PIGL/TAGAP-AS1/CRK/HLA-C/PRTFDC1/JAML/RNU6-351P/AZIN1/CCDC125/LINC01934/IL1RN	55
Mean platelet volume during the postpartum period	0.00825282	90/22593	0.455556	2.07173	5.40868	5.67049e-07	9.79045e-06	4.72385e-06	JMJD1C/CCDC162P/FADS2/ARPC2/RBMS2/CD226/PECAM1/GATAD2B/FRYL/TMCC2/TASOR/PXT1/OPRD1/ST7L/TAOK1/PLEKHO2/CD2AP/UVRAG/CUL4A/VWF/CAPZA2/RBPMS2/VAV2/PRC1-AS1/PPP1R12A/ASAP1/BRF1/FBXO34/RABGEF1P3/CRKL/ACSL5/H2BL1P/LINC00895/DNM3/STK38/LDLRAP1/KALRN/LAMP1/UBL7-DT/SCAND3/FAR2	41
Cervical cancer	0.00422705	34/22593	0.617647	2.80888	5.60392	6.59683e-07	1.13016e-05	5.45295e-06	HLA-DQA1/ZPBP2/NFKBIL1/HLA-DRB1/INS-IGF2/ZNF70P1/HLA-DRB9/LTA/HLA-G/PAX8/MICA/MICB/MUC22/SUMO2P1/TNXB/LINC01149/RNF39/LINC02571/ORMDL3/HLA-DQA2/CDC42	21
Worry	0.00905797	103/22593	0.436893	1.98686	5.32947	7.06988e-07	1.20188e-05	5.79902e-06	STAB1/MTCH2/RNF103-CHMP3/SPI1/MAPT/BAIAP2/RSRC1/LINC02210-CRHR1/RPL31P23/PTCH1/ZC3H7B/ARHGAP27/MACIR/NT5C2/CNNM2/NSF/KAT8/ITIH3/AGBL2/ITIH1/MCHR1/RBX1/AS3MT/DTD1/DRD2/TWF2/MYO1H/RNF135/INA/AREL1/PROX2/RPS6KL1/H2BC4/ZNF646/PCCB/STIMATE-MUSTN1/NDST3/STIMATE/WBP1L/MMAB/LINC03003/TMEM161B-DT/WDR82/NFIA/PPIP5K2	45
Platelet count during third trimester of pregnancy	0.00845411	94/22593	0.446809	2.03195	5.32287	7.91016e-07	1.33446e-05	6.43873e-06	JMJD1C/SF3A1/Y_RNA/FADS2/PTPRF/SCAMP1/VMP1/CFDP1/RASSF3/NDFIP1/SH2B3/SMG6/ANKS1A/HBS1L/ST7L/PLEKHO2/GGNBP1/ENTPD1-AS1/AK3/GPR20/KCTD20/AKR1A1/USP35/IFT81/PPM1G/PLA2R1/PDE5A/ILF3/PLOD1/CHST11/CRKL/H2BL1P/GPATCH8/USP33/TCP11/MINK1/ERGIC2/CYP3A7-CYP3A51P/STK38/PYROXD1/DNAAF3-AS1/SCAND3	42
Blood pressure	0.0297907	470/22593	0.314894	1.43204	5.02525	9.09313e-07	1.52241e-05	7.34557e-06	DOCK5/Y_RNA/ULK4/TRAF3/FADS2/LINC02227/BORCS7-ASMT/PLEKHA7/AFF1/SMAD3/FER/CSK/SOX6/PPARG/PSMD1/RANBP10/FBXW7/HDDC2/ALMS1/LINC01365/DENND2B/RNU6-1/CLEC16A/SMG9/MCL1/HORMAD2/NT5C2/TNRC6B/PRDM6/FNDC3B/HECTD4/AXL/SP1/CNNM2/FAM222B/SKAP2/NEXN/MBNL1/RPS4XP9/MET/RNU1-88P/ATXN2/LRCH1/FAM53B/SNX19/SLC4A7/CAPZA1/UBA52P4/MAP4/GOSR2/ADK/RBPMS2/PRKCA/SCYGR1/KLC1/LNX1/SNX2/PALM2AKAP2/MYO9A/ZNF800/SCYL1/TBX15/A…	148
Cardiovascular disease	0.0207327	303/22593	0.339934	1.54592	5.07924	9.26636e-07	1.53613e-05	7.41176e-06	ATG7/LCORL/MAD1L1/LINC02227/DOCK7/IRF1/C5orf67/CFDP1/HIBADH/HSD17B12/PNKD/ADH1B/SOX6/DLEU7/CIBAR1P1/RPL31P23/SMARCA4/HSF2BP/SLC9B1/C1GALT1/NT5C2/PRDM6/KANK2/USP34/C1QTNF4/DNAJC27-AS1/SH2B3/GTF2I/RPS4XP9/BANK1/GCKR/CYP1A2/HBS1L/ERAP1/RPL17P16/MORF4L1/NAA38/USP36/GOSR2/LINC02235/RASSF10/LIMA1/PCNX1/MARK3/HPR/DPEP1/GLYAT/PALM2AKAP2/MEX3C/NMT1/UBN1/CCR7/WNT2B/GML/USP38/FUT2/NDUFAF6/THADA/RORA/MEI4/MX…	103
Itch intensity from mosquito bite adjusted by bite size	0.00402576	32/22593	0.625	2.84232	5.53686	9.31409e-07	1.53613e-05	7.41176e-06	HLA-DQA1/IRF1/P4HA2/HLA-DQB1/HLA-DQB2/ARL2BPP4/RAPGEF6/MICA/CDC42SE2/TSBP1-AS1/HLA-DRA/HCG22/C2/IL21-AS1/FNIP1/NCF4/LINC02571/NCR3/CSF2/MEIKIN	20
Experiencing mood swings	0.00603865	59/22593	0.508475	2.31239	5.35888	1.05757e-06	1.73127e-05	8.35332e-06	MTCH2/NUP160/MAPT/YLPM1/RABGAP1L/SOX6/LINC02210-CRHR1/KANSL1/PLCL1/RAPSN/EP300/ARL17B/NSF/ZWINT/TEF/TMEM106B/DRD2/LINC02210/NR1H3/L3MBTL2/NCOA5/AREL1/GRM8/GABBR1/MMS22L/AGO2/TMEM120B/WNT3/TLR4/PSMD7-DT	30
Anorexia nervosa, attention-deficit/hyperactivity disorder, autism spectrum disorder, bipolar disorder, major depression, obsessive-compulsive disorder, schizophrenia, or Tourette syndrome	0.0112721	140/22593	0.4	1.81908	5.16129	1.13023e-06	1.83662e-05	8.86163e-06	RGS6/MAD1L1/SRPK2/FADS2/BORCS7-ASMT/PTPRF/STAG1/KIZ/RSRC1/FGFR1/LINC02057/SPPL3/PLCL1/Metazoa_SRP/NT5C2/KCNB1/BANK1/ITIH3/SNX19/KDM3B/BRAF/MPHOSPH9/PPP1R13B/CHRNA3/GSDME/DRD2/L3MBTL2-AS1/TCF20/RPTOR/HCN1/MRPL33/ZSCAN2-AS1/PMFBP1/RORA/IMMP2L/SLC30A9/ENOX1/RPS6KL1/CTNND1/CACNA1I/GID4/ESR2/FTCDNL1/AMBRA1/ATP2A2/RCOR2/HSPE1-MOB4/PXDNL/MYO18A/PIP5K1B/ACADS/TMEM161B-DT/THOC7/ANKS1B/TCAIM/CACNB2	56
QT interval	0.0183172	261/22593	0.348659	1.5856	5.05196	1.15522e-06	1.86353e-05	8.99147e-06	NUCKS1/SH2B1/FADS2/NUP160/FADS1/KCNK3/MANBA/FAM13B/TRPM7/AMPD3/ARID2/LIN54/GBF1/USP50/CDC23/DGUOK-AS1/LINC01301/LINC01505/KANK2/NOA1/XPO7/TASOR/LRCH1/CUL4A/STARD3/STAT3/GOSR2/ABCC8/CNOT1/SENP2/STAU1/MAIP1/PRKCA/MBTD1/PXN/MND1/MAILR/ABCC1/ATP1B3/RFTN2/PIP4K2A/IPO11/CTSS/IFT81/AREL1/BACH1/ZNRD2-DT/CHRNB4/BRWD1/SCAP/LINC00970/PM20D1-AS1/NCOA2/ATXN2L/HDAC5/RNA5SP444/NME7/GGT7/TTN-AS1/ATP1B1/ATP2A2/KC…	91
Nonatopic asthma	0.0068438	71/22593	0.478873	2.17777	5.27705	1.24944e-06	2.00091e-05	9.65432e-06	FADS2/SLC9A4/HLA-DQA1/ZPBP2/IRF1/RAB5B/SMAD3/ADAM19/RPL13AP18/IL18R1/HLA-DRB1/NDFIP1/HLA-DQB1/HLA-DQB2/IKZF3/CLEC16A/EEFSEC/CDK12/SIK2/HLA-DRB9/GSDMA/TSBP1/IL1RL1/LRRC3C/RORA/MED1/MTCO3P1/HLA-DRA/GATA3/HLA-DOA/EMSY/RUNX1/ZNF652-AS1/GPANK1	34
Coronary artery disease or factor VII levels	0.00744767	80/22593	0.4625	2.10331	5.24845	1.26181e-06	2.00618e-05	9.67975e-06	Y_RNA/SMAD3/STAG1/CFDP1/ABO/SMARCA4/CNNM2/SMG6/NFS1/ANKS1A/NBEAL1/GCKR/ATXN2/MORF4L1/ADH5/TSPAN14/ZNF652/UMPS/MAP1S/RPSAP22/TSBP1/ELL/NAA25/ITCH/POLR1HASP/PROCR/MUC22/NME7/LINC00240/MARK2P11/LINC01012/TGFB1/HNF1A-AS1/ZSCAN26/TPM3P2/LINC02732/JCAD	37
Childhood body mass index	0.0207327	305/22593	0.337705	1.53578	5.00157	1.3076e-06	2.06414e-05	9.95941e-06	LIN28B/ATG7/ADCY3/Y_RNA/TRAF3/NUP160/METTL15/HLA-DQA1/HTR1F/NDUFAF2/ZC3HAV1/USP37/LINC02057/H1-2/LRRC25/GUSBP2/HLA-DQB1/HLA-A/MAPK1/CALCRL-AS1/Metazoa_SRP/TNRC6B/MAU2/ARL17B/GPRC5B/ASCC3/LINC01623/CAMKMT/BANK1/RPL17P16/GS1-279B7.1/HRH1/RASA4DP/SMARCC1/PRKAR1B/SLC17A1/MLXIP/ZBTB38/RPTOR/TSBP1/LINC01829/IL34/SNHG32/MAP2K5/ASTN2/NFATC1/AKTIP/MSANTD1/GPR61/RSPH6A/RMI1/CSTPP1/ARHGAP1/GIPR/OR2J3/ZDHHC1…	103
Free cholesterol to total lipids ratio in small LDL	0.0100644	121/22593	0.413223	1.87922	5.14839	1.34636e-06	2.11026e-05	1.01819e-05	JMJD1C/HTT/MLXIPL/MACO1/SNX13/FADS2/DOCK7/FADS1/AFF1/C5orf67/STAG1/PDXDC1/IZUMO1/ABO/SUGP1/RPL31P23/SIK3/HLA-DRB1/HNF1A/SMARCA4/SYN2/GBF1/HLA-DQB1/RPS4XP9/TXNL4B/GCKR/SYNE2/MBTD1/PGS1/MYO1H/TRPS1/PMFBP1/PCSK7/GIPR/ADAM21P1/APOA5/CPT1A/PLG/ABCA6/C7orf50/DEFB135/TPI1P2/TP53BP1/U6/SOAT2/NPC1L1/SEMA4D/LDLR/SPTY2D1/LIPC	50
Problematic alcohol use	0.00885668	102/22593	0.431373	1.96176	5.16849	1.42715e-06	2.22113e-05	1.07169e-05	MLXIPL/PPP1R13B-DT/SPI1/NUP160/MAPT/CELF1/FBXL20/NF1/RABGAP1L/ADH1B/RDM1P1/LINC01505/ARID4A/H2AZ1-DT/HS6ST3/EP300/ARMH4/CAMKMT/GCKR/TEF/STK33/ADH5/PPP1R13B/PPP4C/DTD1/AFF4/ARPC1A/CSTF3-DT/DRD2/BDNF-AS/FUT2/RALGPS1/MSANTD1/ADORA2A-AS1/CLN3/INPP4B/CNOT4/LINC01861/SLC39A13-AS1/RASIP1/LRPPRC/SEC23B/TMX2/SLC4A8	44
Urinary albumin-to-creatinine ratio	0.00845411	96/22593	0.4375	1.98962	5.15877	1.56717e-06	2.42199e-05	1.1686e-05	GATM/STAB1/CWC27/SF3A1/LGR4-AS1/RSL24D1P6/IRF1-AS1/PDCL2/FBXL20/P4HA2/ICA1L/SBF2/HLA-DRB1/ZBTB46/DLEU1/ZFP36L1/NMU/MIR4435-2HG/PHC2/DPEP1/TRIM29/RPSAP22/BDNF-AS/DNAJC1/SHROOM3/NUMA1/WDR81/CCHCR1/RASIP1/RNU6-1213P/AFG2B/AK5/CCDC97/TGFB1/EDEM3/TYRO3/SAYSD1/MSTO1/MIR22HG/CYP1A1/ZNF362/FRS2	42
Mean platelet volume at delivery	0.00503221	46/22593	0.543478	2.47158	5.30422	1.69558e-06	2.5843e-05	1.24691e-05	JMJD1C/FADS2/CD226/FRYL/TMCC2/TASOR/PXT1/OPRD1/PLEKHO2/VWF/CAPZA1/TNPO1/CAPZA2/ASAP1/FBXO34/SNAP29/PRIM1/DNM3/STK38/HMGB1P9/KALRN/CHRNE/SCAND3/FAR2/LDHBP1	25
Albumin-globulin ratio	0.00503221	46/22593	0.543478	2.47158	5.30422	1.69558e-06	2.5843e-05	1.24691e-05	Y_RNA/TRAF3/FADS2/AFF3/ENSA/HORMAD2/FCHO2/GCKR/ACOXL/MPHOSPH9/NFKB1/BCL2/LINC03051/ELL2/ST6GAL1/ATXN2L/RPSAP17/LINC03066/LINC02571/REPS1/MPRIP/EEIG1/FCHSD2/LINC01094/RUNX3	25
COVID-19 hospitalization or rheumatoid arthritis	0.00362319	28/22593	0.642857	2.92352	5.40708	1.81899e-06	2.73467e-05	1.31947e-05	NFKBIL1/HLA-DRB1/IKZF3/FRYL/INPP5B/UQCRC2P1/COG6/EFNA3/IFNAR2/TNXB/LINC02571/HMGN4/HLA-F/MIGA1/PSORS1C1/XCR1/TMEM50B/RSBN1	18
COVID-19 severity	0.00362319	28/22593	0.642857	2.92352	5.40708	1.81899e-06	2.73467e-05	1.31947e-05	MAPT/FOXP4-AS1/MAPT-AS1/ABO/LINC02210-CRHR1/KANSL1/FYCO1/IFNAR2-IL10RB/LINC00649/PLEKHM1/CCR3/UQCRC2P1/LZTFL1/CCHCR1/OAS1/NR1H2/WNT3/XCR1	18
Phosphoglycerides levels	0.00664251	69/22593	0.478261	2.17499	5.18967	1.8492e-06	2.75734e-05	1.33041e-05	MLXIPL/SPI1/DOCK7/GPAM/CTSB/IZUMO1/ABO/SUGP1/UBE2L3/HNF1A/SMARCA4/KANK2/C1QTNF4/MARCHF8/HLA-DRB9/TXNL4B/GCKR/MYO1H/TRPS1/FUT2/NAA25/POLR1HASP/ABCB11/POLK/DGAT2/PPARD/MOGAT2/C7orf50/U6/TMPRSS11E/SCAND3/LIPC/NUP93	33
Reaction time	0.00724638	78/22593	0.461538	2.09894	5.16166	1.85902e-06	2.75734e-05	1.33041e-05	NDUFS5P2/MAPT/ZNF638/MAPK8IP1P1/KANSL1/KMT2D/HECTD4/SH2B3/ARL17B/NSF/FOXO3/ATXN2/MFSD2B/MAIP1/LRP4/DDN/CUX2/NSFP1/NAA25/ALDH2/ARHGAP1/APC/PFDN1/LINC02200/PTPN11/BRAP/KIAA1328/AMBRA1/ATG13/PTBP2/IGIP/MCC/METAP1D/ADGRL2/GATB/WNT3	36
Morning person	0.0169082	240/22593	0.35	1.5917	4.89261	2.45394e-06	3.56701e-05	1.72107e-05	RBM6/IER5L-AS1/Y_RNA/ERRFI1-DT/ENSA/ACTL11P/RABGAP1L/HSD17B12/ANXA9/SOX6/ARID2/DOCK3/TRIM37/PLCL1/ANKRD44-DT/AXDND1/IP6K2/TNRC6B/BSN/EIF4G3/PRPF3/USP34/ZFP91-CNTF/UBE2E2/CAMKMT/TXNL4B/CACNA2D2/RASA4DP/TFEC/CDK5RAP3/TCF20/BDNF-AS/STK31/RFTN2/RFX4/TRPS1/RGS17/RNF123/PMFBP1/DDI2/KBTBD2/GPR61/CTSS/HSDL2/CNTF/SEMA3F-AS1/QARS1/NAA25/FAM86B3P/ZNF970P/PER3/RPL13AP21/FIG4/TAT-AS1/RHOA/AP2B1/PDE1C/RN7SL178…	84
Depression	0.0239533	368/22593	0.32337	1.47059	4.83224	2.47597e-06	3.56701e-05	1.72107e-05	HTT/ATG7/Y_RNA/RNF103-CHMP3/MAD1L1/IPO9/FAM172BP/BPTF/TRAF3/METTL15/ZNF638/MDGA1/EXOC4/REV3L/BAIAP2/WDPCP/RPL12P33/SCAMP1/RFLNA/RSRC1/SOX6/ZSCAN16-AS1/PTCH1/SPPL3/HLA-DRB1/LINC00533/LINC01080/KLHDC8B/Metazoa_SRP/HS6ST3/LIN28B-AS1/KCNB1/ASCC3/LINGO1/RPL26P20/OR5BA1P/SF3B1/STAU1/RBX1/TMEM106B/GSDME/ZDHHC5/DRD2/PCDHA3/DYRK1A/STK24/NOP56P1/L3MBTL2-AS1/MCFD2P1/PCDHA1/RFTN2/CHMP3-AS1/PMFBP1/EP300-AS1/T…	119
Chronic obstructive pulmonary disease	0.0112721	143/22593	0.391608	1.78092	4.97359	2.48529e-06	3.56701e-05	1.72107e-05	IRF1-AS1/CHRNA5/CYP2A6/HLA-DQA1/TGFB2/CFDP1/MAPT-AS1/KANSL1/SFTPD/ADAM19/EFCAB5/PABPC4/SLMAP/EEFSEC/TET2/CCDC91/EML4/AMZ1/BTBD1/GUSBP5/IREB2/HLA-DRB9/SGF29/TNPO1/ARMC2/RASSF10/ADCY5/SLC30A10/CHRNA3/TSPAN14/STN1/ZBTB38/TCF19/TSBP1/FGD6/ASTN2/KRT18P51/ME3/FAM13A/ALDH2/COQ8B/IFT81/RAB4B-EGLN2/CHRNB4/ADAMTSL3/ZKSCAN1/HLA-DQB1-AS1/MAPKAPK5/TRIM31-AS1/VPS54/ACAD10/HSPA4/TESK2/MMP15/DMWD/BTN2A1	56
Sleep duration	0.0112721	143/22593	0.391608	1.78092	4.97359	2.48529e-06	3.56701e-05	1.72107e-05	PPP2R3A/LCORL/MAD1L1/NUP160/MAPT/FADS1/MPZL3/HSD17B12/LINC02210-CRHR1/IL20RB/DUS4L-BCAP29/GBF1/Metazoa_SRP/USP49/COG5/GPRC5B/LMOD1/PAM/BANK1/RCCD1/MAPKAP1/PAX8/ZBTB9/KDM3B/MAIP1/DRD2/ASAP1/GTPBP1/CHCHD3/PAX8-AS1/SEMA3F-AS1/PRR12/PCCB/LINC03051/CTC1/IFITM4P/CDC25C/ERC2/LINC00240/MMAB/GNAO1/SMAD5/MSL2/PABPC1L/DND1P1/OLFM2/SLC2A11/U3/PCMTD1-DT/LMAN2/HACD2/EGR2/PLD2/UBL5/SCAND3/SLC6A3	56
Occipital area	0.00422705	36/22593	0.583333	2.65283	5.26917	2.48561e-06	3.56701e-05	1.72107e-05	CENPW/LCORL/MAPT/MAPT-AS1/MAPK8IP1P1/HAUS4/HHIP/PRELID1P1/ARL17B/NSF/FOXO3/RPS4XP9/BANK1/ATXN2/TFDP2/WNT2B/LINC02210/RSPO2/LINC01068/LINC02240/FGFR3P1	21
Coronary artery disease or fibrinogen levels	0.00905797	107/22593	0.420561	1.91259	5.02358	2.52509e-06	3.60029e-05	1.73712e-05	JMJD1C/IRF1-AS1/SNX13/SMAD3/STAG1/CFDP1/ABO/RAB5C/SUGP1/SMARCA4/HECTD4/ARL2BPP4/SPPL2A/SH2B3/CNNM2/ZFP36L1/SMG6/ANKS1A/RAPGEF6/MORF4L1/WDR12/DIP2B/TSPAN14/ZNF652/UMPS/MAP1S/RPSAP22/MYL2/ELL/MUC22/IFITM4P/IL1F10/NME7/LINC00240/HDLBP/MARK2P11/MSL2/LINC01012/TGFB1/HNF1A-AS1/ZSCAN26/SCGN/LINC02732/SUMO1/JCAD	45
Triglyceride levels in LDL	0.00885668	104/22593	0.423077	1.92403	5.01442	2.68434e-06	3.80282e-05	1.83484e-05	MLXIPL/MACO1/BPTF/FADS2/DOCK7/BAZ1B/AFF1/C5orf67/ABO/RNU6-543P/SUGP1/GAS6/RPL31P23/HLA-DRB1/HNF1A/SMARCA4/ZHX3/RPS4XP9/TXNL4B/GCKR/ZNF664/STAT3/SYNE2/HPR/TRPS1/CETP/PCSK7/BRWD1/SEC1P/APOA5/TCEA2/C7orf50/ADAM10/GCK/TP53BP1/TMPRSS11E/HNF1A-AS1/FDFT1/KLF14/FGF21/SLC2A2/SPTY2D1/LIPC/ASAH2B	44
Tonsillectomy	0.00644122	67/22593	0.477612	2.17204	5.10083	2.73754e-06	3.83104e-05	1.84846e-05	CYCSP55/SH2B1/ABO/HLA-DRB1/DENND2B/TET2/HORMAD2/HECTD4/HLA-W/SH2B3/GNA12/SKAP2/SPRED2/HLA-DRB9/ATXN2/NFKB1/SNHG32/MTMR3/ITSN1/HCG17/SULT1A1/RPL13P2/TSBP1-AS1/POU5F1/TAP2/TNXB/LINC01149/RN7SL89P/NCR3/MAPK3/RAP1GAP2/NOTCH4	32
Rheumatoid arthritis or type 1 diabetes	0.00704509	76/22593	0.460526	2.09434	5.07349	2.73894e-06	3.83104e-05	1.84846e-05	Y_RNA/NFKBIL1/MAGI3/CD226/HLA-DRB1/CLEC16A/LINC00336/LTA/ATXN2/HCG27/ZBTB9/SLC17A3/C6orf15/MYL2/HCG24/MICB/ZFP57/TAP2/C2/TNXB/HNRNPA1P1/RPL8P1/LINC01149/HLA-DOA/ZDHHC20P1/RNU6-1133P/LINC02571/PRSS16/HLA-DOB/PSORS1C1/DCLRE1B/SCGN/TAPBP/COL11A2/BTN2A1	35
Menopause	0.00664251	70/22593	0.471429	2.14392	5.08902	2.76286e-06	3.8402e-05	1.85288e-05	LIN28B/PRRC2A/NFKBIL1/TLK1/DCAF4/SPPL3/PLCL1/LINC01505/PITPNM2/FRYL/ENTPD1-AS1/GNRH1/MFSD4B/PGAP3/FNDC4/DIDO1/DDX17/INO80/POLG/HSD17B6/TASOR2/ARL14EP/H1-10/MCM8/BRCA1/EXO1/POLG-DT/NCR3/ARL14EP-DT/HELB/TTC28/RHBDL2/WT1-AS	33
Metabolic syndrome	0.00946055	114/22593	0.412281	1.87493	4.97212	2.97457e-06	4.10863e-05	1.9824e-05	JMJD1C/MLXIPL/BPTF/FADS2/BAZ1B/CELF1/HCAR2/DR1/USP1/AFF1/C5orf67/SPC25/RPL31P23/SIK3/HSD17B1/HLA-DRB1/PABPC4/ILRUN/HECTD4/PURG/GCKR/BMAL1/PGS1/MYL2/TRPS1/NTAN1/CETP/NR1H3/SNX10/EDC4/ALDH2/ARNT/CCDC63/FLJ40194/KRT18P9/TAOK2/APOA5/LEKR1/CYB5B/SIK3;/GCK/PPP4R3B/KLF14/SEMA4D/TYRO3/NPC1/LINC02245	47
Corneal resistance factor	0.0221417	336/22593	0.327381	1.48883	4.79291	3.09032e-06	4.24199e-05	2.04674e-05	CWC27/LCORL/Y_RNA/LINC01524/AFF3/AFF1/LINC01104/TGFB2/SMAD3/FER/STAG1/FOXO1/COL4A3/RPL31P23/DCAF4/NICN1/ADAMTS6/GATAD2B/TET2/TOP1/RAPSN/SLC4A1/FNDC3B/ZHX3/ARHGEF12/RPS4XP9/TFAP4/MIR4435-2HG/ST7L/FAM53B/NEURL1/VKORC1/UBA52P4/GOSR2/AKAP13/ABL1/SLC30A10/IPPK/VAV2/LNX1/BRD3OS/TMEM239/CDO1/ADAMTS7P4/CPXM1/BCL2/KLHL8/ZBTB38/COL26A1/ANAPC1/RPL13AP13/GBE1/SLC16A3/NDUFAF6/IQCH-AS1/LINC02542/MFF-DT/SLC25A3…	110
Triglycerides to total lipids ratio in small LDL	0.00825282	95/22593	0.431579	1.96269	4.99208	3.16922e-06	4.32222e-05	2.08545e-05	JMJD1C/HTT/MLXIPL/FADS2/DOCK7/FADS1/AFF1/C5orf67/PDXDC1/ABO/RNU6-543P/RPL31P23/HLA-DRB1/SMARCA4/GCKR/ATXN2/HCG27/BCL7B/MACF1/SYNE2/SLC22A5/PGS1/DMGDH/NFATC3/RMI1/PTPN11/PCSK7/GIPR/APOA5/CPT1A/PLG/ABCA6/TNKS/DEFB135/TPI1P2/TP53BP1/ANKRD31/CEP55/LDLR/IGHG1/LIPC	41
Waist circumference adjusted for BMI in active individuals	0.00523349	50/22593	0.52	2.36481	5.12925	3.18788e-06	4.32222e-05	2.08545e-05	CYCSP55/PBRM1/LIN28B/TGFB2/C5orf67/NSD1/PTCH1/HHIP/CCDC91/LINC01505/FNDC3B/LIN28B-AS1/RPS4XP9/SERPINH1/ZBTB38/TBX15/FGFR4/HMGB3P13/LINC00933/ADAMTSL3/CCDC92/LEKR1/LOXL1/ATP13A2/DNM3/DNMT3A	26
Granulocyte count	0.0106683	134/22593	0.395522	1.79872	4.92328	3.22196e-06	4.34179e-05	2.0949e-05	JMJD1C/CCDC162P/Y_RNA/FADS2/NUP160/PSMD3/VMP1/LINC01565/C11orf65/PNKD/ABO/HLA-DRB1/BCL2L13/LINC02652/NDFIP1/USP50/MYO1G/HLA-A/SP7/HECTD4/SH2B3/RCN1P1/MIR3936HG/CSNK1G1/RPL12P27/GCKR/HBS1L/C1GALT1P1/PPBPP2/RPS26P8/MARCHF7/KIF9-AS1/RCBTB1/EHD4/CXCR2/NAA38/CSF3/TBC1D8/AK3/RASA2/RAPGEFL1/THADA/SLC45A4/PIGL/TAGAP-AS1/HLA-C/PRTFDC1/JAML/RNU6-351P/AZIN1/CCDC125/LINC01934/IL1RN	53
Chronic elevation of alanine aminotransferase	0.00805153	92/22593	0.434783	1.97726	4.98664	3.32709e-06	4.43545e-05	2.14008e-05	MLXIPL/GPAM/STAG1/ABO/PPARG/HLA-DRB1/HNF1A/GBF1/FNDC3B/CHEK2/ATXN2/ABCB4/HSD17B13/NCAN/TBC1D8/PANX1/LINC02985/MLXIP/KLHL8/TRPS1/PIGPP3/RORA/PCCB/SHROOM3/CASP8/EPHA2-AS1/EFHD1/MERTK/ABCB11/SMARCD2/IL1F10/GPT/NRXN2/ANPEP/CCDC18-AS1/TJP2/P2RX7/SLC2A2/DYNLRB1/PNPLA3	40
Brain region volumes	0.0211353	318/22593	0.330189	1.5016	4.78263	3.3316e-06	4.43545e-05	2.14008e-05	GDF5/FAF1/MTCH2/CENPW/Y_RNA/SH2B1/NUP160/MAPT/CELF1/P4HA2/BLTP3A/MAPT-AS1/LINC02210-CRHR1/STRN/MAPK8IP1P1/ABRAXAS2/SSH2/SH3PXD2A/ASXL2/EFCAB5/LINC02057/HHIP/TRIOBP/NT5C2/PTPRA/GNA12/AMZ1/NSF/COA1/FOXO3/RPS4XP9/BANK1/SBNO1/NSRP1/FAM53B/MIR588/NFIX/HIF1AN/AGBL2/REST/MOV10/PTK2/SLC44A5/ACADM/RTEL1-TNFRSF6B/ENTPD6/PPP4R3A/TPX2/NUP43/STRBP/BCL2L1/RFX4/GBAP1/SMIM19/INA/EEF1AKMT2/WASHC3/MIR3193/ASTN2/MB…	105
Mosquito bite size	0.00402576	34/22593	0.588235	2.67512	5.18954	3.61003e-06	4.77735e-05	2.30505e-05	IRF1/P4HA2/ZRANB3/IL27/HLA-DQB1/CSF2RB/ARL2BPP4/RAPGEF6/HLA-DRB9/SLC22A5/DARS1/MICA/R3HDM1/FOXK1/CDC42SE2/HLA-DRA/C2/IL21-AS1/RUNX2/HLA-DOB	20
Triglycerides to total lipids ratio in medium HDL	0.00885668	105/22593	0.419048	1.90571	4.93867	3.64326e-06	4.79263e-05	2.31242e-05	MLXIPL/Y_RNA/BPTF/SNX13/FADS2/DOCK7/HCAR2/AFF1/C5orf67/L3MBTL3/SUGP1/RANBP10/REEP3/RPL31P23/SIK3/HLA-DRB1/SMARCA4/PABPC4/ILRUN/PLA2G6/RPS4XP9/GCKR/MACF1/DNAH10/PGS1/DDB2/AMFR/PCSK7/CCDC92/RRAS2/APOA5/CPT1A/PLG/LINC02571/MSL2/ATP6V0D1/TP53BP1/NPC1L1/FDFT1/KLF14/FGF21/UNK/SLC12A3/LIPC	44
Feeling miserable	0.00563607	56/22593	0.5	2.27385	5.06721	3.68549e-06	4.81948e-05	2.32538e-05	MTCH2/MAD1L1/SPI1/NUP160/MAPT/ATAD2B/ACTL11P/RABGAP1L/RC3H1/MAPK8IP1P1/KANSL1/OR2J4P/MED24/UBXN2A/KLHDC8B/NSF/LINGO1/BMAL1/DRD2/MYO1H/BDNF-AS/NR1H3/PIGL/GABBR1/CSTPP1/LINC02571/RC3H1-DT/SCAND3	28
Thioredoxin domain-containing protein 12 levels	0.00362319	29/22593	0.62069	2.82271	5.2145	3.80702e-06	4.89729e-05	2.36292e-05	RBM6/IP6K1/DOCK3/FYCO1/IP6K2/BSN/MST1/USP4/TRAIP/RNF123/CDHR4/APEH/ERC2/SCAP/SHISA5/QRICH1/KLHL18/ZNF589	18
Posterolateral temporal area	0.00362319	29/22593	0.62069	2.82271	5.2145	3.80702e-06	4.89729e-05	2.36292e-05	CENPW/Y_RNA/MAPT/MAPT-AS1/KANSL1/SP1/NSF/FOXO3/RPS4XP9/SF3B1/TUT7/TFDP2/LINC02210/PLEKHM1/RNU6-1133P/C6orf47/FGFR3P1/LINC02570	18
Alcohol use disorder	0.0102657	128/22593	0.398438	1.81198	4.89101	3.81146e-06	4.89729e-05	2.36292e-05	MTCH2/PPP1R13B-DT/SPI1/MAPT/PTPRF/METTL15/NF1/ADH1B/LINC02057/NICN1/ZC3H7B/POT1-AS1/ARID4A/H2AZ1-DT/CLP1/GPRC5B/FNBP4/CAMKMT/BANK1/GCKR/RPL6P8/ZBTB20/HMG20A/ADH4/USP4/RBX1/DRD2/MCFD2P1/TCF20/SLC39A13/RN7SL423P/MIR129-2/FUT2/ADH1C/BRAP/MICB/CNOT4/ERC2/SLC39A13-AS1/RASIP1/PLCL2/DDIT4L-AS1/LRPPRC/ZFAND2A-DT/RABGAP1L-DT/METAP1/DNM3/LINC01833/SLC4A8/SYNGAP1-AS1/JCAD	51
Platelet side fluorescence	0.00623994	65/22593	0.476923	2.16891	5.01047	4.05374e-06	5.14871e-05	2.48423e-05	JMJD1C/KIF1B/FADS1/P4HA2/BRD3/STRN/RBMS2/CD226/RASSF3/HLA-DQB1/SLC35B4/TMCC2/RALB/TASOR/PACSIN2/TPM4/TAOK1/CFAP251/PLEKHO2/VWF/UMPS/BRF1/KCTD20/FBXO34/CLN3/RTN4/TUBA1C/DNM3/KALRN/DCAF5/FAR2	31
AFP levels	0.00623994	65/22593	0.476923	2.16891	5.01047	4.05374e-06	5.14871e-05	2.48423e-05	JMJD1C/SENP7/AFF1/MANBA/UBE2L3/HNF1A/INS-IGF2/USP34/SETDB2/GCKR/NASP/HCG27/DYRK1A/NCOR1/LINC01829/MRPL45P2/ABCB11/EXO1/TET1/ACMSD/ELOA-AS1/TP53BP1/NEU3/SMC1B/RGS12/SMC6/NUGGC/SEMA4D/UNK/SNHG31/PNPLA3	31
Cystatin C levels	0.0189211	279/22593	0.336918	1.5322	4.7489	4.14569e-06	5.2071e-05	2.5124e-05	DNAI4/Y_RNA/IGF2/HLA-DQA1/MANBA/GSDMB/KCP/NSD1/VMP1/RPS6KB1/CYB5R3/CDC5L/EXD1/KIZ/ANXA9/SPIRE2/ALMS1/USP37/ILDR1/HNF1A/LINC00533/RPAP1/TRAF1/RAPSN/HECTD4/BSN/PIK3C2A/SH2B3/DNAJC16/SETDB2/GCKR/ATXN2/PAX8/GLYCTK-AS1/P3R3URF-PIK3R3/MKRN2/ENTPD6/MED4/TPCN2/MYL2/NQO1/RNF123/FGFR4/NFAT5/FANCA/PMF1-BGLAP/FAM47E/CUX2/SEMA7A/GMDS-DT/CTSS/ALDH2/FNDC3A/IFT81/TPM1/SHROOM3/PTPN11/CST9LP2/CST3/RPL31P29/PDE5A/H…	94
Primary open angle glaucoma	0.0207327	312/22593	0.330128	1.50133	4.73406	4.14683e-06	5.2071e-05	2.5124e-05	Y_RNA/PRRC2A/SPI1/METTL15/PLEKHA7/ZNF638/FOXP4-AS1/CDCA3/ABO/LINC02210-CRHR1/TRIOBP/LINC01641/ADAMTS6/KIF11/VDAC1/COL16A1/HORMAD2/DLEU1/FNDC3B/KANK2/CHEK2/H2AZ1-DT/TCF12/PURG/SMG6/PPP1R12B/ARHGEF12/MEIOSIN/ACOXL/MET/ST7L/ATXN2/EHMT2/OR5BA1P/HLA-G/AGBL2/FERMT2/MOV10/TFEC/VAV2/ZNF652/UMPS/GLYAT/TAF4/SCFD2/IL34/RFX4/ANAPC1/EEF1AKMT2/RALGPS1/FANCA/RNU6-510P/AKR1A1/RORA/ME3/BCAR1/LMO7/FAM13A/MFF-DT/PN…	103
Central corneal thickness	0.0159018	225/22593	0.351111	1.59675	4.7761	4.19953e-06	5.24349e-05	2.52996e-05	CWC27/LINC01524/AFF3/TGFB2/SMAD3/VMP1/STAG1/BRD3/COL4A3/RPL31P23/RCOR1/ADAMTS6/TET2/TOP1/RAPSN/FNDC3B/MST1/TFAP4/MIR4435-2HG/ST7L/FAM53B/AKAP13/VAV2/LNX1/BRD3OS/TMEM239/CDO1/LINC03006/ADAMTS7P4/CPXM1/BCL2/KLHL8/ZBTB38/COL26A1/ANAPC1/RPL13AP13/GBE1/MIR4713HG/NDUFAF6/LINC00886/LINC02542/MFF-DT/ASPSCR1/PNPT1/GLT8D2/NPLOC4/LRRK1/BABAM2/LINC00970/TSPAN10/PRTFDC1/NUP37/HELLPAR/BCKDK/UBE2L5/ABCA6/REPS1/…	79
Seropositivity for staphylococcus aureus subsp. aureus MRSA252 peptide	0.00483092	45/22593	0.533333	2.42544	5.08166	4.24952e-06	5.26797e-05	2.54178e-05	PRRC2A/HLA-DQA1/HLA-DPA1/TRIM26/HLA-DRB1/HLA-DQB1/HLA-DQB2/LINC00336/HLA-DRB9/HCG27/TSBP1/SNHG32/TSBP1-AS1/MTCO3P1/HLA-DRA/UQCRHP1/HCG22/C2/TNXB/HLA-DQB3/LINC02571/HLA-S/NOTCH4/DDR1	24
Ratio of triglycerides to phosphoglycerides	0.00925926	112/22593	0.410714	1.86781	4.88797	4.26682e-06	5.26797e-05	2.54178e-05	JMJD1C/MLXIPL/Y_RNA/BPTF/SNX13/FADS2/DOCK7/FADS1/HCAR2/GPAM/AFF1/C5orf67/L3MBTL3/PDXDC1/SUGP1/PPARG/GAS6/RPL31P23/SIK3/HLA-DRB1/PABPC4/PLA2G6/GCKR/ZNF664/MACF1/DNAH10/PGS1/DDB2/TRPS1/NTAN1/PMFBP1/NR1H3/NFATC3/FAM86B3P/PCSK7/HLA-C/RRAS2/APOA5/PLG/LINC01149/MOGAT2/C7orf50/TP53BP1/FDFT1/KLF14/LIPC	46
Whole brain restricted directional diffusion	0.0175121	254/22593	0.34252	1.55768	4.7454	4.44369e-06	5.45587e-05	2.63243e-05	GDF5/MTCH2/CENPW/Y_RNA/PPIAP16/PLEKHA7/SUPT3H/IGF2/P4HA2/NDUFAF2/AMPD3/SPIRE2/ABO/STRN/KANSL1/SSH2/C17orf58/SH3PXD2A/PTCH1/HHIP/TMPRSS6/TRIOBP/HSD17B1/PLCL1/CALCRL-AS1/CCDC91/Metazoa_SRP/CDK12/TNRC6B/MAU2/ZHX3/ACTR1A/SH2B3/ZFP36L1/GNA12/SMG6/ANKS1A/FEN1/CEP120/TFAP4/LRCH1/FAM53B/NFIX/MACF1/CAPZA1/ZBTB20/REST/LNCRNA-IUR/MPHOSPH9/FALEC/STRN3/TBX15/SCFD2/IL34/FGD6/DPYSL5/COL26A1/MAP2K5/ISYNA1/PCCA/R…	87
Total cholines levels	0.00744767	84/22593	0.440476	2.00316	4.89028	5.29519e-06	6.4654e-05	3.11953e-05	MLXIPL/FADS2/SPI1/DOCK7/CELF1/GPAM/CTSB/ABO/SUGP1/UBE2L3/HNF1A/SMARCA4/SYN2/SH2B3/MARCHF8/HLA-DRB9/TXNL4B/GCKR/ATXN2/MYO1H/COX19/TRPS1/FUT2/ABCB11/POLK/DGAT2/PPARD/TRIM31-AS1/MOGAT2/LINC02571/ZNF76/C7orf50/U6/TMPRSS11E/ANKRD31/LIPC/NUP93	37
Age at menopause	0.0106683	136/22593	0.389706	1.77227	4.79584	5.39492e-06	6.55097e-05	3.16082e-05	BORCS7-ASMT/PARL/GAB2/PPARG/ACACA/RPL31P23/UBE2L3/ABHD12/CALCRL-AS1/SRPK1/YIPF4/H2AZ1-DT/HDGFL3/CHD6/ENTPD1-AS1/PSPH/CASTOR3P/GORASP2/DCUN1D4/WNT2B/MRPL33/PGAP3/FNDC4/VAT1/DIDO1/DDX17/RLBP1/INO80/BCL2L11/HSD17B6/ETAA1/KRR1/BABAM2/ZRANB1/MCM8/EXO1/DNA2/CCDC30/UQCRH/HLA-F/FAF2/EGLN1/ARL14EP-DT/HELB/TMEM120B/RHBDL2/WT1-AS/OPA1/FANCM/TUBGCP4/IL4I1/SELE/TAPBP	53
Chronic inflammatory diseases	0.0138889	191/22593	0.361257	1.64289	4.7371	5.47511e-06	6.60344e-05	3.18613e-05	ADCY3/NPEPPS/FAM118A/ZPBP2/IRF1/SMAD3/KCP/RPS6KB1/LINC02929/CD226/IL27/UBAC2/UBE2L3/IL18R1/GAL3ST2/TNFRSF14/NDFIP1/CLEC16A/PLCL1/BSN/SH2B3/GNA12/SKAP2/PRKCB/MST1/IRGM/ERAP2/ATG16L1/KSR1/RPS6KA4/C17orf67/NIFKP1/CREM/COMMD7/BANK1/GCKR/CD244/REL-DT/ERAP1/CXCR2/UQCR10/PPP2R3C/STAT3/ACTA2/TSPAN14/NFKB1/RTEL1-TNFRSF6B/GLYAT/POFUT1/GBAP1/FUT2/RIC8B/THADA/SETD1A/IL12B/RNF186-AS1/RMI2/TAGAP-AS1/IL21-AS1/P…	69
Cholelithiasis	0.00724638	81/22593	0.444444	2.0212	4.88822	5.49788e-06	6.60344e-05	3.18613e-05	JMJD1C/MLXIPL/Y_RNA/FADS1/PNKD/ABO/REEP3/HNF1A/FOXA3/SYMPK/TNRC6B/FAM227A/MARCHF8/FCHO2/CAMKMT/GCKR/ABCB4/PALM2AKAP2/FUT2/FGFR4/KDELR3/THADA/DDX17/DAGLB/ZNF438/SHROOM3/EPHA2-AS1/RMI2/GIPR/ADAR/VPS13B/LRBA/LRPPRC/CYB5B/ANPEP/PNPLA3	36
Idiopathic membranous nephropathy	0.00281804	20/22593	0.7	3.18339	5.18628	5.997e-06	7.16398e-05	3.45659e-05	PRRC2A/HLA-DQA1/MET/C6orf15/TCF19/TSBP1/POU5F1/PLA2R1/RNU6-1133P/LINC02571/SFTA2/PSORS1C1/BTNL2/GPANK1	14
Type 2 diabetes or prostate cancer	0.00462963	43/22593	0.534884	2.43249	4.9918	6.30182e-06	7.43431e-05	3.58702e-05	UBAP2/RNA5SP74/SYN2/EEFSEC/Metazoa_SRP/RAPSN/TNRC6B/MBNL1/UBE2E2/ARFRP1/ARPIN-AP3S2/ZBTB38/TPCN2/ZNF236/RGS17/THADA/ZNF512/BCL2L11/OSBPL7/EMSY/LMTK2/DPY19L4/SREBF1	23
Testosterone levels	0.011876	157/22593	0.375796	1.70901	4.73296	6.32314e-06	7.43431e-05	3.58702e-05	JMJD1C/MLXIPL/CTPS1/BIRC6/Y_RNA/BORCS7-ASMT/IGF2/TGFB2/C5orf67/PDE8A/LEF1/SRD5A2/TET2/Metazoa_SRP/BAIAP2L1/MBNL1/RPS4XP9/GCKR/MIR4435-2HG/ST7L/ZCWPW1/MYH16/SLC17A3/IVD/POLR2A/ZKSCAN5/ANAPC1/GML/THADA/ZBTB4/DNAH2/SRP14-DT/FLJ40194/LINC02240/FOXM1/C2/FGFRL1/NFE2L2/CYP3A7/ZAN/MCM9/ARL14EP-DT/PDE8B/TRIM4/ARHGEF40/SLC16A9/WDR76/LMAN2/LINC02570/RNU6-1310P/EGR2/TTC27/SENP3-EIF4A1/PLSCR3/NLRC4/GTF3C2/CHR…	59
Myeloid white cell count	0.0108696	140/22593	0.385714	1.75411	4.75191	6.32421e-06	7.43431e-05	3.58702e-05	JMJD1C/CCDC162P/Y_RNA/FADS2/NUP160/PSMD3/VMP1/LINC01565/C11orf65/PNKD/ABO/AHI1/HLA-DRB1/BCL2L13/LINC02652/USP50/MYO1G/HLA-A/HECTD4/SH2B3/GUSBP5/RCN1P1/MIR3936HG/CSNK1G1/RPL12P27/GCKR/HBS1L/PPBPP2/RPS26P8/RCBTB1/EHD4/CXCR2/NAA38/CSF3/SAMD15/TBC1D8/AK3/MAILR/RASA2/RAPGEFL1/THADA/SLC45A4/PIGL/GNPDA1/TAGAP-AS1/CRK/HLA-C/PRTFDC1/JAML/LINC02571/RNU6-351P/CCDC125/LINC01934/IL1RN	54
Medication use for hypertension	0.0126812	171/22593	0.368421	1.67547	4.70729	6.64192e-06	7.76648e-05	3.74729e-05	RBM6/ADCY3/Y_RNA/LINC02227/PHIP/METTL15/KCNK3/VMP1/HSD17B12/RSRC1/LEF1/SBF2/PHB1/XBP1/HSF2BP/Metazoa_SRP/PRDM6/LINC01031/SMG6/RPS4XP9/ATXN2/RPL17P16/PTGES3/DIP2B/APOLD1/GOSR2/GTF2I-AS1/LMAN1L/NMT1/LINC02513/ACTN1-DT/WNT2B/GML/YES1/USP38/NDUFAF6/RALGPS1/LINC03009/H2BC4/INO80/RPL35P2/PREX1/LRBA/RIOK3/CHMP1A/LPXN/CYB5B/ARHGAP24/UBE3B/INSR/SLC7A1/NEMP2/LINC00895/OVOL1/CACNA1D/KIAA0825/WT1-AS/PTP4A3/M…	63
Serum phosphate levels	0.0100644	127/22593	0.393701	1.79044	4.74252	7.02835e-06	8.11542e-05	3.91566e-05	PPP2R3A/Y_RNA/SUPT3H/FBXL20/RPS6KB1/HS6ST1/CDC5L/B4GALT7/DLEU7/HNF1A/NBPF3/PITPNM2/ZHX3/USP48/SPPL2A/EIF4G3/KNL1/FOXO3/ATG16L1/SBNO1/ATXN2/LNCRNA-IUR/AHI1-DT/FGFR4/INA/ELL/CUX2/SEMA7A/PARP9/PTPN11/GATA3/USP8/KPNA1/RAB24/TMEM59L/MFSD6/PIP5K1B/RGS14/SERPINF2/CFL1/SPTBN2/CCDC170/ANKH/WNT3/ALPL/ANKRD24/FAM178B/CYP1A1/KIF17/ADGRD1	50
Takayasu arteritis	0.00483092	46/22593	0.521739	2.37272	4.94788	7.03563e-06	8.11542e-05	3.91566e-05	PRRC2A/TRIM26/HLA-DRB1/HLA-DQB2/HLA-A/HLA-W/VPS8/PTK2B/HCG4/IL12B/POLR1HASP/BAG6/TRIM40/HLA-C/MTERF1/CCHCR1/LINC03066/RNF39/LINC02571/HLA-S/HLA-DOB/PSORS1C1/NAPGP2/GPANK1	24
Coronary artery disease or von Willebrand factor levels	0.00764895	88/22593	0.431818	1.96378	4.80933	7.0505e-06	8.11542e-05	3.91566e-05	Y_RNA/SMAD3/STAG1/CFDP1/STX2/TC2N/ABO/RAB5C/SMARCA4/CNNM2/SMG6/ANKS1A/FCHO2/NBEAL1/ATXN2/MORF4L1/VWF/TSPAN14/ZNF652/UMPS/STXBP5/MAP1S/RPSAP22/ELL/PMFBP1/TSBP1-AS1/POLR1HASP/MUC22/NME7/LINC00240/SCARA5/MARK2P11/LINC01012/TGFB1/HNF1A-AS1/ZSCAN26/LINC02732/JCAD	38
Personality traits or cognitive traits	0.0233494	364/22593	0.318681	1.44927	4.58776	7.10636e-06	8.13733e-05	3.92623e-05	BIRC6/FAM193A/ADCY3/CENPW/LCORL/MAD1L1/METTL15/SCMH1-DT/ZNF638/EXOC4/BAIAP2/LINC01104/WDPCP/YLPM1/STAG1/STRN/MAPK8IP1P1/RAB11FIP5/ST3GAL3/PTCH1/FCHO1/CSE1L/NR1D2/MED24/TET2/CYSTM1/MACIR/MTMR2/CYB561D1/CPNE1/EIF4G3/CKB/SH2B3/PURG/LINGO1/NBEAL1/PPP1R12B/NFIX/NEDD9/RASSF10/ZZZ3/USP4/MPHOSPH9/ZDHHC5/KLHL29/DRD2/ARHGAP19-SLIT1/BRI3/EML2/MYO1H/BEND4/HCN1/MCTP1/SCAI/GBE1/PIP4K2A/SSBP2/RORA/DDN/ACVR2A/ZN…	116
Waist-to-hip ratio adjusted for body mass index	0.00744767	85/22593	0.435294	1.97959	4.80384	7.40189e-06	8.43205e-05	4.06843e-05	CYCSP55/PBRM1/GDF5/RFX7/BAZ1B/C5orf67/RFLNA/PPARG/NT5DC2/PCAT1/CALCRL-AS1/ZNRF3/NMU/HLA-DRB9/HAUS4P1/UQCC1/ITIH1/DNAH10/BCL2/TBX15/FGFR4/SNX10/FAM13A/MACROD1/PDE3B/TSBP1-AS1/HLA-DRA/ETAA1/ZDHHC1/CCDC92/LEKR1/DLEU2/SFXN2/COP1-DT/TNFAIP8/DNM3/WARS2	37
Metabolic signature	0.00362319	30/22593	0.6	2.72862	5.02998	7.55746e-06	8.56512e-05	4.13264e-05	FCER1G/GPN1/ZFP36L1/GCKR/UVRAG/MRPL33/ZNF512/NCOA5/BABAM2/C2orf16/SREBF1/WFDC8/SLC12A5/ANKH-DT/WFDC13/PNPLA3/LIPC/CGREF1	18
Coronary artery disease or factor VIII levels	0.00724638	82/22593	0.439024	1.99655	4.7997	7.7377e-06	8.72465e-05	4.20961e-05	Y_RNA/SMAD3/STAG1/CFDP1/ABO/SMARCA4/CNNM2/SMG6/ANKS1A/NBEAL1/MORF4L1/VWF/TSPAN14/UMPS/STXBP5/MAP1S/RPSAP22/ELL/POLR1HASP/MUC22/FLJ40194/NME7/LINC00240/SCARA5/MARK2P11/LINC01012/ACAD10/TGFB1/UBE3B/HLA-DOB/HNF1A-AS1/ZSCAN26/SCGN/BTN2A1/LINC02732/JCAD	36
Inferior parietal area	0.00422705	38/22593	0.552632	2.51321	4.95646	8.07452e-06	9.05822e-05	4.37055e-05	RSL24D1P6/CENPW/MAPT/MAPT-AS1/KANSL1/ARHGAP27/PLCL1/ANKRD44-DT/PRELID1P1/USP34/NSF/FOXO3/RPS4XP9/TEF/RPS26P8/TFDP2/AKT3/RFTN2/TNXB/HLA-S/RN7SKP297	21
Positive affect	0.0122786	165/22593	0.369697	1.68127	4.66306	8.13508e-06	9.08007e-05	4.38109e-05	STAB1/Y_RNA/NUP160/METTL15/BAIAP2/WDPCP/YLPM1/PSMC3/RSRC1/SOX6/ZSCAN16-AS1/PTCH1/SYN2/SFMBT1/CSE1L/UBXN2A/Metazoa_SRP/DAG1/EIF4G3/CLP1/KCNB1/ASCC3/LINGO1/RASSF10/ITIH1/GSDME/KLHL29/DRD2/STK24/MCFD2P1/LRP4/L3MBTL2/AREL1/H2BC4/GRM8/MICB/TAP2/RN7SKP157/BTN3A2/TNXB/PLCL2/IHO1/LINC00240/RNU6-1133P/VPS54/TNKS/PAX5/COA8/GNAO1/PRSS16/LINC01012/COP1-DT/UBE3B/HERC1/PSORS1C1/TLR4/SCGN/SLC12A5/ABT1/TRIM38/DA…	61
Linoleic acid levels	0.0068438	76/22593	0.447368	2.0345	4.79607	8.33166e-06	9.21805e-05	4.44767e-05	MLXIPL/MTCH2/FADS2/DOCK7/FADS1/CYP2A6/ABO/SUGP1/GAS6/SIK3/HLA-DRB1/SMARCA4/HLA-DQB1/ZHX3/FER1L4/MARCHF8/GCKR/ATXN2/MYO1H/PTPN11/WDR81/ABCB11/PPARD/SEC1P/APOA5/PLG/TRIM31-AS1/FCGRT/LINC02571/ABCA6/TAGLN/HNF1A-AS1/FDFT1/LIPC	34
Free cholesterol to total lipids ratio in medium LDL	0.00966184	121/22593	0.396694	1.80405	4.70823	8.34213e-06	9.21805e-05	4.44767e-05	JMJD1C/MLXIPL/MACO1/SNX13/FADS2/DOCK7/FADS1/AFF1/C5orf67/STAG1/PDXDC1/IZUMO1/ABO/SUGP1/RPL31P23/HLA-DRB1/SMARCA4/HLA-DQB1/BANK1/GCKR/MACF1/SYNE2/DNAH10/HPR/PGS1/TRPS1/PMFBP1/DMGDH/CETP/TSEN54/PCSK7/GIPR/SYNJ2BP-COX16/APOA5/CPT1A/PLG/ABCA6/C7orf50/GSTM5P1/TPI1P2/TP53BP1/HNF1A-AS1/NPC1L1/FDFT1/KLF14/SEMA4D/SPTY2D1/LIPC	48
Phospholipids in very small VLDL	0.00664251	73/22593	0.452055	2.05581	4.79697	8.5717e-06	9.4246e-05	4.54733e-05	MACO1/FADS2/DOCK7/HLA-DQA1/AFF1/STAG1/PXK/ABO/SUGP1/GAS6/RPL31P23/PHF20/SIK3/HNF1A/SMARCA4/GCKR/ATXN2/COX19/TRPS1/PMFBP1/CETP/HLA-DRA/SEC1P/DHX38/ABCA6/C7orf50/GSTM5P1/TP53BP1/TMPRSS11E/HNF1A-AS1/NPC1L1/SPTY2D1/LIPC	33
Waist circumference	0.00885668	108/22593	0.407407	1.85277	4.71629	8.75494e-06	9.57842e-05	4.62155e-05	CYCSP55/PPP2R3A/ADCY3/IPO9/SH2B1/LINC01524/PRRC2A/KPNA2/PDXDC1/ATP2A1/STX1B/BLTP3A/PPARG/WWP2/GPRC5B/FOXO3/KAT8/CYP17A1/CEP120/TSC22D2/STIM1/VKORC1/ZBTB38/BDNF-AS/SLC39A13/GBE1/MAP2K5/GPR61/TMEM241/RPL35P2/GIPR/TAOK2/ATXN2L/TRIM66/LINC00678/IQCK/CAST/U3/INO80E/KLF14/SLC2A2/OR2E1P/GIPC2/PRDX4P1	44
Seropositivity for human gammaherpesvirus 4	0.00442834	41/22593	0.536585	2.44023	4.90044	9.34845e-06	0.000101774	4.91054e-05	IRF1-AS1/PRRC2A/HLA-DQA1/HLA-DRB1/HLA-DQB1/HLA-DRB9/TSBP1/TSBP1-AS1/MTCO3P1/HLA-DRA/BAG6/UQCRHP1/HLA-DQB1-AS1/C2/TNXB/LINC02571/NCR3/HLA-DOB/PSORS1C1/NOTCH4/BTNL2/SMCHD1	22
Body size at age 10	0.0189211	284/22593	0.330986	1.50523	4.54892	9.46906e-06	0.000102581	4.94951e-05	ATG7/ADCY3/NDUFS5P2/TRAF3/SH2B1/METTL15/HLA-DQA1/C5orf67/NF1/TRIP11/CNOT9/FGFR1/ZC3HAV1/HHIP/VPS26A/LRRC25/ZC3H7B/HLA-A/MAPK1/CALCRL-AS1/Metazoa_SRP/CGGBP1/TNRC6B/LIN28B-AS1/SMG6/GPRC5B/LINC01623/SPRED2/CAMKMT/BANK1/PLA2G15/EPS15L1/RPL17P16/BTBD7/MOV10/PRKAR1B/RASA2/LINC01919/RPTOR/LINC01829/IL34/GATAD2A/MAP2K5/FUT2/ASTN2/NFATC1/AATK/CCDC171/GPR61/IMMP2L/TSBP1-AS1/GIPR/ZDHHC1/ADAMTSL3/RBBP6/ZNF18…	94
Triglycerides to total lipids ratio in small HDL	0.00905797	112/22593	0.401786	1.8272	4.65926	1.06904e-05	0.000115247	5.56064e-05	MLXIPL/Y_RNA/BPTF/SNX13/FADS2/DOCK7/HCAR2/GPAM/AFF1/C5orf67/CTSB/ENSA/L3MBTL3/PDXDC1/SUGP1/RANBP10/REEP3/RPL31P23/SIK3/HLA-DRB1/PABPC4/PLA2G6/ATXN2-AS/RPS4XP9/GCKR/ZNF664/MACF1/DNAH10/PGS1/DDB2/JMY/AMFR/NR1H3/TPM1/PCSK7/RRAS2/APOA5/CPT1A/PLG/LINC02571/ATP6V0D1/TP53BP1/KLF14/SLC12A3/LIPC	45
Copine-1 levels	0.00201288	12/22593	0.833333	3.78975	5.13202	1.11019e-05	0.000119103	5.74668e-05	CPNE1/NFS1/UQCC1/RPF2P1/CNBD2/TRPC4AP/CEP250/HMGB3P2/SPAG4/MAP1LC3A	10
Immature platelet count	0.00704509	80/22593	0.4375	1.98962	4.70761	1.13027e-05	0.000120671	5.82234e-05	JMJD1C/ARPC2/TLK1/BRD3/RBMS2/CD226/CEACAM16-AS1/TMCC2/HBS1L/ST7L/TAGLN2/PACSIN2/TPM4/TAOK1/PLEKHO2/CD2AP/VWF/CAPZA2/AK3/DOCK10/SETD2/BCL2/ASAP1/BRF1/KCTD20/ACTN1-DT/TPM1/CLN3/AP2B1/TUBA1C/TESK2/DNM3/LDLRAP1/KALRN/FAR2	35
Heart failure	0.00865539	106/22593	0.40566	1.84482	4.62868	1.25221e-05	0.000133048	6.41949e-05	FAF1/RNF103-CHMP3/BPTF/PHIP/MAPT/ZNF638/ABO/STRN/KY/HLA-DQB1/LINC02568/KLHDC8B/SYMPK/HECTD4/SH2B3/SMG6/GTF2I/RNU1-88P/HEATR5B/ATXN2/USP36/GOSR2/PRKCA/MIR129-2/RIC8B/AKR1A1/DNAJC18/MEI4/RSPH6A/RPL12P14/TTN-AS1/DMAC2/DERL3/MLF1-DT/CYB5B/AGO2/LMF1/ACAD10/LINC00189/EFL1P1/NFIA/NPC1/PRDX4P1	43
Venous thromboembolism or fibrinogen levels	0.00523349	53/22593	0.490566	2.23095	4.76327	1.26519e-05	0.000133783	6.45499e-05	JMJD1C/IRF1-AS1/Y_RNA/SNX13/PSMC3/ABO/SLC44A2/ARL2BPP4/SPPL2A/SH2B3/ZFP36L1/STAG1-DT/RAPGEF6/SBNO1/DIP2B/VWF/TOMM20L-DT/LRP4/PMFBP1/PCCB/PROCR/LINC00970/IL1F10/ATXN2L/HDLBP/LINC01681	26
Cholesteryl ester levels in VLDL	0.00583736	62/22593	0.467742	2.12715	4.71837	1.32182e-05	0.00013897	6.70525e-05	PPP2R3A/MLXIPL/DOCK7/HLA-DQA1/AFF1/C5orf67/ABO/GAS6/SMARCA4/KPNB1/PLCG1/GCKR/HLA-G/HPR/TRPS1/SP4/FUT2/PMFBP1/PCSK7/CCDC92/APOA5/HMGB3P17/ABCA6/HNF1A-AS1/NPC1L1/EXOC6/LDLR/LIPC/RHCE	29
Phospholipids to total lipids ratio in large LDL	0.00764895	90/22593	0.422222	1.92014	4.64365	1.32682e-05	0.00013897	6.70525e-05	MLXIPL/MACO1/NPEPPS/DOCK7/FADS1/ADH1B/ABO/RNU6-543P/RPL31P23/HLA-DRB1/HNF1A/SMARCA4/ILRUN/TXNL4B/GCKR/HPR/TRPS1/B4GALNT3/TSBP1-AS1/SYNJ2BP-COX16/ABCB11/SEC1P/APOA5/LINC02571/ABCA6/C7orf50/GSTM5P1/HCG9/LMF1/TP53BP1/TANGO6/GNMT/TMPRSS11E/KANK4/NPC1L1/SPTY2D1/PNPLA3/LIPC	38
Fibrinogen levels or factor VII levels	0.00422705	39/22593	0.538462	2.44876	4.80753	1.38729e-05	0.000144619	6.97779e-05	JMJD1C/IRF1-AS1/Y_RNA/SNX13/STAG1/HECTD4/ARL2BPP4/SPPL2A/GIMAP4/SH2B3/ZFP36L1/RAPGEF6/GCKR/DIP2B/ADH5/PROCR/IL1F10/ATXN2L/HDLBP/PIGU/CLCN3	21
Cancer	0.00966184	123/22593	0.390244	1.77471	4.574	1.40189e-05	0.000145455	7.01813e-05	C5orf67/LINC02929/LINC02210-CRHR1/KANSL1/PHF20/GGCX/HLA-DRB1/NDFIP1/PCAT1/HLA-DQB1/VDAC1/CALCRL-AS1/HLA-DRB9/PAX8/DPEP1/STN1/LINC02224/SPG7/FANCA/EPB41L1/CASP8/RTEL1/ATAD5/MUC22/NEK10/TRPC4AP/CCHCR1/CERS2/EFHD1/AIF1/NCOA6/PIGU/LINC02571/HLA-S/CHMP1A/SNTA1/FRMD5/RNU6-351P/GOLPH3L/PIK3C2B/LMTK2/TTC28/CCDC170/PPIAP9/NORAD/SPINT2/CASC19/RCC2	48
Caffeine consumption from coffee or tea	0.00362319	31/22593	0.580645	2.6406	4.85288	1.43136e-05	0.000147818	7.13214e-05	JMJD1C/NUP160/CYP2A6/XRN1/TET2/GCKR/ATXN2/MIR588/HMG20A/RANGAP1/HORMAD1/BDNF-AS/CBX1/ADORA2A-AS1/PDE1C/PCMTD2/HACD2/CYP1A1	18
Colorectal cancer	0.0183172	276/22593	0.32971	1.49942	4.43211	1.54392e-05	0.00015663	7.55734e-05	EIF3H/Y_RNA/COX14/LAMC1/FADS2/ARPC2/SMAD3/TMEM91/TANC1/BRD3/AMPD3/PNKD/SOX6/ZSCAN16-AS1/SBF2/DOCK3/HHIP/HLA-DRB1/SFMBT1/PCAT1/RNU6-1/PLCL1/CCM2/TET2/UBE2R2/SH2B3/GNA12/LMOD1/CYP17A1/DSTYK/INPP5B/RNU1-88P/ATXN2/DIP2B/LAMA5/HLA-G/LIMA1/VAV2/XRRA1/BICDL1/MAP2K5/PCNT/BMP7/RNU6-510P/CUX2/NAA25/ALDH2/STIMATE-MUSTN1/STIMATE/RTEL1/MUC22/PREX1/GATA3/GPR89P/OAS1/LINC00511/SPECC1/PKM/MFSD14B/LRBA/LINC01149/…	91
Adiponectin levels	0.00442834	42/22593	0.52381	2.38213	4.75986	1.55613e-05	0.00015663	7.55734e-05	PBRM1/KNTC1/STAB1/SNX13/RBMS2/ZNF664/DNAH10/CLIP1/RFX4/RGS17/PHF23/FAM13A/ATP6V0A2/PDE3B/MCF2L2P1/GNL3/ADIPOQ/ST6GAL1/GIMAP7/LEKR1/SLC38A8/RUNX1	22
Dorsomedial frontal area	0.00442834	42/22593	0.52381	2.38213	4.75986	1.55613e-05	0.00015663	7.55734e-05	CENPW/Y_RNA/MAPT-AS1/LINC02210-CRHR1/KANSL1/ARHGAP27/PLCL1/NT5C2/CNNM2/NSF/FOXO3/RPS4XP9/MIR588/SF3B1/TUT7/NCOR1/EML2/TFDP2/RFTN2/PLEKHM1/RNU6-1133P/FGFR3P1	22
Motor premotor area	0.00322061	26/22593	0.615385	2.79859	4.87175	1.55917e-05	0.00015663	7.55734e-05	CENPW/MAPT/LINC02210-CRHR1/HAUS4/LINC01080/NSF/FOXO3/RPS4XP9/TFAP4/MIR588/HIF1AN/TFDP2/RFTN2/INA/PLEKHM1/PPP1R14BP5	16
Pneumonia	0.00322061	26/22593	0.615385	2.79859	4.87175	1.55917e-05	0.00015663	7.55734e-05	CHRNA5/HLA-DQA1/HLA-DQB1/IREB2/HLA-DRB9/HCG27/TAP2/C2/LINC01149/RNU6-1133P/LINC02571/HLA-S/NCR3/LINC02570/NAPGP2/RNU1-150P	16
Non-melanoma skin cancer	0.00805153	97/22593	0.412371	1.87534	4.58685	1.5663e-05	0.00015663	7.55734e-05	FADS2/PHF20/HLA-DRB1/NFS1/RNASET2/AFG3L1P/UQCC1/FAM83C/DPEP1/ZNF276/MICA/FANCA/DNAH2/EPB41L1/CASP8/TSBP1-AS1/MTCO3P1/PROCR/MUC22/MMP24OS/MC1R/TRPC4AP/TAP2/CCRL2/NCOA6/PIGU/LINC02571/MYH7B/SNTA1/RNF19A/NCR3/PCSEAT/ZNF341/PSORS1C1/TRAK2/MALLP2/SMC2/TPM3P2/PHTF1/RCC2	40
Venous thromboembolism	0.00805153	97/22593	0.412371	1.87534	4.58685	1.5663e-05	0.00015663	7.55734e-05	FADS2/NUP160/PSMC3/TC2N/ABO/SLC44A2/SMG6/FNBP4/FAM83C/VWF/MPHOSPH9/TOMM20L-DT/STXBP5/LRP4/CUX2/CSTPP1/TSBP1-AS1/F2/EDEM2/PROCR/TRPC4AP/LINC00970/NME7/AMBRA1/ATP1B1/NCOA6/GORAB/HLA-S/SCARA5/PACSIN3/MAMSTR/NDUFS3/CCDC181/U3/DPT/NUGGC/RNU6-488P/LINC01681/FIRRM/PHF21A	40
Male puberty timing	0.0068438	78/22593	0.435897	1.98233	4.61396	1.65036e-05	0.000163556	7.89151e-05	JMJD1C/BIRC6/Y_RNA/FAM118A/SLF2/SOX6/KANSL1/DOCK3/IL20RB/SRD5A2/PLCL1/LINC01505/FNDC3B/LIN28B-AS1/GTF2I/TFAP4/GCKR/BMAL1/BDNF-AS/PRPF40A/RORA/RMI1/LINC03051/CYFIP2/NCOA6/LINC02428/FRS3/CYB5B/SMC1B/RNU6-111P/JADE2/UNC79/SPATA33/ECPAS	34
Youthful appearance	0.0068438	78/22593	0.435897	1.98233	4.61396	1.65036e-05	0.000163556	7.89151e-05	LCORL/SRPK2/FADS2/CELF1/CHRNA5/P4HA2/C5orf67/PPARG/SBF2/REEP3/HLA-U/SRD5A2/ZHX3/FRYL/NUCB2/ZBTB20/SYNE2/UBN1/TRPS1/PCMTD1/PGF/KLHL6/CASP8/PNPT1/MC1R/METTL15P1/RHOA/NOSIP/C2/CLEC18C/RUNX2/LOXL1/SEMA4D/TPM3P2	34
Coffee consumption	0.00644122	72/22593	0.444444	2.0212	4.60774	1.79276e-05	0.000176089	8.49623e-05	MLXIPL/CYP2A6/ENSA/C17orf58/EFCAB5/MED13/HECTD4/FOXO3/GCKR/CYP1A2/CLK3/SPECC1L-ADORA2A/PPCDC/STEAP2-AS1/CBX1/CUX2/RSPO2/ADORA2A-AS1/ALDH2/MTCO3P1/LINC02240/C2/APOA5/PRH1/EBAG9/MMS22L/GDF15/PCMTD2/SREBF1/MYPN/CYP1A1/ADD1	32
Omega-6 fatty acid levels	0.00644122	72/22593	0.444444	2.0212	4.60774	1.79276e-05	0.000176089	8.49623e-05	MLXIPL/MTCH2/DOCK7/ABO/GAS6/UBE2L3/SIK3/HLA-DRB1/SMARCA4/HLA-DQB1/ZHX3/FER1L4/MARCHF8/KPNB1/FRK/GCKR/ATXN2/TRPS1/FUT2/ABCB11/DGAT2/PPARD/APOA5/TRIM31-AS1/FCGRT/MVK/ABCA6/AGO2/TMPRSS11E/HNF1A-AS1/FDFT1/LIPC	32
Sum basophil neutrophil counts	0.0100644	131/22593	0.381679	1.73577	4.48388	1.91073e-05	0.00018606	8.9773e-05	JMJD1C/CCDC162P/Y_RNA/FADS2/NUP160/PSMD3/VMP1/LINC01565/C11orf65/BRD3/PNKD/ABO/HLA-DRB1/LINC02652/MYO1G/HLA-A/SP7/HECTD4/SPPL2A/SH2B3/RCN1P1/MIR3936HG/CSNK1G1/RPL12P27/GCKR/HBS1L/C1GALT1P1/PPBPP2/RPS26P8/MARCHF7/RCBTB1/EHD4/CXCR2/CSF3/AK3/RASA2/THADA/SLC45A4/PIGL/GNPDA1/TAGAP-AS1/HLA-C/ZNF316/PRTFDC1/JAML/RNU6-351P/AZIN1/CCDC125/LINC01934/IL1RN	50
Triglycerides to total lipids ratio in large LDL	0.00744767	88/22593	0.420455	1.9121	4.55145	1.91953e-05	0.00018606	8.9773e-05	JMJD1C/MLXIPL/Y_RNA/SNX13/FADS2/DOCK7/GPAM/AFF1/C5orf67/PDXDC1/ABO/HLA-DRB1/SMARCA4/CEACAM16-AS1/GCKR/ATXN2/MACF1/SLC22A4/PGS1/MICA/DMGDH/CETP/H2BC4/TPM1/RMI1/SHROOM3/PTPN11/APOA5/LRBA/CPT1A/ZFAND2A-DT/ADAM10/MSL2/TPI1P2/TP53BP1/LDLR/LIPC	37
Cholesteryl esters to total lipids ratio in small LDL	0.00744767	88/22593	0.420455	1.9121	4.55145	1.91953e-05	0.00018606	8.9773e-05	JMJD1C/MLXIPL/MACO1/FADS2/DOCK7/FADS1/HLA-DQA1/C5orf67/ABO/SIK3/HLA-DRB1/LINC00533/CEACAM16-AS1/KPNB1-DT/PEX6/SH2B3/GCKR/SLC17A3/PGS1/KLHL8/PMFBP1/HCG17/RORA/RN7SL786P/PCSK7/APOA5/ABCA6/CLDN23/IGHEP1/SOAT2/COX16/NPC1L1/FDFT1/EXOC6/HAPLN4/LDLR/IGHG1	37
MHC class I polypeptide-related sequence B levels	0.00261675	19/22593	0.684211	3.11159	4.88861	1.92887e-05	0.00018613	8.98069e-05	PRRC2A/NFKBIL1/HLA-DRB1/HLA-DQB1/LTA/MICA/TSBP1-AS1/MICB/USP8/MICC/LINC01149/LINC02571/PSORS1C1	13
Ratio of polyunsaturated fatty acids to total fatty acids	0.00583736	63/22593	0.460317	2.09339	4.61389	1.9371e-05	0.00018613	8.98069e-05	JMJD1C/MLXIPL/Y_RNA/FADS2/DOCK7/FADS1/AFF1/C5orf67/STAG1/PDXDC1/GCKR/BCL7B/MACF1/FERMT3/KLHL8/BDNF-AS/NTAN1/NAA25/NFATC3/RMI1/HLA-DRB6/PCSK7/APOA5/CPT1A/PLG/MCM6/UBE3B/FGF21/LIPC	29
Cholesteryl ester levels in very small VLDL	0.00543478	57/22593	0.473684	2.15418	4.63207	1.95515e-05	0.000187052	9.02516e-05	PPP2R3A/DOCK7/BAZ1B/GPAM/ABO/REEP3/HNF1A/SMARCA4/HLA-DQB1/FOXA3/HLA-A/KPNB1/ATXN2/GATAD2A/TRPS1/FUT2/DHX38/HMGB3P17/ABCA6/C7orf50/ADAM10/TBC1D5/TMPRSS11E/NPC1L1/RNF111/LIPC/RHCE	27
Atrial fibrillation	0.0163043	241/22593	0.3361	1.52848	4.37909	2.04041e-05	0.00019374	9.34786e-05	CYCSP55/JMJD1C/PPP2R3A/XPO1/FAF1/SCMH1/NUCKS1/MAPT/ZPBP2/MANBA/EYA4/FAM13B/MBD5/LIN54/SH3PXD2A/REEP3/SLC9B1/RRAGC-DT/COG5/USP34/GMCL1/ZNF292/XPO7/RCN1P1/GTF2I/CGA/STIM1/PTGES3/CUL4A/APOLD1/NEURL1/ANXA4/GOSR2/MOB1B/LNCRNA-IUR/CCDC7/SUN1/PTK2/MAIP1/MICU2/SYNE2/GTF2I-AS1/POLR2A/MEX3C/CYTH1/ZNF689/NFATC1/PCCA/CUX2/HIP1R/CCDC62/PFDN1/RPL35P2/SMAD4/CCDC92/ESR2/SPEN/CAV2/TTN-AS1/MTCYBP4/GORAB/WNT8A/UBE4…	81
Triglyceride levels in very small VLDL	0.00724638	85/22593	0.423529	1.92609	4.54147	2.04259e-05	0.00019374	9.34786e-05	MLXIPL/Y_RNA/BPTF/FADS2/DOCK7/AFF1/C5orf67/RNU6-543P/SUGP1/GAS6/RPL31P23/HLA-DRB1/HNF1A/SMARCA4/RPS4XP9/GCKR/STAT3/SYNE2/DNAH10/TRPS1/PMFBP1/TPM1/SHROOM3/PCSK7/APOA5/TCEA2/ADAM10/LMF1/GCK/TP53BP1/FDFT1/KLF14/FGF21/SQOR/LIPC/ASAH2B	36
Fasting glucose	0.00986312	128/22593	0.382812	1.74092	4.46299	2.10089e-05	0.000198418	9.57357e-05	NPM1P47/FADS2/FADS1/MANBA/C5orf67/SPC25/CSK/ABO/SRRM3/TSPAN3/INS-IGF2/ZHX3/MBNL1/PAM/WDR25/GCKR/CTXND2/GAD2/ADCY5/HMG20A/ARAP1/ELP1/ZBTB38/RNF6/STEAP2-AS1/DPYSL5/NOSTRIN/RGS17/MTMR3/PAX4/NDUFAF6/CKAP5/MAP2K6/PLCG1-AS1/NFATC3/STARD10/ARHGAP1/ABCB10/BABAM2/WARS1/KDM2B/ZAN/DMXL2/GCK/CDC14A/STEAP2/SLC2A2/SYNC/SPTBN1-AS2	49
Urinary metabolites	0.00301932	24/22593	0.625	2.84232	4.79421	2.2215e-05	0.000208916	0.000100801	Y_RNA/ABO/ALMS1/HPD/CDK12/PSMD9/CFAP251/PYROXD2/HIBCH/RASIP1/XYLB/BCL7A/ACADS/ACSM5P1/SLC7A9	15
Free cholesterol in IDL	0.0068438	79/22593	0.43038	1.95724	4.52493	2.28905e-05	0.000214356	0.000103426	JMJD1C/MLXIPL/MACO1/FADS2/DOCK7/GPAM/PDXDC1/ABO/HNF1A/SMARCA4/CEACAM16-AS1/MAU2/SH2B3/KPNB1/ATXN2/SCUBE3-AS1/COX19/TRPS1/PMFBP1/TSBP1-AS1/EFCAB13/ABCB11/ADAM21P1/SEC1P/RBM39/ABCA6/C7orf50/GSTM5P1/TMPRSS11E/ANKRD31/HNF1A-AS1/NPC1L1/LDLR/SPTY2D1	34
Glomerular filtration rate	0.00966184	125/22593	0.384	1.74632	4.44223	2.30847e-05	0.000215262	0.000103863	CELF1/MANBA/FBXL20/EYA4/GAB2/SUFU/ALMS1/SLC15A2/SYN2/ALMS1P1/PSD4/CDK12/DNAJC16/GCKR/SMIM29/RPL32P30/SLC34A1/TFDP2/SLC28A2-AS1/GBAP1/ASTN2/NFATC1/CUX2/KBTBD2/MED1/ZBTB17/SLC47A1/SHROOM3/INO80/CASP9/SYPL2/ZNF204P/CERS2/SORT1/DDIT4L-AS1/PIGU/AFG2B/WNT7A/PHTF2/PIP5K1B/ADGRL2/SIPA1L3/RGS12/ANKH/MYPN/SLC7A9/IDI2/A1CF	48
Total lipids in IDL	0.00664251	76/22593	0.434211	1.97466	4.51865	2.40874e-05	0.000223669	0.000107919	JMJD1C/MACO1/FADS2/DOCK7/GPAM/ABO/RPL31P23/HNF1A/SMARCA4/CEACAM16-AS1/MAU2/SH2B3/KPNB1/GCKR/ATXN2/HPR/SCUBE3-AS1/COX19/TRPS1/CETP/TSBP1-AS1/ABCB11/SEC1P/DHX38/ABCA6/C7orf50/GSTM5P1/TMPRSS11E/ANKRD31/HNF1A-AS1/NPC1L1/SPTY2D1/LIPC	33
Phospholipids in large HDL	0.00644122	73/22593	0.438356	1.99351	4.51393	2.52298e-05	0.000233297	0.000112565	MLXIPL/SNX13/FADS2/DOCK7/FADS1/GPAM/HLA-DQA1/C5orf67/PDXDC1/RANBP10/UBE2L3/HLA-DRB1/PABPC4/ILRUN/MARCHF8/BANK1/GCKR/AGBL2/MACF1/MYO1H/TRPS1/NTAN1/CETP/NR1H3/RILPL1/RN7SL786P/GIMAP7/MOGAT2/C7orf50/ZFAND2A-DT/KLF14/NUP93	32
Offspring birth weight	0.00825282	102/22593	0.401961	1.828	4.44968	2.55335e-05	0.000235121	0.000113445	CYCSP55/IQGAP1/LCORL/Y_RNA/LINC02227/SMAD3/SPC25/L3MBTL3/CSK/IL27/PTCH1/HHIP/TET2/SH2B3/AMZ1/RPS6KA4/ARMC2/AKAP13/ADCY5/ZBTB38/MICA/PMFBP1/BCAR1/SLC25A37/ASPSCR1/INO80/IGF1/ZFP57/PREX1/PDE5A/HELLPAR/LEKR1/MYH7B/CYP3A7/GCK/KCNN3/LINC01934/MED18/SLC38A4-AS1/KLHL25/ADAM17	41
Primary biliary cirrhosis	0.00362319	32/22593	0.5625	2.55808	4.68264	2.59914e-05	0.000238344	0.000115	Y_RNA/MAPT/ZPBP2/HLA-DQB1/IKZF3/CLEC16A/TIMMDC1/IL12RB2/ATXN2-AS/LINC02341/SYNGR1/NFKB1/IL12A-AS1/RMI2/LINC01100;/IL12A-AS1;/RMI2;/LINC01100	18
Graves' disease	0.00483092	49/22593	0.489796	2.22745	4.56656	2.80073e-05	0.000254816	0.000122948	BLTP3A/ABO/HLA-DPA1/PCAT1/FCRL3/HLA-DQB1/HLA-W/ANKS1A/RNASET2/FBXL19/LNCRNA-IUR/TSBP1/ALDH2/SETD1A/RPL13P2/CEP43/POLR1HASP/MUC22/PRSS36/FBXL19-AS1/RNU6-1133P/HLA-S/ACAD10/CASC19	24
Free cholesterol levels in medium VLDL	0.00583736	64/22593	0.453125	2.06068	4.51135	2.80182e-05	0.000254816	0.000122948	MLXIPL/DOCK7/AFF1/C5orf67/ABO/GAS6/HLA-DRB1/SMARCA4/TOP1/NCK1/KPNB1/GCKR/ITIH3/HLA-G/HPR/TRPS1/SP4/FUT2/PMFBP1/PCSK7/CCDC92/APOA5/IGFL1P2/HMGB3P17/ABCA6/NPC1L1/LDLR/LIPC/RHCE	29
Total body bone mineral density	0.011876	164/22593	0.359756	1.63606	4.34032	2.90657e-05	0.000262621	0.000126714	CTPS1/LGR4-AS1/SPTBN1/ATXN7L3-AS1/CELF1/SUPT3H/CDC5L/EYA4/SOX6/SYN2/PLCL1/SP7/SMG6/LINC02341/ANKS1A/CEP120/RPS4XP9/GCKR/LNCTSI/SMIM29/SLC30A10/ZNF408/DDB2/ZKSCAN5/BDNF-AS/LRP4/BBOX1-AS1/MIR4713HG/CKAP5/IQCH-AS1/IQCH/LINC00886/PGF/DRC3/PDHX/CSTPP1/CSH1/DLX5/LEKR1/ATP5MC2/CPT1A/AMBRA1/AAGAB/TOM1L2/FGFRL1/MFSD5/HMGB3P17/PACSIN3/LINC02160/RUNX2/ZNF283/WNT4/TUBA1C/CCDC170/DNM3/RUNX1/TMEM135/DYNC1I1/DD…	59
Eosinophil percentage of granulocytes	0.0114734	157/22593	0.363057	1.65108	4.34624	2.91141e-05	0.000262621	0.000126714	FAM172BP/BPTF/HLA-DQA1/IRF1/PSMD3/SMAD3/ENSA/LINC01565/TUBD1/BRD3/FOXO1/LINC02929/CD200/PPARG/KANSL1/ZNF398/CNR2/DOCK3/UBAC2/IL18R1/ZC3H7B/APBB1IP/NDFIP1/TLCD3B/IKZF3/CXCL2/CLEC16A/DLEU1/CGA/MIR4435-2HG/HBS1L/ATXN2/HLA-G/ARID5A/AKAP13/RBX1/NFKB1/ZNF652/BCL2/MICA/CCR7/SUOX/SEPTIN2/RSPH6A/CCR3/INPP5D/COG6/JAK1/RNF39/EMSY/LINC02571/HHEX/CCDC18-AS1/ELMO1/CSF2/RUNX1/GKAP1	57
vWF levels	0.00322061	27/22593	0.592593	2.69494	4.67855	3.04472e-05	0.00027353	0.000131977	NPM1P47/STX2/TC2N/PXK/PDHB/ABO/GIMAP4/FCHO2/BANK1/SYNGR1/HCG27/VWF/STXBP5/POU5F1/GIMAP7/SCARA5	16
Lung cancer	0.00764895	93/22593	0.408602	1.8582	4.40295	3.22988e-05	0.000288989	0.000139436	MAD1L1/FOXP4-AS1/CHRNA5/CYP2A6/ZSCAN16-AS1/HLA-DRB1/POT1-AS1/HLA-DQB1/CHEK2/RNASET2/HLA-DRB9/MORF4L1/HLA-G/CHRNA3/MRPS30/C6orf15/PDS5B/MTMR3/SLC17A4/CHRNB4/ADAMTS7/ZNF322/MICC/ZNF184/POT1/PDE1C/MPZL2/LINC00240/RPL8P1/LINC01149/JAML/AK5/DCBLD1/LINC02980/WNK1/ABT1/GIPC2/BTN2A1	38
Concentration of small VLDL particles	0.00885668	113/22593	0.389381	1.77079	4.36093	3.33969e-05	0.000297143	0.00014337	PPP2R3A/MLXIPL/BPTF/DOCK7/HLA-DQA1/AFF1/C5orf67/RFLNA/ABO/RNU6-543P/GAS6/REEP3/RPL31P23/SIK3/HLA-DRB1/SMARCA4/HLA-DQB1/CEACAM16-AS1/PLA2G6/ZHX3/TXNL4B/GCKR/ITIH3/DNAH12/HPR/DDB2/TRPS1/PCSK7/CCDC92/BRWD1/RRAS2/DHX38/APOA5/ABCA6/TP53BP1/ANKRD31/NPC1L1/FDFT1/EXOC6/KLF14/DBP/LDLR/LIPC/ASAH2B	44
Triglycerides to total lipids ratio in IDL	0.00825282	103/22593	0.398058	1.81025	4.3757	3.3479e-05	0.000297143	0.00014337	JMJD1C/MLXIPL/Y_RNA/SNX13/FADS2/FADS1/GPAM/AFF1/C5orf67/PDXDC1/ABO/REEP3/RPL31P23/HLA-DRB1/SMARCA4/CEACAM16-AS1/GCKR/ATXN2/HCG27/MACF1/SLC22A4/PGS1/LRP4/DMGDH/CETP/TPM1/TSEN54/SHROOM3/PCSK7/APOA5/CPT1A/MOGAT2/ABCA6/TPI1P2/TP53BP1/KLF14/MINK1/CEP55/LDLR/PNPLA3/LIPC	41
Bioavailable testosterone levels	0.0239533	387/22593	0.307494	1.39839	4.19694	3.37185e-05	0.000298072	0.000143818	JMJD1C/MLXIPL/DOCK5/FAF1/IER5L-AS1/CENPW/LCORL/Y_RNA/SH2B1/NPEPPS/MAPT/BORCS7-ASMT/METTL15/HLA-DQA1/AFF1/TGFB2/MANBA/KPNA2/ATP2A1/PDE8A/PPARG/REEP3/RPL31P23/DOCK3/SRD5A2/HNF1A/NR1D2/FOXA3/ILRUN/LINC01505/Metazoa_SRP/DENND4A/ZHX3/TCF12/LIN28B-AS1/SOAT1/BAIAP2L1/MBNL1/CYP17A1/RPS4XP9/PLCG1/MIR4435-2HG/NAA38/NEDD9/BMAL1/ZBTB20/SIN3A/TBC1D8/SLC17A3/IVD/ZNF652/POLR2A/BRI3/KLHL8/TRAIP/PTPN9/WNT2B/ANAPC…	119
Parsopercularis area	0.00402576	38/22593	0.526316	2.39353	4.56447	3.4506e-05	0.000303817	0.000146591	CENPW/LCORL/MAPT/MAPT-AS1/KANSL1/ARHGAP27/PLCL1/ANKRD44-DT/PRELID1P1/NT5C2/NSF/FOXO3/RPS4XP9/MIR588/TFDP2/RFTN2/LINC02210/RNU6-1133P/FGFR3P1/SPINT2	20
Phospholipids to total lipids ratio in large VLDL	0.00805153	100/22593	0.4	1.81908	4.3582	3.63968e-05	0.000319194	0.00015401	MLXIPL/BPTF/NPEPPS/FADS2/AFF1/BMP8A/C5orf67/PDXDC1/BLTP3A/ABO/RPL31P23/HLA-DRB1/HNF1A/SMARCA4/PLA2G6/RPS4XP9/BANK1/GCKR/CTXND2/HCG27/TNPO1/DNAH10/FUT2/PMFBP1/NR1H3/DGKQ/PCSK7/DOCK7-DT/RRAS2/APOA5/CPT1A/HLA-S/C7orf50/GNAO1/TP53BP1/CERT1/KLF14/LDLR/SLC12A3/LIPC	40
Autism spectrum disorder or schizophrenia	0.0154992	230/22593	0.334783	1.52249	4.22846	3.74619e-05	0.000327236	0.00015789	RGS6/Y_RNA/MAD1L1/SRPK2/PTPRF/RFT1/CHRNA5/HLA-DQA1/STAG1/GIGYF2/FGFR1/ZSCAN16-AS1/CYP51A1-AS1/ZNF398/LINC02057/HLA-DRB1/POT1-AS1/GUSBP2/HLA-DQB1/NT5C2/HLA-DRB9/BANK1/ITIH3/SNX19/HCG27/GGNBP1/RASA4DP/CNOT1/SF3B1/KDM3B/ETF1/MAIP1/MPHOSPH9/PCNX1/PPP1R13B/CHRNA3/DRD2/PSPH/METTL2B/TWF2/TCF20/MICA/HCN1/RPL23AP95/PTGES3P4/EP300-AS1/RORA/IMMP2L/F2/HLA-DRB6/ZFP57/CACNA1I/SYNGAP1/HLA-DRB5/GPR89P/BTN3A2/TNX…	77
Precuneus area	0.0034219	30/22593	0.566667	2.57703	4.58888	3.83468e-05	0.000332339	0.000160352	CENPW/PRRC2A/MAPT-AS1/KANSL1/PTCH1/PLCL1/NT5C2/NSF/SF3B1/TFDP2/RFTN2/SUOX/LINC02210/EDEM2/RNU6-1133P/ELF2/FGFR3P1	17
Multiple myeloma	0.0034219	30/22593	0.566667	2.57703	4.58888	3.83468e-05	0.000332339	0.000160352	ULK4/CBX7/POT1-AS1/PCAT1/CEP120/TOM1/WAC/ELL2/USP8P1/PREX1/CCHCR1/DTNB/RFWD3/RN7SL332P/CCDC169-SOHLH2/PSORS1C1/RNU6-416P	17
Low-carbohydrate diet	0.00201288	13/22593	0.769231	3.49823	4.78351	3.85464e-05	0.000332764	0.000160557	HECTD4/ATXN2/CUX2/NAA25/ALDH2/PTPN11/BRAP/TMEM116/MAPKAPK5/ACAD10	10
Free androgen index	0.0163043	245/22593	0.330612	1.50353	4.20717	3.94506e-05	0.000338421	0.000163287	JMJD1C/DOCK5/FAF1/BORCS7-ASMT/PTPRF/TGFB2/L3MBTL3/RFLNA/PPARG/RPL31P23/SLC20A2/SRD5A2/NICN1/HNF1A/FOXA3/LINC02568/TET2/ILRUN/LINC01505/ZHX3/CHEK2/USP48/TCF12/LIN28B-AS1/SOAT1/MBNL1/FNBP4/UBE2E2/KPNB1/RPS4XP9/GCKR/MIR4435-2HG/MET/EHMT2/BMAL1/SIN3A/ADH4/PRKCA/BRD3OS/SETD2/BRI3/BCL2/KLHL8/TRAIP/MIR4713HG/THADA/FAM47E/CUX2/LINC02068/SLC25A37/SRP14-DT/EPHA2-AS1/ADAR/DNMBP/WBP1L/LINC02240/FNIP2/FCGRT/U…	81
Depressed affect	0.00785024	97/22593	0.402062	1.82846	4.34118	3.95079e-05	0.000338421	0.000163287	MTCH2/MAD1L1/NUP160/MAPT/BAIAP2/ATAD2B/YLPM1/ACTL11P/RABGAP1L/MAPT-AS1/SOX6/LINC02210-CRHR1/KANSL1/LINC00533/KLHDC8B/DAG1/RAPSN/STAG1-DT/LMOD1/LINGO1/CSNK1G1/USP4/TMEM106B/KLHL29/DRD2/SLC44A5/DDB2/MYO1H/ASTN2/NR1H3/NCOA5/AREL1/GABBR1/EXD2/ARFGAP2/CSTPP1/PLCL2/WNT3/TLR4	39
Triglycerides in IDL	0.00583736	65/22593	0.446154	2.02898	4.41067	4.00209e-05	0.000341491	0.000164768	MLXIPL/MACO1/DOCK7/AFF1/C5orf67/IZUMO1/SUGP1/GAS6/RPL31P23/SIK3/HLA-DRB1/HNF1A/SMARCA4/TXNL4B/GCKR/SYNE2/TRPS1/CETP/SEC1P/C7orf50/ADAM10/TP53BP1/TMPRSS11E/SOAT2/HNF1A-AS1/LDLR/SLC2A2/SPTY2D1/LIPC	29
Serum 25-Hydroxyvitamin D levels	0.0130837	187/22593	0.347594	1.58075	4.23383	4.06327e-05	0.000345378	0.000166643	Y_RNA/SCMH1-DT/DOCK7/PLEKHA7/EXOC4/GPAM/USP1/ADH1B/ABO/SUGP1/SOX6/MAT1A/MAST2/SMARCA4/CTF2P/ZBTB46/SPINK2/LINC02568/COG5/GCKR/ITIH3/RABGAP1/REST/KMT2E/RBX1/RAB2A/KLHL8/TRAIP/TFDP2/ATP1B3/TRPS1/SP4/CETP/CUX2/ADH1C/RN7SL786P/PEAK1/ARNT/HSD17B11/PDE3B/SLC38A10/APOA1-AS/RETREG3/ADAR/TRMT61A/RHOA/DGAT2/RRAS2/COPB1/ASH1L/NF1P12/U6/TMPRSS11E/TNFAIP8/OVOL1/CLUHP8/CDIP1/NADSYN1/SHANK2/RUSC1-AS1/ACTE1P/SCG…	65
Granulocyte percentage of myeloid white cells	0.0126812	180/22593	0.35	1.5917	4.23145	4.18036e-05	0.000349182	0.000168479	MLXIPL/Y_RNA/PPIAP16/FADS1/HLA-DQA1/PSMD3/VMP1/ENSA/LINC01565/CD164/CDC5L/FOXO1/ABO/LINC02608/LRRC25/NDFIP1/USP50/MYO1G/PAN3/CCND3/HLA-W/SPRED2/RCN1P1/POC1B/GCKR/ACOXL/MIR4435-2HG/PPBPP2/CMKLR1/CXCR2/NFIX/HCG27/CSF3/WAC-AS1/USF1/BAZ2B-AS1/PRORP/RPSAP5/KLHL29/AK3/DPP8/DOCK10/BRD3OS/LINC03006/RASA2/LYZ/TRPS1/THADA/DNAJC1/KCNN4/PIGL/ATAD5/BCL2L11/UQCRC2P1/CEP85/LINC01149/KDELR2/TCP11/LINC02961/CCDC1…	63
acne vulgaris	0.00543478	59/22593	0.457627	2.08115	4.41466	4.22531e-05	0.000349182	0.000168479	IRF1-AS1/ERRFI1-DT/FADS2/C5orf67/TRPM7/SYN2/CLEC16A/ZNRF3/FCHO2/EDAR/PPP1R12B/MIR3936HG/RASSF10/SLC22A4/COX5BP8/RPL13AP13/FAM86B3P/DLG1/MYEOV/CSTA/LYPLAL1-DT/CCDC57/U3/CRELD2/SUGCT/SYVN1/PNPLA3	27
Macrophage inflammatory protein 1b levels	0.00543478	59/22593	0.457627	2.08115	4.41466	4.22531e-05	0.000349182	0.000168479	IP6K1/MON1A/ACACA/DOCK3/IP6K2/DAG1/CACNA2D2/MAP4/USP4/SETD2/SEMA3F-AS1/KIF9/CCR3/UQCRC2P1/SCAP/AP2B1/CCRL2/SPINK8/GNAI2/ARIH2/CDCP1/KIF15/U3/POC1A/LARS2/QRICH1/ELP6	27
Seropositivity for aix galericulata	0.00181159	11/22593	0.818182	3.72085	4.79207	4.23443e-05	0.000349182	0.000168479	HLA-DQA1/HLA-DRB9/TSBP1-AS1/C2/TNXB/LINC02571/NCR3/HLA-DQA2/NOTCH4	9
Verbal learning	0.00181159	11/22593	0.818182	3.72085	4.79207	4.23443e-05	0.000349182	0.000168479	PBRM1/STAB1/UQCC5/NT5DC2/NEK4/ITIH1/GNL3/ITIH4/GLT8D1	9
MIC-A levels	0.00181159	11/22593	0.818182	3.72085	4.79207	4.23443e-05	0.000349182	0.000168479	HLA-DPA1/HLA-DRB1/HLA-A/TFEC/MICA/ZFP57/NCR3/LY6G6F-LY6G6D/NOTCH4	9
Red blood cell forward scatter distribution width	0.00181159	11/22593	0.818182	3.72085	4.79207	4.23443e-05	0.000349182	0.000168479	CCDC162P/TMPRSS6/TFR2/TFRC/CCND3/HBS1L/PRC1-AS1/H2BC4/SLC25A37	9
ARHGEF12/AXIN1 protein level ratio	0.00181159	11/22593	0.818182	3.72085	4.79207	4.23443e-05	0.000349182	0.000168479	JMJD1C/HLA-DRB1/ARHGEF12/SLC35D2/TRMO/BAZ2A/PPHLN1/BLOC1S3/RUNX1	9
Cholesteryl esters to total lipids ratio in medium VLDL	0.00825282	104/22593	0.394231	1.79285	4.30253	4.36235e-05	0.000355974	0.000171756	JMJD1C/MLXIPL/FADS2/DOCK7/GPAM/HLA-DQA1/C5orf67/PDXDC1/RFLNA/ABO/PPARG/HLA-U/HNF1A/SMARCA4/SLC9B1/HECTD4/KPNB1/GCKR/PGS1/HCAR3/NTAN1/NFAT5/DMGDH/CETP/TSEN54/PCSK7/GIPR/APOA5/CPT1A/PLG/ABCA6/C7orf50/MTMR9/TPI1P2/TP53BP1/ANKRD31/SOAT2/KLF14/LDLR/TUBGCP4/LIPC	41
Cholesteryl esters to total lipids ratio in very small VLDL	0.00825282	104/22593	0.394231	1.79285	4.30253	4.36235e-05	0.000355974	0.000171756	JMJD1C/MLXIPL/SNX13/FADS2/HCAR2/GPAM/C5orf67/PDXDC1/ABO/RPL31P23/HLA-DRB1/SMARCA4/TXNL4B/GCKR/ATXN2/MACF1/SYNE2/DNAH10/PGS1/LRP4/NFAT5/DMGDH/FAM86B3P/RN7SL786P/TSEN54/PCSK7/HMBS/APOA5/CPT1A/MOGAT2/ABCA6/MTMR9/TPI1P2/TP53BP1/CERT1/SOAT2/FDFT1/KLF14/CEP55/IGHG1/LIPC	41
Alzheimer's disease	0.013285	191/22593	0.34555	1.57146	4.21077	4.38557e-05	0.000355974	0.000171756	Y_RNA/DOC2A/SPI1/CELF1/CTSB/PSMC3/DSG2/GAB2/NCK2/ICA1L/TSPOAP1-AS1/HLA-DRB1/ADAMTS4/CEACAM16-AS1/SLC2A4RG/CCDC91/DENND3/MTMR2/RN7SL354P/EDAR/B3GNTL1P2/ZCWPW1/PRKD3/CD2AP/WDR12/USP6NL-AS1/FERMT2/PTK2B/TMEM106B/TSPAN14/CACNA1G/PILRA/IL34/NDUFAF6/FAM47E/PMS2P1/PFDN1/CR1/INPP5D/WDR81/BCL3/PRSS36/BCKDK/MGMT/SORT1/CTSH/GNPNAT1/PRICKLE1/IQCK/BIN1/ADAM10/IGHV3-64/ATP8B4/ANKRD31/IGHEP1/TPCN1/SIGLEC11/SNX1…	66
Seropositivity for staphylococcus aureus subsp. aureus MW2 peptide	0.00261675	20/22593	0.65	2.95601	4.64617	4.39732e-05	0.000355974	0.000171756	HLA-DQA1/HLA-DRB1/HLA-DQB1/HLA-DQB2/HLA-DRB9/TCF19/TSBP1/TSBP1-AS1/MICB/MUC22/C2/RNU6-283P/NOTCH4	13
Allergen component sensitization	0.00261675	20/22593	0.65	2.95601	4.64617	4.39732e-05	0.000355974	0.000171756	HLA-DQA1/HLA-DRB1/HLA-DQB1/HLA-DRB9/TSBP1-AS1/HLA-DRB6/HLA-DRA/IGHV3-63/IGHVII-62-1/IGHV3-64/IGHV1-69D/IGHV3-72/IGHV1-68	13
Orbitofrontal area	0.00362319	33/22593	0.545455	2.48057	4.51876	4.54381e-05	0.00036649	0.00017683	MAPT/MAPT-AS1/PTCH1/PLCL1/NT5C2/SP1/CNNM2/NSF/FOXO3/RPS4XP9/MIR588/SF3B1/TFDP2/RFTN2/LINC02210/RNU6-1133P/FGFR3P1/C21orf62-AS1	18
Free cholesterol to total lipids ratio in IDL	0.00664251	78/22593	0.423077	1.92403	4.34011	4.56423e-05	0.000366798	0.000176979	JMJD1C/MLXIPL/SNX13/FADS2/DOCK7/GPAM/AFF1/C5orf67/PDXDC1/RFLNA/BLTP3A/ABO/RNU6-543P/HLA-DRB1/SMARCA4/MAU2/KPNB1/GCKR/ATXN2/PGS1/KLHL8/NTAN1/ERBB2/CCHCR1/APOA5/CPT1A/TP53BP1/ANKRD31/CCDC18-AS1/IGHGP/LDLR/SCGN/SARM1	33
Cholesteryl esters to total lipids ratio in large HDL	0.00805153	101/22593	0.39604	1.80107	4.28372	4.75756e-05	0.000380949	0.000183806	MLXIPL/BPTF/FADS2/DOCK7/HCAR2/DR1/AFF1/C5orf67/STAG1/RFLNA/IZUMO1/ABO/HLA-DRB1/SMARCA4/SYN2/GCKR/ATXN2/MACF1/TRAIP/PMFBP1/DMGDH/FAM13A/RMI1/PCSK7/APOA1-AS/BCL2L11/CPT1A/LINC01149/ACP2/SLC25A19/ATP6V0D1/TP53BP1/RGS12/LMAN2/NPC1L1/FDFT1/KLF14/SEMA4D/SLC12A3/LIPC	40
Total lipids in large HDL	0.00644122	75/22593	0.426667	1.94035	4.33073	4.84562e-05	0.0003866	0.000186533	MLXIPL/SNX13/FADS2/GPAM/HLA-DQA1/C5orf67/PDXDC1/RFLNA/BLTP3A/PPARG/RANBP10/UBE2L3/HLA-DRB1/PABPC4/MARCHF8/BANK1/GCKR/MACF1/MYO1H/TRPS1/NTAN1/CETP/NR1H3/RILPL1/RN7SL786P/RPL13P2/GIMAP7/MOGAT2/C7orf50/ZFAND2A-DT/KLF14/NUP93	32
Total free cholesterol levels	0.00623994	72/22593	0.430556	1.95804	4.32274	5.12379e-05	0.000407323	0.000196532	DOCK7/GPAM/ABO/GAS6/HLA-DRB1/HNF1A/SMARCA4/CEACAM16-AS1/FOXA3/TOP1/KANK2/FNBP4/KPNB1/GCKR/ATXN2/HLA-G/HPR/TRPS1/FUT2/CETP/H2BC4/HMGB3P17/LINC02571/ABCA6/C7orf50/SNRPC/TMPRSS11E/ANKRD31/NPC1L1/LIPC/RHCE	31
Concentration of very small VLDL particles	0.00785024	98/22593	0.397959	1.8098	4.26532	5.18163e-05	0.000410444	0.000198038	PPP2R3A/MLXIPL/MACO1/DOCK7/FADS1/CYP2A6/HLA-DQA1/AFF1/C5orf67/ABO/SUGP1/GAS6/RPL31P23/HLA-DRB1/HNF1A/SMARCA4/HLA-DQB1/TOP1/KPNB1/GCKR/HPR/COX19/TRPS1/FUT2/SEC1P/RASIP1/DHX38/APOA5/ABCA6/C7orf50/ADAM10/TMPRSS11E/HNF1A-AS1/NPC1L1/EXOC6/RNF111/SLC2A2/SPTY2D1/LIPC	39
Cholesteryl esters to total lipids ratio in IDL	0.00704509	85/22593	0.411765	1.87258	4.2791	5.38368e-05	0.000424186	0.000204668	JMJD1C/MLXIPL/SNX13/GPAM/AFF1/C5orf67/ABO/RPL31P23/SIK3/SLC45A3/HLA-DRB1/SMARCA4/NARS2/BANK1/TXNL4B/GCKR/ATXN2/MACF1/TCF20/MICA/LRP4/TPM1/PCSK7/CERS2/APOA5/MOGAT2/LMF1/TP53BP1/CERT1/SOAT2/MINK1/LDLR/IGHG1/PNPLA3/LIPC	35
Phospholipid levels in small VLDL	0.00603865	69/22593	0.434783	1.97726	4.31635	5.3935e-05	0.000424186	0.000204668	MLXIPL/DOCK7/CYP2A6/AFF1/C5orf67/ABO/GAS6/HLA-DRB1/SMARCA4/ZHX3/NCK1/KPNB1/GCKR/ITIH3/HPR/TRPS1/SP4/FUT2/PMFBP1/PCSK7/CCDC92/BRWD1/APOA5/IGFL1P2/ABCA6/TP53BP1/NPC1L1/EXOC6/LDLR/LIPC	30
Free cholesterol to total lipids ratio in very large HDL	0.00885668	115/22593	0.382609	1.73999	4.22377	5.48466e-05	0.000429826	0.000207389	CYCSP55/MLXIPL/BIRC6/Y_RNA/FADS1/HCAR2/GPAM/USP1/LINC01104/C5orf67/L3MBTL3/PDXDC1/RFLNA/UBE2L3/RCOR1/HNF1A/SMARCA4/SYN2/PABPC4/HORMAD2/MARCHF8/FCHO2/TXNL4B/GCKR/MIR4435-2HG/ATXN2/ADH5/STARD3/MYO1H/TRPS1/PCSK7/HMBS/HDLBP/LINC03066/LINC02571/SIDT2/ADAM10/HHEX/COPDA1/KLF14/PNPLA3/LIPC/RUNX3/NUP93	44
Leisure screen time	0.00764895	95/22593	0.4	1.81908	4.24738	5.63524e-05	0.000439955	0.000212276	LCORL/STX4/EXOC4/LINC01104/HTR1F/ACTL11P/SUGP1/LINC02057/ZBTB46/PITPNM2/PURG/LINGO1/CAMKMT/ERAP1/ZBTB20/AKT3/MYO1H/ZKSCAN5/ZNF585A/PACS1/IMMP2L/APC/YWHAB/PPARD/ILF3/AK5/INKA2/REPS1/LRPPRC/VRK1/SIL1/RGS12/MST1R/HERC1/TLR4/DNM3/AP3B1/NPC1	38
Hepatocyte growth factor-like protein levels	0.00322061	28/22593	0.571429	2.59869	4.49396	5.65372e-05	0.000439955	0.000212276	RBM6/DOCK3/NICN1/BSN/MST1/CACNA2D2/TRAIP/SEMA3F-AS1/APEH/RHOA/SPINK8/SLC25A20/POC1A/SHISA5/ELP6/ZNF589	16
Seropositivity for gallus gallus ovomucoid precursor gallus peptide	0.00241546	18/22593	0.666667	3.0318	4.57834	6.07122e-05	0.000465363	0.000224536	HLA-DQA1/HLA-DRB1/TSBP1/TSBP1-AS1/MICB/HLA-DRA/C2/AIF1/TNXB/HLA-S/HLA-DQA2/NOTCH4	12
Triglycerides in large LDL	0.00543478	60/22593	0.45	2.04647	4.30919	6.08202e-05	0.000465363	0.000224536	MLXIPL/MACO1/DOCK7/AFF1/C5orf67/ABO/SUGP1/RPL31P23/SIK3/HLA-DRB1/SMARCA4/MAU2/TXNL4B/GCKR/SYNE2/HPR/TRPS1/CETP/SEC1P/C7orf50/TP53BP1/TMPRSS11E/HNF1A-AS1/LDLR/SLC2A2/SPTY2D1/LIPC	27
Free cholesterol levels in small VLDL	0.00543478	60/22593	0.45	2.04647	4.30919	6.08202e-05	0.000465363	0.000224536	MLXIPL/DOCK7/CYP2A6/C5orf67/ABO/GAS6/HLA-DRB1/SMARCA4/TOP1/NCK1/KPNB1/GCKR/HLA-G/HPR/TRPS1/SP4/FUT2/PMFBP1/PCSK7/CCDC92/APOA5/HMGB3P17/ABCA6/NPC1L1/LDLR/LIPC/RHCE	27
Free cholesterol levels in very small VLDL	0.00543478	60/22593	0.45	2.04647	4.30919	6.08202e-05	0.000465363	0.000224536	PPP2R3A/DOCK7/CYP2A6/HLA-DQA1/AFF1/ABO/SUGP1/GAS6/PHF20/HNF1A/SMARCA4/KPNB1/PLCG1/GCKR/TRPS1/FUT2/DHX38/APOA5/ABCA6/C7orf50/GSTM5P1/ADAM10/TMPRSS11E/NPC1L1/RNF111/LIPC/RHCE	27
Atopic dermatitis	0.0126812	182/22593	0.346154	1.57421	4.1293	6.08552e-05	0.000465363	0.000224536	IQGAP1/Y_RNA/FAM172BP/TRAF3/SLC9A4/HLA-DQA1/AFF1/RAB5B/SMAD3/LINC02929/SIK3/RPL13AP18/IL18R1/TLR1/HLA-DRB1/LAYN/HLA-DQB1/CSF2RB/CLEC16A/PHF19/SLC9B1/GATAD2B/IL18RAP/ALDH7A1P4/PPP2R3C/STAT3/TNFSF4/PRORP/MFN2/LINC01882/CIART/ZNF652/RTEL1-TNFRSF6B/RPRD2/PTPA/ZBTB38/CCR7/TSBP1/IL1RL1/GABPB2/LCE1D/MEI4/DAGLB/CDC42SE2/TSBP1-AS1/RTEL1/MICB/INPP5D/FLJ40194/TAGAP-AS1/CD200R1/TNXB/EMSY/LINC02571/AGO2/DOK2/…	63
Age at natural menopause	0.00483092	51/22593	0.470588	2.1401	4.32747	6.38833e-05	0.000486835	0.000234896	IP6K1/PRRC2A/PPARG/NDFIP1/RRAGC-DT/ZNRF3/ENTPD1-AS1/FANCI/KDELR3/PMF1-BGLAP/DIDO1/RBM25/INO80/HSD17B6/ZRANB1/MCM8/BRCA1/EXO1/HELB/NANOS3/TTC28/ARF4P1/FANCM/SELE	24
Smoking behaviour	0.00644122	76/22593	0.421053	1.91482	4.24123	6.6179e-05	0.000501933	0.000242181	CHRNA5/CYP2A6/STAG1/RSRC1/SOX6/WWP2/CYB561D1/CACNA2D2/STARD3/CHRNA3/DRD2/KLC1/ZNF408/SMIM19/MIR129-2/ZFYVE21/CUX2/PSMA4/ADAMTS7/TCF12-DT/CDK10/PDE1C/PLCL2/SLC25A20/CHRNB3/RPL23AP12/CYB5B/MYO18A/COP1/EFCAB14P1/LINC01833/CPNE7	32
High fluorescence immature platelet fraction	0.00724638	89/22593	0.404494	1.83952	4.21309	6.63188e-05	0.000501933	0.000242181	JMJD1C/ARPC2/TLK1/BRD3/CD226/DOCK3/RASSF3/CEACAM16-AS1/TMCC2/ST7L/TPM4/TAOK1/PLEKHO2/CD2AP/SLFN14/VWF/CAPZA2/DOCK10/ASAP1/BRF1/TPM1/CLN3/TCF12-DT/AP2B1/BAZ2A/ACTN1/TBC1D5/LINC00895/TUBA1C/TESK2/DNM3/LDLRAP1/HMGB1P9/KALRN/DCAF5/FAR2	36
Concentration of medium LDL particles	0.00704509	86/22593	0.406977	1.85081	4.19688	7.17405e-05	0.000541115	0.000261086	MLXIPL/MACO1/FADS2/DOCK7/ABO/SUGP1/PPARG/HLA-DRB1/SMARCA4/CEACAM16-AS1/TOP1/MAU2/SH2B3/KPNB1/GCKR/HPR/TRPS1/FUT2/PMFBP1/MRPL45P2/H2BC4/TSBP1-AS1/EFCAB13/CCDC92/ADAM21P1/SEC1P/PLG/HMGB3P17/ABCA6/ZNF76/C7orf50/TMPRSS11E/HNF1A-AS1/NPC1L1/SPTY2D1	35
Average diameter for HDL particles	0.00865539	113/22593	0.380531	1.73054	4.13324	7.68352e-05	0.000577571	0.000278675	MLXIPL/FADS2/FADS1/GPAM/C5orf67/PDXDC1/RFLNA/ABO/PPARG/KANSL1/REEP3/HLA-DRB1/HNF1A/SYN2/PABPC4/BAIAP2L1/KNL1/MARCHF8/BANK1/GCKR/UVRAG/AGBL2/STARD3/ADH4/DNAH10/VPS11/HCAR3/MYO1H/TRPS1/NTAN1/FAM13A/NCOA5/RPL35P2/DGKQ/PCSK7/APOA5/HDLBP/LINC02571/C7orf50/ADAM10/KLF14/COPS5P2/LIPC	43
HDL cholesterol levels x alcohol consumption	0.00744767	93/22593	0.397849	1.8093	4.15207	8.02738e-05	0.000601373	0.00029016	RBM6/MLXIPL/SNX13/LINC02227/FADS1/DR1/GPAM/AFF1/C5orf67/RPL31P23/UBE2L3/CEACAM16-AS1/PABPC4/ILRUN/CCND3/SH2B3/MARCHF8/KPNB1/RPS4XP9/SBNO1/STARD3/PGS1/TRPS1/ZNF577/DAGLB/MACROD1/TPM1/PROCR/MYBPC3/LEKR1/TP53BP1/HSPA4/UBE3B/INSR/HNF1A-AS1/KLF14/ASB3	37
Arthritis	0.00221417	16/22593	0.6875	3.12655	4.51758	8.2205e-05	0.000609642	0.00029415	AHI1/ZFP36L1/LINC02341/ERAP2/ATXN2/LINC01882/ATP8B2/TSBP1-AS1/CCR3/INPP1/PHTF1	11
Ubiquitin carboxyl-terminal hydrolase 25 levels	0.00221417	16/22593	0.6875	3.12655	4.51758	8.2205e-05	0.000609642	0.00029415	HLA-DRB1/HLA-DQB1/HLA-DRB9/TSBP1-AS1/HLA-DRB6/HLA-DRA/HLA-DRB5/USP8/HCG22/TNXB/LINC02571	11
Free cholesterol in very small VLDL	0.00563607	64/22593	0.4375	1.98962	4.20912	8.27568e-05	0.000609642	0.00029415	MACO1/FADS2/DOCK7/HLA-DQA1/AFF1/PXK/ABO/SUGP1/RPL31P23/HNF1A/SMARCA4/MAU2/KPNB1/GCKR/ATXN2/HPR/COX19/TRPS1/HLA-DRA/RASIP1/DHX38/ABCA6/C7orf50/GSTM5P1/TMPRSS11E/HNF1A-AS1/NPC1L1/SPTY2D1	28
Cholesteryl esters to total lipids ratio in very large HDL	0.00563607	64/22593	0.4375	1.98962	4.20912	8.27568e-05	0.000609642	0.00029415	MLXIPL/SNX13/FADS2/DOCK7/FADS1/AFF1/C5orf67/ABO/RANBP10/HNF1A/PLSCR1/GCKR/MACF1/SLC22A5/PGS1/DDB2/CETP/PCSK7/APOA5/CPT1A/MVK/C7orf50/MSL2/RPS23P9/TP53BP1/RNF111/SCGN/LIPC	28
Total lipid levels in lipoprotein particles	0.00563607	64/22593	0.4375	1.98962	4.20912	8.27568e-05	0.000609642	0.00029415	MLXIPL/MTCH2/DOCK7/ABO/GAS6/UBE2L3/SIK3/HLA-DRB1/HNF1A/SMARCA4/TOP1/KPNB1/GCKR/ATXN2/HPR/TRPS1/FUT2/CETP/PTPN11/DGAT2/PPARD/APOA5/TRIM31-AS1/MVK/ABCA6/TMPRSS11E/FDFT1/LIPC	28
Cholesteryl esters to total lipids ratio in very large VLDL	0.00664251	80/22593	0.4125	1.87593	4.16678	8.33855e-05	0.000610205	0.000294422	JMJD1C/HTT/MLXIPL/FADS2/DOCK7/BAZ1B/HLA-DQA1/C5orf67/L3MBTL3/ABO/PPARG/SMARCA4/FOXA3/PITPNM2/SH2B3/GCKR/PGS1/KLHL8/BDNF-AS/NTAN1/PCSK7/CPT1A/PLG/ABCA6/TP53BP1/ANKRD31/IGHEP1/SOAT2/MRPL35P2/FDFT1/KLF14/SEMA4D/LIPC	33
Triglyceride levels in chylomicrons and extremely large VLDL	0.00664251	80/22593	0.4125	1.87593	4.16678	8.33855e-05	0.000610205	0.000294422	JMJD1C/MLXIPL/FADS2/DOCK7/AFF1/C5orf67/L3MBTL3/PDXDC1/SUGP1/PPARG/GAS6/RPL31P23/SIK3/HLA-DRB1/SMARCA4/HLA-DQB1/GCKR/DNAH12/PCSK7/HLA-DRA/APOA5/CPT1A/PLG/MVK/LINC02571/TNKS/RPL21P69/ANKRD31/FDFT1/KLF14/C4orf36/PNPLA3/LIPC	33
Concentration of IDL particles	0.00724638	90/22593	0.4	1.81908	4.13363	8.73366e-05	0.00063701	0.000307355	JMJD1C/MACO1/FADS2/DOCK7/BAZ1B/GPAM/HLA-DQA1/ABO/RPL31P23/HNF1A/SMARCA4/CEACAM16-AS1/MAU2/SH2B3/KPNB1/TXNL4B/GCKR/ATXN2/SCUBE3-AS1/TRPS1/FUT2/CETP/TSBP1-AS1/ABCB11/SEC1P/DHX38/ABCA6/C7orf50/GSTM5P1/TMPRSS11E/HNF1A-AS1/NPC1L1/LDLR/SPTY2D1/LIPC/RHCE	36
Microcytic percentage of red cells	0.00402576	40/22593	0.5	2.27385	4.28105	8.92856e-05	0.000649083	0.00031318	MACO1/CCDC162P/TMPRSS6/UBE2L3/TFR2/TFRC/CCND3/MIR4435-2HG/HBS1L/PLS1/RBM38/MLEC/KLF1/SMIM19/ELL/H2BC4/SLC25A37/SLC12A2-DT/ARF4P1/TERB2	20
Aerodigestive squamous cell cancer	0.00503221	55/22593	0.454545	2.06714	4.20676	9.2212e-05	0.000661963	0.000319394	Y_RNA/CHRNA5/CYP2A6/ADH1B/ZSCAN16-AS1/HLA-DRB1/POT1-AS1/CHEK2/ZNRF3/PDS5B/CHRNB4/ADAMTS7/ZNF322/ZNF184/TNXB/PDE1C/LINC00240/LINC01149/H2AC6/HMGN4/LINC02980/TTC28/SCGN/WNK1/OR2E1P	25
Esterified cholesterol levels	0.00503221	55/22593	0.454545	2.06714	4.20676	9.2212e-05	0.000661963	0.000319394	MACO1/FADS2/DOCK7/GPAM/ABO/PPARG/MAU2/SH2B3/KPNB1/FRK/GCKR/PGS1/SCUBE3-AS1/TRPS1/TSBP1-AS1/ABCB11/SEC1P/DHX38/ABCA6/C7orf50/TMPRSS11E/HNF1A-AS1/NPC1L1/LDLR/SPTY2D1	25
Chronic obstructive pulmonary disease x current smoker interaction	0.00503221	55/22593	0.454545	2.06714	4.20676	9.2212e-05	0.000661963	0.000319394	IRF1-AS1/CFDP1/ADAM19/EFCAB5/TRIM26/HLA-DQB1/MED24/EEFSEC/TET2/AMZ1/GUSBP5/EHMT2/ARMC2/RASSF10/ADCY5/OTUD4/SLC30A10/CHRNA3/ZBTB38/FAM13A/GABBR1/MIA-RAB4B/LINC02571/SMPD3/RPSAP2	25
Whole brain restricted isotropic diffusion	0.0183172	288/22593	0.315972	1.43695	3.96213	9.22554e-05	0.000661963	0.000319394	GDF5/CENPW/SUPT3H/IGF2/P4HA2/YLPM1/EYA4/NDUFAF2/AMPD3/PDE8A/ABO/TUBB3/STRN/KANSL1/PSMD1/C17orf58/CD82/PTCH1/HHIP/RBBP5/TRIOBP/HSD17B1/NT5DC2/MFSD13A/CSE1L/CC2D2A/PITPNM2/RAPSN/MAU2/ZFP36L1/GNA12/SMG6/ANKS1A/FOXO3/ARHGEF12/CEP120/TFAP4/ATXN2/LRCH1/FAM53B/BCL7B/CAPZA1/CHD6/REST/CASTOR3P/POLR2A/STN1/TBX15/IL34/RFTN2/FGD6/DPYSL5/COL26A1/RFX4/TRPS1/BBOX1-AS1/PCCA/RSPO2/BLOC1S5-TXNDC5/ZNF438/LINC01068/…	91
Coronary artery disease or tissue plasminogen activator levels	0.00483092	52/22593	0.461538	2.09894	4.21204	9.40387e-05	0.000670405	0.000323467	STAG1/CFDP1/ABO/HNF1A/FCHO1/SH2B3/SMG6/ANKS1A/NBEAL1/MORF4L1/TSPAN14/UMPS/STXBP5/MYL2/NAA25/VAMP8/FLJ40194/NME7/TGFB1/HLA-DOB/PSORS1C1/LDLR/OR2E1P/JCAD	24
Feeling fed-up	0.00483092	52/22593	0.461538	2.09894	4.21204	9.40387e-05	0.000670405	0.000323467	ATAD2B/YLPM1/MAPT-AS1/LINC02210-CRHR1/KANSL1/UBXN2A/DAG1/ARL17B/NSF/CTU2/KLHL29/STK4/DDB2/HCN1/LRP4/RNF123/CPEB1/PROX2/EXD2/CSTPP1/PLCL2/U3/TLR4/DCAF5	24
Tyrosine levels	0.00462963	49/22593	0.469388	2.13464	4.22127	9.48822e-05	0.000674243	0.00032532	JMJD1C/PPP2R3A/FADS2/RPL31P23/HNF1A/ZFP36L1/CFAP251/ADCY5/ADH4/SLC16A10/RORA/PAH/TAT-AS1/PHLPP2/TTBK1/FGFR3P1/BCL7A/AP1G1/TRAF3IP2-AS1/CYP4V2/PNPLA3/SLC38A4-AS1/SLC38A4	23
Triglyceride levels in large LDL	0.00623994	74/22593	0.418919	1.90512	4.14048	9.58792e-05	0.000679144	0.000327684	MLXIPL/BPTF/DOCK7/CYP2A6/AFF1/C5orf67/IZUMO1/SUGP1/GAS6/RPL31P23/HLA-DRB1/HNF1A/SMARCA4/ZHX3/GCKR/ZNF664/STAT3/SYNE2/HPR/TRPS1/PCSK7/BRWD1/APOA5/TCEA2/ADAM10/LMF1/TP53BP1/TMPRSS11E/KLF14/LIPC/ASAH2B	31
Cholesterol to total lipids ratio in very small VLDL	0.0068438	84/22593	0.404762	1.84074	4.09851	0.000102841	0.000726129	0.000350354	JMJD1C/MLXIPL/GPAM/C5orf67/PDXDC1/ABO/RPL31P23/HLA-DRB1/SMARCA4/GCKR/ATXN2/MACF1/SYNE2/PGS1/HCAR3/NFAT5/DMGDH/FAM86B3P/TSEN54/SHROOM3/PCSK7/GIPR/APOA5/LRBA/CPT1A/MOGAT2/ABCA6/MTMR9/TPI1P2/TP53BP1/CERT1/KLF14/CEP55/LIPC	34
JT interval	0.0126812	185/22593	0.340541	1.54868	3.97837	0.000104646	0.000736522	0.000355369	NUCKS1/FADS1/ZPBP2/GSDMB/FAM13B/ARID2/LIN54/GBF1/USP50/DGUOK-AS1/LINC01505/KANK2/TASOR/FHOD3/RNU1-88P/LRCH1/SLC2A4/PTGES3/CUL4A/SLC4A7/STAT3/TSC22D4/ABCC8/FHIP1A/CNOT1/SENP2/STAU1/MAIP1/PRKCA/NFKB1/PXN/CASTOR3P/MAILR/ENTPD6/ILRUN-AS1/STAT1/CTSS/ARNT/BACH1/ZNRD2-DT/BRWD1/TRPC4AP/NCOA2/ATXN2L/HDAC5/NME7/TTN-AS1/GNPNAT1/RSKR/OBSCN/MTDHP5/BNIP1/SLC27A6/ZNF37CP/CFAP70/RIOK1/FAAP20/TOMM22P5/NFIA/CACNA1…	63
Gallstone disease	0.00583736	68/22593	0.426471	1.93946	4.11913	0.000108752	0.000762989	0.000368139	JMJD1C/MLXIPL/LIN28B/FADS1/ARPC2/PNKD/ABO/HNF1A/FOXA3/TNRC6B/MARCHF8/AP1S3/POC1B/GCKR/ABCB4/FRAT2/FUT2/KDELR3/DDX17/GMDS-DT/GPR61/DAGLB/SHROOM3/RMI2/ADAR/LRBA/CYB5B/ANPEP/HNF1A-AS1	29
Post bronchodilator FEV1	0.0034219	32/22593	0.53125	2.41597	4.25552	0.000114607	0.000798997	0.000385513	CHRNA5/CYP2A6/TGFB2/MBNL1/GUSBP5/IREB2/CHRNA3/MRPS30/MCTP1/KRT18P51/PSMA4/FAM13A/GOLGA6GP/CRABP1/CHRNB4/DUS2/SHANK2	17
Shingles	0.0034219	32/22593	0.53125	2.41597	4.25552	0.000114607	0.000798997	0.000385513	OR2J4P/TRIM26/HLA-DQB1/HCG27/NOP56P1/TRIM27/MB21D2/TSBP1-AS1/C2/TNXB/MICD/TRIM31-AS1/HCP5B/NCR3/HLA-F/NPM1P10/NOTCH4	17
Triglyceride levels in IDL	0.00644122	78/22593	0.410256	1.86573	4.06626	0.000120093	0.000831994	0.000401434	MLXIPL/BPTF/DOCK7/AFF1/C5orf67/SUGP1/GAS6/RPL31P23/HLA-DRB1/HNF1A/SMARCA4/CPNE1/GCKR/STAT3/SYNE2/TRPS1/PMFBP1/TPM1/SHROOM3/PCSK7/CCDC92/BRWD1/APOA5/ADAM10/LMF1/TP53BP1/TMPRSS11E/FDFT1/FGF21/PNPLA3/LIPC/ASAH2B	32
Platelet large cell ratio	0.00644122	78/22593	0.410256	1.86573	4.06626	0.000120093	0.000831994	0.000401434	JMJD1C/KIF1B/P4HA2/BRD3/CD226/EPPK1/RASSF3/TCF12/TMCC2/PACSIN2/TPM4/TAOK1/PLEKHO2/CD2AP/VWF/FGD4/ASAP1/BRF1/KCTD20/ELOVL7/TPM1/CLN3/AP2B1/BAZ2A/LRGUK/TUBA1C/DNM3/LDLRAP1/KALRN/DCAF5/FAR2/YIF1B	32
Endometriosis	0.00623994	75/22593	0.413333	1.87972	4.05147	0.000129291	0.000892915	0.000430828	FAF1/LINC02227/AFF3/C5orf67/ABO/KCTD9/DLEU1/BSN/CDCA2/ASTN2/SRP14-DT/ETAA1/SPECC1/VPS13B/C2/MIR3685/ATP1B1/ARL14EP-DT/CDC42/WNT4/CD109/IL1A/LINC02456/CCDC170/DNM3/MRPS14/SKAP1-AS1/GRIK2/JADE2/SYNE1/CDC42-AS1	31
Seropositivity for staphylococcaceae peptide	0.00241546	19/22593	0.631579	2.87223	4.33447	0.000131724	0.000904068	0.000436209	HLA-DQA1/HLA-DQB1/HLA-DQB2/HLA-DRB9/HCG27/TSBP1/GRM8/TSBP1-AS1/MUC22/C2/LINC02570/BTNL2	12
Liver iron content	0.00241546	19/22593	0.631579	2.87223	4.33447	0.000131724	0.000904068	0.000436209	H1-2/TMPRSS6/LINC00533/TRIM27/H2BC4/ZNF204P/BTN3A2/LINC00240/HNRNPA1P1/RNU6-471P/SLC40A1/SCGN	12
Ischemic stroke or fibrinogen levels	0.00382448	38/22593	0.5	2.27385	4.17247	0.00013349	0.000913353	0.000440689	JMJD1C/IRF1-AS1/Y_RNA/SNX13/STAG1/GYS2/HECTD4/ARL2BPP4/SPPL2A/GIMAP4/SH2B3/ZFP36L1/RAPGEF6/PMF1/DIP2B/IL1F10/ATXN2L/HDLBP/CLCN3	19
Cholesterol to total lipids ratio in IDL	0.0068438	85/22593	0.4	1.81908	4.01672	0.00013551	0.000919626	0.000443716	JMJD1C/MLXIPL/SNX13/GPAM/AFF1/C5orf67/ENSA/PDXDC1/ABO/GAB2/RPL31P23/HLA-U/HLA-DRB1/SMARCA4/BANK1/GCKR/ATXN2/MACF1/SLC22A4/PGS1/LRP4/TPM1/SHROOM3/TSBP1-AS1/PCSK7/APOA5/MOGAT2/TPI1P2/LMF1/TP53BP1/CERT1/LINC02837/PNPLA3/LIPC	34
Immature platelet fraction	0.0068438	85/22593	0.4	1.81908	4.01672	0.00013551	0.000919626	0.000443716	JMJD1C/KIF1B/ARPC2/P4HA2/BRD3/CD226/RASSF3/CEACAM16-AS1/TMCC2/ST7L/TPM4/TAOK1/PLEKHO2/CD2AP/VWF/CAPZA2/DOCK10/ASAP1/BRF1/KCTD20/TPM1/CLN3/TCF12-DT/BAZ2A/ACTN1/TBC1D5/LINC00895/TUBA1C/TESK2/DNM3/LDLRAP1/KALRN/DCAF5/FAR2	34
N-delta-acetylornithine levels	0.00181159	12/22593	0.75	3.41078	4.43486	0.000136071	0.000919626	0.000443716	SPIRE2/RAB11FIP5/ALMS1/ALMS1P1/NAT8/STAMBP/ACTG2/RNU6-111P/DGUOK	9
IgA levels	0.00181159	12/22593	0.75	3.41078	4.43486	0.000136071	0.000919626	0.000443716	FADS1/ASCC2/SH2B3/TNFSF4/ELL2/HLA-DQB3/RNU6-1133P/HLA-S/RUNX3	9
Polyunsaturated fatty acid levels	0.00603865	72/22593	0.416667	1.89488	4.03775	0.000138788	0.000935127	0.000451195	MLXIPL/DOCK7/PDXDC1/ABO/GAS6/UBE2L3/SIK3/HLA-DRB1/HNF1A/SMARCA4/HLA-DQB1/TOP1/FER1L4/MARCHF8/KPNB1/FRK/GCKR/ATXN2/TRPS1/PTPN11/POLR1HASP/ABCB11/DGAT2/PPARD/APOA5/FCGRT/AGO2/TMPRSS11E/FDFT1/LIPC	30
Concentration of VLDL particles	0.00664251	82/22593	0.402439	1.83017	3.99836	0.00014724	0.000989062	0.000477218	PPP2R3A/MLXIPL/DOCK7/AFF1/C5orf67/IZUMO1/ABO/GAS6/RPL31P23/SIK3/HLA-DRB1/HNF1A/SMARCA4/ZHX3/KPNB1/GCKR/ITIH3/HPR/TRPS1/FUT2/PMFBP1/PCSK7/CCDC92/BRWD1/APOA5/ABCA6/TP53BP1/NPC1L1/FDFT1/EXOC6/KLF14/LDLR/LIPC	33
Cholesterol levels in small VLDL	0.00563607	66/22593	0.424242	1.92933	4.01415	0.000158286	0.0010471	0.000505221	MLXIPL/DOCK7/CYP2A6/AFF1/C5orf67/ABO/GAS6/HLA-DRB1/SMARCA4/TOP1/NCK1/KPNB1/GCKR/HPR/TWF2/TRPS1/SP4/FUT2/PMFBP1/PCSK7/CCDC92/APOA5/ABCA6/HNF1A-AS1/NPC1L1/EXOC6/LDLR/LIPC	28
Endoplasmic reticulum resident protein 29 levels	0.00161031	10/22593	0.8	3.63816	4.43011	0.000158723	0.0010471	0.000505221	HLA-DRB1/TSBP1-AS1/MUC22/TNXB/LINC02571/PSORS1C1/NOTCH4/NAPGP2	8
Hematological parameters	0.00161031	10/22593	0.8	3.63816	4.43011	0.000158723	0.0010471	0.000505221	TMPRSS6/TFR2/CCND3/HBS1L/GSDMA/AK3/H2BC4/PTPN11	8
COVID-19 infection or rheumatoid arthritis	0.00161031	10/22593	0.8	3.63816	4.43011	0.000158723	0.0010471	0.000505221	ZPBP2/HLA-DRB1/LTA/MICB/UQCRC2P1/EFNA3/IFNAR2/LINC02571	8
COVID-19 with respiratory failure	0.00161031	10/22593	0.8	3.63816	4.43011	0.000158723	0.0010471	0.000505221	FOXP4-AS1/ABO/KANSL1/IFNAR2-IL10RB/DST/LZTFL1/OAS1/NR1H2	8
N-acetylarginine levels	0.00161031	10/22593	0.8	3.63816	4.43011	0.000158723	0.0010471	0.000505221	RAB11FIP5/ALMS1/HNF1A/ALMS1P1/SLC47A1/STAMBP/RNU6-111P/SLC16A9	8
Phospholipids to total lipids ratio in very small VLDL	0.00644122	79/22593	0.405063	1.84211	3.98069	0.00015967	0.00105021	0.000506723	MLXIPL/SNX13/FADS2/GPAM/BMP8A/C5orf67/ABO/RNU6-543P/REEP3/RPL31P23/SIK3/HLA-DQB1/TXNL4B/GCKR/TASOR/PGS1/MICA/LINC02976/PMFBP1/CETP/NR1H3/TPM1/PCSK7/MYBPC3/CERS2/APOA5/MOGAT2/TP53BP1/COPDA1/LDLR/PNPLA3/LIPC	32
Urinary metabolite modules	0.00322061	30/22593	0.533333	2.42544	4.14778	0.000171316	0.00112346	0.000542067	RAB11FIP5/ALMS1/CYP3A5/SLC17A1/SLC17A3/PYROXD2/SLC44A5/NAT8/PTPA/SLC17A4/GGT1/CYP3A7/UBTFL1/ACADS/ACY3/SLC7A9	16
Aspartate aminotransferase platelet ratio index in high alcohol intake	0.00221417	17/22593	0.647059	2.94263	4.25398	0.000186478	0.00121569	0.000586563	FADS1/SUGP1/LINC00336/CBL/HBS1L/GGNBP1/HSD17B13/AK3/KLHL8/TGFB1/PNPLA3	11
Dorsolateral prefrontal thickness	0.00221417	17/22593	0.647059	2.94263	4.25398	0.000186478	0.00121569	0.000586563	MAPT-AS1/STRN/KANSL1/RPSA/ZBTB32/NSF/EML2/CCDC88A/DND1P1/ABCF3/FAM178B	11
Random glucose levels	0.00946055	131/22593	0.358779	1.63162	3.8492	0.000192668	0.00125234	0.000604249	LCORL/FADS1/SPC25/ABO/SRRM3/HNF1A/LINC01080/TET2/INS-IGF2/HORMAD2/GIGYF1/MBNL1/RPS4XP9/GCKR/TAOK1/ARMC2/ZBTB20/ADCY5/HMG20A/ARAP1/PEX7/NMT1/ZBTB38/RNF6/STEAP2-AS1/NOSTRIN/RGS17/MRPL45P2/NPEPL1/GIPR/CACNA1I/SYNGAP1/ABCB10/TRIM59-IFT80/YWHAB/ABCB11/WARS1/MANSC4/NCR3LG1/HHEX/GCK/TP53INP1/CDC14A/EDEM3/HERC1/BAG1/A1CF	47
Triglyceride levels in medium LDL	0.00664251	83/22593	0.39759	1.80812	3.91591	0.00019331	0.00125283	0.000604486	MLXIPL/BPTF/FADS2/DOCK7/AFF1/C5orf67/RNU6-543P/SUGP1/GAS6/RPL31P23/HLA-DRB1/SMARCA4/ZHX3/RPS4XP9/GCKR/ZNF664/STAT3/SYNE2/HPR/PCSK7/BRWD1/ABCB11/APOA5/FCGRT/LINC02571/TCEA2/GCK/TP53BP1/FDFT1/KLF14/FGF21/LIPC/ASAH2B	33
Smoking status	0.0179147	286/22593	0.311189	1.4152	3.75161	0.000197058	0.00127338	0.000614403	STAB1/MAD1L1/PRRC2A/BORCS7-ASMT/PTPRF/METTL15/SCMH1-DT/NQO1-DT/PLEKHA7/EXOC4/REV3L/MICALL1/WDPCP/ATP5MF/NDUFAF2/SPINK2/PLCL1/COL16A1/WWP2/LINC01505/Metazoa_SRP/NT5C2/HS6ST3/LIN28B-AS1/CNNM2/SMG6/ASCC3/FOXO3/CAMKMT/ATXN2/NUCB2/HLA-G/PHC2/ZBTB20/SLC16A10/CHRNA3/DRD2/DOCK10/BTRC/ATP5MF-PTCD1/BDNF-AS/MCTP1/SCAI/MAP2K5/MFSD4B/PCCA/ZFYVE21/DNAJC1/CCDC171/OGFRP1/ZNF655/PCMTD1/NECAB1/PHACTR4/KCNG2/RMI1/L…	89
Red blood cell side fluorescence	0.00362319	36/22593	0.5	2.27385	4.061	0.000199807	0.00128739	0.00062116	CCDC162P/PFKM/H1-2/TMPRSS6/UBE2L3/TFR2/TFRC/CCND3/MARCHF8/GUSBP5/HBS1L/RBM38/NSFP1/H2BC4/CHAF1A/TRIM15/IFITM3P7/SLC2A1	18
Cholesteryl ester levels in small VLDL	0.00583736	70/22593	0.414286	1.88405	3.93293	0.000200711	0.00128945	0.000622155	PPP2R3A/MLXIPL/DOCK7/CYP2A6/AFF1/C5orf67/ABO/GAS6/HLA-DRB1/SMARCA4/TOP1/KPNB1/GCKR/HPR/TWF2/TRPS1/SP4/FUT2/PMFBP1/PCSK7/CCDC92/APOA5/ABCA6/TP53BP1/HNF1A-AS1/NPC1L1/EXOC6/LDLR/LIPC	29
Melanoma	0.00462963	51/22593	0.45098	2.05093	3.989	0.000201348	0.00128979	0.00062232	ATM/LINC01505/PLA2G6/DEF8/AFG3L1P/CTXND2/FAM83C/DPEP1/ZNF276/STN1/SPG7/FANCA/LINC00886/CASP8/MMP24OS/MC1R/TRPC4AP/CDK10/NCOA6/PIGU/MYH7B/SNTA1/NORAD	23
alpha-Fetoprotein levels	0.00442834	48/22593	0.458333	2.08436	3.99277	0.000206576	0.00131388	0.000633943	RSL24D1P6/SENP7/FAM118A/EXOC4/UBE2L3/KPNB1-DT/USP34/DYRK1A/ETAA1/ABCB11/EXO1/TET1/UBE2D3/ELOA-AS1/RGS12/SMC6/TTC19/HNF1A-AS1/NUGGC/SEMA4D/UNK/RDM1	22
Citrate levels	0.00442834	48/22593	0.458333	2.08436	3.99277	0.000206576	0.00131388	0.000633943	JMJD1C/MLXIPL/FADS2/FADS1/VMP1/ABO/REEP3/RNU6-450P/TUBG1/ZGPAT/GCKR/BMAL1/CNOT1/NNT/SLC34A1/NFATC1/SEPTIN2/SHROOM3/UQCRBP3/HNF1A-AS1/ANKH/NINJ1	22
Dorsolateral prefrontal area	0.00382448	39/22593	0.487179	2.21555	4.03363	0.000206892	0.00131388	0.000633943	LCORL/MAPT/LINC02210-CRHR1/HAUS4/LINC01080/PLCL1/NT5C2/ARL17B/NSF/FOXO3/RPS4XP9/MIR588/SF3B1/NCOR1/TFDP2/RFTN2/PLEKHM1/TICRR/RNU6-1133P	19
Triglycerides to total lipids ratio in very small VLDL	0.00805153	107/22593	0.373832	1.70008	3.85376	0.000208994	0.00131431	0.000634148	JMJD1C/MLXIPL/FAF1/DOCK7/FADS1/HCAR2/GPAM/AFF1/C5orf67/PDXDC1/ABO/REEP3/MYCL/HLA-U/HLA-DRB1/SMARCA4/GCKR/ATXN2/MACF1/PGS1/DDB2/NTAN1/NFAT5/DMGDH/RN7SL786P/TSEN54/SHROOM3/PCSK7/APOA5/LRBA/CPT1A/ABCA6/MTMR9/TPI1P2/TP53BP1/CERT1/KLF14/PSORS1C1/CEP55/LDLR	40
Phospholipid levels in very large HDL	0.00704509	90/22593	0.388889	1.76855	3.87863	0.000209841	0.00131431	0.000634148	MLXIPL/FADS1/HCAR2/GPAM/FCER1G/C5orf67/CTSB/PDXDC1/AMPD3/RFLNA/ABO/REEP3/HLA-DRB1/HNF1A/SMARCA4/SYN2/BAIAP2L1/GCKR/STARD3/ADH4/RORA/FAM13A/DGKQ/PCSK7/KRT18P9/HMBS/HDLBP/LINC02571/CYP2C18/ADAM10/ATP6V0D1/KLF14/ALOX5/TEAD3/LIPC	35
Total lipid levels in very large HDL	0.00704509	90/22593	0.388889	1.76855	3.87863	0.000209841	0.00131431	0.000634148	MLXIPL/Y_RNA/FADS1/HCAR2/GPAM/C5orf67/CTSB/PDXDC1/AMPD3/RFLNA/ABO/REEP3/HLA-DRB1/HNF1A/SMARCA4/SYN2/BAIAP2L1/GCKR/STARD3/ADH4/FAM13A/RPL35P2/DGKQ/PCSK7/HMBS/HDLBP/LINC02571/CYP2C18/ADAM10/ATP6V0D1/TANGO6/KLF14/ALOX5/TEAD3/LIPC	35
Phospholipids to total lipids ratio in medium LDL	0.00644122	80/22593	0.4	1.81908	3.89636	0.000210527	0.00131431	0.000634148	MLXIPL/MACO1/NPEPPS/DOCK7/FADS1/AFF1/ABO/RPL31P23/H1-2/HLA-DRB1/PEX6/CILP2/GCKR/HPR/SP4/PMFBP1/DYM/PCSK7/SYNJ2BP-COX16/APOA5/PLG/LINC02571/ABCA6/C7orf50/GSTM5P1/IGHEP1/NPC1L1/FDFT1/FGF21/LDLR/SPTY2D1/LIPC	32
Free cholesterol to total lipids ratio in small HDL	0.00644122	80/22593	0.4	1.81908	3.89636	0.000210527	0.00131431	0.000634148	RBM6/DOCK7/FADS1/BAZ1B/PDXDC1/AMPD3/ABO/PPARG/SMARCA4/CEACAM16-AS1/ZFP36L1/KPNB1/TXNL4B/ATXN2/FUT2/LINC02976/PCSK7/USP8P1/ABCB11/CPT1A/RNF39/ABCA6/ADAM10/MCM6/TANGO6/TMPRSS11E/IGHEP1/P4HA1/LDLR/SCGN/PNPLA3/LIPC	32
Free cholesterol in large HDL	0.00644122	80/22593	0.4	1.81908	3.89636	0.000210527	0.00131431	0.000634148	MLXIPL/SNX13/FADS2/DR1/GPAM/HLA-DQA1/C5orf67/ZRANB3/PDXDC1/RFLNA/BLTP3A/PPARG/RANBP10/UBE2L3/PABPC4/PLA2G6/MARCHF8/BANK1/GCKR/ATXN2/MACF1/MYO1H/TRPS1/NTAN1/NR1H3/RILPL1/NCOA5/MMAB/LINC02571/ZFAND2A-DT/KLF14/NUP93	32
Allergy	0.00281804	25/22593	0.56	2.54671	4.10807	0.000222116	0.00137887	0.000665298	HLA-DQA1/GSDMB/SMAD3/FCER1G/ABO/SUFU/RPL13AP18/IL18R1/TLR1/CLEC16A/PLCL1/DDX6/FLJ40194/EMSY	14
Type 2 diabetes or schizophrenia	0.00281804	25/22593	0.56	2.54671	4.10807	0.000222116	0.00137887	0.000665298	HLA-DQB2/LINC01080/NT5C2/CDK12/PAM/SPRED2/GCKR/HCN1/RN7SL836P/TCF19/GATAD2A/ARHGAP1/TRMT61A/HNF1A-AS1	14
Free cholesterol in very large HDL	0.00623994	77/22593	0.402597	1.83089	3.87748	0.00022885	0.00141669	0.000683547	MLXIPL/SNX13/FADS2/DOCK7/DR1/GPAM/C5orf67/BLTP3A/PPARG/RANBP10/REEP3/UBE2L3/RCOR1/SMARCA4/CEACAM16-AS1/MARCHF8/FCHO2/GCKR/ATXN2/DARS1/COX19/TRPS1/NTAN1/NR1H3/HLA-DRB6/CPT1A/SUN2/RAC1/UBE3B/SLC12A5/LIPC	31
Phospholipid levels in medium VLDL	0.00543478	64/22593	0.421875	1.91856	3.90689	0.000230218	0.00142118	0.000685711	MLXIPL/DOCK7/AFF1/C5orf67/ABO/GAS6/HLA-DRB1/SMARCA4/ZHX3/NCK1/KPNB1/GCKR/ITIH3/HPR/TRPS1/FUT2/PMFBP1/PCSK7/CCDC92/APOA5/IGFL1P2/HMGB3P17/ABCA6/NPC1L1/EXOC6/LDLR/LIPC	27
Triglycerides in small VLDL	0.00603865	74/22593	0.405405	1.84366	3.85935	0.000248248	0.00152821	0.000737356	JMJD1C/MLXIPL/BPTF/FADS2/DOCK7/GPAM/AFF1/C5orf67/RFLNA/SUGP1/GAS6/REEP3/RPL31P23/SIK3/HLA-DRB1/SMARCA4/PLA2G6/RPS4XP9/GCKR/BCL7B/DNAH12/DDB2/DMGDH/PDE3B/CCDC92/HLA-C/DHX38/PLG/TP53BP1/KLF14	30
Triglycerides to total lipids ratio in medium VLDL	0.00764895	101/22593	0.376238	1.71102	3.80216	0.000255576	0.00155223	0.000748944	JMJD1C/MLXIPL/FADS1/GPAM/HLA-DQA1/C5orf67/RFLNA/ABO/PPARG/HLA-U/HNF1A/SMARCA4/FOXA3/SLC9B1/KPNB1/GCKR/ATXN2/PGS1/HCAR3/NTAN1/DMGDH/PCSK7/USP8P1/DOCK7-DT/APOA5/CPT1A/PLG/ABCA6/C7orf50/GSTM5P1/MTMR9/TPI1P2/TP53BP1/RGS12/ANKRD31/KLF14/LDLR/LIPC	38
Cholesterol to total lipids ratio in large HDL	0.00764895	101/22593	0.376238	1.71102	3.80216	0.000255576	0.00155223	0.000748944	MLXIPL/BPTF/FADS2/DOCK7/HCAR2/DR1/AFF1/C5orf67/PDXDC1/RFLNA/HLA-DRB1/SMARCA4/SYN2/CEACAM16-AS1/GCKR/ATXN2/MACF1/GLYCTK-AS1/TRAIP/DMGDH/FAM13A/FAM86B3P/RMI1/DGKQ/PCSK7/BCL2L11/APOA5/CPT1A/LINC01149/SLC25A19/ATP6V0D1/TP53BP1/RGS12/LMAN2/FDFT1/KLF14/SEMA4D/SCGN	38
Seropositivity for clostridiales peptide	0.00301932	28/22593	0.535714	2.43627	4.03739	0.000256364	0.00155223	0.000748944	HLA-DRB1/HLA-DQB1/HLA-DRB9/TSBP1-AS1/POU5F1/HLA-DRA/UQCRHP1/HCG22/C2/TNXB/LINC02571/LINC00845/HLA-DQA2/NOTCH4/DDR1	15
Otosclerosis	0.00301932	28/22593	0.535714	2.43627	4.03739	0.000256364	0.00155223	0.000748944	SUPT3H/SMAD3/DLEU1/LINC02341/MARK3/ANAPC1/LINC02542/PREX1/IP6K3/RELN/CLDN23/TGFB1/DNMT1/CD109/SEMA4D	15
Forns index in high alcohol intake	0.00301932	28/22593	0.535714	2.43627	4.03739	0.000256364	0.00155223	0.000748944	JMJD1C/HNF1A/LINC00336/HBS1L/TPM4/TAOK1/CFAP251/GGNBP1/AK3/GGT1/TMPRSS11E/ANKRD31/DNM3/LDLR/PNPLA3	15
Alanine transaminase levels	0.00301932	28/22593	0.535714	2.43627	4.03739	0.000256364	0.00155223	0.000748944	FADS2/GPAM/C5orf67/STRN/RPL31P23/ABCB4/DLG5/KLHL8/CUX2/SHROOM3/EFHD1/ABCB11/U6/SEPTIN14/PNPLA3	15
Pediatric steroid sensitive nephrotic syndrome	0.00201288	15/22593	0.666667	3.0318	4.17915	0.000260264	0.00157154	0.000758262	NFKBIL1/AHI1/HLA-DRB1/HLA-DQB1/CLEC16A/MORF4L1/MICA/CALHM6/HLA-S/ELMO1	10
Seropositivity for meleagris gallopavo	0.00241546	20/22593	0.6	2.72862	4.10605	0.00026335	0.00158584	0.000765161	CWC27/HLA-DQA1/HLA-DQB1/TCF19/TSBP1/TSBP1-AS1/HLA-DRB6/HLA-DRA/C2/TNXB/HLA-S/NCR3	12
Electrocardiogram morphology	0.0211353	350/22593	0.3	1.36431	3.64682	0.000265997	0.00159743	0.000770752	RBM6/JMJD1C/YTHDC2/CWC27/SPTBN1/RGS6/Y_RNA/LINC02227/BAIAP2/HLA-DQA1/WDPCP/SMAD3/FGFR1/HDDC2/SUFU/SH3PXD2A/SFMBT1/PLCL1/WARS2-IT1/LINC01505/DLEU1/PRDM6/FNDC3B/UBE2R2/AXL/COG5/PAM/RNF10/RPS4XP9/HAUS4P1/FHOD3/LRCH1/GOSR2/TMCO3/RBM38/WDR49/RBPMS2/P3R3URF-PIK3R3/ZDHHC5/CACNA1G/PRKCA/MICU2/ARHGAP19-SLIT1/STN1/SCYL1/MRPS30/SMARCB1/RN7SKP46/NADK/RAB29/NEK10/CDC14B/USP8/ERC2/TRANK1/MYBPC3/LINC00970/NCOA2…	105
Cholesteryl esters to total lipids ratio in large VLDL	0.00583736	71/22593	0.408451	1.85751	3.84211	0.000268656	0.00160171	0.00077282	JMJD1C/MLXIPL/FADS1/BAZ1B/HLA-DQA1/ABO/PPARG/REEP3/SMARCA4/FOXA3/HLA-A/KPNB1/TXNL4B/GCKR/PGS1/NTAN1/DOCK7-DT/TMEM116/CPT1A/PLG/ABCA6/ADAM10/MTMR9/TP53BP1/ANKRD31/SOAT2/LDLR/PNPLA3/LIPC	29
Free cholesterol to total lipids ratio in medium VLDL	0.00704509	91/22593	0.384615	1.74912	3.80158	0.000269622	0.00160171	0.00077282	JMJD1C/MLXIPL/DOCK7/GPAM/HLA-DQA1/AFF1/C5orf67/ABO/PPARG/SMARCA4/HLA-A/SLC9B1/MAU2/KPNB1/GCKR/ATXN2/BCL7B/PGS1/NTAN1/DMGDH/PCSK7/GIPR/USP8P1/APOA5/CPT1A/LINC02571/ABCA6/MTMR9/TP53BP1/RGS12/TMPRSS11E/ANKRD31/LDLR/KIAA1522/LIPC	35
Concentration of large LDL particles	0.00704509	91/22593	0.384615	1.74912	3.80158	0.000269622	0.00160171	0.00077282	MACO1/FADS2/DOCK7/CYP2A6/HLA-DQA1/ABO/GAS6/SMARCA4/CEACAM16-AS1/TOP1/MAU2/SH2B3/KPNB1/GCKR/ATXN2/HLA-G/HPR/SCUBE3-AS1/TRPS1/FUT2/H2BC4/TSBP1-AS1/SEC1P/DHX38/HMGB3P17/ABCA6/C7orf50/GSTM5P1/TMPRSS11E/HNF1A-AS1/NPC1L1/RNF111/LDLR/SPTY2D1/LIPC	35
Sex hormone-binding globulin levels in postmenopausal women	0.00704509	91/22593	0.384615	1.74912	3.80158	0.000269622	0.00160171	0.00077282	LINC02227/ANXA9/RFLNA/PPARG/RPL31P23/ZBTB10/SLC20A2/UBE2L3/HLA-DQB1/FOXA3/LINC02568/ZHX3/BAIAP2L1/KPNB1/GCKR/DIP2B/BMAL1/BCL2/KLHL8/WASHC3/FAM47E/CUX2/LINC02068/C2orf42/SLC25A37/FLJ40194/ADAR/SPMIP2/SLC12A2-DT/JPT1/HNF1A-AS1/OVOL1/CYB5A/MIR22HG/PNPLA3	35
Chronotype	0.0235507	397/22593	0.29471	1.34026	3.63134	0.000270334	0.00160171	0.00077282	RBM6/IER5L-AS1/FAM193A/ADCY3/LCORL/Y_RNA/FAM118A/METTL15/ACYP2/CYP2A6/MDGA1/EXOC4/ENSA/NAB1/RABGAP1L/HSD17B12/LINC02929/SOX6/KANSL1/ARID2/RNU6-450P/RN7SL513P/KMT2D/PLCL1/AXDND1/UBXN2A/GCH1/NT5C2/TNRC6B/YIPF4/EIF4G3/LINC01031/RNU7-24P/USP34/ZFP91-CNTF/CAMKMT/CACNA2D2/EHMT2/CAPZA1/GOSR2/BMAL1/POP5/ADCY5/RASA4DP/TMEM170B/TFEC/LNCRNA-IUR/DRD2/NFKB1/NMT1/LIN52/PPP3CA/RN7SL423P/STK31/SEMA6A-AS2/RFX4/GB…	117
Polyunsaturated fatty acids	0.00483092	55/22593	0.436364	1.98445	3.88081	0.000273633	0.00160832	0.000776009	MLXIPL/MACO1/FADS2/DOCK7/ABO/GAS6/HLA-DRB1/SMARCA4/SYN2/SH2B3/MARCHF8/FRK/GCKR/TRPS1/ABCB11/DHX38/FCGRT/ZNF76/C7orf50/TMPRSS11E/SOAT2/HNF1A-AS1/NPC1L1/SPTY2D1	24
Total cholesterol levels in very large HDL	0.00483092	55/22593	0.436364	1.98445	3.88081	0.000273633	0.00160832	0.000776009	MLXIPL/Y_RNA/SNX13/FADS2/DR1/GPAM/BLTP3A/PPARG/RANBP10/REEP3/UBE2L3/RCOR1/HLA-DRB1/CLEC16A/MARCHF8/ATXN2/DARS1/TRPS1/NTAN1/NR1H3/CPT1A/C7orf50/RAC1/LIPC	24
Lung adenocarcinoma	0.00483092	55/22593	0.436364	1.98445	3.88081	0.000273633	0.00160832	0.000776009	RFX7/BPTF/FADS1/FOXP4-AS1/MPZL3/CHRNA5/CYP2A6/C11orf65/FAM53B/MORF4L1/CHRNA3/NOP56P1/STN1/TSBP1-AS1/RTEL1/CHRNB4/ADAMTS7/DTNB/MPZL2/AK5/DCBLD1/BAZ1A/MICG/BTNL2	24
Phospholipids in very large HDL	0.00644122	81/22593	0.395062	1.79662	3.81323	0.000275353	0.00160987	0.000776756	JMJD1C/MLXIPL/SNX13/FADS2/DR1/GPAM/C5orf67/VMP1/PDXDC1/BLTP3A/ST3GAL6-AS1/PPARG/RANBP10/UBE2L3/SH2B3/MARCHF8/BANK1/GCKR/HCG27/MACF1/ADH4/TRPS1/NTAN1/R3HDM1/NR1H3/NCOA5/ERBB2/CPT1A/MMAB/INSR/LIPC/NUP93	32
Coronary artery disease or factor XI levels	0.00644122	81/22593	0.395062	1.79662	3.81323	0.000275353	0.00160987	0.000776756	Y_RNA/SMAD3/STAG1/CFDP1/ABO/SMARCA4/CNNM2/SMG6/ANKS1A/NBEAL1/ATXN2/MORF4L1/TSPAN14/ZNF652/UMPS/MAP1S/RPSAP22/ELL/NAA25/POLR1HASP/MUC22/NME7/LINC00240/MVK/MARK2P11/LINC01012/TGFB1/HLA-DOB/HNF1A-AS1/ZSCAN26/LINC02732/JCAD	32
Reticulocyte production index	0.0034219	34/22593	0.5	2.27385	3.94641	0.000299452	0.00174615	0.000842509	BORCS7-ASMT/SOX6/TMPRSS6/UBE2L3/HLA-DQB1/HLA-A/KANK2/BSN/GUSBP5/RNF10/ATXN2/ZNF142/H2BC4/AP2B1/PRTFDC1/LINC01485/WNT3	17
Diastolic blood pressure x alcohol consumption interaction	0.00623994	78/22593	0.397436	1.80742	3.79241	0.000300583	0.00174813	0.000843465	ULK4/LINC02227/PLEKHA7/KCNK3/SOX6/MDM4/HECTD4/ALDH7A1P4/ATXN2-AS/SH2B3/POC1B/RPS4XP9/ST7L/ATXN2/MOV10/NPPB/MEI4/SCAMP2/NAA25/ALDH2/H2BC4/SCAMP5/NEK10/CEP170/PLOD1/TNKS/POC1B-AS1/ACAD10/INSR/ZNF652-AS1/CACNB2	31
Phospholipids to total lipids ratio in small LDL	0.00724638	95/22593	0.378947	1.72334	3.75091	0.00031185	0.0018078	0.000872256	MLXIPL/MACO1/NPEPPS/DOCK7/FADS1/C5orf67/ABO/H1-2/SIK3/HLA-DRB1/HNF1A/LINC00533/PEX6/KANK2/GCKR/HPR/KLHL8/TRPS1/DYM/RN7SL786P/PCSK7/POLR1HASP/APOA5/SYNJ2BP/ABCA6/GSTM5P1/CLDN23/SOAT2/NPC1L1/FDFT1/EXOC6/LDLR/IGHG1/SPTY2D1/PNPLA3/SARM1	36
Fibrinogen levels or factor VII levels or factor XI levels or tissue plasminogen activator levels	0.00382448	40/22593	0.475	2.16016	3.89896	0.000313297	0.0018078	0.000872256	IRF1-AS1/SNX13/GYS2/REEP3/ARL2BPP4/SPPL2A/ZFP36L1/GCKR/ATXN2/DIP2B/ADH4/STXBP5/PCCB/PROCR/AHCY/IL1F10/ATXN2L/FNIP1/SLC35G2	19
Schizophrenia vs anorexia nervosa	0.00382448	40/22593	0.475	2.16016	3.89896	0.000313297	0.0018078	0.000872256	MAD1L1/SRPK2/GIGYF2/ALMS1/ANKRD44-DT/MAU2/CNNM2/MPHOSPH9/PPP1R13B/CHRNA3/RPRD2/AKT3/MRPS30/INA/IMMP2L/FTCDNL1/ATP2A2/CUL3/DLG2	19
ICD10 L43: Lichen planus	0.00261675	23/22593	0.565217	2.57044	4.00059	0.000330462	0.00189693	0.000915263	IQGAP1/HLA-DQA1/LINC02929/ST3GAL6-AS1/IKZF3/CLEC16A/IL18RAP/TET2/ZFP36L1/LINC02341/ERAP2/AFG3L1P/CEP43	13
Diastolic blood pressure x depressive symptoms interaction	0.00261675	23/22593	0.565217	2.57044	4.00059	0.000330462	0.00189693	0.000915263	ULK4/KCNK3/SOX6/HECTD4/SH2B3/BANK1/ATXN2/CAPZA1/GEMIN2P2/CUX2/NAA25/ACAD10/SLC7A1	13
Phospholipid levels in IDL	0.00523349	62/22593	0.419355	1.9071	3.79722	0.000334571	0.00191555	0.000924244	JMJD1C/GPAM/HLA-DQA1/ABO/HNF1A/SMARCA4/CEACAM16-AS1/FOXA3/TOP1/ANKS1A/KPNB1/TXNL4B/ATXN2/HLA-G/TRPS1/FUT2/DOCK7-DT/HMGB3P17/ABCA6/C7orf50/TBC1D5/TMPRSS11E/NPC1L1/RNF111/LIPC/RHCE	26
Gastric ulcer	0.00181159	13/22593	0.692308	3.14841	4.11368	0.000355502	0.00202389	0.000976516	ABO/PRKAA1/FUT2/GGT1/PRELID3BP10/TTC33/PLCL2/PSCA/JRK	9
VLDL cholesterol levels	0.00583736	72/22593	0.402778	1.83171	3.75276	0.00035624	0.00202389	0.000976516	PPP2R3A/MLXIPL/DOCK7/AFF1/C5orf67/ABO/GAS6/SIK3/HLA-DRB1/SMARCA4/ZHX3/NCK1/KPNB1/GCKR/ITIH3/HPR/TRPS1/SP4/FUT2/PMFBP1/PCSK7/CCDC92/APOA5/ABCA6/HNF1A-AS1/NPC1L1/EXOC6/LDLR/LIPC	29
Phosphatidylcholine levels	0.00583736	72/22593	0.402778	1.83171	3.75276	0.00035624	0.00202389	0.000976516	MLXIPL/FADS2/DOCK7/FADS1/CELF1/GPAM/CTSB/ABO/SUGP1/UBE2L3/HNF1A/SMARCA4/ILRUN/MARCHF8/HLA-DRB9/TXNL4B/GCKR/MYO1H/TRPS1/FUT2/POLR1HASP/ABCB11/POLK/DGAT2/ADAM10/U6/TMPRSS11E/BLK/LIPC	29
Androsterone sulfate levels	0.00221417	18/22593	0.611111	2.77915	4.00903	0.000384111	0.00217389	0.00104889	BIRC6/ZCWPW1/SLC17A1/SLC17A3/CYP2C19/ZKSCAN5/ZNF655/MEMO1/CYP3A7/MEPCE/TMPRSS11E	11
Mouth ulcers	0.00563607	69/22593	0.405797	1.84545	3.73414	0.000386579	0.00217389	0.00104889	HCAR2/ZPBP2/NFKBIL1/KCP/RDM1P1/HLA-A/MCL1/EHMT2/NFKB1/LYZ/IL12A-AS1/TSBP1-AS1/CCR3/IL12B/MTCO3P1/POLR1HASP/LZTFL1/TRIM59-IFT80/TAP2/TNXB/CRLF1/TRIM31-AS1/LINC01100/LINC02571/HLA-DQA2/NOTCH4/IL12RB1/XCR1	28
Triglycerides to total lipids ratio in large VLDL	0.00563607	69/22593	0.405797	1.84545	3.73414	0.000386579	0.00217389	0.00104889	DOCK7/FADS1/HLA-DQA1/AFF1/STAG1/BLTP3A/ABO/REEP3/HNF1A/SMARCA4/TOP1/KPNB1/GCKR/HCG17/PCSK7/ITGAM/TMEM116/DHX38/ABCA6/C7orf50/ADAM10/ANKRD31/SOAT2/HNF1A-AS1/NPC1L1/LDLR/PNPLA3/LIPC	28
Total lipids in very small VLDL	0.00563607	69/22593	0.405797	1.84545	3.73414	0.000386579	0.00217389	0.00104889	MLXIPL/MACO1/FADS2/DOCK7/AFF1/PXK/ABO/SUGP1/RPL31P23/HLA-DRB1/HNF1A/SMARCA4/GCKR/HPR/COX19/TRPS1/HLA-DRA/SEC1P/RASIP1/DHX38/ABCA6/C7orf50/TMPRSS11E/HNF1A-AS1/NPC1L1/SLC2A2/SPTY2D1/LIPC	28
Phospholipids to total lipids ratio in large HDL	0.00724638	96/22593	0.375	1.70539	3.6771	0.000394528	0.00221296	0.00106775	MACO1/FADS2/DOCK7/BAZ1B/DR1/C5orf67/RFLNA/ABO/SMARCA4/SYN2/CEACAM16-AS1/HLA-A/PSKH1/ZFP36L1/GCKR/MIR4435-2HG/ATXN2/KLHL8/TRAIP/HCAR3/DMGDH/FAM13A/PCSK7/HLA-DRB5/CERS2/DGAT2/DHX38/ABCA6/ATP6V0D1/TP53BP1/INSR/CEP55/SEMA4D/SCGN/QNG1/LIPC	36
Free cholesterol to total lipids ratio in large LDL	0.00845411	117/22593	0.358974	1.63251	3.6417	0.000404886	0.00226531	0.001093	JMJD1C/MLXIPL/Y_RNA/SNX13/FADS2/DOCK7/HCAR2/GPAM/AFF1/C5orf67/PDXDC1/RFLNA/IZUMO1/ABO/RPL31P23/HLA-U/HLA-DRB1/SMARCA4/PLA2G6/GCKR/MACF1/DNAH10/PGS1/TRPS1/NFAT5/CETP/NR1H3/FAM86B3P/SHROOM3/PCSK7/GIPR/HLA-C/APOA5/CPT1A/ABCA6/DEFB135/TPI1P2/TP53BP1/FDFT1/KLF14/SEMA4D/LIPC	42
Regional cortical thickness	0.0100644	146/22593	0.342466	1.55743	3.58752	0.000440753	0.00245976	0.00118682	NEO1/MAGOH-DT/C5orf67/LINC02210-CRHR1/STRN/MAPK8IP1P1/KANSL1/CD82/PTCH1/LINC01365/CLEC16A/POLR2F/PRDM6/GNA12/ARL17B/SMG6/CEP120/FAM53B/ANXA4/MACF1/IPPK/UMPS/EML2/HMGB3P26/DHFR/DPYSL5/KATNA1/GATAD2A/MAPRE3/FLII/OST4/HOMER2/EFCAB13/TNKS/RPRML/CLEC18C/PDXDC2P-NPIPB14P/MAPRE3-AS1/RELN/RUNX2/TANGO6/SYBU/CSF2/FBXO42/CCDC144CP/MAPK8IP1P2/EIF3L/FAM178B/BNC1/ZNF219	50
Tuberculosis	0.00322061	32/22593	0.5	2.27385	3.82841	0.000449433	0.00250188	0.00120715	HLA-A/HLA-DRB9/HCG27/MFN2/ASAP1/RBL1/TSBP1-AS1/MICB/MTCO3P1/MUC22/HLA-DRB5/VPS13B/TAP2/TRIM31-AS1/LINC02571/RGS12	16
Total lipid levels in medium LDL	0.00644122	83/22593	0.385542	1.75333	3.65041	0.00046027	0.00254702	0.00122893	MLXIPL/MACO1/FADS2/DOCK7/ABO/PPARG/GAS6/HLA-DRB1/SMARCA4/CEACAM16-AS1/TOP1/MAU2/SH2B3/KPNB1/GCKR/HLA-G/HPR/TRPS1/FUT2/PMFBP1/H2BC4/TSBP1-AS1/ADAM21P1/SEC1P/HCG22/HMGB3P17/ABCA6/ZNF76/HNF1A-AS1/NPC1L1/LDLR/SPTY2D1	32
Glomerular filtration rate in non diabetics	0.0034219	35/22593	0.485714	2.20889	3.7999	0.000463624	0.00254702	0.00122893	RSBN1L/FBXL20/DNAJC16/GCKR/NAT8/TFDP2/SLC28A2-AS1/NFATC1/SLC47A1/SHROOM3/INO80/CERS2/CHMP1A/PHTF2/PIP5K1B/SLC7A9/A1CF	17
Hyper-haemoglobinised percentage of red cells	0.0034219	35/22593	0.485714	2.20889	3.7999	0.000463624	0.00254702	0.00122893	CCDC162P/AFF1/H1-2/TMPRSS6/DENND4A/TFR2/TFRC/CCND3/AIP/MIR4435-2HG/HBS1L/RBM38/ELL/H2BC4/SLC25A37/CNTN2/TRAF4	17
Maximum habitual alcohol consumption	0.00382448	41/22593	0.463415	2.10747	3.76822	0.000464308	0.00254702	0.00122893	MLXIPL/MTCH2/SPI1/MAPT/METTL15/ADH1B/IZUMO1/LINC02210-CRHR1/ARID4A/HS6ST3/XPO7/CAMKMT/GCKR/TEF/DRD2/CNOT4/LINC01861/ZNF420/SEC23B	19
Waist circumference adjusted for BMI in non-smokers	0.00362319	38/22593	0.473684	2.15418	3.78047	0.00046795	0.00254702	0.00122893	CYCSP55/LIN28B/KIF1B/TGFB2/DOCK3/CCDC91/LINC01505/RPL26P20/ZBTB38/TBX15/FGFR4/ADAMTSL3/KCTD19/CCDC92/LEKR1/HDLBP/TSEN15/LOXL1	18
Major depressive disorder or glomerular filtration rate estimated from cystatin	0.00161031	11/22593	0.727273	3.30742	4.06393	0.000469067	0.00254702	0.00122893	GUSBP2/LINC00336/SLC17A1/C6orf15/HCG17/LINC02571/LINC03003/OR2W4P	8
Seropositivity for triticum urartu	0.00161031	11/22593	0.727273	3.30742	4.06393	0.000469067	0.00254702	0.00122893	PRRC2A/HLA-DRB1/TSBP1-AS1/MICB/TNXB/HLA-DQB3/HLA-S/NOTCH4	8
SARS-CoV-2 infection	0.00161031	11/22593	0.727273	3.30742	4.06393	0.000469067	0.00254702	0.00122893	Y_RNA/FOXP4-AS1/ABO/HLA-DPA1/LZTFL1/OAS1/NXPE3/RPL24	8
Protein C levels	0.00161031	11/22593	0.727273	3.30742	4.06393	0.000469067	0.00254702	0.00122893	Y_RNA/BAZ1B/GCKR/MAP3K2/EDEM2/PROCR/MAP3K2-DT/SAYSD1	8
CPXM1/HBEGF protein level ratio	0.00161031	11/22593	0.727273	3.30742	4.06393	0.000469067	0.00254702	0.00122893	RPL36P11/BRD3/AHI1/RCOR1/CFAP251/CPXM1/RPL35AP35/USP8P1	8
Verbal-numerical reasoning	0.0068438	90/22593	0.377778	1.71802	3.62362	0.000482491	0.00261349	0.001261	BIRC6/LCORL/SCMH1-DT/EXOC4/LINC01104/RAB11FIP5/ST3GAL3/TSPOAP1-AS1/NT5DC2/LINC00533/CSE1L/COL16A1/CYSTM1/WWP2/MACIR/LINC03012/PURG/IVD/TRAIP/STK31/GPD2/PSMD14-DT/EXD2/CACNA1I/NCOA2/ATXN2L/PDE1C/PLCL2/RN7SL89P/PRKAG1/SEPTIN3/GATB/DMXL2/ATP23	34
Phosphatidylglycerol	0.00241546	21/22593	0.571429	2.59869	3.89128	0.000491632	0.00263715	0.00127241	FADS2/FADS1/ABHD12/PGS1/SEMA6A-AS2/SPATA20/AK4P2/SIDT2/PLGRKT/MXD3/SQOR/LIPC	12
Medial prefrontal thickness	0.00241546	21/22593	0.571429	2.59869	3.89128	0.000491632	0.00263715	0.00127241	C5orf67/ABO/KANSL1/RPSA/LSM14A/ZBTB32/MACF1/EML2/DPYSL5/GLYR1/VWA5B2/FAM178B	12
C-reactive protein levels or triglyceride levels	0.00241546	21/22593	0.571429	2.59869	3.89128	0.000491632	0.00263715	0.00127241	FADS1/CTSB/SUGP1/RPL31P23/PLA2G6/GCKR/BMAL1/CETP/ADAR/IL1F10/PPIEL/WASF5P	12
C-reactive protein levels or LDL-cholesterol levels	0.00241546	21/22593	0.571429	2.59869	3.89128	0.000491632	0.00263715	0.00127241	FADS2/HNF1A/HLA-DQB1/HECTD4/FRK/GCKR/NCAN/RORA/BRAP/IL1F10/RASIP1/CARM1	12
Phospholipids to total lipids ratio in medium HDL	0.00724638	97/22593	0.371134	1.68781	3.60416	0.00049612	0.00264837	0.00127783	JMJD1C/MLXIPL/SNX13/FADS2/DOCK7/DR1/AFF1/C5orf67/L3MBTL3/RFLNA/SIK3/HLA-DRB1/SYN2/PABPC4/ILRUN/MARCHF8/GCKR/NEK4/MAILR/HCAR3/MICA/FAM13A/H2BC4/PCSK7/GIPR/C7orf50/MSL2/MCM6/ATP6V0D1/TP53BP1/DUS2/KLF14/CEP55/SEMA4D/QNG1/LIPC	36
Concentration of medium HDL particles	0.00724638	97/22593	0.371134	1.68781	3.60416	0.00049612	0.00264837	0.00127783	FADS2/DOCK7/GPAM/USP1/YDJC/UBE2L3/SIK3/LINC00533/HLA-DQB1/ILRUN/RAPSN/MARCHF8/GCKR/SBNO1/SMIM29/STARD3/MACF1/DNAH10/SLC17A3/PGS1/MYO1H/TRPS1/LINC02976/AMFR/ARNT/POLR1HASP/CERS2/MOGAT2/LINC02571/C7orf50/GNMT/ARHGEF28/KLF14/SLC12A3/LIPC/SARM1	36
Mitochondrial DNA copy number	0.0116747	176/22593	0.329545	1.49868	3.52606	0.000501809	0.00267229	0.00128937	JMJD1C/CISD1/IRF1/PSMD3/FCER1G/ABO/CD226/SUFU/HLA-DRB1/CXCL2/LINC00336/RRM1/ADAP2/MRPS35P3/BANK1/RPL12P27/STIM1/HBS1L/TAOK1/CXCR2/USP30/GSDMA/VWF/GGNBP1/ZBTB9/MFN2/PTK2B/AK3/LYZ/THADA/CETP/TECPR1/MUC22/C2/LINC02571/MFN1/TBRG4/ACTG2/SHMT1/ZNRF4/LY75/H2BL1P/PAX2/ANO8/HINFP/CIT/DNM3/MIEF2/LDLR/RUNX1/PTPRS/TOP3A/IL1RN/KRT8P34/FAR2/PKNOX1/TWNK/DGUOK	58
Iron status biomarkers	0.00623994	80/22593	0.3875	1.76224	3.62595	0.000506139	0.00268887	0.00129737	STAB1/FADS2/FADS1/ABO/TSPOAP1-AS1/TMPRSS6/TFR2/TFRC/B4GALT1/FNBP4/GCKR/HBS1L/BMAL1/KCTD17/SLC17A1/SLC17A3/FUT2/ELL/TEX14/H2BC4/GNL3/PCSK7/APOA1-AS/ZNF500/NOSIP/SLC24A1/LINC00240/WNT4/FN1/SLC17A2/SCGN	31
Ratio of omega-6 fatty acids to total fatty acids	0.00563607	70/22593	0.4	1.81908	3.6439	0.000510491	0.00269256	0.00129915	MLXIPL/DOCK7/DR1/AFF1/C5orf67/RFLNA/ABO/SUGP1/RPL31P23/HLA-DRB1/MAU2/GCKR/BDNF-AS/DMGDH/CETP/CCDC171/NAA25/NFATC3/PCSK7/HLA-C/APOA5/PLG/GCK/FDFT1/KLF14/FGF21/GKAP1/LIPC	28
Total lipid levels in medium VLDL	0.00563607	70/22593	0.4	1.81908	3.6439	0.000510491	0.00269256	0.00129915	MLXIPL/DOCK7/AFF1/C5orf67/ABO/RNU6-543P/GAS6/HLA-DRB1/SMARCA4/ZHX3/NCK1/KPNB1/GCKR/ITIH3/HPR/TRPS1/PCSK7/CCDC92/BRWD1/APOA5/PLG/ABCA6/TP53BP1/FDFT1/EXOC6/KLF14/DBP/LDLR	28
Phospholipid levels in very small VLDL	0.00563607	70/22593	0.4	1.81908	3.6439	0.000510491	0.00269256	0.00129915	PPP2R3A/MLXIPL/CYP2A6/HLA-DQA1/AFF1/C5orf67/ABO/SUGP1/GAS6/HNF1A/SMARCA4/CPNE1/KPNB1/GCKR/TRPS1/FUT2/PCSK7/DHX38/APOA5/ABCA6/C7orf50/ADAM10/TMPRSS11E/NPC1L1/RNF111/LDLR/PNPLA3/LIPC	28
Telomere length	0.00483092	57/22593	0.421053	1.91482	3.67147	0.000520558	0.00273913	0.00132162	Y_RNA/ACYP2/C11orf65/SH3PXD2A/DCAF4/POT1-AS1/ATM/LRRC31/RTEL1-TNFRSF6B/STN1/RTEL1/VN1R85P/CTC1/LINC03043/ZNF208/SAMHD1/RFWD3/AIF1/POT1/CLEC18C/SLC2A9/ATP8B4/CIMAP1B/ENOSF1	24
Glucose levels	0.00905797	129/22593	0.348837	1.58641	3.54614	0.000529192	0.00277794	0.00134035	Y_RNA/FADS2/KCNJ11/C5orf67/SPC25/ABO/LINC01080/TET2/ARL17B/MBNL1/RPS4XP9/RCCD1/GCKR/ATXN2/GAD2/ADCY5/HMG20A/ZBTB38/RNF6/STEAP2-AS1/RGS17/NDUFAF6/THADA/NPEPL1/CDHR4/ALDH2/STARD10/PDE3B/GIPR/ABCB10/YWHAB/MYBPC3/ABCB11/SSR1/GCK/NFX1/CDC14A/HNF1A-AS1/EDEM3/HERC1/ANKH/SLC2A2/NUFIP2/MEGF8/A1CF	45
Cholesteryl esters to total lipids ratio in small HDL	0.00664251	87/22593	0.37931	1.72499	3.59705	0.000533072	0.00278874	0.00134556	JMJD1C/MLXIPL/IRF1-AS1/FADS2/DOCK7/AFF1/ABO/RPL31P23/H1-2/SIK3/HLA-DRB1/HNF1A/GBF1/KPNB1-DT/PEX6/GCKR/SLC22A5/KLHL8/PMFBP1/APOA5/ABCA6/C7orf50/ADAM10/TP53BP1/IGHEP1/DUS2/COX16/FGF21/LDLR/SLC2A2/SCGN/LIPC/SARM1	33
Migraine	0.0106683	158/22593	0.335443	1.5255	3.51916	0.000533773	0.00278874	0.00134556	PBRM1/MLXIPL/BAZ1B/REV3L/NSD1/TMEM91/CFDP1/RABGAP1L/SUGP1/PTCH1/SPINK2/PABPC4/ASCC2/CNNM2/SMG6/INPP5B/LRCH1/WDR12/MACF1/PSMA3-AS1/SNX24/PTK2B/PCMT1/POLR2A/FALEC/LRP4/SSBP2/THADA/ASTN2/ZBTB4/C3orf38/NMRAL1/IMMP2L/HJURP/HSD17B6/IFT43/B9D2/AMBRA1/DLST/FXN/EIF4EP2/ANKRD36C/BNIP1/SRSF1/U3/TJP2/ATRIP/HMGXB3/ITGB5/RUNX1/SUGCT/NLRP1/CCDC188	53
Phospholipids in large LDL	0.00543478	67/22593	0.402985	1.83266	3.62381	0.000555527	0.00285972	0.0013798	MACO1/FADS2/DOCK7/ABO/PPARG/SMARCA4/HLA-DQB1/CEACAM16-AS1/MAU2/SH2B3/KPNB1/GCKR/HPR/SCUBE3-AS1/TRPS1/TSBP1-AS1/EFCAB13/SEC1P/DHX38/ABCA6/C7orf50/TMPRSS11E/ANKRD31/HNF1A-AS1/NPC1L1/LDLR/SPTY2D1	27
Sphingomyelin levels	0.00543478	67/22593	0.402985	1.83266	3.62381	0.000555527	0.00285972	0.0013798	JMJD1C/CSNK1G3/FADS2/SPI1/GPAM/HLA-DQA1/ABO/SMARCA4/FOXA3/ILRUN/KPNB1/GCKR/ATXN2/SYNE2/FUT2/NTAN1/H2BC4/POLK/MOGAT2/LINC02571/ABCA6/TMPRSS11E/KANK4/HNF1A-AS1/MINK1/CHRNE/LIPC	27
Body composition	0.00603865	77/22593	0.38961	1.77183	3.60186	0.000555935	0.00285972	0.0013798	CYCSP55/GDF5/XKR9/LCORL/LINC02227/GPAM/C5orf67/L3MBTL3/EYA4/ADH1B/PPARG/DLEU7/CLEC16A/DNAJC27/DLEU1/TNRC6B/LIN28B-AS1/GCKR/ACTN3/ZBTB38/CDCA2/FGFR4/ATAD5/CSH1/ADAMTSL3/LINC01485/LEKR1/ACVR2B/PNPLA3/HHIP-AS1	30
Complement C4b levels	0.00201288	16/22593	0.625	2.84232	3.91376	0.00055703	0.00285972	0.0013798	HLA-DRB1/HLA-DQB2/POU5F1/HLA-DRA/MUC22/C2/TNXB/FGFR3P1/NOTCH4/PPIAP9	10
Methionine sulfone levels	0.00201288	16/22593	0.625	2.84232	3.91376	0.00055703	0.00285972	0.0013798	FBXL20/ALMS1/SFMBT1/ALMS1P1/CDK12/CYP3A5/DPEP1/NAT8/CEP89/SLC7A9	10
X-11470 levels	0.00201288	16/22593	0.625	2.84232	3.91376	0.00055703	0.00285972	0.0013798	RPL31P23/SRD5A2/YIPF4/SOAT1/SPAST/C2/TNXB/VARS2/NOTCH4/TTC27	10
Schizophrenia or ER positive breast cancer	0.00201288	16/22593	0.625	2.84232	3.91376	0.00055703	0.00285972	0.0013798	MAPK8IP1P1/SLC17A3/MRPS30/HCN1/GATAD2A/GNAI2P1/HNRNPA1P1/DND1P1/WNT3/BTN2A1	10
Cholesterol levels in very large HDL	0.00744767	101/22593	0.366337	1.66599	3.56138	0.000558204	0.00285972	0.0013798	MLXIPL/Y_RNA/DOCK7/FADS1/HCAR2/GPAM/C5orf67/CTSB/RFLNA/REEP3/HLA-DRB1/SMARCA4/SYN2/GCKR/ATXN2/STARD3/ADH4/VPS11/NTAN1/CETP/FAM13A/FAM86B3P/RPL35P2/DGKQ/PCSK7/BCL2L11/HDLBP/LINC02571/CYP2C18/ADAM10/ATP6V0D1/TP53BP1/TANGO6/RGS12/KLF14/ALOX5/LIPC	37
Pain	0.00785024	108/22593	0.361111	1.64223	3.55187	0.000559005	0.00285972	0.0013798	GDF5/FAF1/Y_RNA/MAD1L1/DR1/AFF3/SUPT3H/ATAD2B/RAB5B/NSD1/CFDP1/RABGAP1L/BLTP3A/MAPT-AS1/SPINK2/HORMAD2/ATXN2/LRCH1/MACF1/DPEP1/RPRD2/FALEC/LATS1/SP4/ASTN2/SEMA3F-AS1/IFT81/LINC00664/GPR89P/CEP170/FXN/EIF4EP2/SNRPC/PRSS16/U3/CHST3/SUGCT/CPSF6/NUFIP2	39
Celiac disease and Rheumatoid arthritis	0.00261675	24/22593	0.541667	2.46334	3.80801	0.000576236	0.00293429	0.00141578	AFF3/MMEL1/UBE2L3/HECTD4/REL-DT/DDX6/CCR3/TAGAP-AS1/PTPRC/ELMO1/LINC01934/RUNX1/PHTF1	13
Immature reticulocyte forward scatter	0.00261675	24/22593	0.541667	2.46334	3.80801	0.000576236	0.00293429	0.00141578	CCDC162P/TMPRSS6/DENND4A/SLC4A1/TFR2/TFRC/CCND3/TMCC2/FAM222B/MIR4435-2HG/HBS1L/H2BC4/SLC25A37	13
Linoleic acid	0.00442834	51/22593	0.431373	1.96176	3.65054	0.000589234	0.00298672	0.00144108	MLXIPL/MACO1/FADS2/DOCK7/ABO/GAS6/HLA-DRB1/SMARCA4/SYN2/SH2B3/MARCHF8/FRK/GCKR/TRPS1/ABCB11/DHX38/FCGRT/C7orf50/TMPRSS11E/SOAT2/TCP11/NPC1L1	22
Age of onset of adult onset asthma	0.00442834	51/22593	0.431373	1.96176	3.65054	0.000589234	0.00298672	0.00144108	RBM6/AFF3/HLA-DQA1/GSDMB/IRF1/REEP3/ADAM19/RPL13AP18/NDFIP1/CLEC16A/UBAP2L/PTPA/RORA/COG6/PTPRC/BTN3A2/RUVBL1/TCP11/TTC28/RUNX1/ZNF652-AS1/RUNX3	22
Cholesterol to total lipids ratio in small HDL	0.00523349	64/22593	0.40625	1.84751	3.60467	0.000603098	0.0030361	0.00146491	MLXIPL/SNX13/FADS2/DOCK7/AFF1/C5orf67/RPL31P23/SIK3/HLA-DRB1/HNF1A/SMARCA4/GBF1/GCKR/SLC22A5/MICA/RMI1/PCSK7/GIPR/APOA5/CPT1A/ATP6V0D1/TP53BP1/SEMA4D/SCGN/LIPC/SARM1	26
Age of onset of childhood onset asthma	0.00523349	64/22593	0.40625	1.84751	3.60467	0.000603098	0.0030361	0.00146491	TRAF3/GSDMB/RAB5B/FCER1G/UBAC2/RPL13AP18/TLR1/NDFIP1/CLEC16A/EEFSEC/PITPNM2/ARL2BPP4/ATXN2/ZNF652/BCL2/IL1RL1/RORA/LINC00886/NFATC3/RSPH6A/RTEL1/EMSY/TCP11/RPSAP2/PHF5A/FMNL2	26
Mean arterial pressure x alcohol consumption interaction	0.00523349	64/22593	0.40625	1.84751	3.60467	0.000603098	0.0030361	0.00146491	LINC02227/PLEKHA7/KCNK3/SOX6/HECTD4/ATXN2-AS/SH2B3/POC1B/RPS4XP9/BANK1/ST7L/ATXN2/MOV10/LMAN1L/NPPB/CUX2/NAA25/ALDH2/NEK10/H2AC6/POC1B-AS1/ACAD10/INSR/BLK/ZNF652-AS1/CACNB2	26
Phospholipids in IDL	0.00583736	74/22593	0.391892	1.78221	3.57822	0.000609832	0.00306302	0.00147789	MACO1/FADS2/DOCK7/HLA-DQA1/ABO/HNF1A/SMARCA4/CEACAM16-AS1/MAU2/SH2B3/KPNB1/ATXN2/HPR/SCUBE3-AS1/COX19/TRPS1/CETP/HLA-DRA/ABCB11/SEC1P/DHX38/ABCA6/C7orf50/GSTM5P1/TMPRSS11E/ANKRD31/HNF1A-AS1/NPC1L1/SPTY2D1	29
Risk-taking behavior	0.0142915	226/22593	0.314159	1.4287	3.43883	0.000612087	0.00306737	0.00147999	SENP7/MAD1L1/BPTF/MAPT/BORCS7-ASMT/PTPRF/METTL15/REV3L/WDPCP/ADH1B/DIPK2A/LINC02210-CRHR1/MFSD13A/SPINK2/PPA2/TET2/LINC01505/HS6ST3/ARMH4/ASCC3/POP5/PHC2/CD47/USP4/MAIP1/RPSAP5/KLHL29/AKT3/TCF20/BDNF-AS/SLC39A13/HCN1/RNF135/NQO1/PMFBP1/PCCA/ZFYVE21/NSFP1/STIMATE/RMI1/LINC03051/EMB/TULP4/INPP4B/GAPVD1/LINC01485/AAGAB/LRP8/ERLEC1/CHD3/RELN/LRPPRC/TET3/CLDN25/ATXN7L3B/TMEM161B-DT/LSM1/DDX19A/AP1G1/S…	71
Chronic obstructive pulmonary disease x ever smoker interaction	0.00422705	48/22593	0.4375	1.98962	3.64391	0.000621335	0.00310668	0.00149896	CFDP1/ADAM19/TRIM26/HLA-DQB1/EEFSEC/AMZ1/GUSBP5/ARMC2/RASSF10/ADCY5/OTUD4/SLC30A10/CHRNA3/ZBTB38/FAM13A/GABBR1/CHRNB4/LINC02571/RNU6-351P/SMPD3/RPSAP2	21
Phospholipids to total lipids in IDL percentage	0.00281804	27/22593	0.518519	2.35807	3.7487	0.000636937	0.00315612	0.00152282	JMJD1C/MLXIPL/GPAM/RPL31P23/SIK3/CEACAM16-AS1/MACF1/RN7SL786P/PCSK7/CERS2/DHX38/TP53BP1/PNPLA3/LIPC	14
Birth length	0.00281804	27/22593	0.518519	2.35807	3.7487	0.000636937	0.00315612	0.00152282	CYCSP55/LCORL/Y_RNA/ATAD2B/PTCH1/HHIP/APOLD1/ADCY5/ZBTB38/STRBP/PHF23/CEP85/LEKR1/CENPM	14
Feeling tense	0.00281804	27/22593	0.518519	2.35807	3.7487	0.000636937	0.00315612	0.00152282	Y_RNA/METTL15/BAIAP2/RABGAP1L/ZC3H7B/CACNA2D2/RANGAP1/TMEM106B/AS3MT/ACVR2A/ZNF646/GNAI2/CENPK/TMEM161B-DT	14
Cheese consumption	0.00281804	27/22593	0.518519	2.35807	3.7487	0.000636937	0.00315612	0.00152282	CD79B/LINC01524/FAM184B/DST/TCF20/MAP2K5/MIR129-2/RIC8B/TRANK1/SAMHD1/CFL1/XXYLT1/LINC01833/PRDX4P1	14
Blood glucose levels	0.00623994	81/22593	0.382716	1.74048	3.54448	0.000649227	0.00320074	0.00154434	Y_RNA/FADS2/NUP160/DR1/SPC25/ABO/GIGYF1/GCKR/TAOK1/RAB11FIP3/ADCY5/ARAP1/ELP1/ZBTB38/RNF6/GNAS-AS1/DPYSL5/NOSTRIN/RGS17/NR1H3/PPM1G/GIPR/ABCB10/MYBPC3/ABCB11/CERS6/GCK/NFX1/HERC1/ANKH/SLC2A2	31
Kidney cancer	0.00623994	81/22593	0.382716	1.74048	3.54448	0.000649227	0.00320074	0.00154434	MAD1L1/C11orf65/NUMB/SFMBT1/ATM/ZBTB46/Metazoa_SRP/H2AZ1-DT/DNAJC16/CNEP1R1/AP3D1/ZFYVE1/GCAT/STN1/TFDP2/PMF1-BGLAP/RORA/LINC02068/ZNF438/RTEL1/MYEOV/POT1/TIPIN/EXO1/FBXW12/INSR/TTC28/FANCD2/RNU6-488P/MCPH1/TLN2	31
Reticulocyte haemoglobin equivalent	0.00402576	45/22593	0.444444	2.0212	3.64056	0.000650286	0.00320074	0.00154434	CCDC162P/TMPRSS6/RBBP5/DENND4A/SLC4A1/TFR2/TFRC/CCND3/FAM222B/AIP/MIR4435-2HG/UNC119B/HBS1L/NFIX/RBM38/ELL/H2BC4/SLC25A37/SPECC1/CIMAP1B	20
Aspartate aminotransferase to alanine aminotransferase ratio	0.0114734	174/22593	0.327586	1.48977	3.44317	0.000658052	0.00323177	0.00155931	MLXIPL/C5orf67/ANXA9/ABO/PPARG/EPPK1/CPN1/SYN2/NSMAF/MCL1/PEX6/CHEK2/NCK1/CILP2/ATXN2/ABCB4/DIP2B/HSD17B13/PCA3/MLH1/PRKCA/MLXIP/PDE4C/ZNF101/NDRG4/LINC02552/MSANTD1/LINC02068/CDK2AP1/MROH1/USP8/CDK5RAP2/DNMBP/NOLC1/CCDC134/ZNF251/EFHD1/ABCB11/ADAM22/SAMM50/DLEU2/FCGRT/ABCC2/ZNF517/GPT/H2BL1P/ANPEP/ABCB1/HMGXB3/FGF21/SCGB1A1/BLOC1S3/COMMD5/IL12RB1/PNPLA3/SPINT2/CACNB2	57
Total esterified cholesterol levels	0.00563607	71/22593	0.394366	1.79346	3.55513	0.000667965	0.00327318	0.00157929	CSNK1G3/DOCK7/GPAM/HLA-DQA1/ABO/SIK3/SMARCA4/CEACAM16-AS1/FOXA3/TOP1/KPNB1/GCKR/ATXN2/HLA-G/HPR/FUT2/CETP/H2BC4/DHX38/MOGAT2/LINC02571/ABCA6/C7orf50/SNRPC/TMPRSS11E/ANKRD31/HNF1A-AS1/LIPC	28
Platelet forward scatter distribution width	0.00382448	42/22593	0.452381	2.0573	3.64118	0.000674428	0.00329026	0.00158753	JMJD1C/KIF1B/P4HA2/RASSF3/TMCC2/BANK1/RALB/SLC35D2/PACSIN2/TAOK1/LRCH1/VWF/UMPS/DOCK10/SNX2/MICB/AP2B1/RDH13/DNM3	19
Short sleep duration	0.00382448	42/22593	0.452381	2.0573	3.64118	0.000674428	0.00329026	0.00158753	RBM6/ADCY3/MAD1L1/IPO9/CELF1/MACIR/PRICKLE4/PAM/BANK1/AGBL2/SEMA4A/MYO1H/CENPO/MMAB/MVK/CENPM/SHISA8/GATB/NCOA1	19
Medium fluorescent percentage of reticulocytes	0.00362319	39/22593	0.461538	2.09894	3.64669	0.000691714	0.00336455	0.00162338	TMPRSS6/SLC4A1/KANK2/USP48/USP34/TMCC2/MARCHF8/GUSBP5/ATXN2/SLFN14/POP5/RBM38/KLHL29/PRTFDC1/LINC01485/HCP5B/CERKL/TLN2	18
Triglycerides to total lipids ratio in large HDL	0.00744767	102/22593	0.362745	1.64966	3.49127	0.000692702	0.00336455	0.00162338	MLXIPL/BPTF/SNX13/FADS2/NUP160/DOCK7/HCAR2/AFF1/C5orf67/STAG1/PDXDC1/RPL31P23/SIK3/HLA-DRB1/SMARCA4/PABPC4/PLA2G6/BANK1/GCKR/DNAH10/PGS1/FUT2/NR1H3/FAM13A/FAM86B3P/DGKQ/PCSK7/RRAS2/APOA5/LINC02571/ATP6V0D1/TP53BP1/DUS2/NPC1L1/FDFT1/KLF14/LIPC	37
Total cerebellar volume	0.00322061	33/22593	0.484848	2.20495	3.67756	0.000695394	0.00337022	0.00162612	Y_RNA/HHIP/LINC01505/FOXO3/RPS4XP9/PTK2/USP4/PTPA/ASTN2/H2BC4/APC/IGF1/MTMR9/DRAM1/LINC02456/DNMT3A	16
Visceral adipose tissue volumes	0.0034219	36/22593	0.472222	2.14753	3.65828	0.000699671	0.00338353	0.00163254	MTOR/HLA-DQA1/PNKD/HLA-DRB9/RPS4XP9/DNAH10/CDCA2/PDE4C/HLA-DRB5/KRT18P9/MYEOV/LINC01485/LEKR1/FGFR3P1/PIK3C2B/FGF21/WT1-AS	17
Total Cholesterol in IDL	0.00483092	58/22593	0.413793	1.88181	3.56996	0.000704699	0.00340041	0.00164068	JMJD1C/MACO1/FADS2/DOCK7/GPAM/ABO/MAU2/KPNB1/ATXN2/SCUBE3-AS1/TRPS1/CETP/TSBP1-AS1/ABCB11/SEC1P/DHX38/ABCA6/C7orf50/GSTM5P1/TMPRSS11E/HNF1A-AS1/NPC1L1/LDLR/SPTY2D1	24
Monounsaturated fatty acid levels	0.00603865	78/22593	0.384615	1.74912	3.51856	0.00071553	0.00344514	0.00166227	MLXIPL/Y_RNA/BPTF/FADS2/DOCK7/AFF1/C5orf67/STAG1/PDXDC1/RNU6-543P/SUGP1/GAS6/SIK3/HLA-DRB1/SMARCA4/TXNL4B/GCKR/MYO1H/TRPS1/PCSK7/APOA5/FCGRT/LINC02571/HCG9/GCK/TP53BP1/FDFT1/EXOC6/FGF21/LIPC	30
Crohn's disease vs rheumatoid arthritis	0.00221417	19/22593	0.578947	2.63288	3.78034	0.000731144	0.00351267	0.00169485	IRF1/LINC02929/HORMAD2/IRGM/REL-DT/IL12B/SCARNA5/TAGAP-AS1/RPL3/EMSY/RNU1-150P	11
Femoral neck width	0.00462963	55/22593	0.418182	1.90177	3.55486	0.000757747	0.00363258	0.00175271	GDF5/FAF1/LCORL/DLEU7/PTCH1/HHIP/ILRUN/CCDC91/AMZ1/ANKS1A/AP3D1/FGFR4/PIP4K2A/DNMT3B/ASTN2/CMSS1/ASPSCR1/ATAD5/ERC2/LINC00511/LRBA/ARHGEF40/PLCD1	23
Triglyceride levels in small HDL	0.00583736	75/22593	0.386667	1.75845	3.49296	0.000787791	0.00376844	0.00181825	MLXIPL/Y_RNA/BPTF/FADS2/DOCK7/AFF1/C5orf67/STAG1/PDXDC1/RFLNA/RNU6-543P/SUGP1/HLA-DRB1/GRB2/TXNL4B/GCKR/DMGDH/NR1H3/RILPL1/PCSK7/APOA5/LINC02571/GCK/TP53BP1/FDFT1/KLF14/FGF21/LIPC/ASAH2B	29
Neutrophil percentage of granulocytes	0.0102657	153/22593	0.333333	1.5159	3.39942	0.000790266	0.00377211	0.00182003	FAM172BP/BPTF/HLA-DQA1/IRF1/PSMD3/ENSA/LINC01565/BRD3/LINC02929/CD200/PPARG/KANSL1/ZNF398/UBAC2/IL18R1/ZC3H7B/APBB1IP/NDFIP1/TLCD3B/IKZF3/CXCL2/CLEC16A/CGA/MIR4435-2HG/HBS1L/ATXN2/HLA-G/ARID5A/AKAP13/RBX1/NFKB1/BCL2/MICA/SUOX/STAT1/ACVR2A/SEPTIN2/RSPH6A/INPP5D/FLJ40194/COG6/JAK1/RNF39/EMSY/CCDC18-AS1/ELMO1/FPR3/KLF3-AS1/CSF2/RUNX1/GKAP1	51
Schizophrenia or breast cancer	0.00181159	14/22593	0.642857	2.92352	3.8222	0.000800726	0.0038138	0.00184014	MAPT/MAU2/SLC17A3/MRPS30/HCN1/GNAI2P1/HNRNPA1P1/WNT3/BTN2A1	9
Phospholipids in medium HDL	0.00442834	52/22593	0.423077	1.92403	3.54164	0.000811273	0.00384745	0.00185638	FADS2/DOCK7/GPAM/USP1/UBE2L3/SIK3/ILRUN/RAPSN/MARCHF8/GCKR/MACF1/MYO1H/TRPS1/LINC02976/ARNT/CERS2/MOGAT2/GNMT/TMPRSS11E/ARHGEF28/LDLR/SARM1	22
Free cholesterol to total lipids in large LDL percentage	0.00442834	52/22593	0.423077	1.92403	3.54164	0.000811273	0.00384745	0.00185638	JMJD1C/MLXIPL/DOCK7/GPAM/AFF1/C5orf67/PDXDC1/RFLNA/RPL31P23/SIK3/HLA-DRB1/BANK1/GCKR/MACF1/DMGDH/POLK/PLG/LINC02571/ABCA6/TPI1P2/TP53BP1/LDLR	22
Cholesterol to total lipids ratio in medium VLDL	0.00664251	89/22593	0.370787	1.68623	3.44379	0.000849183	0.00401862	0.00193897	JMJD1C/MLXIPL/DOCK7/GPAM/HLA-DQA1/C5orf67/RFLNA/ABO/PPARG/HLA-U/SMARCA4/FOXA3/SLC9B1/KPNB1/GCKR/ATXN2/PGS1/HCAR3/NTAN1/DMGDH/TSEN54/PCSK7/APOA5/CPT1A/PLG/ABCA6/MTMR9/TPI1P2/TP53BP1/RGS12/ANKRD31/KLF14/LIPC	33
Chronic obstructive pulmonary disease in non-current smokers	0.00422705	49/22593	0.428571	1.94902	3.53069	0.000864148	0.00407362	0.0019655	CFDP1/ADAM19/EFCAB5/TRIM26/HLA-DQB1/MED24/EEFSEC/TET2/AMZ1/GUSBP5/EHMT2/ARMC2/RASSF10/ADCY5/OTUD4/SLC30A10/CHRNA3/ZBTB38/GABBR1/LINC02571/RPSAP2	21
Free cholesterol in large LDL	0.00563607	72/22593	0.388889	1.76855	3.46776	0.000866335	0.00407362	0.0019655	JMJD1C/MACO1/FADS2/DOCK7/ABO/SMARCA4/CEACAM16-AS1/MAU2/SH2B3/KPNB1/ATXN2/HPR/TRPS1/PMFBP1/TSBP1-AS1/EFCAB13/ABCB11/ADAM21P1/SEC1P/ABCA6/ZNF76/C7orf50/GSTM5P1/ANKRD31/HNF1A-AS1/NPC1L1/LDLR/SPTY2D1	28
Triglyceride levels in medium HDL	0.00563607	72/22593	0.388889	1.76855	3.46776	0.000866335	0.00407362	0.0019655	MLXIPL/FADS2/DOCK7/C5orf67/STAG1/SUGP1/HLA-U/SIK3/HLA-DRB1/HNF1A/GBF1/GRB2/GCKR/KLHL8/CETP/RMI1/PCSK7/WDR5/DGAT2/APOA5/LINC02571/TP53BP1/FDFT1/FGF21/RPSAP2/LIPC/SARM1/ASAH2B	28
Well-being spectrum	0.0130837	206/22593	0.315534	1.43496	3.32954	0.000892495	0.00418772	0.00202056	LIN28B/MTCH2/RNF103-CHMP3/LINC01524/BORCS7-ASMT/METTL15/BAIAP2/WDPCP/STAG1/RSRC1/SOX6/ZSCAN16-AS1/PTCH1/SYN2/UBXN2A/Metazoa_SRP/EIF4G3/KCNB1/MBNL1/ASCC3/LINGO1/RASSF10/STAU1/TMEM106B/GSDME/ZDHHC5/DRD2/STK24/MYO1H/C6orf15/SCAI/LRP4/KCNG2/L3MBTL2/NCOA5/AREL1/STIMATE-MUSTN1/GRM8/LINC03051/TRMT61A/LINC02240/TAP2/RN7SKP157/TNXB/PLCL2/IHO1/VPS54/TNKS/PAX5/MIR4719/GNAO1/PRSS16/MMS22L/DEFB135/TAOK3/COP1-…	65
Asthma in any disease	0.00603865	79/22593	0.379747	1.72698	3.43646	0.000913861	0.00427452	0.00206244	Y_RNA/FADS1/GSDMB/IRF1/RAB5B/SMAD3/P4HA2/ADAM19/UBAC2/RPL13AP18/IL18R1/HLA-DRB1/NDFIP1/CLEC16A/CDK12/MIR4435-2HG/RORA/MED1/RMI2/GATA3/ADAMTSL3/IP6K3/EMSY/DPT/FAM183DP/GLDC/SEMA4D/RUNX1/ZNF652-AS1/GVQW3	30
Disruptive behavior	0.00402576	46/22593	0.434783	1.97726	3.52249	0.000914863	0.00427452	0.00206244	BIRC6/MAD1L1/METTL15/ACTL11P/LINC02210-CRHR1/ST3GAL3/PLCL1/HS6ST3/DRD2/MYO1H/RPTOR/HCN1/HSD3B7/NCOA6/LAMB2P1/CCDC169-SOHLH2/WNT3/TLR4/CCDC188/KDM7A	20
Chronic obstructive pulmonary disease liability	0.0193237	326/22593	0.294479	1.3392	3.27521	0.000932271	0.00434667	0.00209725	XKR9/EIF3E/RSL24D1P6/IRF1-AS1/Y_RNA/KIF1B/AFF3/DNER/TGFB2/SMAD3/L3MBTL3/CFDP1/AMPD3/RAF1/GAB2/RANBP10/SSH2/SH3PXD2A/SFTPD/ADAM19/PTCH1/COL8A1/RBBP5/IL18R1/TSPAN3/RPAP1/SLMAP/EEFSEC/C1GALT1/CCDC91/ERCC6L2/LINC01505/Metazoa_SRP/CC2D2A/FNDC3B/ASCC2/GNA12/SMG6/EML4/NMU/GUSBP5/RPS4XP9/ARMC2/RASSF10/MPHOSPH9/LNX1/DOCK10/ZBTB38/LINC00649/ASTN2/ME3/LINC00886/KIF13A/FAM13A/PROX2/TSEN54/ATL1/PROCR/BCL2L11/…	96
Urinary metabolite levels in chronic kidney disease	0.00764895	107/22593	0.35514	1.61507	3.38584	0.000940644	0.00437647	0.00211163	LINC01524/ALMS1/IL27/ALMS1P1/CYP3A5/DNAJC16/PSMD9/SGF29/SLC17A1/SLC17A3/PHYHD1/PYROXD2/DPEP1/SLC44A5/ACADM/NAT8/PTPA/ZKSCAN5/R3HDM1/SLC17A4/GGT1/H3P39/TBX10/HIBCH/RNPEP/KRT8P28/C4orf33/CYP3A7/UBTFL1/DDAH1/ACADS/NDUFA6-DT/TMPRSS11E/ACY3/ENOSF1/ALPL/SLC7A9/ACOT2	38
Serum total cholesterol levels	0.00483092	59/22593	0.40678	1.84991	3.47045	0.0009429	0.00437775	0.00211225	MACO1/FADS2/DOCK7/GPAM/PXK/ABO/PPARG/MAU2/SH2B3/KPNB1/GCKR/SCUBE3-AS1/TRPS1/TSBP1-AS1/ABCB11/SEC1P/DHX38/ABCA6/C7orf50/TMPRSS11E/HNF1A-AS1/NPC1L1/LDLR/SPTY2D1	24
Celiac disease	0.00543478	69/22593	0.391304	1.77954	3.44304	0.000951443	0.00440316	0.00212451	Y_RNA/SLC9A4/HLA-DQA1/MMEL1/CSK/UBE2L3/IL18R1/IL18RAP/SH2B3/ZFP36L1/ATXN2/LINC01882/IL12A-AS1/TSBP1/CCR3/RNU6-376P/RMI2/UQCRC2P1/TAGAP-AS1/ARHGAP31/IL21-AS1/FRMD4B/ELMO1/NFIA/NOTCH4/LINC01934/RUNX3	27
Total triglycerides levels	0.00724638	100/22593	0.36	1.63717	3.3903	0.000952947	0.00440316	0.00212451	JMJD1C/MLXIPL/Y_RNA/BPTF/FADS2/DOCK7/FADS1/AFF1/C5orf67/L3MBTL3/RNU6-543P/SUGP1/GAS6/RPL31P23/SIK3/HLA-DRB1/GRB2/RPS4XP9/TXNL4B/GCKR/DNAH10/CETP/PCSK7/RRAS2/APOA5/IGFL1P2/PLG/FCGRT/LINC02571/GCK/TP53BP1/FDFT1/KLF14/FGF21/PNPLA3/LIPC	36
Average diameter for VLDL particles	0.0068438	93/22593	0.365591	1.6626	3.39943	0.00095435	0.00440316	0.00212451	JMJD1C/MLXIPL/Y_RNA/FADS2/DOCK7/FADS1/C5orf67/L3MBTL3/RFLNA/SUGP1/PPARG/SIK3/HLA-DRB1/RPS4XP9/TXNL4B/GCKR/ITIH3/PGS1/NTAN1/CETP/RILPL1/PCSK7/NOSIP/APOA5/PLG/UBE2L5/ZFAND2A-DT/ADAM10/TP53BP1/WASF5P/INSR/KLF14/C4orf36/LIPC	34
Anteromedial temporal area	0.00261675	25/22593	0.52	2.36481	3.62492	0.000959865	0.00441938	0.00213233	MAPT/MAPT-AS1/MAPK8IP1P1/KANSL1/PTCH1/NSF/FOXO3/TUT7/TFDP2/PLEKHM1/ITCH/EDEM2/DND1P1	13
Myeloproliferative neoplasms	0.00362319	40/22593	0.45	2.04647	3.51688	0.00100133	0.00458165	0.00221063	CCDC162P/SENP7/MAD1L1/LINC01565/FOXO1/ATM/SH2B3/PMF1/BCL2/STN1/IL12A-AS1/BCL2L1/KPNA4/RPL35P2/POLR2LP1/SNTA1/SPATA6L/RUNX1	18
Left-handedness	0.00362319	40/22593	0.45	2.04647	3.51688	0.00100133	0.00458165	0.00221063	RSRC1/TUBB3/SOX6/LINC02210-CRHR1/RSF1/TUBA1B-AS1/PAX4/FAM13A/FOXN2/PLA2G10KP/SH3RF3/LINC02056/NME7/TBC1D5/TTC28/ANKS1B/ABT1/ITGAV	18
Body mass index in physically active individuals	0.00362319	40/22593	0.45	2.04647	3.51688	0.00100133	0.00458165	0.00221063	ADCY3/MTCH2/SH2B1/CELF1/GPRC5B/LMOD1/RASA2/BDNF-AS/MAP2K5/ASTN2/GPR61/GIPR/PLA2G10KP/LINC02240/ATXN2L/TRIM66/GNAT2/PRDX4P1	18
Venous thromboembolism or factor VII levels	0.00281804	28/22593	0.5	2.27385	3.58083	0.00101751	0.00464607	0.00224171	SPI1/ABO/REEP3/SLC44A2/GCKR/ADH5/VWF/F2/PROCR/BABAM2/LINC00970/PIGU/XXYLT1/LINC01681	14
Cholesterol levels in very small VLDL	0.00462963	56/22593	0.410714	1.86781	3.45202	0.00102113	0.00465298	0.00224504	PPP2R3A/GPAM/HLA-DQA1/ABO/SUGP1/HNF1A/SMARCA4/FOXA3/KPNB1/ATXN2/HLA-G/TRPS1/FUT2/DHX38/HMGB3P17/ABCA6/C7orf50/ADAM10/TMPRSS11E/NPC1L1/RNF111/LIPC/RHCE	23
Monounsaturated fatty acids levels	0.0034219	37/22593	0.459459	2.08949	3.52124	0.0010313	0.00468965	0.00226273	JMJD1C/MLXIPL/FADS2/DOCK7/AFF1/C5orf67/STAG1/PDXDC1/SUGP1/GAS6/SIK3/HLA-DRB1/MAU2/GCKR/TP53BP1/FGF21/LIPC	17
Uterine leiomyomata	0.00523349	66/22593	0.393939	1.79152	3.4189	0.00104332	0.00470453	0.00226991	C11orf65/FOXO1/KMT5A/TNRC6B/UBA52P4/ARMC2/LNX1/STN1/SCFD2/DNAH2/PDHX/BABAM2/ZNF208/COG6/WBP1L/ING5/MCM8/EXO1/REV1/ZNF692-DT/ARL14EP-DT/WNT4/DNM3/ZEB1/SLC38A4-AS1/SYNE1	26
Triglyceride levels in HDL	0.00623994	83/22593	0.373494	1.69854	3.3849	0.00104506	0.00470453	0.00226991	MLXIPL/FADS2/DOCK7/AFF1/C5orf67/SUGP1/RPL31P23/HLA-U/SIK3/HLA-DRB1/HNF1A/GRB2/RPS4XP9/GCKR/BCL7B/FUT2/PCSK7/WDR5/APOA5/PLG/LINC02571/ADAM10/PACSIN3/TP53BP1/TMPRSS11E/FDFT1/FGF21/RPSAP2/LIPC/SARM1/ASAH2B	31
Phospholipid levels in HDL	0.00623994	83/22593	0.373494	1.69854	3.3849	0.00104506	0.00470453	0.00226991	CYCSP55/FADS2/DOCK7/GPAM/C5orf67/PDXDC1/HLA-U/UBE2L3/SIK3/HNF1A/LINC00533/HLA-DQB1/RAPSN/MARCHF8/GCKR/STARD3/DNAH10/HCAR3/MYO1H/TRPS1/LINC02976/CERS2/HMBS/MTRFR/MOGAT2/LINC02571/C7orf50/TMPRSS11E/KLF14/LIPC/SARM1	31
Triglyceride levels in small LDL	0.00623994	83/22593	0.373494	1.69854	3.3849	0.00104506	0.00470453	0.00226991	MLXIPL/BPTF/FADS2/DOCK7/AFF1/C5orf67/RNU6-543P/SUGP1/GAS6/RPL31P23/HLA-DRB1/LINC02568/RPS4XP9/TXNL4B/GCKR/SYNE2/DNAH10/MYO1H/PCSK7/RRAS2/APOA5/FCGRT/LINC02571/GCK/TP53BP1/FDFT1/KLF14/FGF21/LDLR/LIPC/ASAH2B	31
Total cholesterol to total lipids ratio in medium VLDL	0.00322061	34/22593	0.470588	2.1401	3.53203	0.00104734	0.00470453	0.00226991	JMJD1C/MLXIPL/FADS2/GPAM/PDXDC1/ABO/HNF1A/SMARCA4/KPNB1/GCKR/CETP/DOCK7-DT/ABCA6/C7orf50/GSTM5P1/SOAT2	16
Visceral adipose tissue volumes to abdominal adipose tissue volumes ratio	0.00322061	34/22593	0.470588	2.1401	3.53203	0.00104734	0.00470453	0.00226991	XPO1/ADCY3/PPARG/SPPL3/ZNRF3/HLA-DRB9/RPS4XP9/HCG27/DNAH10/CDCA2/HLA-DRB5/KRT18P9/LEKR1/LINC02571/NFE2L2/WT1-AS	16
QRS duration	0.0108696	166/22593	0.325301	1.47937	3.29114	0.00107597	0.00482332	0.00232723	XPO1/FAF1/CWC27/NUCKS1/FADS2/NUP160/FER/PDXDC1/RNU6-543P/STRN/PRELID1P1/UBR5/SRPK1/DLEU1/PRDM6/TCF12/COG5/USP34/XPO7/FHOD3/RNU1-88P/HEATR5B/MIR588/GOSR2/ANKRD28/SENP2/PRKCA/ATP5F1B/MRPS30/HCN1/PDS5B/N4BP2L2/ZBTB4/GMDS-DT/PDHX/SLC38A1/TRPC4AP/HCG22/SIPA1L1/NACA/EXOG/WNT8A/MYH7B/GSTM5P1/BNIP1/ORMDL3/ACBD6/ARHGAP24/U6/FAAP20/NFIA/DDR1/SLC38A4-AS1/MIR4464	54
Blood metabolite levels	0.00201288	17/22593	0.588235	2.67512	3.66818	0.00108639	0.00485034	0.00234027	IER5L-AS1/ALMS1/ALMS1P1/Metazoa_SRP/CYP3A5/CRAT/GCKR/PTPA/FOXH1/SLC2A9	10
Carnitine levels	0.00201288	17/22593	0.588235	2.67512	3.66818	0.00108639	0.00485034	0.00234027	HNF1A/SFMBT1/MARCHF8/MIR3936HG/SLC22A5/SLC22A4/SLC47A1/STRIP1/SLC16A9/HNF1A-AS1	10
Urea levels	0.00966184	144/22593	0.333333	1.5159	3.29726	0.00110667	0.00493094	0.00237916	DNAI4/ADH1B/ABO/USP37/ILDR1/PCAT1/RAPSN/GCKR/PAX8/TNPO1/SEMA4A/DDB2/SLC34A1/RN7SL836P/FUT2/FGFR4/SLC16A3/GHR/FANCA/PMF1-BGLAP/SHROOM3/GIPR/RPL31P29/CYP27A1/EPG5/TTC33/SEC1P/ASH1L/RPRML/EFNA4-EFNA3/ZFAND2A-DT/CYB5B/ADGRL2/ADAM15/RGS14/CDC14A/HNF1A-AS1/FGF21/MYL4/PLCXD3/MTX1/SELENOP/WNT3/ACP1/MSTO1/ANXA11/IDI2/CYP1A1	48
Ethylmalonate levels	0.00161031	12/22593	0.666667	3.0318	3.7377	0.00113506	0.00504724	0.00243527	UNC119B/ETFA/PCCA/HIBCH/LYPLAL1-DT/ACADS/LYPLAL1/RPL5P18	8
Omega-6 fatty acids levels	0.00503221	63/22593	0.396825	1.80464	3.39545	0.00114207	0.00504794	0.00243561	MLXIPL/MACO1/FADS2/DOCK7/ABO/GAS6/HLA-DRB1/HNF1A/SMARCA4/SYN2/SH2B3/MARCHF8/FRK/GCKR/TRPS1/ABCB11/DGAT2/DHX38/FCGRT/C7orf50/TMPRSS11E/TCP11/HNF1A-AS1/NPC1L1/SPTY2D1	25
Low tan response	0.00503221	63/22593	0.396825	1.80464	3.39545	0.00114207	0.00504794	0.00243561	SPIRE2/KIAA0930/CPNE1/DEF8/AFG3L1P/UQCC1/MROH8/RPF2P1/POFUT1/TPCN2/TRPS1/FANCA/DNMT3B/MMP24OS/TRPC4AP/SAMHD1/LINC03066/NCOA6/PIGU/MYH7B/CHMP1A/SNTA1/ZNF341/NORAD/CPNE7	25
Mean diameter of HDL particles	0.00503221	63/22593	0.396825	1.80464	3.39545	0.00114207	0.00504794	0.00243561	JMJD1C/MLXIPL/SNX13/FADS2/DR1/GPAM/C5orf67/VMP1/PDXDC1/BLTP3A/RANBP10/UBE2L3/PABPC4/SH2B3/MARCHF8/GCKR/ADH4/TRPS1/NR1H3/ERBB2/CPT1A/MVK/LINC02571/C7orf50/LIPC	25
Free cholesterol to total lipids ratio in medium HDL	0.00764895	108/22593	0.351852	1.60012	3.31899	0.00114782	0.00506323	0.00244299	MLXIPL/FADS2/FADS1/HCAR2/GPAM/C5orf67/PDXDC1/RFLNA/BLTP3A/ABO/REEP3/UBE2L3/SIK3/HLA-DRB1/HNF1A/SMARCA4/FOXA3/ILRUN/MARCHF8/ATXN2/MACF1/TRPS1/RN7SL786P/ARNT/DGKQ/PCSK7/MYBPC3/HMBS/APOA5/MOGAT2/LINC02571/ADAM10/MCM6/TP53BP1/TANGO6/TMPRSS11E/KLF14/LIPC	38
Triglycerides to total lipids ratio in medium LDL	0.00603865	80/22593	0.375	1.70539	3.35553	0.00115849	0.00509	0.0024559	JMJD1C/MLXIPL/SNX13/FADS2/DOCK7/AFF1/C5orf67/ABO/RPL31P23/HLA-DRB1/SMARCA4/GCKR/ATXN2/MACF1/SLC22A5/PGS1/MICA/DMGDH/TPM1/SHROOM3/APOA5/CPT1A/ABCA6/ZFAND2A-DT/ADAM10/TPI1P2/TP53BP1/MINK1/LDLR/LIPC	30
Total lipid levels in small VLDL	0.00603865	80/22593	0.375	1.70539	3.35553	0.00115849	0.00509	0.0024559	PPP2R3A/MLXIPL/BPTF/HLA-DQA1/AFF1/C5orf67/ABO/RNU6-543P/GAS6/HLA-DRB1/SMARCA4/ZHX3/TXNL4B/GCKR/ITIH3/TRPS1/PCSK7/CCDC92/BRWD1/RRAS2/APOA5/ABCA6/TP53BP1/FDFT1/EXOC6/KLF14/DBP/LDLR/LIPC/ASAH2B	30
Concentration of chylomicrons and extremely large VLDL particles	0.0068438	94/22593	0.361702	1.64491	3.3265	0.00118348	0.00518947	0.0025039	JMJD1C/MLXIPL/Y_RNA/FADS2/DOCK7/FADS1/AFF1/C5orf67/L3MBTL3/PDXDC1/SUGP1/PPARG/GAS6/RPL31P23/SIK3/HLA-DRB1/SMARCA4/HLA-DQB1/GCKR/DNAH12/DNAH10/MYO1H/PMFBP1/CETP/HLA-DRB6/PCSK7/AGRN/APOA5/CPT1A/PLG/TNKS/ANKRD31/FDFT1/KLF14	34
Triglycerides in small HDL	0.00543478	70/22593	0.385714	1.75411	3.35488	0.00122832	0.00536479	0.00258849	JMJD1C/MLXIPL/BPTF/FADS2/DOCK7/FADS1/AFF1/C5orf67/RFLNA/SUGP1/RPL31P23/SIK3/HLA-DRB1/PABPC4/FAM227A/RPS4XP9/GCKR/ZNF664/DDB2/DMGDH/CPT1A/PLG/NUTF2/LINC02571/TP53BP1/KLF14/LIPC	27
Total fatty acid levels	0.00543478	70/22593	0.385714	1.75411	3.35488	0.00122832	0.00536479	0.00258849	MLXIPL/DOCK7/AFF1/C5orf67/STAG1/GAS6/SIK3/HLA-DRB1/HNF1A/SMARCA4/TXNL4B/GCKR/TRPS1/CETP/FAM86B3P/DGAT2/APOA5/PLG/TRIM31-AS1/FCGRT/MVK/LINC02571/TMPRSS11E/FDFT1/EXOC6/FGF21/LIPC	27
Cholesterol esters in very large HDL	0.00402576	47/22593	0.425532	1.93519	3.40737	0.0012667	0.00551066	0.00265887	MLXIPL/SNX13/FADS2/DR1/GPAM/RANBP10/REEP3/UBE2L3/RCOR1/HLA-DRB1/CLEC16A/MARCHF8/ATXN2/DARS1/TRPS1/NTAN1/NR1H3/CPT1A/RAC1/LIPC	20
Triglycerides to total lipids in IDL percentage	0.00402576	47/22593	0.425532	1.93519	3.40737	0.0012667	0.00551066	0.00265887	JMJD1C/MLXIPL/FADS2/DOCK7/GPAM/C5orf67/PDXDC1/ABO/RPL31P23/SIK3/BANK1/GCKR/MICA/DMGDH/ABCA6/TPI1P2/TP53BP1/CERT1/LDLR/LIPC	20
Free cholesterol levels in large HDL	0.00744767	105/22593	0.352381	1.60252	3.28547	0.00128237	0.00556786	0.00268647	MLXIPL/FADS1/HCAR2/GPAM/C5orf67/CTSB/PDXDC1/RFLNA/REEP3/HNF1A/SYN2/PABPC4/KNL1/MARCHF8/GCKR/ATXN2/UVRAG/STARD3/ADH4/DNAH10/MYO1H/TRPS1/FAM13A/MAPKBP1/RPL35P2/DGKQ/PCSK7/HMBS/APOA5/HDLBP/LINC02571/C7orf50/ADAM10/TP53BP1/TCP11/KLF14/LIPC	37
Acne	0.00221417	20/22593	0.55	2.50124	3.56594	0.00130289	0.00559105	0.00269766	LAMC1/RASSF10/RPL13AP13/ADORA2A-AS1/CSTPP1/RNASEH2C/LYPLAL1-DT/LGR6/U3/SUGCT/FIRRM	11
interferon-related traits	0.00221417	20/22593	0.55	2.50124	3.56594	0.00130289	0.00559105	0.00269766	Y_RNA/IFNAR2-IL10RB/HLA-A/HCG27/HLA-G/HLA-F-AS1/POLR1HASP/MUC22/TRIM40/IFNAR2/LINC01149	11
Composite immunoglobulin trait	0.00221417	20/22593	0.55	2.50124	3.56594	0.00130289	0.00559105	0.00269766	PDHB/RCOR1/TLR1/HLA-DRB1/MIR4435-2HG/CUX2/TAP2/PAX5/IGHA1/IGHEP1/IGHG2	11
Forearm length to body height ratio	0.00221417	20/22593	0.55	2.50124	3.56594	0.00130289	0.00559105	0.00269766	SUFU/PAM/CEP120/UQCC1/DEF6/TBX15/HROB/ADAMTSL3/MGMT/RUNX2/NHEJ1	11
AHSP/CA2 protein level ratio	0.00221417	20/22593	0.55	2.50124	3.56594	0.00130289	0.00559105	0.00269766	TMPRSS6/UBE2L3/PSMB5/TMCC2/UBE2O/HBS1L/RBM38/APEH/LINC01485/MIR3141/GPX6	11
Sleep health score	0.00221417	20/22593	0.55	2.50124	3.56594	0.00130289	0.00559105	0.00269766	IPO9/PSMC3/USP49/DNAJC16/LTA/CACNA2D2/FAM86B3P/FBXL13/SMAD5/MED20/GKAP1	11
Total cholesterol to total lipids ratio in small HDL	0.00382448	44/22593	0.431818	1.96378	3.39739	0.00134676	0.00575694	0.0027777	JMJD1C/MLXIPL/IRF1-AS1/FADS2/DOCK7/ABO/H1-2/GBF1/KPNB1-DT/PEX6/KLHL8/PMFBP1/ABCA6/IGHEP1/COX16/SEMA4D/LDLR/LIPC/SARM1	19
Low fluorescent percentage of reticulocytes	0.00382448	44/22593	0.431818	1.96378	3.39739	0.00134676	0.00575694	0.0027777	TMPRSS6/SLC4A1/KANK2/USP48/TMCC2/MARCHF8/GUSBP5/ATXN2/SLFN14/POP5/RBM38/KLHL29/SLC22A5/H2BC4/PRTFDC1/LINC01485/HCP5B/CERKL/TLN2	19
Total lipids in large LDL	0.00523349	67/22593	0.38806	1.76478	3.3284	0.00135265	0.00575985	0.0027791	MACO1/FADS2/DOCK7/HLA-DQA1/ABO/SMARCA4/CEACAM16-AS1/MAU2/SH2B3/KPNB1/GCKR/HPR/SCUBE3-AS1/TRPS1/TSBP1-AS1/ADAM21P1/SEC1P/DHX38/ABCA6/C7orf50/GSTM5P1/TMPRSS11E/ANKRD31/HNF1A-AS1/NPC1L1/SPTY2D1	26
Phospholipids in large VLDL	0.00523349	67/22593	0.38806	1.76478	3.3284	0.00135265	0.00575985	0.0027791	JMJD1C/MLXIPL/BPTF/FADS2/DOCK7/AFF1/C5orf67/RFLNA/GAS6/REEP3/RPL31P23/SIK3/HLA-DRB1/SMARCA4/RPS4XP9/TXNL4B/GCKR/ITIH3/BCL7B/DNAH12/CCDC92/HLA-C/PLG/TP53BP1/EXOC6/KLF14	26
Apolipoprotein A-I levels	0.00462963	57/22593	0.403509	1.83504	3.35127	0.00135975	0.00576784	0.00278296	SNX13/FADS2/DOCK7/CELF1/DR1/GPAM/UBE2L3/SIK3/ILRUN/SH2B3/MARCHF8/TXNL4B/GCKR/MACF1/IL34/GSK3B/NTAN1/PMFBP1/RN7SL786P/DHX38/C7orf50/TMPRSS11E/KDELR2	23
Free cholesterol levels	0.00462963	57/22593	0.403509	1.83504	3.35127	0.00135975	0.00576784	0.00278296	MACO1/NPEPPS/FADS2/DOCK7/GPAM/ABO/MAU2/SH2B3/FRK/TRPS1/PMFBP1/TSBP1-AS1/ABCB11/SEC1P/ABCA6/ZNF76/C7orf50/GSTM5P1/TMPRSS11E/HNF1A-AS1/NPC1L1/LDLR/SPTY2D1	23
Life satisfaction	0.00865539	127/22593	0.338583	1.53977	3.23858	0.00137848	0.0058361	0.00281589	STAB1/NUP160/METTL15/WDPCP/PSMC3/SOX6/ZSCAN16-AS1/PTCH1/SFMBT1/CSE1L/GATAD2B/UBXN2A/DAG1/EIF4G3/KCNB1/ASCC3/LINGO1/ITIH1/GSDME/KLHL29/DRD2/STK24/MCFD2P1/AATK/AREL1/GRM8/MICB/TAP2/BTN3A2/TNXB/IHO1/LINC00240/VPS54/PAX5/GNAO1/LINC01012/COP1-DT/TMX2/PSORS1C1/TLR4/SCGN/OR2E1P/DAGLA	43
Morningness	0.0148953	244/22593	0.303279	1.37922	3.16201	0.00142781	0.0060334	0.00291109	RBM6/IER5L-AS1/FAM193A/Y_RNA/FAM118A/EXOC4/ENSA/NAB1/HECW2/RABGAP1L/ZSCAN16-AS1/ARID2/RN7SL513P/PLCL1/IP6K2/TNRC6B/SLC44A2/EIF4G3/PRPF3/SOAT1/LINC01031/RNU7-24P/USP34/GMCL1/C1QTNF4/ZFP91-CNTF/FNBP4/UBE2E2/CAMKMT/RNF10/CACNA2D2/EHMT2/ADCY5/RASA4DP/TFEC/KLHL29/LIN52/TCF20/BDNF-AS/RN7SL423P/CBX1/STK31/TRPS1/PMFBP1/DDI2/KBTBD2/SEMA3F-AS1/ARHGAP1/PER3/FAM185A/FIG4/TAT-AS1/AP2B1/PDE1C/AK5/FBXL13/PAX5/P…	74
Seropositivity for lactobacillus phage LFEINF peptide	0.00241546	23/22593	0.521739	2.37272	3.49689	0.00144974	0.0060911	0.00293893	HLA-DRB1/HLA-DRB9/HCG27/SNHG32/TSBP1-AS1/UQCRHP1/HCG22/C2/TNXB/HLA-DQB3/HLA-S/DDR1	12
Esophageal cancer	0.00241546	23/22593	0.521739	2.37272	3.49689	0.00144974	0.0060911	0.00293893	ADH1B/XBP1/HECTD4/CHEK2/SMG6/RASSF10/ALDH2/IFT81/CASP8/ST6GAL1/ACAD10/RUNX1	12
Ventral frontal thickness	0.00241546	23/22593	0.521739	2.37272	3.49689	0.00144974	0.0060911	0.00293893	LINC02210-CRHR1/STRN/KANSL1/NSF/EML2/PLEKHM1/HOMER2/FNIP2/ADAM10/PICK1/RUNX2/ABCF3	12
Concentration of small LDL particles	0.0068438	95/22593	0.357895	1.6276	3.25444	0.00145914	0.00611896	0.00295237	MLXIPL/MACO1/FADS2/DOCK7/CYP2A6/ABO/PPARG/GAS6/HLA-DRB1/SMARCA4/CEACAM16-AS1/TOP1/SH2B3/KPNB1/GCKR/HLA-G/HPR/TRPS1/FUT2/H2BC4/TSBP1-AS1/CCDC92/APOA5/PLG/FCGRT/ABCA6/ZNF76/TMPRSS11E/SLC35G2/HNF1A-AS1/NPC1L1/LDLR/SPTY2D1/LIPC	34
Annual healthcare cost	0.0034219	38/22593	0.447368	2.0345	3.38848	0.00148734	0.00621458	0.00299851	BPTF/SMAD3/RCOR1/HLA-DRB1/RASSF3/LINC00533/HLA-DQB2/SH2B3/BMAL1/BAZ2B/MICA/BABAM2/RIOK3/PPIAP9/EIF1P3/CGREF1/PHTF1	17
Phospholipids to total lipids ratio in IDL	0.00503221	64/22593	0.390625	1.77645	3.30244	0.00148756	0.00621458	0.00299851	JMJD1C/MLXIPL/SNX13/DOCK7/FADS1/GPAM/C5orf67/AMPD3/RPL31P23/SIK3/HLA-DRB1/SMARCA4/HLA-DQB1/NARS2/BANK1/GCKR/PCSK7/CERS2/APOA5/MOGAT2/LMF1/TP53BP1/CNPY3/PNPLA3/LIPC	25
Peptic ulcer disease	0.00261675	26/22593	0.5	2.27385	3.45042	0.00153564	0.00636727	0.00307218	ABO/MUC1/FUT2/GGT1/TTC33/SEC1P/ZNF169/PLCL2/PSCA/CERKL/JRK/NHEJ1/UBQLN4	13
Fibrosis-4 index in high alcohol intake	0.00261675	26/22593	0.5	2.27385	3.45042	0.00153564	0.00636727	0.00307218	JMJD1C/LINC00336/HBS1L/TPM4/TAOK1/CFAP251/VWF/GGNBP1/AK3/BRAP/TGFB1/DNM3/PNPLA3	13
Gestational duration	0.00261675	26/22593	0.5	2.27385	3.45042	0.00153564	0.00636727	0.00307218	FAF1/LINC02227/HLA-DRB1/EEFSEC/TFAP4/NAA38/ADCY5/ZBTB38/LEKR1/TCEA2/TET3/WNT4/GNAQ	13
QRS complex	0.00261675	26/22593	0.5	2.27385	3.45042	0.00153564	0.00636727	0.00307218	MAPT/RNU1-88P/NSRP1/USP25/LRCH1/GOSR2/PRKCA/MCFD2P1/GSS/U6/NFIA/HNRNPLP1/CACNB2	13
Leukocyte telomere length	0.00322061	35/22593	0.457143	2.07895	3.39148	0.00153889	0.00636883	0.00307294	SENP7/ACYP2/C11orf65/DCAF4/POT1-AS1/ATM/ZBTB46/MOB1B/RTEL1-TNFRSF6B/STN1/RTEL1/ZNF208/RFWD3/AIF1/POT1/ATP8B4	16
Lifetime smoking index	0.00845411	124/22593	0.33871	1.54035	3.20331	0.00154311	0.00637433	0.00307559	BORCS7-ASMT/PTPRF/METTL15/PLEKHA7/REV3L/NDUFAF2/SOX6/COL16A1/ZNF131/MAPKAP1/TEF/CD47/USP4/VIRMA-DT/BDNF-AS/ZNF789/CHCHD3/BRWD1-AS1/ARL3/RNU1-42P/ZFYVE21/PGAP3/NECAB1/KCNG2/IMMP2L/RMI1/PLA2G12B/PRSS36/PDE1C/PLCL2/TNKS/LINC01950/LRPPRC/ATXN7L3B/CYB5B/TMEM161B-DT/LINC01934/LINC01833/CPNE7/NUFIP2/ADD1/JADE2	42
Seropositivity for triticum aestivum	0.00140902	10/22593	0.7	3.18339	3.66644	0.00157144	0.00641052	0.00309305	PRRC2A/HLA-DRB1/TSBP1-AS1/HLA-DRA/TNXB/HLA-DQA2/NOTCH4	7
Renal underexcretion gout	0.00140902	10/22593	0.7	3.18339	3.66644	0.00157144	0.00641052	0.00309305	GCKR/CUX2/ALDH2/SLC2A9/NRXN2/NIPAL1/GLUD1	7
Asthma and hay fever	0.00140902	10/22593	0.7	3.18339	3.66644	0.00157144	0.00641052	0.00309305	HLA-DQA1/SMAD3/RPL13AP18/TLR1/CLEC16A/GSDMA/IL1RL1	7
1-palmitoyl-2-linoleoyl-GPE	0.00140902	10/22593	0.7	3.18339	3.66644	0.00157144	0.00641052	0.00309305	FADS2/FADS1/GCKR/RN7SL786P/MOGAT2/SIDT2/LIPC	7
Waist-to-hip ratio adjusted for BMI in active individuals	0.00281804	29/22593	0.482759	2.19544	3.41998	0.00157195	0.00641052	0.00309305	PBRM1/GDF5/BAZ1B/CALCRL-AS1/ZNRF3/HAUS4P1/UQCC1/DNAH10/TBX15/TSBP1-AS1/HLA-DRA/CCDC92/LEKR1/DNM3	14
Free cholesterol to total lipids ratio in very small VLDL	0.00543478	71/22593	0.380282	1.72941	3.26814	0.00157217	0.00641052	0.00309305	JMJD1C/MLXIPL/MACO1/FADS2/DOCK7/AFF1/P4HA2/PDXDC1/ABO/HLA-U/SIK3/HLA-DRB1/SMARCA4/CEACAM16-AS1/HORMAD2/KPNB1/GCKR/ATXN2/NFATC3/MYBPC3/CPT1A/ABCA6/TP53BP1/FDFT1/PSORS1C1/LDLR/SARM1	27
Phospholipids in medium LDL	0.00543478	71/22593	0.380282	1.72941	3.26814	0.00157217	0.00641052	0.00309305	MACO1/FADS2/DOCK7/PXK/ABO/PPARG/HLA-DRB1/SMARCA4/CEACAM16-AS1/MAU2/SH2B3/GCKR/HPR/TRPS1/MRPL45P2/H2BC4/TSBP1-AS1/EFCAB13/SEC1P/DHX38/ABCA6/TMPRSS11E/TCP11/HNF1A-AS1/NPC1L1/LDLR/SPTY2D1	27
Retinal vascular fractal density	0.00181159	15/22593	0.6	2.72862	3.55555	0.00161142	0.00652613	0.00314883	CDCA3/HLA-DRB1/AREL1/NPLOC4/CTNNB1/TMEM161B-DT/TJP2/ACP1/SUMF1	9
Two-hour glucose	0.00181159	15/22593	0.6	2.72862	3.55555	0.00161142	0.00652613	0.00314883	ABO/TBC1D4/GCKR/SLC2A4/ADCY5/ABCC8/GIPR/GCK/HNF1A-AS1	9
LAT2/YES1 protein level ratio	0.00181159	15/22593	0.6	2.72862	3.55555	0.00161142	0.00652613	0.00314883	JMJD1C/BRD3/RCOR1/MFSD13A/YES1/MTCO3P1/HHEX/CLIP2/MIR181A1HG	9
PR interval	0.0148953	245/22593	0.302041	1.37359	3.12152	0.00161234	0.00652613	0.00314883	UBXN11/FAF1/SPTBN1/Y_RNA/FADS2/AFF1/FER/FGFR1/STRN/ARID2/SH3PXD2A/EFCAB5/XPO4/DAG1/FNDC3B/CKB/EML4/PAM/ACO2/TSC22D2/TFAP4/LRCH1/MACF1/FERMT2/CHD6/ADCY5/CNOT1/SENP2/RBPMS2/MTAPP1/CCDC7/RPL37AP8/SLC6A4/SUN1/PTK2/RPSAP5/CACNA1G/PRKCA/MICU2/SYNE2/MAILR/CRYBG2/SMARCB1/HCN1/RFX4/LINC02541/ASTN2/GMDS-DT/CAB39L/HFM1/LINC02240/TTN-AS1/SIPA1L1/DERL3/GORAB/GNPNAT1/TMEM59L/OBSCN/BNIP1/SLC27A6/TGM2/CASKIN2/FR…	74
Phospholipids to total lipids ratio in small HDL	0.00664251	92/22593	0.358696	1.63124	3.22101	0.00162833	0.00656318	0.00316671	MACO1/NPEPPS/DOCK7/FADS1/GPAM/IRF1/ABO/KANSL1/H1-2/HNF1A/GBF1/CEACAM16-AS1/PEX6/ZFP36L1/HSD17B13/MYO1H/C6orf15/TRPS1/LINC02976/PMFBP1/MRPL45P2/FCGRT/SYNJ2BP/MOGAT2/ABCA6/GSTM5P1/IGHEP1/ABCB1/NPC1L1/LDLR/SCGN/LIPC/SARM1	33
Total lipid levels in IDL	0.00483092	61/22593	0.393443	1.78926	3.2771	0.00163337	0.00656318	0.00316671	JMJD1C/DOCK7/BAZ1B/GPAM/HLA-DQA1/ABO/HNF1A/SMARCA4/CEACAM16-AS1/TOP1/KPNB1/TXNL4B/ATXN2/HLA-G/FUT2/MOGAT2/HMGB3P17/ABCA6/C7orf50/TBC1D5/TMPRSS11E/NPC1L1/LIPC/RHCE	24
Total phospholipid levels in lipoprotein particles	0.00483092	61/22593	0.393443	1.78926	3.2771	0.00163337	0.00656318	0.00316671	MLXIPL/DOCK7/CELF1/GPAM/ABO/UBE2L3/HLA-DRB1/HNF1A/SMARCA4/ILRUN/MARCHF8/TXNL4B/GCKR/ATXN2/MYO1H/FUT2/ABCB11/POLK/DGAT2/TRIM31-AS1/ABCA6/C7orf50/TMPRSS11E/LIPC	24
Saturated fatty acid levels	0.00483092	61/22593	0.393443	1.78926	3.2771	0.00163337	0.00656318	0.00316671	MLXIPL/DOCK7/AFF1/C5orf67/STAG1/SUGP1/GAS6/SIK3/HLA-DRB1/HNF1A/SMARCA4/TXNL4B/GCKR/UVRAG/CETP/POLK/APOA5/PLG/MVK/LINC02571/FDFT1/EXOC6/FGF21/LIPC	24
Coronary artery disease or plasminogen activator inhibitor 1 levels	0.00402576	48/22593	0.416667	1.89488	3.29505	0.00172768	0.00691699	0.00333742	STAG1/CFDP1/ABO/HNF1A/SH2B3/SMG6/ANKS1A/NBEAL1/MORF4L1/TSPAN14/UMPS/MYL2/NAA25/VAMP8/FLJ40194/NME7/TGFB1/PSORS1C1/LDLR/JCAD	20
Platelet side fluorescence distribution width	0.00402576	48/22593	0.416667	1.89488	3.29505	0.00172768	0.00691699	0.00333742	DOCK7/ARPC2/MICALL1/CD226/PACSIN2/TPM4/PLEKHO2/LRCH1/CD2AP/PTGES3/MOV10/UMPS/DOCK10/CTSZ/MICA/HABP4/INPP4B/SMIM12/TUBA1C/DNM3	20
Triglycerides in medium LDL	0.00523349	68/22593	0.382353	1.73883	3.23943	0.00173785	0.00693258	0.00334494	MLXIPL/MACO1/BPTF/FADS2/DOCK7/AFF1/C5orf67/ABO/SUGP1/GAS6/RPL31P23/SIK3/HLA-DRB1/HNF1A/SMARCA4/TXNL4B/GCKR/TRPS1/SEC1P/C7orf50/TP53BP1/TMPRSS11E/LDLR/SLC2A2/SPTY2D1/LIPC	26
Concentration of HDL particles	0.00523349	68/22593	0.382353	1.73883	3.23943	0.00173785	0.00693258	0.00334494	SNX13/FADS2/DOCK7/GPAM/USP1/ABO/YDJC/SIK3/HLA-DQB1/ILRUN/RAPSN/MARCHF8/GCKR/STARD3/DNAH10/PGS1/MYO1H/TRPS1/NAA25/POLR1HASP/CERS2/MOGAT2/MSL2/U6/HAPLN4/SARM1	26
Total omega-6 fatty acid levels	0.00462963	58/22593	0.396552	1.8034	3.25253	0.00179021	0.00711577	0.00343333	MLXIPL/MTCH2/DOCK7/ABO/GAS6/UBE2L3/HLA-DRB1/HNF1A/SMARCA4/HLA-DQB1/CEACAM16-AS1/FER1L4/MARCHF8/FRK/GCKR/ATXN2/TRPS1/ABCB11/DGAT2/LINC02571/ABCA6/AGO2/TMPRSS11E	23
Triglyceride levels x alcohol consumption	0.00462963	58/22593	0.396552	1.8034	3.25253	0.00179021	0.00711577	0.00343333	MLXIPL/LINC02227/DOCK7/FADS1/GPAM/AFF1/C5orf67/RNU6-543P/GAS6/RPL31P23/KPNB1/RPS4XP9/BMAL1/HPR/PGS1/MACROD1/MYBPC3/MAMSTR/TP53BP1/HSPA4/INSR/KLF14/ASAH2B	23
Walking pace	0.00563607	75/22593	0.373333	1.69781	3.21371	0.00179832	0.00713517	0.00344269	GDF5/KNTC1/JMJD1C/HTT/MTCH2/C19orf12/HTR1F/STX1B/PABPC4/ILRUN/CCT3/WDR25/DRD2/TACC3/CLIP1/NMT1/BTRC/TRAIP/PCCB/STIMATE-MUSTN1/TUFM/AHCY/CRTC1/GSTM5P1/ADAM15/MST1R/ZNF568/NPC1	28
Reticulocyte forward scatter	0.00382448	45/22593	0.422222	1.92014	3.28028	0.00185572	0.00731041	0.00352724	CCDC162P/TMPRSS6/RBBP5/DENND4A/SLC4A1/TFR2/TFRC/CCND3/FAM222B/AIP/MIR4435-2HG/UNC119B/HBS1L/RBM38/ELL/H2BC4/SLC25A37/SPECC1/CIMAP1B	19
Red blood cell haemoglobin equivalent	0.00382448	45/22593	0.422222	1.92014	3.28028	0.00185572	0.00731041	0.00352724	CCDC162P/TMPRSS6/RBBP5/DENND4A/TFR2/TFRC/CCND3/FAM222B/ACOXL/MIR4435-2HG/UNC119B/HBS1L/RBM38/KLF1/ELL/H2BC4/SLC25A37/SPECC1/TERB2	19
Retinal nerve fibre layer thickness or ganglion cell inner plexiform layer thickness	0.00382448	45/22593	0.422222	1.92014	3.28028	0.00185572	0.00731041	0.00352724	Y_RNA/KRT19P4/CDCA3/PIK3C2A/NSF/FOXO3/DEPTOR/RSPO2/BBOF1/NPLOC4/INVS/DAAM1/STON1/FRMD4B/NBAS/PCBP3/TDRD9/ARHGAP22/SLC25A12	19
Waist-to-hip ratio adjusted for BMI x sex x age interaction	0.00382448	45/22593	0.422222	1.92014	3.28028	0.00185572	0.00731041	0.00352724	CLOCK/C5orf67/NSD1/RFLNA/PPARG/NT5DC2/CALCRL-AS1/ZNRF3/RPS4XP9/HAUS4P1/UQCC1/ITIH1/DNAH10OS/FAM13A/TSBP1-AS1/EDEM2/LEKR1/TNFAIP8/WARS2	19
Cholesteryl esters to total lipids ratio in medium HDL	0.00744767	107/22593	0.345794	1.57257	3.15187	0.00188539	0.00741408	0.00357726	JMJD1C/MLXIPL/BPTF/SNX13/FADS2/DOCK7/USP1/AFF1/C5orf67/L3MBTL3/SUGP1/SIK3/HLA-DRB1/HNF1A/SMARCA4/PABPC4/PLA2G6/GCKR/DNAH10/PGS1/DDB2/HCAR3/JMY/AMFR/TPM1/PCSK7/APOA5/PLG/C7orf50/MSL2/ATP6V0D1/TP53BP1/DUS2/KLF14/SEMA4D/SLC12A3/LIPC	37
Sphingomyelins levels	0.00503221	65/22593	0.384615	1.74912	3.21106	0.00191907	0.0075331	0.00363469	FADS2/DOCK7/GPAM/PDXDC1/PXK/ABO/SIK3/SMARCA4/SH2B3/GCKR/SYNE2/COX19/TRPS1/MRPL45P2/H2BC4/BRAP/TSBP1-AS1/ABCB11/MOGAT2/ZNF76/C7orf50/TMPRSS11E/CERT1/LDLR/SPTY2D1	25
Triglycerides to total lipids ratio in very large HDL	0.00704509	100/22593	0.35	1.5917	3.14832	0.00194982	0.00764026	0.00368639	MLXIPL/BPTF/SNX13/FADS2/DOCK7/AFF1/C5orf67/STAG1/RFLNA/REEP3/RPL31P23/SIK3/HLA-DRB1/SMARCA4/GCKR/HCG27/DDB2/NTAN1/NR1H3/FAM13A/RILPL1/RN7SL786P/DGKQ/PCSK7/SEC1P/RRAS2/APOA5/LINC02571/SLC25A19/GCK/TP53BP1/DUS2/FDFT1/KLF14/LIPC	35
DHEAS levels	0.00201288	18/22593	0.555556	2.5265	3.43972	0.00196424	0.00768312	0.00370707	ZCWPW1/ARPC1A/CASTOR3P/ZKSCAN5/THADA/ZNF655/SRP14-DT/ARPC1B/PTCD1/MCM9	10
Metabolic traits	0.00362319	42/22593	0.428571	1.94902	3.26828	0.00198199	0.0077116	0.00372082	FADS2/SPC25/PDXDC1/ABO/ALMS1/NBPF3/GCKR/UNC119B/SLC22A4/IVD/LINC02535/SLC44A5/FUT2/MFSD4B/SLC2A9/TRIM4/SLC16A9/HNF1A-AS1	18
Triglycerides to total lipids in small LDL percentage	0.00362319	42/22593	0.428571	1.94902	3.26828	0.00198199	0.0077116	0.00372082	JMJD1C/MLXIPL/FADS2/DOCK7/AFF1/C5orf67/PDXDC1/ABO/RPL31P23/SIK3/HLA-DRB1/GCKR/DMGDH/PLG/ABCA6/TP53BP1/LDLR/LIPC	18
Triglycerides to total lipids in very large HDL percentage	0.00362319	42/22593	0.428571	1.94902	3.26828	0.00198199	0.0077116	0.00372082	JMJD1C/MLXIPL/BPTF/FADS2/DOCK7/AFF1/C5orf67/PDXDC1/RFLNA/SUGP1/SIK3/HLA-DRB1/GCKR/MACROD1/RPL13P2/PLG/TP53BP1/LIPC	18
Total lipids in small VLDL	0.00543478	72/22593	0.375	1.70539	3.18277	0.00199568	0.00773762	0.00373337	MLXIPL/DOCK7/AFF1/C5orf67/ABO/GAS6/RPL31P23/SIK3/HLA-DRB1/SMARCA4/HLA-DQB1/CEACAM16-AS1/GCKR/DNAH12/HPR/DDB2/TRPS1/CCDC92/SEC1P/DHX38/TP53BP1/ANKRD31/NPC1L1/FDFT1/KLF14/DBP/LDLR	27
Free cholesterol levels in VLDL	0.00543478	72/22593	0.375	1.70539	3.18277	0.00199568	0.00773762	0.00373337	PPP2R3A/MLXIPL/DOCK7/HLA-DQA1/AFF1/C5orf67/ABO/GAS6/HLA-DRB1/SMARCA4/ZHX3/TXNL4B/GCKR/ITIH3/TRPS1/PMFBP1/PCSK7/CCDC92/APOA5/ABCA6/NPC1L1/FDFT1/EXOC6/KLF14/FGF21/LDLR/LIPC	27
Cholesteryl ester levels in large HDL	0.00764895	111/22593	0.342342	1.55687	3.1225	0.00202679	0.00782563	0.00377583	MLXIPL/LGR4-AS1/Y_RNA/FADS2/GPAM/C5orf67/L3MBTL3/RFLNA/REEP3/UBE2L3/SIK3/HLA-DRB1/SYN2/PABPC4/MARCHF8/GCKR/ATXN2/STARD3/ADH4/DNAH10/VPS11/HCAR3/TRPS1/NTAN1/FAM13A/MAPKBP1/DGKQ/PCSK7/KRT18P9/APOA5/HDLBP/MOGAT2/LINC02571/ADAM10/TP53BP1/RGS12/KLF14/LIPC	38
Total lipid levels in chylomicrons and extremely large VLDL	0.00583736	79/22593	0.367089	1.66941	3.16434	0.002029	0.00782563	0.00377583	JMJD1C/MLXIPL/DOCK7/FADS1/AFF1/C5orf67/L3MBTL3/PDXDC1/SUGP1/GAS6/RPL31P23/SIK3/HLA-DRB1/SMARCA4/HLA-DQB1/GCKR/DNAH12/DNAH10/CETP/PCSK7/APOA5/CPT1A/PLG/MVK/TNKS/ANKRD31/FDFT1/KLF14/LIPC	29
Total lipids in very large HDL	0.00583736	79/22593	0.367089	1.66941	3.16434	0.002029	0.00782563	0.00377583	MLXIPL/SNX13/FADS2/DR1/GPAM/C5orf67/BLTP3A/ST3GAL6-AS1/PPARG/RANBP10/REEP3/UBE2L3/RCOR1/SH2B3/MARCHF8/BANK1/GCKR/ADH4/DARS1/TRPS1/NTAN1/NR1H3/NCOA5/HLA-DRB6/CPT1A/C7orf50/RAC1/LIPC/NUP93	29
Migraine or type 2 diabetes	0.0034219	39/22593	0.435897	1.98233	3.25974	0.00210214	0.00809362	0.00390514	DNAI4/MAD1L1/LINC02227/ZBTB46/C1GALT1/ZHX3/FRYL/KIAA2012/GTF2I-AS1/EP300-AS1/RMI1/MAP3K3/INKA2/CCDC184/ACTN1/CIT/ADD1	17
Cholesterol esters in large LDL	0.00422705	52/22593	0.403846	1.83657	3.20644	0.00213597	0.00820955	0.00396108	MACO1/FADS2/DOCK7/ABO/PPARG/MAU2/SH2B3/KPNB1/GCKR/SCUBE3-AS1/TRPS1/TSBP1-AS1/SEC1P/DHX38/ABCA6/C7orf50/TMPRSS11E/HNF1A-AS1/NPC1L1/LDLR/SPTY2D1	21
Free cholesterol to total lipids ratio in small VLDL	0.0068438	97/22593	0.350515	1.59404	3.11281	0.00218115	0.00836865	0.00403784	JMJD1C/HTT/MLXIPL/FADS2/GPAM/C5orf67/ABO/HLA-DRB1/HNF1A/SMARCA4/KPNB1/GCKR/ATXN2/MACF1/HPR/PGS1/HCAR3/COX19/NTAN1/DMGDH/TSEN54/PCSK7/GIPR/APOA5/CPT1A/PLG/ABCA6/MTMR9/TPI1P2/RPS23P9/TP53BP1/ANKRD31/KLF14/LIPC	34
Juvenile idiopathic arthritis	0.00221417	21/22593	0.52381	2.38213	3.36417	0.00219528	0.00840826	0.00405695	IRF1/UBE2L3/HLA-DQB1/ZFP36L1/FAS/ATXN2/LINC01882/LNPEP/COG6/RUNX1/PHTF1	11
Major depressive disorder	0.0171095	291/22593	0.292096	1.32837	2.99322	0.00226779	0.00867095	0.0041837	HTT/LIN28B/Y_RNA/RNF103-CHMP3/MAD1L1/TRAF3/METTL15/FADS1/ZNF638/BAIAP2/GIGYF2/RSRC1/SOX6/PTCH1/SPPL3/GUSBP2/LINC01080/KLHDC8B/Metazoa_SRP/RAPSN/BSN/HS6ST3/EP300/LIN28B-AS1/GIMAP4/CNNM2/OR5BA1P/CHD6/ZBTB20/TMEM106B/DRD2/KLC1/MARK3/SLC17A1/STK24/MCFD2P1/PCDHA1/CHMP3-AS1/RALGPS1/ASTN2/PSMD14-DT/KCNG2/L3MBTL2/NCOA5/IFT81/SLC30A9/AREL1/SLC25A37/GABBR1/LINC03051/ZNF204P/CNOT4/LINC02240/MEGF11/RN7SKP157…	85
Docosahexaenoic acid	0.00301932	33/22593	0.454545	2.06714	3.25696	0.00229845	0.0087579	0.00422565	JMJD1C/MLXIPL/FADS2/DOCK7/PDXDC1/HLA-DRB1/HNF1A/SMARCA4/GCKR/SCUBE3-AS1/RN7SL786P/CPT1A/C7orf50/TMPRSS11E/LIPC	15
Fibrinogen levels or tissue plasminogen activator levels	0.00301932	33/22593	0.454545	2.06714	3.25696	0.00229845	0.0087579	0.00422565	JMJD1C/IRF1-AS1/SNX13/STX2/ARL2BPP4/SPPL2A/ZFP36L1/STAG1-DT/ATXN2/DIP2B/STXBP5/PCCB/IL1F10/ATXN2L/FNIP1	15
Post bronchodilator FEV1/FVC ratio	0.00402576	49/22593	0.408163	1.85621	3.1854	0.00232322	0.00880678	0.00424924	DOCK5/CHRNA5/CYP2A6/TGFB2/POT1-AS1/GUSBP5/IREB2/CHRNA3/MRPS30/MCTP1/KRT18P51/PSMA4/FAM13A/GOLGA6GP/CRABP1/CHRNB4/ADAMTS7/DUS2/MCPH1/DLG2	20
Corpus callosum fractional anisotropy	0.00402576	49/22593	0.408163	1.85621	3.1854	0.00232322	0.00880678	0.00424924	SF3A1/LINC02210-CRHR1/SMARCAL1/EPPK1/POLR2F/GNA12/NSF/RPS26P8/STN1/NMT1/DEPTOR/GPR89P/ZZEF1/SLC39A13-AS1/KLF3-AS1/WNT3/MAPK8IP1P2/SCAND3/COX6B1/QNG1	20
Autoimmune neurological syndromes with anti-GAD65 autoantibodies	0.00241546	24/22593	0.5	2.27385	3.31491	0.00232324	0.00880678	0.00424924	MACO1/NEO1/HLA-W/MFN2/HCG17/TMEM50A/MUC22/SRRT/HCG22/RNU6-1133P/LINC01950/ZAN	12
Cryptic phenotype that captures autosomal dominant polycystic kidney disease severity	0.00281804	30/22593	0.466667	2.12226	3.26558	0.00235624	0.00883387	0.00426231	Y_RNA/LINC02227/KCNK3/SH2B3/RPS4XP9/SLC4A7/GOSR2/LINC02513/WNT2B/PRANCR/SLC27A6/RGL3/ZNF652-AS1/CACNB2	14
Bitter alcoholic beverage consumption	0.00281804	30/22593	0.466667	2.12226	3.26558	0.00235624	0.00883387	0.00426231	ADH1B/LINC02210-CRHR1/LINC01505/GCKR/AGBL2/DNAH2/ADH1C/RELN/LRPPRC/POLR3H/XYLB/TMEM161B-DT/MGAM/LINC01833	14
Lymphocyte side fluorescence	0.00281804	30/22593	0.466667	2.12226	3.26558	0.00235624	0.00883387	0.00426231	RFX7/SESN1/MYO1G/ATXN2/FAM53B/CTU2/GS1-279B7.1/LINC02908/LNCRNA-IUR/LINC02571/SLC7A1/SULT1D1P2/CASC19/ACTL6B	14
Triglyceride levels in VLDL	0.00704509	101/22593	0.346535	1.57594	3.07982	0.00236253	0.00883387	0.00426231	MLXIPL/Y_RNA/BPTF/FADS2/DOCK7/FADS1/AFF1/C5orf67/L3MBTL3/RFLNA/RNU6-543P/PPARG/GAS6/REEP3/RPL31P23/HLA-DRB1/PLA2G6/TXNL4B/GCKR/ITIH3/BCL7B/DNAH12/DNAH10/CETP/PCSK7/HLA-C/RRAS2/APOA5/PLG/FCGRT/LINC02571/TP53BP1/INSR/FDFT1/KLF14	35
Acylcarnitine	0.00261675	27/22593	0.481481	2.18964	3.28377	0.00237014	0.00883387	0.00426231	IRF1-AS1/UBXN2A/MARCHF8/MIR3936HG/KLHL29/SLC22A4/THEM4/ABCC1/CDK19/NFATC1/CDC42SE2/SLC16A9/CSF2	13
Pediatric autoimmune diseases	0.00261675	27/22593	0.481481	2.18964	3.28377	0.00237014	0.00883387	0.00426231	IRF1/SMAD3/LINC02929/INS-IGF2/DAG1/ATG16L1/SUOX/FUT2/IL12B/IL21-AS1/ADGRL2/RNU1-150P/PHTF1	13
Monocyte side scatter	0.00261675	27/22593	0.481481	2.18964	3.28377	0.00237014	0.00883387	0.00426231	Y_RNA/AFF1/VMP1/COX6A1P2/MYO1G/HBS1L/ATXN2/LNCRNA-IUR/RPSAP5/DYRK1A/LYZ/NDUFAF6/THADA	13
Age-related disease endophenotypes	0.00261675	27/22593	0.481481	2.18964	3.28377	0.00237014	0.00883387	0.00426231	MLXIPL/FADS2/BAZ1B/SUGP1/SIK3/CEACAM16-AS1/ZHX3/PLCG1/GCKR/PPM1G/POLK/CERT1/ANKRD31	13
Proprotein convertase subtilisin/kexin type 7 levels	0.00161031	13/22593	0.615385	2.79859	3.44386	0.00238235	0.00883387	0.00426231	PAFAH1B2/SIK3/CCDC91/PCSK7/APOA5/SIDT2/BACE1/TAGLN	8
Bipolar disorder or glomerular filtration rate estimated from cystatin	0.00161031	13/22593	0.615385	2.79859	3.44386	0.00238235	0.00883387	0.00426231	FADS2/LINC01460/ALMS1/GCKR/RFTN2/LRRFIP2/PPP1CC/OR2E1P	8
Vasculitis	0.00161031	13/22593	0.615385	2.79859	3.44386	0.00238235	0.00883387	0.00426231	IRF1/P4HA2/LINC02929/PTK2B/CCR3/IL12B/BCL2L11/PLG	8
Right ventricular end diastolic volume	0.00161031	13/22593	0.615385	2.79859	3.44386	0.00238235	0.00883387	0.00426231	KCNK3/RSRC1/ATXN2/GOSR2/FILIP1L/RSPH6A/PTPN11/MLF1-DT	8
AXIN1/NFATC1 protein level ratio	0.00161031	13/22593	0.615385	2.79859	3.44386	0.00238235	0.00883387	0.00426231	JMJD1C/RBMS2/SLC35D2/SLC2A3/NFATC1/TRMO/LINC02400/BLOC1S3	8
Total lipid levels in very small VLDL	0.00503221	66/22593	0.378788	1.72262	3.12127	0.00245306	0.00908084	0.00438147	PPP2R3A/DOCK7/CYP2A6/HLA-DQA1/AFF1/ABO/SUGP1/GAS6/HNF1A/SMARCA4/CPNE1/KPNB1/PLCG1/GCKR/TRPS1/FUT2/DHX38/APOA5/ABCA6/C7orf50/ADAM10/TMPRSS11E/NPC1L1/RNF111/LIPC	25
Red blood cell forward scatter	0.00382448	46/22593	0.413043	1.8784	3.16614	0.0025178	0.0092828	0.00447891	CCDC162P/TMPRSS6/RBBP5/DENND4A/TFR2/TFRC/CCND3/FAM222B/ACOXL/MIR4435-2HG/UNC119B/HBS1L/RBM38/KLF1/ELL/H2BC4/SLC25A37/SPECC1/TERB2	19
Triglycerides in very small VLDL	0.00583736	80/22593	0.3625	1.64854	3.08511	0.00252399	0.0092828	0.00447891	MLXIPL/BPTF/FADS2/DOCK7/AFF1/C5orf67/IZUMO1/RNU6-543P/SUGP1/GAS6/REEP3/RPL31P23/SIK3/HLA-DRB1/SMARCA4/HLA-DQB1/PLA2G6/GCKR/BCL7B/ZNF664/DNAH12/DDB2/TRPS1/PDE3B/SEC1P/LINC02571/TP53BP1/KLF14/LIPC	29
Phospholipids to total lipids ratio in medium VLDL	0.00583736	80/22593	0.3625	1.64854	3.08511	0.00252399	0.0092828	0.00447891	JMJD1C/MLXIPL/FADS2/DOCK7/GPAM/HLA-DQA1/C5orf67/ABO/HLA-U/HNF1A/SMARCA4/CEACAM16-AS1/FOXA3/KPNB1/TXNL4B/GCKR/ATXN2/FUT2/CETP/HLA-C/ABCA6/C7orf50/MTMR9/TP53BP1/ANKRD31/HNF1A-AS1/CEP55/LDLR/LIPC	29
Age of smoking initiation	0.0116747	187/22593	0.31016	1.41052	2.99278	0.00252442	0.0092828	0.00447891	BIRC6/Y_RNA/MAD1L1/PTPRF/METTL15/EXOC4/WDPCP/SPIRE2/RSRC1/FGFR1/MAPK8IP1P1/PPP1R1B/ZNF131/LONRF2/COMMD7/MET/ARFRP1/ZBTB20/USP4/MAIP1/ZNF652/TMEM225B/BDNF-AS/HCN1/MAP2K5/PTGES3P4/CHCHD3/MFSD4B/SPG7/PCCA/KCNG2/IMMP2L/RMI1/LINC03051/ADAR/PCCA-DT/NEUROD2/NOLC1/PLCL2/TIMM9P2/SAMD8/RHOT2/CYB5B/ERCC8/NINL/TMEM161B-DT/TBC1D5/SHTN1/MIGA1/CUL3/OVOL1/TLR4/LINC01833/HHLA2/GRIK2/CPNE7/ADD1/JADE2	58
Red blood cell traits	0.00442834	56/22593	0.392857	1.7866	3.12898	0.00256409	0.00938187	0.00452671	CCDC162P/Y_RNA/ABO/TMPRSS6/UBE2L3/PABPC4/USP49/TFR2/TFRC/CCND3/SH2B3/MARCHF8/MIR4435-2HG/HBS1L/RAB11A/RBM38/SLC17A1/SLC17A3/RASA2/LINC00649/H2BC4/CIMAP1B	22
Phospholipid levels in small HDL	0.00442834	56/22593	0.392857	1.7866	3.12898	0.00256409	0.00938187	0.00452671	DOCK7/ABO/YDJC/HLA-DRB1/LINC00533/PEX6/ARMH4/ZFP36L1/GCKR/KLHL8/ZBTB38/GSK3B/CETP/FAM86B3P/CERS2/DGAT2/MMAB/LINC02571/HCG9/FDFT1/RPL5P2/SARM1	22
Chronic lymphocytic leukemia	0.00442834	56/22593	0.392857	1.7866	3.12898	0.00256409	0.00938187	0.00452671	HLA-DQA1/LEF1/HLA-DRB1/PCAT1/ILRUN/FAS/BANK1/ACOXL/MIR4435-2HG/OAS3/CXXC1/ACTA2/DRD2/BCL2/CCDC171/SEPTIN2/CASP8/TSBP1-AS1/BCL2L11/POT1/CIMAP1B/CASC19	22
Remnant cholesterol	0.0068438	98/22593	0.346939	1.57778	3.04321	0.00264528	0.009647	0.00465464	MLXIPL/MACO1/DOCK7/FADS1/HLA-DQA1/AFF1/C5orf67/ABO/GAS6/RPL31P23/HLA-DRB1/HNF1A/SMARCA4/SYN2/HLA-DQB1/CEACAM16-AS1/TOP1/KPNB1/GCKR/ATXN2/HLA-G/HPR/TRPS1/FUT2/SEC1P/DHX38/HMGB3P17/ABCA6/TMPRSS11E/ANKRD31/HNF1A-AS1/NPC1L1/LIPC/RHCE	34
Concentration of medium VLDL particles	0.0068438	98/22593	0.346939	1.57778	3.04321	0.00264528	0.009647	0.00465464	MLXIPL/DOCK7/AFF1/C5orf67/RFLNA/ABO/GAS6/REEP3/RPL31P23/SIK3/HLA-DRB1/SMARCA4/ZHX3/NCK1/KPNB1/GCKR/ITIH3/BCL7B/DNAH12/HPR/TRPS1/FUT2/PCSK7/CCDC92/HLA-C/APOA5/PLG/HMGB3P17/ABCA6/NPC1L1/FDFT1/EXOC6/KLF14/LDLR	34
Cholesterol to total lipids in IDL percentage	0.00362319	43/22593	0.418605	1.90369	3.14908	0.00271678	0.00986366	0.00475917	JMJD1C/MLXIPL/GPAM/C5orf67/PDXDC1/ABO/RPL31P23/SIK3/BANK1/GCKR/MACF1/MICA/RN7SL786P/PCSK7/POLK/TP53BP1/LDLR/PNPLA3	18
LDL cholesterol levels in current drinkers	0.00362319	43/22593	0.418605	1.90369	3.14908	0.00271678	0.00986366	0.00475917	MACO1/DOCK7/FADS1/GPAM/ABO/SMARCA4/SYN2/CEACAM16-AS1/ZHX3/KPNB1/FRK/HPR/DDX56/ABCA6/MAMSTR/SMC6/CERT1/HNF1A-AS1	18
Free testosterone levels	0.0161031	273/22593	0.29304	1.33266	2.93589	0.00271808	0.00986366	0.00475917	JMJD1C/MLXIPL/DOCK5/FAF1/CENPW/Y_RNA/SH2B1/NPEPPS/MAPT/BORCS7-ASMT/PTPRF/TGFB2/AMPD3/LEF1/LINC02210-CRHR1/REEP3/RPL31P23/ZBTB10/SRD5A2/NICN1/FOXA3/TET2/LINC01505/USP48/TCF12/LIN28B-AS1/SOAT1/MBNL1/FNBP4/UBE2E2/KPNB1/RPS4XP9/MIR4435-2HG/NAA38/SKAP1/FAM184B/SIN3A/PRKCA/TBC1D8/CDC37L1/POLR2A/KLHL8/GML/MIR4713HG/THADA/NFATC1/DNAH2/CUX2/SLC25A37/SRP14-DT/RMI2/DNMBP/IFNAR2/LINC02240/CCDC12/GSS/SPOCD1/N…	80
Testicular germ cell tumor	0.00422705	53/22593	0.396226	1.80192	3.1031	0.00281451	0.0101841	0.0049138	MAD1L1/ZNF638/NCAPG2/PDE8A/GAB2/NDFIP1/GGNBP1/TFDP2/MCM3AP/KATNA1/ATF7IP/CENPE/PRANCR/RFWD3/ZWILCH/BMERB1/TIPIN/GPR160/CDKL2/SUGCT/LHPP	21
Cholesteryl esters to total lipids ratio in medium LDL	0.00563607	77/22593	0.363636	1.65371	3.05063	0.00281561	0.0101841	0.0049138	MLXIPL/MACO1/FADS2/DOCK7/C5orf67/ABO/SUGP1/PPARG/HLA-DRB1/KPNB1-DT/SH2B3/TXNL4B/GCKR/ITIH3/HPR/PGS1/PCSK7/APOA5/PLG/LINC02571/ABCA6/IGHEP1/COX16/NPC1L1/HAPLN4/C4orf36/LDLR/LIPC	28
Ratio of apolipoprotein B to apolipoprotein A1 levels	0.00704509	102/22593	0.343137	1.56049	3.01207	0.00284822	0.0102852	0.00496258	MLXIPL/DOCK7/CYP2A6/HLA-DQA1/AFF1/C5orf67/ABO/GAS6/RPL31P23/SIK3/SMARCA4/HLA-DQB1/PLA2G6/KPNB1/GCKR/CTXND2/MACF1/HPR/DDB2/TRPS1/LINC02976/PCSK7/CCDC92/SEC1P/DHX38/APOA5/MOGAT2/CORO1C/ABCA6/SULT1D1P2/NPC1L1/KLF14/LDLR/UNK/MIDEAS	35
Cholesterol levels in large HDL	0.00764895	113/22593	0.336283	1.52932	2.99475	0.00289452	0.0104354	0.00503504	MLXIPL/LGR4-AS1/Y_RNA/FADS2/GPAM/RPL12P33/C5orf67/PDXDC1/RFLNA/REEP3/UBE2L3/SIK3/HLA-DRB1/SYN2/PABPC4/MARCHF8/GCKR/ATXN2/STARD3/ADH4/DNAH10/VPS11/HCAR3/TRPS1/FAM13A/MAPKBP1/DGKQ/PCSK7/KRT18P9/APOA5/HDLBP/MOGAT2/LINC02571/ADAM10/TP53BP1/RGS12/KLF14/LIPC	38
Schizophrenia vs autism spectrum disorder	0.0034219	40/22593	0.425	1.93277	3.13479	0.00291579	0.0104949	0.00506376	MAD1L1/BORCS7-ASMT/STAG1/GIGYF2/MPHOSPH9/DRD2/FALEC/GLTP/NDRG4/CACNA1I/GID4/FTCDNL1/ATP2A2/CISD2/ARL14EP-DT/CUL3/WNT3	17
Waist circumference variance	0.00181159	16/22593	0.5625	2.55808	3.30995	0.00296706	0.0106104	0.00511946	ATP2A1/STX1B/BLTP3A/PPARG/DNAH10/GIPR/HMGN4/KLF14/PRDX4P1	9
Childhood asthma with severe exacerbations	0.00181159	16/22593	0.5625	2.55808	3.30995	0.00296706	0.0106104	0.00511946	HLA-DQA1/GSDMB/FBXL20/IKZF3/MED24/IL18RAP/FUT2/TSBP1-AS1/FAM183DP	9
B-cell lymphoblastic leukemia or inflammatory bowel disease	0.00181159	16/22593	0.5625	2.55808	3.30995	0.00296706	0.0106104	0.00511946	ZPBP2/RNASET2/RTEL1-TNFRSF6B/EEF1AKMT2/SULT1A1/GATA3/TRAF3IP2/CSF2/SMIM3	9
Self-reported allergy	0.00181159	16/22593	0.5625	2.55808	3.30995	0.00296706	0.0106104	0.00511946	HLA-DQA1/GSDMB/SMAD3/TLR1/PLCL1/EMSY/HLA-S/FAM183DP/RNU1-150P	9
Triglycerides in medium HDL	0.00462963	60/22593	0.383333	1.74329	3.06074	0.00300533	0.0107299	0.00517712	MLXIPL/FADS2/DOCK7/AFF1/C5orf67/STAG1/ABO/SUGP1/RPL31P23/SIK3/HLA-DRB1/HNF1A/GCKR/BCL7B/RN7SL786P/HLA-C/APOA5/PLG/MAMSTR/TP53BP1/FDFT1/GKAP1/SARM1	23
Edge-level brain connectivity	0.0110709	177/22593	0.310734	1.41313	2.92952	0.00306549	0.010927	0.00527223	FAF1/NPEPPS/MAPT/P4HA2/NDUFAF2/SPIRE2/TUBB3/LINC02210-CRHR1/STRN/ZSCAN16-AS1/KANSL1/SSH2/C17orf58/PTCH1/CCDC91/ACTR1A/SH2B3/GNA12/SMG6/LRCH1/UQCC1/FAM53B/ANAPC10/ZBTB20/MOV10/DPEP1/RPRD2/STRN3/TBX15/AKT3/ATP5MF-PTCD1/DPYSL5/TUBA1B-AS1/FANCA/PCCA/PGF/SH3RF3/SUMO2P1/TSPAN10/RRAS2/HSPE1-MOB4/DAAM1/RTN4/CLDN23/TANGO6/ADAM15/TBC1D5/SHTN1/TIGD2/SLF1/CALCRL/QRICH1/NTN1/UPK1A/TTC34	55
Total cholesterol to total lipids ratio in small LDL	0.00402576	50/22593	0.4	1.81908	3.07829	0.00308245	0.0109697	0.00529285	JMJD1C/MLXIPL/MACO1/IRF1-AS1/FADS2/ABO/KPNB1-DT/PEX6/SH2B3/SLC17A3/PGS1/PMFBP1/SYNJ2BP-COX16/ABCA6/IGHEP1/NPC1L1/HAPLN4/LDLR/LIPC/SARM1	20
Ratio of linoleic acid to total fatty acids	0.00322061	37/22593	0.432432	1.96658	3.12399	0.00310854	0.0110094	0.005312	C5orf67/ABO/CLCNKB/SMARCA4/MAU2/GCKR/UVRAG/MAP2K3/CETP/CCDC171/NAA25/H2BC4/RNF39/LINC00678/RUNX1/PNPLA3	16
Leucine levels	0.00322061	37/22593	0.432432	1.96658	3.12399	0.00310854	0.0110094	0.005312	PPP2R3A/BAZ1B/C5orf67/USP37/GCKR/ATXN2/SLC2A4/AARS1/SLC1A4/PMFBP1/LRRC39/DBT/CYP4V2/ST3GAL2/LIPC/LINC02245	16
Gastric cancer	0.00322061	37/22593	0.432432	1.96658	3.12399	0.00310854	0.0110094	0.005312	ABO/HLA-U/PRKAA1/ZBTB20/GBAP1/CUX2/MUC1;/MTX1;/HLA-C/TTC33/GON4L/KLHDC4/PSCA/MTX1/JRK/DEFB108B	16
Platelet count during postpartum period	0.00301932	34/22593	0.441176	2.00634	3.11766	0.00328617	0.0115828	0.00558867	JMJD1C/RCOR1/NDFIP1/SH2B3/CBL/HBS1L/ATXN2/GGNBP1/AK3/ETV7/LY75/DNM3/DNAAF3-AS1/CHRNE/SCAND3	15
Lung cancer in ever smokers	0.00301932	34/22593	0.441176	2.00634	3.11766	0.00328617	0.0115828	0.00558867	CHRNA5/CYP2A6/ZSCAN16-AS1/MORF4L1/CHRNA3/C6orf15/CHRNB4/ADAMTS7/SLC25A13/ZNF184/RPL8P1/AK5/LINC02571/HLA-DOB/WNK1	15
Nonsyndromic cleft lip with cleft palate	0.00301932	34/22593	0.441176	2.00634	3.11766	0.00328617	0.0115828	0.00558867	SFI1/FGFR1/PTCH1/LINC01080/UTP25/VIRMA/CLK3/GOSR2/VAX1/RNU4-73P/FSBP/UBL7/NAA25/PTPN11/SEMA4D	15
Cholesterol esters in IDL	0.00442834	57/22593	0.385965	1.75525	3.03107	0.00332111	0.0116873	0.0056391	JMJD1C/MACO1/FADS2/DOCK7/ABO/MAU2/KPNB1/ATXN2/SCUBE3-AS1/TRPS1/CETP/TSBP1-AS1/SEC1P/DHX38/ABCA6/C7orf50/GSTM5P1/TMPRSS11E/HNF1A-AS1/NPC1L1/LDLR/SPTY2D1	22
Sensitivity to environmental stress and adversity	0.00382448	47/22593	0.404255	1.83843	3.05483	0.00336677	0.0117917	0.00568944	LIN28B/BAIAP2/STAG1/LINC02210-CRHR1/PTCH1/ORC4/ZC3H7B/CLP1/BMAL1/DRD2/MYO1H/ACTN1-DT/GBE1/PIP4K2A/GRM8/RPL8P1/LINC02923/TAOK3/NTN1	19
Idiopathic knee osteoarthritis	0.00382448	47/22593	0.404255	1.83843	3.05483	0.00336677	0.0117917	0.00568944	GDF5/RBM6/ICA1L/PHF20/WWP2/SMG6/BANK1/COL2A1/BMAL1/TACC3/BDNF-AS/SLC45A4/FAM86B3P/SCAMP5/TGFB1/MAPK6/OVOL1/SYVN1/COPS5P2	19
Parental longevity	0.00382448	47/22593	0.404255	1.83843	3.05483	0.00336677	0.0117917	0.00568944	IP6K1/CHRNA5/YLPM1/HLA-DRB1/ATXN2-AS/SH2B3/IREB2/ATXN2/CHRNA3/CUX2/NAA25/ALDH2/PTPN11/POU5F1/CHRNB4/PLG/LINC01149/LDLR/PARVB	19
Phospholipid levels in chylomicrons and extremely large VLDL	0.00603865	85/22593	0.352941	1.60507	2.96724	0.00341959	0.0119577	0.00576956	JMJD1C/MLXIPL/Y_RNA/FADS2/DOCK7/AFF1/C5orf67/L3MBTL3/PDXDC1/RFLNA/SUGP1/GAS6/RPL31P23/SIK3/HLA-DRB1/SMARCA4/HLA-DQB1/GCKR/DNAH12/PMFBP1/PCSK7/APOA5/CPT1A/PLG/LINC02571/GCK/ANKRD31/WDR82/FDFT1/KLF14	30
Balding type 1	0.0171095	295/22593	0.288136	1.31036	2.84867	0.00343238	0.0119597	0.00577052	XPO1/EIF3E/FAF1/BCKDHA/IQGAP1/Y_RNA/ULK4/ERRFI1-DT/MTOR/FAM118A/FADS2/LINC02227/MAPT/AFF3/FOXP4-AS1/REV3L/WDPCP/SMAD3/CDC5L/SRD5A2/GATAD2B/CCDC91/PRDM6/ZHX3/TCF12/EIF4G3/ZNRF3/SMG6/NSF/PAM/GUSBP5/EDAR/COMMD7/HAUS4P1/HBS1L/FAM53B/FARSB/MIR588/UTP25/DIP2B/ZBTB20/TMEM170B/SLC30A10/DLG5/LNX1/MND1/BCL2/ZBTB38/TBX15/LINC02224/THADA/RNU6-510P/RORA/TRIT1/SEPTIN2/PNPT1/ETAA1/LRRK1/MC1R/BABAM2/RANBP3-DT/MY…	85
Omega-6 fatty acids to total fatty acids percentage	0.00281804	31/22593	0.451613	2.0538	3.11713	0.00343639	0.0119597	0.00577052	MLXIPL/DOCK7/AFF1/C5orf67/SUGP1/RPL31P23/SIK3/HLA-DRB1/GCKR/CETP/RMI1/PLG/FGF21/LIPC	14
Participation in an health questionnaire	0.00281804	31/22593	0.451613	2.0538	3.11713	0.00343639	0.0119597	0.00577052	BIRC6/EXOC4/PLCL1/MAIP1/CPEB1/SPMIP2/RHOA/ATXN2L/NF1P12/MMS22L/SLC22A23/TANGO6/MST1R/TMX2	14
SLAM family member 7 levels	0.00140902	11/22593	0.636364	2.89399	3.33578	0.00350059	0.0121124	0.00584419	ADAMTS4/CD244/ITLN1/ST6GAL1/SLAMF7/RUNX3/SARM1	7
Narcolepsy	0.00140902	11/22593	0.636364	2.89399	3.33578	0.00350059	0.0121124	0.00584419	HLA-DQA1/LINC02929/HLA-DRB1/HLA-DQB1/IL10RB/HLA-DQB3/CTSH	7
Propionylcarnitine levels	0.00140902	11/22593	0.636364	2.89399	3.33578	0.00350059	0.0121124	0.00584419	P4HA2/MIR3936HG/SLC22A5/SLC22A4/PCCA/SLC16A9/CARNS1	7
Glycoprotein acetyls levels	0.00523349	71/22593	0.366197	1.66536	2.98115	0.00350219	0.0121124	0.00584419	MLXIPL/DOCK7/C5orf67/ABO/REEP3/H1-2/HLA-DRB1/HLA-A/TXNL4B/PLCG1/GCKR/TRPS1/LINC02068/FAM86B3P/CASP8/HLA-DRA/IL1F10/APOA5/FCGRT/LINC02571/PRSS16/TP53BP1/DDX19A/HSPA4/PNPLA3/RUNX3	26
Hematological and biochemical traits	0.00241546	25/22593	0.48	2.1829	3.14177	0.00358173	0.0123296	0.005949	ABO/TMPRSS6/GCKR/HBS1L/ALDH2/BRAP/GPLD1/GGT1/GCK/ALPL/PNPLA3/LIPC	12
Superior parietal area	0.00241546	25/22593	0.48	2.1829	3.14177	0.00358173	0.0123296	0.005949	XPO1/CENPW/MAPT/KANSL1/NT5C2/USP34/NSF/FOXO3/RPS4XP9/NFIX/TFDP2/LINC02210	12
Red blood cell side scatter	0.00241546	25/22593	0.48	2.1829	3.14177	0.00358173	0.0123296	0.005949	CCDC162P/H1-2/TMPRSS6/DENND4A/SLC4A1/TFR2/TFRC/CCND3/FAM222B/MIR4435-2HG/HBS1L/SLC25A37	12
Triglycerides in very large HDL	0.00422705	54/22593	0.388889	1.76855	3.00197	0.00366511	0.0125197	0.00604068	MLXIPL/MACO1/DOCK7/FADS1/STAG1/RPL31P23/SIK3/HLA-DRB1/HNF1A/SMARCA4/PBX4/GCKR/SEC1P/APOA5/ZFAND2A-DT/ADAM10/TP53BP1/TMPRSS11E/ANKRD31/FGF21/LIPC	21
Total lipids in medium HDL	0.00422705	54/22593	0.388889	1.76855	3.00197	0.00366511	0.0125197	0.00604068	FADS2/DOCK7/GPAM/USP1/RANBP10/UBE2L3/SIK3/ILRUN/RAPSN/MARCHF8/GCKR/MACF1/MYO1H/TRPS1/LINC02976/ARNT/CERS2/MOGAT2/GNMT/ARHGEF28/SARM1	21
Cholesterol in large HDL	0.00422705	54/22593	0.388889	1.76855	3.00197	0.00366511	0.0125197	0.00604068	MLXIPL/FADS2/GPAM/C5orf67/PDXDC1/RFLNA/SIK3/HLA-DRB1/SYN2/PABPC4/MARCHF8/BANK1/GCKR/TRPS1/CETP/RILPL1/RPL13P2/LINC02571/TP53BP1/KLF14/NUP93	21
Fibrinogen levels	0.00422705	54/22593	0.388889	1.76855	3.00197	0.00366511	0.0125197	0.00604068	JMJD1C/PPP2R3A/IRF1-AS1/Y_RNA/SNX13/RAB5C/SPPL2A/SH2B3/ZFP36L1/MIR3936HG/TMEM87A/DIP2B/PRR12/PCCB/TSBP1-AS1/IL1F10/HDLBP/ACAD10/TOMM7/SEMA4D/CLCN3	21
Gestational thrombocytopenia	0.00362319	44/22593	0.409091	1.86042	3.03305	0.00366526	0.0125197	0.00604068	JMJD1C/SCAMP1/SMG6/HBS1L/PXT1/PLEKHO2/ZBTB9/ENTPD1-AS1/MOV10/AK3/BCL2/ZNF655/CHST11/GPATCH8/STK38/DNAAF3-AS1/CHRNE/FAR2	18
Glaucoma	0.0106683	171/22593	0.309942	1.40952	2.85392	0.00381783	0.0130207	0.00628242	IQGAP1/Y_RNA/MAD1L1/PLEKHA7/PSMC3/ABO/TRIOBP/RAPSN/FNDC3B/CHEK2/H2AZ1-DT/TCF12/SH2B3/SMG6/ARHGEF12/ACOXL/ATXN2/AGBL2/FERMT2/MOV10/TFEC/SCFD2/RORA/ME3/MYO1B/LMO7/FAM13A/MFF-DT/PNPT1/IFITM4P/ZNRD2-DT/CAV2/OR5B12/LYPLAL1-DT/BNIP1/CLIC5/PCMTD1-DT/FLNB/HMGXB3/LOXL1/C12orf75/ANKH/WNT3/NKG7/STK38/KALRN/FAUP4/TXNRD2/LHPP/EIF3L/GTF2E2/FMNL2/TLCD5	53
Daytime nap	0.0068438	100/22593	0.34	1.54622	2.90635	0.00383126	0.0130215	0.0062828	FADS2/MAPT/MDGA1/BAIAP2/ACACA/RN7SKP114/DENND3/LINC01505/ZHX3/ALDH7A1P4/LMOD1/PREPL/PAM/RPS26P8/PRKCA/KLHL29/MB21D2/HCRTR1/ZNF655/CPEB1/LINC02200/CCR3/BTBD9/LINC01950/NF1P12/RPL23AP12/TLR4/SHISA4/RPL12P17/TCAIM/PRDM13/CHP2/PCBP3/GKAP1	34
Concentration of small HDL particles	0.00462963	61/22593	0.377049	1.71471	2.96755	0.00383573	0.0130215	0.0062828	MLXIPL/FADS2/DOCK7/BAZ1B/ABO/UBE2L3/HLA-DRB1/TOP1/ILRUN/GCKR/PGS1/RASA2/GSK3B/CETP/FAM86B3P/RN7SL786P/ARNT/CERS2/DGAT2/FDFT1/RPL5P2/PNPLA3/LIPC	23
Left hippocampal volume	0.00462963	61/22593	0.377049	1.71471	2.96755	0.00383573	0.0130215	0.0062828	MAPT-AS1/STRN/ZNF398/EFCAB5/PLCL1/GATAD2B/FOXO3/FAM53B/AKAP13/PCMT1/RN7SL423P/IL34/KATNA1/EEF1AKMT2/ASTN2/ARRDC3-AS1/RNU6-376P/HORMAD2-AS1/LRP11/RAP1A/TRAF3IP2-AS1/NTN1/LHPP	23
Phospholipid levels in medium HDL	0.00543478	75/22593	0.36	1.63717	2.93445	0.00389543	0.0132038	0.0063708	FADS2/DOCK7/GPAM/HLA-U/UBE2L3/SIK3/LINC00533/HLA-DQB1/RAPSN/MARCHF8/GCKR/SMIM29/DNAH10/SLC17A3/MYO1H/TRPS1/LINC02976/CERS2/HNRNPA1P1/MOGAT2/LINC02571/C7orf50/HNF1A-AS1/HAPLN4/LDLR/LIPC/SARM1	27
Idiopathic pulmonary fibrosis	0.0034219	41/22593	0.414634	1.88563	3.0134	0.00397417	0.0134295	0.00647969	MAD1L1/MAPT-AS1/KANSL1/LINC01505/PSKH1/KNL1/AKAP13/IVD/STN1/DEPTOR/FAM13A/RTEL1/ZKSCAN1/FGFR3P1/TPI1P2/KIF15/GIPC2	17
Creatine kinase levels	0.0034219	41/22593	0.414634	1.88563	3.0134	0.00397417	0.0134295	0.00647969	SNX13/LINC02227/BORCS7-ASMT/PSMD3/ABO/GAB2/CPN1/NPM1P31/HORMAD2/BACH1/C2orf16/PSMA6/NEB/BIN1/LINC01094/MYPN/UBAP1	17
Total cholesterol in large LDL	0.00402576	51/22593	0.392157	1.78341	2.97361	0.00403822	0.0135837	0.00655406	MACO1/FADS2/DOCK7/ABO/MAU2/SH2B3/KPNB1/SCUBE3-AS1/TRPS1/TSBP1-AS1/SEC1P/DHX38/ABCA6/C7orf50/GSTM5P1/TMPRSS11E/HNF1A-AS1/NPC1L1/LDLR/SPTY2D1	20
Itch intensity from mosquito bite	0.00402576	51/22593	0.392157	1.78341	2.97361	0.00403822	0.0135837	0.00655406	Y_RNA/HLA-DQA1/IRF1/P4HA2/CSF2RB/ARL2BPP4/STAT3/SLC22A4/HCG17/FOXK1/CDC42SE2/HLA-DRA/HSD17B6/IL21-AS1/FNIP1/EMSY/NCR3/HLA-DQA2/RUNX2/RUNX3	20
Bipolar I disorder	0.00402576	51/22593	0.392157	1.78341	2.97361	0.00403822	0.0135837	0.00655406	PBRM1/Y_RNA/MAD1L1/FADS2/FADS1/KCNB1/NCAN/KDM3B/STK4/SP4/MRPL33/ZSCAN2-AS1/PACS1/IFT81/VTRNA1-3/ITIH4/ILF3/HDAC5/SHANK2/CACNB2	20
Cholesteryl ester levels in very large HDL	0.00704509	104/22593	0.336538	1.53048	2.87874	0.00407974	0.0137025	0.00661138	MLXIPL/FADS1/HCAR2/GPAM/C5orf67/CTSB/RFLNA/REEP3/HLA-DRB1/SMARCA4/SYN2/GCKR/ATXN2/STARD3/ADH4/VPS11/NTAN1/CETP/FAM13A/FAM86B3P/DGKQ/PCSK7/BCL2L11/KRT18P9/HDLBP/LINC02571/CYP2C18/ADAM10/ATP6V0D1/TP53BP1/TANGO6/RGS12/KLF14/ALOX5/LIPC	35
Basophil percentage of white cells	0.0102657	164/22593	0.310976	1.41423	2.82655	0.00415816	0.0139447	0.00672825	JMJD1C/SPTBN1/IQGAP1/CCDC162P/AFF1/PSMD3/CTSB/LINC01565/L3MBTL3/AHI1/LINC02608/MIR4515/KIAA0930/RNU6-450P/APBB1IP/ABCC5/CXCL2/SLC36A1/IL18RAP/MCL1/EEFSEC/Metazoa_SRP/EIF4G3/TMCC2/SPRED2/DSTYK/MIR4435-2HG/STIM1/HBS1L/FAM53B/ARFRP1/RBX1/NFKB1/DPP8/TCF23/DYRK1A/BCL2/ABCC1/MICA/LINC02542/CCR3/YWHAB/PLCL2/RASSF1/HELB/ATP8B4/LINC01094/RUNX1/ORAI3/FIRRM/PHTF1	51
Triglycerides to total lipids ratio in very large VLDL	0.00563607	79/22593	0.35443	1.61184	2.89223	0.00428492	0.0143352	0.00691669	JMJD1C/MLXIPL/NPEPPS/FADS2/HLA-DQA1/C5orf67/PDXDC1/ABO/REEP3/HLA-U/SMARCA4/FOXA3/SLC9B1/SH2B3/GCKR/PGS1/PTPN11/PCSK7/DOCK7-DT/CPT1A/PLG/SAMM50/ABCA6/C7orf50/TP53BP1/ANKRD31/LDLR/LIPC	28
Triglycerides in LDL	0.00322061	38/22593	0.421053	1.91482	2.99648	0.0042876	0.0143352	0.00691669	MLXIPL/BPTF/DOCK7/AFF1/C5orf67/SUGP1/GAS6/RPL31P23/SIK3/HLA-DRB1/TXNL4B/GCKR/SYNE2/TP53BP1/LDLR/LIPC	16
Glutamine levels	0.00483092	65/22593	0.369231	1.67915	2.91116	0.00435227	0.0145295	0.00701042	PBRM1/JMJD1C/MLXIPL/MAD1L1/YLPM1/NAB1/RBMS2/PLCL1/GCKR/PIP4K2A/FCF1/KPNA4/TRIM59-IFT80/RRAS2/HSPE1-MOB4/PRELID1/GTF2H1/SMC4/HNF1A-AS1/PNPLA3/GLS/SLC38A4-AS1/SLC38A4/GLUD1	24
Whole brain free water diffusion	0.0120773	199/22593	0.301508	1.37117	2.79212	0.00436673	0.0145558	0.0070231	GDF5/STAB1/CENPW/PPIAP16/NUCKS1/SUPT3H/IGF2/P4HA2/EYA4/NDUFAF2/AMPD3/PDE8A/STRN/PSMD1/C17orf58/CD82/SH3PXD2A/PTCH1/HHIP/TRIOBP/RNU6-450P/SPINK2/ANKRD44-DT/GATAD2B/CALCRL-AS1/PITPNM2/ZFP36L1/SMG6/AMZ1/ANKS1A/CEP120/TFAP4/RPS26P8/ATXN2/LRCH1/FAM53B/CAPZA1/CHD6/FALEC/IL34/FGD6/DPYSL5/COL26A1/PCCA/RSPO2/ZNF438/ABHD15-AS1/HNRNPA1P1/LRP8/RELN/U7/TGM2/SHTN1/KLF3-AS1/SYBU/MCPH1/QRICH1/NTN1/TTC34/AMZ2P1	60
Triglycerides to phosphoglycerides ratio	0.00382448	48/22593	0.395833	1.80013	2.94619	0.00444065	0.0147799	0.00713122	JMJD1C/MLXIPL/FADS2/DOCK7/GPAM/AFF1/C5orf67/PDXDC1/SUGP1/RPL31P23/SIK3/HLA-DRB1/BANK1/GCKR/DNAH10/PCSK7/PLG/TP53BP1/KLF14	19
alpha-2-macroglobulin receptor-associated protein levels	0.00161031	14/22593	0.571429	2.59869	3.17672	0.00449117	0.0148647	0.00717217	MICA/TRIM27/TSBP1-AS1/MICC/HLA-DOA/LINC02571/NCR3/TRIM38	8
MED18/TBL1X protein level ratio	0.00161031	14/22593	0.571429	2.59869	3.17672	0.00449117	0.0148647	0.00717217	BRD3/SUFU/REEP3/ARHGAP27/KLHL29/NCOR1/CERS2/TRMO	8
Chronic hepatitis B infection	0.00161031	14/22593	0.571429	2.59869	3.17672	0.00449117	0.0148647	0.00717217	HLA-DPA1/HLA-DQB1/HLA-DQB2/HCG27/TCF19/HLA-DQB3/HLA-DOA/NOTCH4	8
General risk tolerance	0.0150966	258/22593	0.290698	1.32201	2.76176	0.00449305	0.0148647	0.00717217	PPP3R1/BIRC6/RGS6/LCORL/Y_RNA/SCMH1/SH2B1/BORCS7-ASMT/PTPRF/ATAD2B/WDPCP/KPNA2/NF1/CTSB/STAG1/HIBADH/DIPK2A/ZBTB10/SPINK2/TET2/MACIR/CC2D2A/EP300/EIF4G3/CAMKMT/DSTYK/RASSF10/PHC2/ZBTB20/PPP1R13B/KLHL29/FRAT2/STK24/ZNF800/AKT3/BDNF-AS/HCN1/PARP8/LRP4/RGS17/CDK19/SDHD/WASHC3/SSBP2/LINC02552/EP300-AS1/TRIM27/LINC01004/IQCH-AS1/IPO11/CCDC171/SEMA3F-AS1/PIGL/KIAA1328/INPP4B/PRELID3BP10/H2AC6/LRP8/TNKS…	75
Triglycerides in HDL	0.00301932	35/22593	0.428571	1.94902	2.98305	0.00459663	0.015162	0.00731561	MLXIPL/FADS2/DOCK7/AFF1/C5orf67/SUGP1/RPL31P23/SIK3/HLA-DRB1/HNF1A/GCKR/APOA5/PLG/TP53BP1/FGF21	15
Phosphatidylcholines levels	0.00301932	35/22593	0.428571	1.94902	2.98305	0.00459663	0.015162	0.00731561	SPI1/DOCK7/GPAM/IZUMO1/UBE2L3/HNF1A/SMARCA4/GCKR/MYO1H/TRPS1/MOGAT2/C7orf50/TMPRSS11E/LIPC/NUP93	15
Free cholesterol levels in medium HDL	0.00583736	83/22593	0.349398	1.58896	2.8539	0.00466828	0.0153754	0.00741857	FADS2/DOCK7/HCAR2/GPAM/C5orf67/YDJC/SIK3/HNF1A/LINC00533/HLA-DQB1/RAPSN/MARCHF8/GCKR/STARD3/DNAH10/PGS1/MYO1H/TRPS1/ILRUN-AS1/RPL35P2/POLR1HASP/CERS2/MOGAT2/LINC02571/C7orf50/TMPRSS11E/KLF14/LIPC/SARM1	29
Phospholipid levels in VLDL	0.00543478	76/22593	0.355263	1.61563	2.85415	0.00479743	0.0157538	0.00760115	PPP2R3A/MLXIPL/BPTF/HLA-DQA1/AFF1/C5orf67/RNU6-543P/GAS6/HLA-DRB1/SMARCA4/TXNL4B/GCKR/ITIH3/TRPS1/PMFBP1/PCSK7/CCDC92/APOA5/PLG/ABCA6/TP53BP1/FDFT1/EXOC6/KLF14/FGF21/LDLR/LIPC	27
Cholesteryl ester levels in very large VLDL	0.00543478	76/22593	0.355263	1.61563	2.85415	0.00479743	0.0157538	0.00760115	PPP2R3A/MLXIPL/FADS2/DOCK7/HLA-DQA1/AFF1/C5orf67/ABO/RNU6-543P/GAS6/HLA-DRB1/SMARCA4/TXNL4B/GCKR/ITIH3/TRPS1/PCSK7/CCDC92/APOA5/PLG/ABCA6/TP53BP1/FDFT1/EXOC6/KLF14/DBP/LDLR	27
Risk-taking tendency	0.00644122	94/22593	0.340426	1.54816	2.82741	0.00482042	0.0158058	0.00762624	BIRC6/SENP7/MAD1L1/BPTF/MAPT/BORCS7-ASMT/METTL15/UBE2E3/ADH1B/MFSD13A/SPINK2/TET2/LINC01505/C1QTNF4/ITIH3/PHC2/TCF20/BDNF-AS/NQO1/PMFBP1/MFSD4B/PCCA/SULT1A1/RMI1/LINC03051/INPP4B/LINC01485/LRPPRC/TET3/STON1/NFIA/LINC01833	32
Metabolite peak levels	0.00845411	131/22593	0.320611	1.45804	2.79139	0.00483866	0.0158421	0.00764376	GATM/FADS2/GPAM/ADH1B/ALMS1/ALMS1P1/GCH1/SYNE2/SLC22A5/SLC17A1/PHYHD1/PYROXD2/SLC44A5/ACADM/KYAT3/THEM4/SLC1A4/APIP/RPL23AP95/DMGDH/SLC47A1/RN7SL786P/SETD1A/CYP27A1/AFG2B/C4orf33/FRA10AC1/ACMSD/PM20D2/ABCC2/HPS1/SLC2A9/ATP8B4/SLC16A9/SMNDC1/ACY3/KHK/SLC7A9/ACOT2/SRSF12/SLC22A12/LIPC	42
Total lipids in small HDL	0.00281804	32/22593	0.4375	1.98962	2.97419	0.00488819	0.0158866	0.00766523	MLXIPL/FADS2/DOCK7/BAZ1B/ABO/HLA-DRB9/GCKR/CETP/RN7SL786P/ARNT/HLA-DRB6/CERS2/MOGAT2/LIPC	14
Venous thromboembolism or von Willebrand factor levels	0.00281804	32/22593	0.4375	1.98962	2.97419	0.00488819	0.0158866	0.00766523	SPI1/STX2/TC2N/ABO/SLC44A2/FCHO2/VWF/STXBP5/F2/PROCR/LINC00970/HLA-S/SCARA5/LINC01681	14
Meat-related diet	0.00281804	32/22593	0.4375	1.98962	2.97419	0.00488819	0.0158866	0.00766523	BAZ1B/IZUMO1/ZBTB46/TNRC6B/ACO2/DSTYK/PTPA/GBE1/CCDC171/NIPBL/CNOT4/POU2F2/RASIP1/PSMD7-DT	14
Lymphocyte side scatter	0.00281804	32/22593	0.4375	1.98962	2.97419	0.00488819	0.0158866	0.00766523	ARID2/MYO1G/HLA-A/HLA-DRB9/MIR4435-2HG/LY9/CD69/FAM53B/LNCRNA-IUR/ANAPC1/NFATC3/LINC02571/SLC7A1/ZNF629	14
Stroke	0.00281804	32/22593	0.4375	1.98962	2.97419	0.00488819	0.0158866	0.00766523	CDC5L/SH3PXD2A/SMARCA4/SH2B3/PMF1/LRCH1/DYRK1A/WNT2B/ALDH2/CHD3/TTBK1/HNF1A-AS1/DNM2/ASB3	14
Addiction risk factors	0.00181159	17/22593	0.529412	2.40761	3.08238	0.00508282	0.0164225	0.00792381	PPP1R13B-DT/ADH1B/CAMKMT/BANK1/GCKR/USP4/DRD2/PLCL2/RPL30P1	9
Surgical knee osteoarthritis	0.00181159	17/22593	0.529412	2.40761	3.08238	0.00508282	0.0164225	0.00792381	GDF5/ATG7/WWP2/EP300/SMG6/MPHOSPH9/BABAM2/DYNC1I1/FAM53A	9
Reactive lymphocyte count	0.00181159	17/22593	0.529412	2.40761	3.08238	0.00508282	0.0164225	0.00792381	RFX7/JMJD1C/GIGYF1/IL7/ATXN2/HLA-G/TSBP1/NDUFAF6/RUNX3	9
17-hydroxyprogesterone	0.00181159	17/22593	0.529412	2.40761	3.08238	0.00508282	0.0164225	0.00792381	HLA-DRB9/MICA/SNHG32/TSBP1-AS1/MTCO3P1/HLA-DRA/HCG22/AIF1/NCR3	9
Body fat rate	0.00261675	29/22593	0.448276	2.03863	2.97135	0.00514343	0.0164978	0.00796011	ADCY3/TLCD3B/TMEM225B/BDNF-AS/SP4/MAP2K5/RALGAPA1/GIPR/RNU6-1213P/NFE2L1/KLF14/ETS2-AS1/PRDX4P1	13
ICD10 K50, K51: inflammatory bowel disease	0.00261675	29/22593	0.448276	2.03863	2.97135	0.00514343	0.0164978	0.00796011	Y_RNA/P4HA2/LINC02929/HLA-DRB1/TSBP1-AS1/RNF186-AS1/MTCO3P1/HLA-DQB1-AS1/EMSY/HCG9/IL23R/NOTCH4/RNU1-150P	13
Primary sclerosing cholangitis	0.00261675	29/22593	0.448276	2.03863	2.97135	0.00514343	0.0164978	0.00796011	HLA-DQA1/KCP/MMEL1/CD226/HLA-DRB1/CLEC16A/SH2B3/SIK2/MST1/MIR4435-2HG/HLA-DOA/PSORS1C1/MIR4464	13
Retinal nerve fibre layer	0.00261675	29/22593	0.448276	2.03863	2.97135	0.00514343	0.0164978	0.00796011	Y_RNA/KRT19P4/NSF/FOXO3/RSPO2/BBOF1/NPLOC4/DAAM1/STON1/FRMD4B/NBAS/ARHGAP22/SLC25A12	13
Leprosy	0.00261675	29/22593	0.448276	2.03863	2.97135	0.00514343	0.0164978	0.00796011	HLA-DQA1/CTSB/IL18R1/MFSD13A/HLA-DRB1/ALDH7A1P4/BATF3/SIGLEC5/C6orf15/IL12B/RMI2/GSTM5P1/WASF5P	13
Total cholesterol in medium LDL	0.00402576	52/22593	0.384615	1.74912	2.87123	0.00522713	0.0167127	0.0080638	MACO1/FADS2/DOCK7/ABO/PPARG/MAU2/SH2B3/KPNB1/GCKR/SCUBE3-AS1/TRPS1/PMFBP1/TSBP1-AS1/ADAM21P1/SEC1P/ABCA6/HNF1A-AS1/NPC1L1/LDLR/SPTY2D1	20
Cholesterol to total lipids ratio in very large VLDL	0.00563607	80/22593	0.35	1.5917	2.81469	0.00523311	0.0167127	0.0080638	JMJD1C/HTT/MLXIPL/DOCK7/HLA-DQA1/C5orf67/ABO/PPARG/HLA-U/SMARCA4/FOXA3/PITPNM2/SH2B3/GCKR/PGS1/KLHL8/BDNF-AS/NTAN1/PTPN11/PCSK7/CPT1A/PLG/ABCA6/TP53BP1/ANKRD31/INSR/KLF14/LIPC	28
Triglyceride levels in large VLDL	0.00563607	80/22593	0.35	1.5917	2.81469	0.00523311	0.0167127	0.0080638	MLXIPL/Y_RNA/FADS2/DOCK7/AFF1/C5orf67/L3MBTL3/RNU6-543P/PPARG/GAS6/HLA-DRB1/STAG1-DT/TXNL4B/GCKR/ITIH3/DNAH10/PGS1/CETP/PCSK7/APOA5/IGFL1P2/PLG/FCGRT/LINC02571/TP53BP1/INSR/KLF14/LIPC	28
Mosaic loss of chromosome X	0.0034219	42/22593	0.404762	1.84074	2.89538	0.00532885	0.0168634	0.00813654	MAD1L1/HLA-DQA1/IL27/ERAP2/POGLUT3/HBS1L/MIR588/PHC2/SP140L/TSBP1-AS1/MMUT/HLA-DRB5/SHPRH/IP6K3/C2/GGT7/DDX12P	17
Duodenal ulcer	0.00241546	26/22593	0.461538	2.09894	2.97665	0.00533553	0.0168634	0.00813654	ABO/HLA-A/PRKAA1/TPCN2/GGT1/TTC33/SEC1P/PLCL2/PSCA/JRK/NHEJ1/GNAQ	12
Alcohol frequency weekly	0.00241546	26/22593	0.461538	2.09894	2.97665	0.00533553	0.0168634	0.00813654	ADH1B/LINC02210-CRHR1/ZC3H7B/CAMKMT/BANK1/BCL7B/DRD2/DPYSL5/FUT2/SULT1A1/MYBPC3/PAX2	12
Ventromedial occipital thickness	0.00241546	26/22593	0.461538	2.09894	2.97665	0.00533553	0.0168634	0.00813654	MAPT/LINC02210-CRHR1/MAPK8IP1P1/RPSA/ABHD12/BTBD1/NSF/BANK1/EML2/SPECC1/MAPRE3-AS1/ABCF3	12
High fluorescent percentage of reticulocytes	0.00241546	26/22593	0.461538	2.09894	2.97665	0.00533553	0.0168634	0.00813654	TMPRSS6/UBE2L3/KANK2/USP48/MARCHF8/RBM38/KLHL29/SLC22A5/POLR1HASP/PRTFDC1/ALOX5/TLN2	12
Loneliness	0.00241546	26/22593	0.461538	2.09894	2.97665	0.00533553	0.0168634	0.00813654	BPTF/SPI1/CELF1/MBD5/MAPK8IP1P1/STAU1/GBE1/TAOK3/NDUFS3/EPB41L2/ARFGEF2/OSTF1	12
Ischemic stroke or von Willebrand factor levels	0.00201288	20/22593	0.5	2.27385	3.02582	0.00536579	0.0168634	0.00813654	STX2/TC2N/ABO/HECTD4/SH2B3/FCHO2/PMF1/VWF/STXBP5/SCARA5	10
Total cholesterol to total lipids ratio in large VLDL	0.00201288	20/22593	0.5	2.27385	3.02582	0.00536579	0.0168634	0.00813654	MLXIPL/FADS2/DOCK7/ABO/REEP3/SMARCA4/GCKR/ABCA6/ANKRD31/SOAT2	10
Vitamin D-binding protein levels	0.00201288	20/22593	0.5	2.27385	3.02582	0.00536579	0.0168634	0.00813654	IRF1-AS1/CCDC162P/Y_RNA/ABO/MED24/SH2B3/GSDMA/AK3/MAPKBP1/IGHEP1	10
Middle temporal thickness	0.00201288	20/22593	0.5	2.27385	3.02582	0.00536579	0.0168634	0.00813654	MICALL1/LINC02210-CRHR1/KANSL1/RPSA/NSF/EML2/PLEKHM1/CORO1C/ABCF3/FAM178B	10
C-reactive protein levels or HDL-cholesterol levels	0.00201288	20/22593	0.5	2.27385	3.02582	0.00536579	0.0168634	0.00813654	JMJD1C/FADS1/BAZ1B/STAG1/PABPC4/HLA-DRB9/RPS4XP9/PLA2G15/CETP/LIPC	10
Triglycerides in small LDL	0.00523349	73/22593	0.356164	1.61973	2.81568	0.00537188	0.0168634	0.00813654	MLXIPL/MACO1/BPTF/FADS2/DOCK7/BAZ1B/AFF1/C5orf67/RNU6-543P/SUGP1/GAS6/RPL31P23/SIK3/HLA-DRB1/SMARCA4/TXNL4B/GCKR/TRPS1/SEC1P/PLG/TP53BP1/TMPRSS11E/HNF1A-AS1/NPC1L1/SPTY2D1/LIPC	26
Mitochondrial DNA levels	0.00442834	59/22593	0.372881	1.69575	2.84097	0.00540132	0.0169318	0.00816952	JMJD1C/IRF1/CD226/SUFU/LINC00336/MED24/STIM1/HBS1L/PPBPP2/CFAP251/USP30/GSDMA/MFN2/AK3/FANCI/CRK/CDK10/ACTG2/SHMT1/ZNRF4/PAX2/MDFIC	22
Cholesteryl esters to total lipids ratio in small VLDL	0.00623994	91/22593	0.340659	1.54922	2.78714	0.00540928	0.0169327	0.00816998	JMJD1C/MLXIPL/FADS2/GPAM/HLA-DQA1/PDXDC1/ABO/PPARG/HLA-U/HNF1A/SMARCA4/KPNB1/GCKR/PGS1/NOP56P1/TAF11/CETP/SHROOM3/GIPR/TMEM116/APOA5/ABCA6/C7orf50/MTMR9/TP53BP1/NPC1L1/CEP55/LDLR/LIPC/NUP93/SARM1	31
Hippocampal left GC-ML-DG volume	0.00221417	23/22593	0.478261	2.17499	2.9932	0.00542692	0.0169639	0.00818502	ZNF398/FOXO3/FAM53B/RABGAP1/PCMT1/LNX1/TFDP2/IL34/EEF1AKMT2/ASTN2/TRAF3IP2-AS1	11
Abdominal aortic aneurysm	0.00925926	147/22593	0.312925	1.42309	2.73229	0.00550225	0.0171751	0.00828691	JMJD1C/EIF3H/CHRNA5/MON1A/TGFB2/FER/VMP1/CFDP1/LINC02929/KCTD9/SMARCA4/ZBTB46/PRDM6/PRPF3/NUCB2/CHRNA3/TSPAN14/LNX1/STN1/ZBTB38/RPL13AP13/RORA/IQCH/PSMA4/ADH1C/ZC2HC1C/PREX1/SMAD4/SH3RF3/IL1F10/APOA5/H6PD/LINC00678/ABCA6/ADAM10/GPR135/HERC1/LOXL1/DNM3/LDLR/TXNRD2/SUGCT/MAP3K20/NUFIP2/LINC02732/MIR3668	46
Free cholesterol levels in chylomicrons and extremely large VLDL	0.00583736	84/22593	0.345238	1.57004	2.77889	0.00565853	0.017638	0.00851027	JMJD1C/MLXIPL/Y_RNA/DOCK7/FADS1/AFF1/C5orf67/L3MBTL3/PDXDC1/SUGP1/GAS6/RPL31P23/SIK3/HLA-DRB1/SMARCA4/GCKR/DNAH12/DNAH10/MYO1H/PMFBP1/PCSK7/HLA-C/APOA5/CPT1A/PLG/LINC02571/GCK/FDFT1/KLF14	29
Cholesterol to total lipids in large HDL percentage	0.00322061	39/22593	0.410256	1.86573	2.87279	0.00580791	0.0180527	0.00871036	MLXIPL/FADS2/DOCK7/AFF1/C5orf67/RFLNA/SIK3/SYN2/CEACAM16-AS1/GCKR/DMGDH/FAM13A/HLA-DRB6/ATP6V0D1/TP53BP1/NUP93	16
Feeling hurt	0.00322061	39/22593	0.410256	1.86573	2.87279	0.00580791	0.0180527	0.00871036	MAPT/MBD5/LINC02210-CRHR1/KANSL1/PTCH1/POT1-AS1/NSF/OR5BA1P/SERPING1/ACTN1-DT/ACVR2A/GRM8/LRP8/MMAB/WNT3/NTN1	16
Diverticular disease	0.00885668	140/22593	0.314286	1.42928	2.70502	0.00598166	0.0185667	0.00895835	CWC27/FAM118A/ABO/RBKS/SH3PXD2A/HHIP/SIK3/WWP2/PLA2G6/ZGPAT/SMG6/MAPKAP1/SNX24/ENTPD1-AS1/TWF2/CBX1/TRPS1/ZBTB4/PNPT1/ARHGAP1/FAM185A/LINC01068/WDR70/ZZEF1/BABAM2/CHST6/CENPK/LYPLAL1-DT/SCARA5/SUN2/MMS22L/SHC1P2/ARHGEF28/CUL3/ARMC9/SLC25A28/CALD1/S100A10/BTD/SPINT2/RPL5P18/LINC00339/CHRNB1/CACNB2	44
Phospholipid levels in small LDL	0.00422705	56/22593	0.375	1.70539	2.80594	0.00601282	0.0186204	0.00898428	MACO1/CYP2A6/ABO/GAS6/HLA-DRB1/SMARCA4/CEACAM16-AS1/TOP1/KPNB1/GCKR/ATXN2/HLA-G/HPR/FUT2/LINC02976/H2BC4/PTPN11/BRWD1/ABCA6/LDLR/DMWD	21
Ratio of polyunsaturated fatty acids to monounsaturated fatty acids	0.00503221	70/22593	0.357143	1.62418	2.77683	0.00601583	0.0186204	0.00898428	JMJD1C/MLXIPL/Y_RNA/BPTF/FADS2/DOCK7/AFF1/C5orf67/STAG1/PDXDC1/HLA-DRB1/PABPC4/GCKR/NEK4/BDNF-AS/PCSK7/APOA5/CPT1A/PLG/TNKS/MCM6/TPI1P2/TP53BP1/RGS12/FGF21	25
Free cholesterol to total lipids ratio in large HDL	0.00603865	88/22593	0.340909	1.55035	2.7463	0.00607194	0.0187541	0.00904879	MLXIPL/SNX13/FADS2/DOCK7/HCAR2/GPAM/AFF1/C5orf67/PPARG/REEP3/HLA-DRB1/HNF1A/SMARCA4/BANK1/GCKR/ATXN2/HCG27/ZNF664/NTAN1/RORA/NR1H3/PCSK7/BCL2L11/HLA-C/SEC1P/ABCA6/ADAM10/CERT1/DUS2/LIPC	30
Phospholipids to total lipids ratio in very large VLDL	0.00462963	63/22593	0.365079	1.66027	2.78623	0.006076	0.0187541	0.00904879	FADS2/DOCK7/ABO/RPL31P23/HLA-U/SIK3/HNF1A/SMARCA4/HLA-DQB1/KPNB1-DT/PGS1/GATAD2A/TRPS1/PCSK7/CERS2/DHX38/ABCA6/MAMSTR/NPC1L1/IGHGP/C4orf36/LDLR/LIPC	23
Respiratory diseases	0.00664251	99/22593	0.333333	1.5159	2.73121	0.00610731	0.0188245	0.00908273	Y_RNA/SLC9A4/GSDMB/IRF1/SMAD3/UBAC2/AHI1/RPL13AP18/IL18R1/TLR1/CLEC16A/FOXA3/EEFSEC/TFRC/ZFP36L1/ACO2/UVRAG/ZNF652/CCR7/GNA15/SUOX/RORA/IQCH/RTEL1/GNPDA1/GATA3/ADAMTSL3/BCL3/PTPRC/EMSY/TCP11/TNFAIP8/RUNX1	33
Hearing difficulty	0.00362319	46/22593	0.391304	1.77954	2.8098	0.00638478	0.0196523	0.00948216	MLXIPL/SPTBN1/EYA4/MAST2/TRIOBP/HLA-DRB1/BAIAP2L2/P3R3URF-PIK3R3/ASTN2/LMO7/UTP15/MYO6/TREHP1/FBXL13/AGO2/ARHGEF28/CRIP3/SYNJ2	18
Phospholipid levels in large LDL	0.00402576	53/22593	0.377358	1.71612	2.77107	0.00668932	0.0202796	0.00978483	CSNK1G3/DOCK7/HLA-DQA1/ABO/SMARCA4/CEACAM16-AS1/TOP1/ILRUN/KPNB1/GCKR/ATXN2/HLA-G/HPR/FUT2/H2BC4/PTPN11/HLA-C/ABCA6/NPC1L1/LIPC	20
Cholesteryl ester levels in small LDL	0.00402576	53/22593	0.377358	1.71612	2.77107	0.00668932	0.0202796	0.00978483	MLXIPL/DOCK7/ABO/GAS6/HLA-DRB1/SMARCA4/CEACAM16-AS1/TOP1/KPNB1/GCKR/ITIH3/HLA-G/HPR/FUT2/H2BC4/APOA5/HMGB3P17/ABCA6/NPC1L1/LDLR	20
Psoriasis or type 2 diabetes	0.00402576	53/22593	0.377358	1.71612	2.77107	0.00668932	0.0202796	0.00978483	KCNJ11/STX1B/DLEU1/ALDH7A1P4/ATXN2/REL-DT/ERAP1/THADA/IL12B/RMI2/PLCL2/PSMA6/NOS2/LINC02571/CWF19L1/TUBG2/HHEX/IL23R/TRAF3IP2/RUNX3	20
Concentration of LDL particles	0.00483092	67/22593	0.358209	1.62903	2.7376	0.00673771	0.0202796	0.00978483	FADS2/DOCK7/CYP2A6/HLA-DQA1/ABO/GAS6/HLA-DRB1/SMARCA4/TOP1/KPNB1/GCKR/ATXN2/HLA-G/HPR/TRPS1/FUT2/H2BC4/HMGB3P17/ABCA6/SLC35G2/NPC1L1/LDLR/LIPC/RHCE	24
Allergic rhinitis	0.00483092	67/22593	0.358209	1.62903	2.7376	0.00673771	0.0202796	0.00978483	IQGAP1/HLA-DQA1/ZPBP2/SMAD3/FCER1G/ABO/RPL13AP18/IL18R1/TLR1/MFSD13A/SPPL3/CLEC16A/PLCL1/LINC02341/ATXN2/NFKB1/CCR7/IL1RL1/RORA/SULT1A1/CDK2AP1/POLR1HASP/MIR3142HG/EMSY	24
Multisite chronic pain	0.00483092	67/22593	0.358209	1.62903	2.7376	0.00673771	0.0202796	0.00978483	FAF1/Y_RNA/PPP1R13B-DT/AFF3/STAG1/SOX6/NUMB/ILRUN/CEP120/BANK1/PRC1/PPCDC/NMT1/FALEC/MRPS21/SP4/MIR129-2/RNF123/ASTN2/SLC25A13/IP6K3/MIR4719/SNRPC/DYNC1I1	24
Familial combined hyperlipidemia defined by Consensus criteria	0.00442834	60/22593	0.366667	1.66749	2.74863	0.00678847	0.0202796	0.00978483	MLXIPL/PAFAH1B2/DOCK7/AFF1/C5orf67/GAS6/HLA-DRB1/SLC44A2/CILP2/GCKR/ZNF512/PPM1G/TSBP1-AS1/BABAM2/BCL3/HLA-C/DHX38/NCR3/MAMSTR/KLF14/LDLR/ASAH2B	22
Fibrinogen levels or plasminogen activator inhibitor 1 levels	0.00281804	33/22593	0.424242	1.92933	2.83636	0.00679642	0.0202796	0.00978483	JMJD1C/IRF1-AS1/SNX13/PPARG/SPPL2A/ZFP36L1/STAG1-DT/ATXN2/DIP2B/PCCB/EFCAB12/IL1F10/ATXN2L/FNIP1	14
Pediatric asthma	0.00281804	33/22593	0.424242	1.92933	2.83636	0.00679642	0.0202796	0.00978483	HLA-DQA1/GSDMB/SMAD3/UBAC2/RPL13AP18/TLR1/CLEC16A/MIR4435-2HG/TEF/IL1RL1/PTPRC/EMSY/RUNX1/ZNF652-AS1	14
Ratio of 22:6 docosahexaenoic acid to total fatty acids	0.00140902	12/22593	0.583333	2.65283	3.04054	0.00681235	0.0202796	0.00978483	JMJD1C/FADS1/PDXDC1/IZUMO1/MAU2/RN7SL786P/CPT1A	7
Plasma protease C1 inhibitor levels	0.00140902	12/22593	0.583333	2.65283	3.04054	0.00681235	0.0202796	0.00978483	ATXN2/ZDHHC5/SERPING1/CTNND1/MED19/RPS4XP13/OR9I1	7
White matter integrity	0.00140902	12/22593	0.583333	2.65283	3.04054	0.00681235	0.0202796	0.00978483	MAPT/ICA1L/OR2J4P/SMARCAL1/STN1/LINC00240/RPSAP2	7
Seropositivity for lactobacillus plantarum WCFS1 peptide	0.00140902	12/22593	0.583333	2.65283	3.04054	0.00681235	0.0202796	0.00978483	HLA-DQA1/HLA-DRB1/MTCO3P1/HLA-DRA/IGHV2-70/IGHV1-58/IGHV3-71	7
White blood cell types	0.00140902	12/22593	0.583333	2.65283	3.04054	0.00681235	0.0202796	0.00978483	PSMD3/LINC01565/Metazoa_SRP/HBS1L/HCG27/NAALAD2/MICB	7
IgE levels	0.00140902	12/22593	0.583333	2.65283	3.04054	0.00681235	0.0202796	0.00978483	HLA-DQA1/HLA-A/HCG27/RORA/MTCO3P1/HCP5B/EMSY	7
GDH/6PGL endoplasmic bifunctional protein levels	0.00140902	12/22593	0.583333	2.65283	3.04054	0.00681235	0.0202796	0.00978483	SUGP1/HLA-DRB1/HLA-DRB9/HLA-DRB6/H6PD/ERGIC2/MIR34AHG	7
ICD10 J33: nasal polyps	0.00140902	12/22593	0.583333	2.65283	3.04054	0.00681235	0.0202796	0.00978483	RAB5B/CLEC16A/IL18RAP/MIR3936HG/ARNT/CDC42SE2/GATA3	7
Age at natural menopause or uterine leiomyomata	0.00140902	12/22593	0.583333	2.65283	3.04054	0.00681235	0.0202796	0.00978483	FOXO1/TNRC6B/R3HDM1/MCM8/REV1/ARL14EP-DT/WT1-AS	7
Phosphatidylcholine-O_34:1_[M+H]1+/Phosphatidylcholine-P_34:0_[M+H]1+/Phosphatidylethanolamine-O_37:1_[M+H]1+ levels	0.00140902	12/22593	0.583333	2.65283	3.04054	0.00681235	0.0202796	0.00978483	MLXIPL/GCKR/CETP/PPM1G/APOA5/NRBP1/IFT172	7
Serine levels	0.00140902	12/22593	0.583333	2.65283	3.04054	0.00681235	0.0202796	0.00978483	GCKR/PSPH/CHCHD2/ZNF713/NIPSNAP2/SLC38A4-AS1/RABGEF1	7
Ornithine levels	0.00140902	12/22593	0.583333	2.65283	3.04054	0.00681235	0.0202796	0.00978483	ABO/USP37/GUSBP5/KLF1/SLC7A6/CTDSP1/SLC38A4	7
Drug-induced liver injury	0.00140902	12/22593	0.583333	2.65283	3.04054	0.00681235	0.0202796	0.00978483	PPARG/HLA-DQB1/HLA-W/HCG27/HLA-G/ASTN2/ST6GAL1	7
MMP9/OLR1 protein level ratio	0.00140902	12/22593	0.583333	2.65283	3.04054	0.00681235	0.0202796	0.00978483	HLA-DQB1/PLSCR1/ZBTB38/NR1H3/MMP9/KDELR2/ABT1	7
Percent liver fat	0.00140902	12/22593	0.583333	2.65283	3.04054	0.00681235	0.0202796	0.00978483	GPAM/SUGP1/GCKR/GATAD2A/IL12RB1/TOR1B/PNPLA3	7
Triglyceride levels in very large VLDL	0.00583736	85/22593	0.341176	1.55157	2.70486	0.00681799	0.0202796	0.00978483	MLXIPL/Y_RNA/BPTF/FADS2/DOCK7/AFF1/C5orf67/L3MBTL3/PDXDC1/RNU6-543P/PPARG/GAS6/RPL31P23/HLA-DRB1/TXNL4B/GCKR/ITIH3/DNAH10/PGS1/PCSK7/APOA5/PLG/LINC02571/UBE2L5/TP53BP1/INSR/FDFT1/KLF14/LIPC	29
Phospholipids to total lipids in small VLDL percentage	0.0034219	43/22593	0.395349	1.79793	2.78054	0.00703675	0.0208741	0.0100717	JMJD1C/MLXIPL/FADS2/DOCK7/C5orf67/PDXDC1/ABO/SIK3/HLA-DRB1/SMARCA4/CEACAM16-AS1/GCKR/DMGDH/PLG/ABCA6/TP53BP1/ANKRD31	17
Urolithiasis	0.0034219	43/22593	0.395349	1.79793	2.78054	0.00703675	0.0208741	0.0100717	HIBADH/LINC01460/HLA-DRB1/NBPF3/GCKR/STIM1/LNCTSI/SLC30A10/SLC34A1/SHROOM3/LINC00511/VPS13B/RGS14/CLDN10/EPB41L2/SAYSD1/ALPL	17
IgA nephropathy	0.00543478	78/22593	0.346154	1.57421	2.69701	0.0071288	0.0211188	0.0101897	BAIAP2/SH3PXD2A/REEP3/HLA-DRB1/HLA-DQB1/HORMAD2/ITGAX/REL-DT/DOCK10/TCF3/MTMR3/CEP43/TSBP1-AS1/MTCO3P1/HLA-DRA/ST6GAL1/MDN1/ITGAM/MICD/LINC03066/CCDC97/CIAO2A/OVOL1/SREBF1/FCRL5/FCRL4/VAV3	27
Total lipid levels in large HDL	0.00664251	100/22593	0.33	1.50074	2.66437	0.00722835	0.0213851	0.0103182	CYCSP55/MLXIPL/FADS2/GPAM/C5orf67/PDXDC1/RFLNA/REEP3/UBE2L3/SIK3/HNF1A/SYN2/PABPC4/KNL1/MARCHF8/GCKR/STARD3/ADH4/HCAR3/TRPS1/FAM13A/MAPKBP1/DGKQ/PCSK7/HMBS/APOA5/HDLBP/MOGAT2/LINC02571/C7orf50/ADAM10/KLF14/LIPC	33
Dietary macronutrient intake	0.00261675	30/22593	0.433333	1.97067	2.82448	0.00727481	0.0214364	0.010343	MLXIPL/METTL15/IZUMO1/ABO/NSF/GCKR/ADH5/PLEKHM1/CCDC171/ADH1C/PTCD1/FGF21/DNMT3A	13
Free cholesterol to total lipids in very small VLDL percentage	0.00261675	30/22593	0.433333	1.97067	2.82448	0.00727481	0.0214364	0.010343	MLXIPL/DOCK7/HLA-DQA1/PDXDC1/ABO/SIK3/SMARCA4/CEACAM16-AS1/GCKR/PLG/ABCA6/TP53BP1/LDLR	13
Valine levels	0.00261675	30/22593	0.433333	1.97067	2.82448	0.00727481	0.0214364	0.010343	PPP2R3A/AFF1/RPL31P23/GCKR/SLC2A4/AARS1/SLC1A4/MLX/MLXIP/DDIT4/APOA5/GLUD1/LINC02245	13
Free cholesterol in small VLDL	0.00503221	71/22593	0.352113	1.6013	2.69416	0.00738194	0.0217232	0.0104813	MLXIPL/FADS2/DOCK7/AFF1/C5orf67/ABO/SUGP1/GAS6/RPL31P23/HLA-DRB1/SMARCA4/CEACAM16-AS1/KPNB1/GCKR/HPR/DDB2/TRPS1/SEC1P/DHX38/ABCA6/TMPRSS11E/NPC1L1/FDFT1/KLF14/LDLR	25
Seropositivity	0.00382448	50/22593	0.38	1.72813	2.73647	0.00743606	0.0217953	0.0105162	HLA-DQA1/HLA-DRB1/ANKRD44-DT/HLA-DRB9/TSBP1/LINC03009/MTCO3P1/HLA-DRA/BAG6/TNXB/HLA-S/MIR4719/NEB/HLA-DQA2/IGHV1-58/IGHV3-71/NOTCH4/RUNX1/ESRP1	19
Triglycerides to total lipids in small HDL percentage	0.00382448	50/22593	0.38	1.72813	2.73647	0.00743606	0.0217953	0.0105162	JMJD1C/MLXIPL/FADS2/DOCK7/AFF1/C5orf67/PDXDC1/RFLNA/RPL31P23/SIK3/HLA-DRB1/PABPC4/BANK1/GCKR/CCDC92/PLG/TP53BP1/KLF14/LIPC	19
Platelet side scatter	0.00382448	50/22593	0.38	1.72813	2.73647	0.00743606	0.0217953	0.0105162	JMJD1C/KIF1B/ARPC2/P4HA2/CD226/RASSF3/TMCC2/RALB/ST7L/TPM4/TAOK1/PLEKHO2/VWF/RPSAP22/CLN3/DNM3/STK38/DCAF5/RPL7P22	19
Total cholesterol in HDL2	0.00462963	64/22593	0.359375	1.63433	2.69798	0.00754696	0.0220809	0.010654	MLXIPL/SNX13/FADS2/DR1/GPAM/HLA-DQA1/C5orf67/BLTP3A/RANBP10/UBE2L3/PLA2G6/MARCHF8/MACF1/GSK3B/TRPS1/NTAN1/NR1H3/RN7SL786P/ARNT/GIMAP7/MSL2/KDELR2/KLF14	23
Total cholesterol in large HDL	0.00422705	57/22593	0.368421	1.67547	2.71087	0.00758299	0.0220809	0.010654	MLXIPL/SNX13/FADS2/DR1/GPAM/HLA-DQA1/C5orf67/PDXDC1/RANBP10/UBE2L3/PLA2G6/MARCHF8/GCKR/UVRAG/MACF1/TRPS1/ILRUN-AS1/NR1H3/MMAB/ZFAND2A-DT/KLF14	21
Cholesterol levels in medium VLDL	0.00422705	57/22593	0.368421	1.67547	2.71087	0.00758299	0.0220809	0.010654	DOCK7/HLA-DQA1/ABO/GAS6/SMARCA4/CEACAM16-AS1/TOP1/KPNB1/GCKR/ATXN2/HLA-G/HPR/TRPS1/FUT2/PMFBP1/HMGB3P17/ABCA6/HNF1A-AS1/NPC1L1/LDLR/RHCE	21
Total cholesterol levels in LDL	0.00422705	57/22593	0.368421	1.67547	2.71087	0.00758299	0.0220809	0.010654	MACO1/FADS2/DOCK7/ABO/PPARG/MAU2/SH2B3/KPNB1/GCKR/SCUBE3-AS1/TRPS1/TSBP1-AS1/ADAM21P1/SEC1P/DHX38/ABCA6/C7orf50/HNF1A-AS1/NPC1L1/LDLR/SPTY2D1	21
Concentration of very large VLDL particles	0.0068438	104/22593	0.326923	1.48675	2.64144	0.00758345	0.0220809	0.010654	JMJD1C/MLXIPL/BPTF/FADS2/DOCK7/FADS1/AFF1/C5orf67/L3MBTL3/RNU6-543P/SUGP1/GAS6/REEP3/RPL31P23/SIK3/HLA-DRB1/TXNL4B/GCKR/ITIH3/DNAH12/DNAH10/PCSK7/CCDC92/HLA-C/RRAS2/APOA5/PLG/TP53BP1/HSPA4/INSR/FDFT1/EXOC6/KLF14/LDLR	34
Platelet count at delivery	0.00322061	40/22593	0.4	1.81908	2.7527	0.00773599	0.0224364	0.0108255	FADS2/NDFIP1/ANKS1A/HBS1L/ST7L/PLEKHO2/GGNBP1/AK3/ILF3/PLOD1/CYP3A7-CYP3A51P/STK38/DNAAF3-AS1/CHRNE/SCAND3/FAR2	16
Cholesteryl esters to total lipids in medium HDL percentage	0.00322061	40/22593	0.4	1.81908	2.7527	0.00773599	0.0224364	0.0108255	MLXIPL/PAFAH1B2/DOCK7/FADS1/AFF1/C5orf67/RFLNA/SUGP1/RPL31P23/SIK3/HLA-DRB1/GCKR/NFATC3/PLG/TP53BP1/LIPC	16
Obstructive sleep apnea	0.00322061	40/22593	0.4	1.81908	2.7527	0.00773599	0.0224364	0.0108255	LINC01524/METTL15/DLEU1/CNNM2/NSF/CAMKMT/TBX15/THADA/R3HDM1/HSD17B6/ECM2/GAPVD1/SCAPER/PPIEL/MMS22L/PRDX4P1	16
Saturated fatty acids to total fatty acids percentage	0.00161031	15/22593	0.533333	2.42544	2.93195	0.00778232	0.0224823	0.0108476	FADS2/GPAM/ADH1B/GCKR/FGF21/NOTCH4/PNPLA3/LIPC	8
Uterine leiomyoma or ER positive breast cancer	0.00161031	15/22593	0.533333	2.42544	2.93195	0.00778232	0.0224823	0.0108476	TNRC6B/ADAP2/ASTN2/ATAD5/NEK10/MCM8/EXO1/HSPA4	8
ITGB1BP2/PTPN6 protein level ratio	0.00161031	15/22593	0.533333	2.42544	2.93195	0.00778232	0.0224823	0.0108476	JMJD1C/TC2N/SUFU/CFAP251/GATAD2A/FBXO34/ING5/MEPCE	8
Cholesterol levels in large VLDL	0.00523349	75/22593	0.346667	1.57654	2.6552	0.00800533	0.0230963	0.0111439	MLXIPL/BPTF/FADS2/HLA-DQA1/AFF1/C5orf67/L3MBTL3/RNU6-543P/GAS6/RPL31P23/HLA-DRB1/TXNL4B/GCKR/ITIH3/TRPS1/PCSK7/CCDC92/RRAS2/APOA5/ABCA6/TP53BP1/FDFT1/EXOC6/KLF14/DBP/LDLR	26
Cholesterol in small HDL	0.00221417	24/22593	0.458333	2.08436	2.82181	0.00805312	0.0231435	0.0111667	DOCK7/ABO/SBF2/HLA-DRB1/GCKR/BCL7B/CETP/RN7SL786P/APOA1-AS/CERS2/LIPC	11
Problematic tobacco use	0.00221417	24/22593	0.458333	2.08436	2.82181	0.00805312	0.0231435	0.0111667	CHRNA5/SOX6/MORF4L1/SMIM19/PSMA4/COQ8B/CRABP1/CHRNB4/PDE1C/CHMP1A/SLC25A20	11
Neonatal circulating Complement Component 4	0.00221417	24/22593	0.458333	2.08436	2.82181	0.00805312	0.0231435	0.0111667	LINC00533/SNHG32/GRM8/TSBP1-AS1/MICB/BAG6/HLA-C/TNXB/RNU6-1133P/NOTCH4/GPANK1	11
Total lipid levels in HDL	0.00583736	86/22593	0.337209	1.53353	2.63179	0.0081676	0.0233379	0.0112604	CYCSP55/FADS2/DOCK7/HCAR2/GPAM/C5orf67/UBE2L3/SIK3/HNF1A/RAPSN/MARCHF8/GCKR/STARD3/DNAH10/MYO1H/TRPS1/GABBR1/HLA-DRB5/CERS2/HMBS/MTRFR/MOGAT2/LINC02571/C7orf50/TMPRSS11E/GPX6/KLF14/LIPC/SARM1	29
Bipolar disorder or glomerular filtration rate estimated from creatine	0.00181159	18/22593	0.5	2.27385	2.87042	0.0082014	0.0233379	0.0112604	OSBPL2/GCKR/CACNA2D2/ATP1B3/STIMATE-MUSTN1/BABAM2/C2orf16/DYNLRB1/GIPC2	9
Cirrhosis	0.00181159	18/22593	0.5	2.27385	2.87042	0.0082014	0.0233379	0.0112604	SUGP1/PBX4/HSD17B13/KLHL8/TSBP1/GATAD2A/ALDH2/TSBP1-AS1/PNPLA3	9
Right ventricular ejection fraction	0.00181159	18/22593	0.5	2.27385	2.87042	0.0082014	0.0233379	0.0112604	FHOD3/GOSR2/DNAJC18/FAM86B3P/MLF1/MLF1-DT/OBSCN/HSPA4/TPM2	9
Interleukin-18 levels	0.00181159	18/22593	0.5	2.27385	2.87042	0.0082014	0.0233379	0.0112604	BIRC6/SRD5A2/DPY30/SPAST/RAD17/SDHD/BCO2/MROH6/NLRC4	9
Total cholesterol to total lipids ratio in chylomicrons and extremely large VLDL	0.00201288	21/22593	0.47619	2.16557	2.83706	0.00824807	0.0233379	0.0112604	FADS2/DOCK7/ABO/SMARCA4/SP4/CETP/ELL2/C7orf50/ANKRD31/LIPC	10
Mean sphered cell volume	0.00201288	21/22593	0.47619	2.16557	2.83706	0.00824807	0.0233379	0.0112604	SLC4A1/TFR2/CA1/E2F4/RBL1/CHTF18/PDE3B/CAD/NPC1/BORA	10
Right molecular layer hippocampal volume	0.00201288	21/22593	0.47619	2.16557	2.83706	0.00824807	0.0233379	0.0112604	PCMT1/IL34/BOLL/EEF1AKMT2/ASTN2/LINC02210/ARRDC3-AS1/NUP210L/NTN1/NUFIP2	10
Substance use disorder	0.00201288	21/22593	0.47619	2.16557	2.83706	0.00824807	0.0233379	0.0112604	FBXL20/CAMKMT/BANK1/TEF/PPP1R13B/SCAI/FUT2/LEKR1/TMEM161B-DT/ABT1	10
Knee osteoarthritis	0.00201288	21/22593	0.47619	2.16557	2.83706	0.00824807	0.0233379	0.0112604	GDF5/WWP2/SMG6/LINC02341/SBNO1/NFAT5/NMRAL1/TSBP1-AS1/USP8/AP3B1	10
Kawasaki disease	0.00201288	21/22593	0.47619	2.16557	2.83706	0.00824807	0.0233379	0.0112604	NFKBIL1/HLA-DQB1/HLA-DQB2/COQ8B/RPL13P2/TSBP1-AS1/MICC/HLA-DOB/IGHVIII-67-4/ZSCAN26	10
Fasting insulin	0.00362319	47/22593	0.382979	1.74167	2.70228	0.00825803	0.0233379	0.0112604	ABO/PPARG/GYS2/ZNF12/HHIP/TET2/GCKR/ITIH3/SMIM29/ADCY5/DNAH10/BCL2/TRAIP/FAM13A/MACROD1/RPL35P2/IGF1/KLF14	18
Triglycerides to total lipids in medium VLDL percentage	0.00362319	47/22593	0.382979	1.74167	2.70228	0.00825803	0.0233379	0.0112604	JMJD1C/MLXIPL/DOCK7/HLA-DQA1/C5orf67/PDXDC1/ABO/SIK3/SMARCA4/GCKR/DMGDH/PLG/ABCA6/C7orf50/TP53BP1/RGS12/ANKRD31/LIPC	18
Total lipids in small LDL	0.00483092	68/22593	0.352941	1.60507	2.65297	0.00828299	0.0233785	0.0112801	MACO1/FADS2/DOCK7/PXK/ABO/PPARG/HLA-DRB1/SMARCA4/CEACAM16-AS1/SH2B3/KPNB1/GCKR/HPR/TRPS1/H2BC4/TSBP1-AS1/ADAM21P1/ABCA6/ZNF76/TMPRSS11E/HNF1A-AS1/NPC1L1/LDLR/SPTY2D1	24
Free cholesterol in medium HDL	0.00402576	54/22593	0.37037	1.68434	2.67302	0.00846826	0.0236569	0.0114144	FADS2/DOCK7/GPAM/USP1/RANBP10/UBE2L3/SIK3/ILRUN/RAPSN/MARCHF8/GCKR/MACF1/MYO1H/TRPS1/RN7SL786P/ARNT/CERS2/MOGAT2/GNMT/SARM1	20
Cholesteryl esters to total lipids in very small VLDL percentage	0.00402576	54/22593	0.37037	1.68434	2.67302	0.00846826	0.0236569	0.0114144	MLXIPL/FADS2/DOCK7/GPAM/C5orf67/PDXDC1/ABO/REEP3/RPL31P23/SIK3/HLA-DRB1/BANK1/GCKR/DMGDH/RN7SL786P/ABCA6/TP53BP1/CERT1/LDLR/LIPC	20
Platelet forward scatter	0.00402576	54/22593	0.37037	1.68434	2.67302	0.00846826	0.0236569	0.0114144	JMJD1C/KIF1B/CD226/RASSF3/HLA-DQB1/TMCC2/MIR3936HG/RALB/TASOR/PACSIN2/TPM4/TAOK1/PLEKHO2/VWF/BRF1/CLN3/DNM3/DCAF5/RPL7P22/FAR2	20
Docosahexaenoic acid levels	0.00402576	54/22593	0.37037	1.68434	2.67302	0.00846826	0.0236569	0.0114144	JMJD1C/MLXIPL/DOCK7/USP1/PDXDC1/SUGP1/KANSL1/SMARCA4/MAU2/MIR3936HG/GCKR/SLC22A4/MICA/DNAJC1/RN7SL786P/CPT1A/MOGAT2/SNRPC/CDKN2D/LIPC	20
Free cholesterol to total lipids ratio in chylomicrons and extremely large VLDL	0.00301932	37/22593	0.405405	1.84366	2.72674	0.00847797	0.0236569	0.0114144	FADS2/DOCK7/FADS1/ABO/REEP3/SMARCA4/GCKR/HLA-DRB6/APOA5/PLG/ABCA6/RPL21P69/C7orf50/PNPLA3/LIPC	15
Clonal hematopoiesis	0.00301932	37/22593	0.405405	1.84366	2.72674	0.00847797	0.0236569	0.0114144	CCDC162P/CD164/IL20RB/ABCC5/DLEU1/CHEK2/POGLUT3/HCG27/LINC00649/AK9/TRIM59-IFT80/IFT80/SMC4/TTC28/ZKSCAN4	15
Cholesteryl esters to total lipids in IDL percentage	0.00301932	37/22593	0.405405	1.84366	2.72674	0.00847797	0.0236569	0.0114144	JMJD1C/MLXIPL/GPAM/C5orf67/RPL31P23/SIK3/CEACAM16-AS1/BANK1/GCKR/MACF1/MICA/RN7SL786P/PCSK7/CERS2/TP53BP1	15
Phospholipids to total lipids in very small VLDL percentage	0.00301932	37/22593	0.405405	1.84366	2.72674	0.00847797	0.0236569	0.0114144	MLXIPL/SNX13/FADS2/GPAM/REEP3/RPL31P23/SIK3/HLA-DQB1/PMFBP1/RN7SL786P/PCSK7/MYBPC3/CERS2/TP53BP1/LIPC	15
Hearing problems	0.00301932	37/22593	0.405405	1.84366	2.72674	0.00847797	0.0236569	0.0114144	SPTBN1/EYA4/ILDR1/TRIOBP/PTK2/ITGAM/UTP15/PIK3R3/ARHGEF28/CHMP4C/EXOC6/GPBP1L1/CRIP3/CDH23/SYNJ2	15
Free cholesterol levels in very large HDL	0.00543478	79/22593	0.341772	1.55428	2.62011	0.00860543	0.0239823	0.0115714	MLXIPL/MACO1/DOCK7/FADS1/HCAR2/GPAM/C5orf67/CTSB/RFLNA/PPARG/REEP3/HLA-DRB1/SMARCA4/GCKR/MIR4435-2HG/ADH4/NTAN1/RORA/DGKQ/PCSK7/ABCA6/CYP2C18/ADAM10/TP53BP1/CERT1/SLC12A3/LIPC	27
Cholesterol to total lipids ratio in medium HDL	0.00603865	90/22593	0.333333	1.5159	2.60358	0.00865548	0.0240915	0.011624	JMJD1C/MLXIPL/BPTF/SNX13/FADS2/DOCK7/HCAR2/AFF1/C5orf67/L3MBTL3/SIK3/HLA-DRB1/PABPC4/PLA2G6/GCKR/DNAH10/PGS1/DDB2/DMGDH/PCSK7/APOA5/LINC01149/MSL2/ATP6V0D1/TP53BP1/AZIN1/FDFT1/KLF14/SEMA4D/LIPC	30
Common executive function	0.00785024	124/22593	0.314516	1.43033	2.55106	0.00912115	0.0252925	0.0122035	DOC2A/SRPK2/BORCS7-ASMT/EXOC4/STX1B/LINC02210-CRHR1/RAB11FIP5/SFMBT1/IP6K2/GATAD2B/TET2/NSF/CAMKMT/NEDD9/RANGAP1/USP4/DRD2/DARS1/SSBP2/AATK/PLEKHM1/PRXL2A/TMTC4/CAB39L/LINC03051/PREX1/SUCLA2/SLC41A1/SLC22A23/ABCC2/ADGRL2/TBC1D5/PEF1/RNU6-111P/SEMA4D/ANKS1B/ASB3/ZFYVE9P2/SYNGAP1-AS1	39
Triglycerides to total lipids ratio in small VLDL	0.00623994	94/22593	0.329787	1.49978	2.57787	0.00912131	0.0252925	0.0122035	JMJD1C/MLXIPL/FADS1/GPAM/HLA-DQA1/AFF1/C5orf67/PDXDC1/ABO/REEP3/HLA-U/HNF1A/SMARCA4/KPNB1/GCKR/ATXN2/HCG27/PGS1/DMGDH/PCSK7/GIPR/APOA5/CPT1A/ABCA6/C7orf50/MTMR9/TPI1P2/TP53BP1/ANKRD31/CEP55/LDLR	31
Estimated glomerular filtration rate in non-diabetics	0.00623994	94/22593	0.329787	1.49978	2.57787	0.00912131	0.0252925	0.0122035	GATM/FBXL20/CYB5R3/SUGP1/ALMS1/PLA2G6/GCKR/CTXND2/FAM53B/SLC34A1/TPCN2/MRPS21/MAPRE3/INA/ASTN2/NFATC1/SLC47A1/H2BC4/TPM1/SHROOM3/INO80/NCOA6/NFE2L2/GAB1/SLC9B2/TTBK1/PIP5K1B/SIPA1L3/MYPN/CYP1A1/A1CF	31
Total fatty acids	0.0034219	44/22593	0.386364	1.75707	2.66871	0.00915953	0.0253349	0.012224	MLXIPL/MACO1/DOCK7/AFF1/GAS6/HLA-DRB1/SMARCA4/SH2B3/GCKR/TRPS1/RASIP1/DHX38/ZNF76/TMPRSS11E/ANKRD31/DENND6A-DT/NPC1L1	17
Phospholipids in small HDL	0.0034219	44/22593	0.386364	1.75707	2.66871	0.00915953	0.0253349	0.012224	MLXIPL/DOCK7/FADS1/ABO/SMARCA4/SYN2/HLA-DRB9/GCKR/CETP/RN7SL786P/ARNT/CERS2/ABCA6/GNMT/ANKRD31/LIPC/SARM1	17
Phospholipids to total lipids ratio in very large HDL	0.00563607	83/22593	0.337349	1.53417	2.5884	0.00918055	0.0253613	0.0122367	MLXIPL/FADS2/GPAM/C5orf67/PDXDC1/RFLNA/ABO/KANSL1/HLA-DRB1/HNF1A/SMARCA4/BAIAP2L1/BANK1/GCKR/HCG27/MACF1/ADH4/RORA/RILPL1/RPL35P2/DGKQ/PCSK7/HDLBP/C7orf50/ZFAND2A-DT/ADAM10/KLF14/LIPC	28
Cholesteryl esters to total lipids ratio in chylomicrons and extremely large VLDL	0.00281804	34/22593	0.411765	1.87258	2.70328	0.0092536	0.0254676	0.012288	FADS1/BAZ1B/HLA-DQA1/PDXDC1/ABO/SMARCA4/GCKR/TCF19/CETP/PLG/C7orf50/ANKRD31/PNPLA3/LIPC	14
Low testosterone levels	0.00281804	34/22593	0.411765	1.87258	2.70328	0.0092536	0.0254676	0.012288	Y_RNA/MAPT/RNU6-543P/FOXA3/LINC02568/LIN28B-AS1/BAIAP2L1/GCKR/LIMA1/KLHL8/DNAH2/TMPRSS11E/ZNF652-AS1/PNPLA3	14
Cholesterol in IDL	0.00281804	34/22593	0.411765	1.87258	2.70328	0.0092536	0.0254676	0.012288	JMJD1C/MLXIPL/GPAM/PDXDC1/ABO/HNF1A/SMARCA4/CEACAM16-AS1/ATXN2/COX19/EFCAB13/MOGAT2/ABCA6/ANKRD31	14
Free cholesterol in large VLDL	0.00462963	65/22593	0.353846	1.60919	2.61126	0.00929642	0.0255536	0.0123295	JMJD1C/MLXIPL/DOCK7/FADS1/AFF1/C5orf67/REEP3/RPL31P23/SIK3/HLA-DRB1/SMARCA4/TXNL4B/GCKR/ITIH3/DNAH12/CCDC92/HLA-C/PLG/TP53BP1/ANKRD31/EXOC6/KLF14/LDLR	23
Total Cholesterol in small LDL	0.00382448	51/22593	0.372549	1.69424	2.63514	0.00945352	0.0259531	0.0125223	MACO1/FADS2/DOCK7/ABO/PPARG/MAU2/SH2B3/KPNB1/GCKR/HPR/SCUBE3-AS1/TRPS1/TSBP1-AS1/ADAM21P1/ABCA6/HNF1A-AS1/NPC1L1/LDLR/SPTY2D1	19
Clinical LDL cholesterol levels	0.00422705	58/22593	0.362069	1.64658	2.61766	0.00947091	0.0259686	0.0125298	CSNK1G3/DOCK7/HLA-DQA1/ABO/SMARCA4/HLA-DQB1/CEACAM16-AS1/TOP1/KPNB1/GCKR/ATXN2/HLA-G/HPR/FUT2/H2BC4/PTPN11/EFCAB13/ABCA6/ANKRD31/NPC1L1/LDLR	21
Haemorrhoidal disease	0.00644122	98/22593	0.326531	1.48497	2.55437	0.00956472	0.0261934	0.0126382	XKR9/BIRC6/MTCH2/RNA5SP74/SMAD3/NF1/AMPD3/ABO/SFMBT1/TET2/DLEU1/RBM38/ZBTB20/TRIM59/KRT18P51/ACVR2A/FAM185A/MERTK/RNA5SP444/LEKR1/ATP1B1/RNF39/NEMP2-DT/DCBLD1/PIAS1/ZNF283/ACOX3/LINC00189/KIAA0825/SUGCT/MAP3K20/KIAA1217	32
Phospholipids in small VLDL	0.00523349	76/22593	0.342105	1.55579	2.57673	0.00967344	0.0264583	0.012766	MLXIPL/DOCK7/AFF1/C5orf67/ABO/SUGP1/GAS6/RPL31P23/SIK3/HLA-DRB1/SMARCA4/NCK1/GCKR/BCL7B/ZNF664/DNAH12/HPR/DDB2/TRPS1/DHX38/ABCA6/TP53BP1/NPC1L1/FDFT1/KLF14/LDLR	26
Plasma free amino acid levels	0.00261675	31/22593	0.419355	1.9071	2.68319	0.010047	0.0274122	0.0132263	CCT6A/RBMS2/PRKAR1B/PSPH/SPTSSB/PHKG1/SUMF2/PAH/CHCHD2/ZNF713/PSPHP1/NIPSNAP2/SEPTIN14	13
Reticulocyte side fluorescence	0.00261675	31/22593	0.419355	1.9071	2.68319	0.010047	0.0274122	0.0132263	CCDC162P/HLA-A/UBXN2A/KANK2/USP48/MARCHF8/GUSBP5/POP5/RBM38/TRPS1/PRTFDC1/TRAF4/SLC2A1	13
Phospholipids in small LDL	0.00483092	69/22593	0.347826	1.58181	2.56973	0.0101055	0.0275379	0.0132869	MACO1/FADS2/DOCK7/HLA-DQA1/PXK/ABO/PPARG/SMARCA4/CEACAM16-AS1/MAU2/SH2B3/KPNB1/GCKR/HPR/TRPS1/TSBP1-AS1/DHX38/FCGRT/ABCA6/TMPRSS11E/TCP11/HNF1A-AS1/NPC1L1/SPTY2D1	24
Free cholesterol to total lipids in medium VLDL percentage	0.00322061	41/22593	0.390244	1.77471	2.63599	0.0101436	0.0275735	0.0133041	JMJD1C/MLXIPL/DOCK7/HLA-DQA1/C5orf67/PDXDC1/ABO/SIK3/SMARCA4/GCKR/ATXN2/ABCA6/TP53BP1/RGS12/ANKRD31/LDLR	16
Cholesteryl esters to total lipids in large HDL percentage	0.00322061	41/22593	0.390244	1.77471	2.63599	0.0101436	0.0275735	0.0133041	MLXIPL/FADS2/DOCK7/AFF1/C5orf67/RFLNA/SIK3/SYN2/PSKH1/GCKR/FAM13A/HLA-DRB6/ATP6V0D1/TP53BP1/LIPC/NUP93	16
Triglyceride levels in small VLDL	0.00603865	91/22593	0.32967	1.49924	2.53353	0.010252	0.0276621	0.0133469	MLXIPL/Y_RNA/BPTF/FADS2/DOCK7/AFF1/C5orf67/RNU6-543P/GAS6/RPL31P23/HLA-DRB1/TXNL4B/GCKR/DNAH10/DMGDH/LINC02068/SHROOM3/PCSK7/RRAS2/APOA5/IGFL1P2/FCGRT/LINC02571/GCK/TP53BP1/FDFT1/KLF14/FGF21/LIPC/ASAH2B	30
Vitamin K-dependent protein C levels	0.00120773	10/22593	0.6	2.72862	2.90277	0.0103514	0.0276621	0.0133469	EDEM2/PROCR/MMP24OS/CNBD2/AMMECR1L/MMP24	6
Dehydroepiandrosterone sulphate levels	0.00120773	10/22593	0.6	2.72862	2.90277	0.0103514	0.0276621	0.0133469	Y_RNA/MIR4435-2HG/ARPC1A/ZKSCAN5/SRP14-DT/TRIM4	6
Age at first sexual intercourse or uterine leiomyoma	0.00120773	10/22593	0.6	2.72862	2.90277	0.0103514	0.0276621	0.0133469	RBM6/ZBTB46/SBNO1-AS1/SCFD2/PDHX/ARL14EP-DT	6
Sphingomyelin_32:1_[M+H]1+ levels	0.00120773	10/22593	0.6	2.72862	2.90277	0.0103514	0.0276621	0.0133469	SYNE2/ESR2/APOA5/SGPP1/RNU7-116P/RPL31P5	6
Complement C3 and C4 levels	0.00120773	10/22593	0.6	2.72862	2.90277	0.0103514	0.0276621	0.0133469	HLA-DQB2/TSBP1-AS1/TAP2/TNXB/NCR3/NOTCH4	6
Plasma omega-6 polyunsaturated fatty acid levels	0.00120773	10/22593	0.6	2.72862	2.90277	0.0103514	0.0276621	0.0133469	JMJD1C/FADS2/FADS1/PDXDC1/TMEM39A/DAGLA	6
F-chocolate/coffee liking	0.00120773	10/22593	0.6	2.72862	2.90277	0.0103514	0.0276621	0.0133469	CYP2A6/ADORA2A-AS1/SAMHD1/MMS22L/GDF15/CYP1A1	6
2-aminooctanoate levels	0.00120773	10/22593	0.6	2.72862	2.90277	0.0103514	0.0276621	0.0133469	ALMS1/ALMS1P1/ATXN2-AS/SLC17A1/SLC17A3/STAMBP	6
AXIN1/CALCOCO1 protein level ratio	0.00120773	10/22593	0.6	2.72862	2.90277	0.0103514	0.0276621	0.0133469	JMJD1C/ATG16L1/SLC35D2/ATP5F1B/PRICKLE1/BLOC1S3	6
EREG/HBEGF protein level ratio	0.00120773	10/22593	0.6	2.72862	2.90277	0.0103514	0.0276621	0.0133469	BRD3/SLC36A1/NDUFA2/RNU6-351P/DGCR2/MIR181A1HG	6
Nonatopic asthma and/or BMI	0.00120773	10/22593	0.6	2.72862	2.90277	0.0103514	0.0276621	0.0133469	PSMD3/COL16A1/USP36/ACTN3/MTCO3P1/NPM1P1	6
Asthma in gastrointestinal disease	0.00120773	10/22593	0.6	2.72862	2.90277	0.0103514	0.0276621	0.0133469	GSDMB/SMAD3/HLA-DRB1/EMSY/NIBAN2/FAM183DP	6
Isovalerylcarnitine levels	0.00120773	10/22593	0.6	2.72862	2.90277	0.0103514	0.0276621	0.0133469	IRF1-AS1/MIR3936HG/SLC22A4/IVD/ETFA/SLC16A9	6
Triglycerides in medium VLDL	0.00442834	62/22593	0.354839	1.6137	2.56901	0.0104366	0.0277891	0.0134081	MLXIPL/DOCK7/FADS1/AFF1/C5orf67/RFLNA/RNU6-543P/GAS6/REEP3/SIK3/HLA-DRB1/RPS4XP9/GCKR/ITIH3/BCL7B/DNAH12/HPR/CETP/CCDC92/HLA-C/TP53BP1/KLF14	22
Total cholesterol levels in HDL	0.00442834	62/22593	0.354839	1.6137	2.56901	0.0104366	0.0277891	0.0134081	PPP2R3A/MLXIPL/SNX13/FADS2/DR1/GPAM/HLA-DQA1/C5orf67/PDXDC1/BLTP3A/RANBP10/UBE2L3/MARCHF8/MACF1/GSK3B/TRPS1/CETP/NR1H3/ARNT/UVRAG-DT/KDELR2/KLF14	22
Triglyceride levels in large HDL	0.00442834	62/22593	0.354839	1.6137	2.56901	0.0104366	0.0277891	0.0134081	MLXIPL/DOCK7/GPAM/RPL31P23/HLA-U/SIK3/HLA-DRB1/HNF1A/MARCHF8/GCKR/SBNO1/UVRAG/KLHL8/TRPS1/CETP/APOA5/ADAM10/TMPRSS11E/FGF21/RPSAP2/PPIAP9/LIPC	22
Varicose veins	0.00704509	110/22593	0.318182	1.447	2.49504	0.0107605	0.0286169	0.0138075	PPP3R1/FAM193A/ERRFI1-DT/TGFB2/LINC01565/ABO/SBF2/LINC01301/ARL2BPP4/HLA-W/RPS4XP9/DIP2B/HCG27/MAP2K3/AKAP13/PRKAR1B/STAC2/TMEM87B/FUT2/LINC03051/COG6/ZNF184/LEKR1/SLC12A2/TCEA2/SLC12A2-DT/ADAM15/ABHD17AP4/CNTNAP1/RNU6-283P/ATP13A2/SLC38A4-AS1/CHRNB1/UBE2H/FZD2	35
Venous thromboembolism or factor VIII levels	0.00241546	28/22593	0.428571	1.94902	2.66771	0.0108319	0.0286346	0.0138161	PSMC3/TC2N/ABO/SLC44A2/FCHO2/VWF/STXBP5/LRP4/PROCR/LINC00970/SCARA5/LINC01681	12
Lipid metabolism phenotypes	0.00241546	28/22593	0.428571	1.94902	2.66771	0.0108319	0.0286346	0.0138161	MLXIPL/Y_RNA/FADS2/DOCK7/SMARCA4/CEACAM16-AS1/GCKR/NTAN1/CETP/POLR1HASP/APOA5/LDLR	12
Hip width to body height ratio	0.00241546	28/22593	0.428571	1.94902	2.66771	0.0108319	0.0286346	0.0138161	CDC5L/DLEU1/RN7SKP46/BMP7/ASTN2/RUNX2/RPL29P19/DNM3/RUNX1/UTP6/FAM53A/DOT1L	12
Psoriasis vulgaris	0.00241546	28/22593	0.428571	1.94902	2.66771	0.0108319	0.0286346	0.0138161	STX1B/REL-DT/IL12B/MUC22/TAGAP-AS1/HLA-C/PSMA6/NOS2/LINC02571/IL23R/TRAF3IP2/RUNX3	12
Age-related diseases, mortality and associated endophenotypes	0.00241546	28/22593	0.428571	1.94902	2.66771	0.0108319	0.0286346	0.0138161	MLXIPL/FADS2/BAZ1B/SUGP1/SIK3/CEACAM16-AS1/GCKR/PPM1G/POLK/CERT1/ANKRD31/SLC30A3	12
Ratio of saturated fatty acids to total fatty acids	0.00301932	38/22593	0.394737	1.79515	2.60448	0.0112108	0.0295793	0.0142719	MLXIPL/FADS2/GPAM/ADH1B/SMARCA4/GCKR/HIF1AN/DARS1/NAA25/CD83P1/FGF21/NOTCH4/GKAP1/PNPLA3/LIPC	15
Phospholipid levels in large HDL	0.00644122	99/22593	0.323232	1.46997	2.48802	0.011216	0.0295793	0.0142719	CYCSP55/MLXIPL/FADS2/HCAR2/GPAM/C5orf67/PDXDC1/RFLNA/REEP3/UBE2L3/SIK3/HNF1A/PABPC4/ARL17B/KNL1/MARCHF8/ADH5/STARD3/DNAH10/MYO1H/TRPS1/DGKQ/PCSK7/HMBS/APOA5/HDLBP/MOGAT2/LINC02571/C7orf50/ADAM10/KLF14/LIPC	32
Systemic seropositive rheumatic diseases	0.00221417	25/22593	0.44	2.00099	2.65862	0.0115663	0.0304305	0.0146826	NAB1/YDJC/IL12RB2/RPL6P8/TNFSF4/PRR12/PTPN11/DGKQ/MIR3142HG/SCT/PHTF1	11
HBEGF/PDGFA protein level ratio	0.00221417	25/22593	0.44	2.00099	2.65862	0.0115663	0.0304305	0.0146826	BRD3/RCOR1/RASSF3/HLA-DQB2/SLC35D2/CFAP251/PRKAR1B/RPL35AP35/SDC4/RNU6-351P/DGCR2	11
Total lipid levels in VLDL	0.00523349	77/22593	0.337662	1.53559	2.49939	0.0116137	0.0305187	0.0147251	MLXIPL/BPTF/FADS2/DOCK7/AFF1/C5orf67/L3MBTL3/RFLNA/RNU6-543P/GAS6/RPL31P23/HLA-DRB1/SMARCA4/TXNL4B/GCKR/ITIH3/TRPS1/PCSK7/RRAS2/APOA5/TP53BP1/FDFT1/EXOC6/KLF14/FGF21/LIPC	26
Phospholipids in very large VLDL	0.00422705	59/22593	0.355932	1.61867	2.52623	0.0117199	0.0307248	0.0148246	JMJD1C/MLXIPL/DOCK7/FADS1/AFF1/C5orf67/SUGP1/REEP3/RPL31P23/SIK3/HLA-DRB1/SMARCA4/TXNL4B/GCKR/DNAH12/CCDC92/HLA-C/TP53BP1/ANKRD31/HSPA4/EXOC6	21
Clear cell renal cell carcinoma	0.00422705	59/22593	0.355932	1.61867	2.52623	0.0117199	0.0307248	0.0148246	MAD1L1/C11orf65/SFMBT1/HSCB/H2AZ1-DT/DNAJC16/PMF1/CNEP1R1/AP3D1/PALM2AKAP2/STN1/NR1H3/DDIT4/LINC02068/ZNF438/MYEOV/TIPIN/INSR/FANCD2/RNU6-488P/TLN2	21
Total cholesterol in very small VLDL	0.0034219	45/22593	0.377778	1.71802	2.55973	0.0117629	0.0307282	0.0148262	FADS2/DOCK7/ABO/RPL31P23/SMARCA4/MAU2/KPNB1/GCKR/TRPS1/HLA-DRA/DHX38/ABCA6/C7orf50/TMPRSS11E/HNF1A-AS1/NPC1L1/SPTY2D1	17
Monounsaturated fatty acids	0.0034219	45/22593	0.377778	1.71802	2.55973	0.0117629	0.0307282	0.0148262	DOCK7/FADS1/AFF1/C5orf67/GAS6/RPL31P23/SMARCA4/GCKR/BCL7B/TRPS1/HLA-C/RASIP1/DHX38/TMPRSS11E/ANKRD31/DENND6A-DT/FDFT1	17
Intrinsic epigenetic age acceleration	0.0034219	45/22593	0.377778	1.71802	2.55973	0.0117629	0.0307282	0.0148262	LINC01565/HLA-A/RRAGC-DT/RPN1/SMARCC1/TRIM59/KPNA4/KIF13A/TRIM59-IFT80/ATP8B4/SELP/MRPL20P1/EDARADD/NHLRC1/P2RX3/SCGN/FIRRM	17
Total lipid levels in large LDL	0.00382448	52/22593	0.365385	1.66166	2.53603	0.0118869	0.0308953	0.0149069	CSNK1G3/DOCK7/HLA-DQA1/ABO/SMARCA4/CEACAM16-AS1/TOP1/KPNB1/GCKR/ATXN2/HLA-G/HPR/FUT2/H2BC4/PTPN11/HLA-C/ABCA6/SNRPC/LIPC	19
Ischemic stroke or factor VIII levels	0.00140902	13/22593	0.538462	2.44876	2.77403	0.0119807	0.0308953	0.0149069	HECTD4/SH2B3/FCHO2/PMF1/VWF/STXBP5/SCARA5	7
Alanine transaminase levels in high alcohol intake	0.00140902	13/22593	0.538462	2.44876	2.77403	0.0119807	0.0308953	0.0149069	GPAM/SUGP1/CPN1/HSD17B13/KLHL8/EFHD1/PNPLA3	7
Medial temporal thickness	0.00140902	13/22593	0.538462	2.44876	2.77403	0.0119807	0.0308953	0.0149069	CSK/STRN/KANSL1/RPSA/NSF/RPS26P8/EML2	7
Nasal polyposis	0.00140902	13/22593	0.538462	2.44876	2.77403	0.0119807	0.0308953	0.0149069	FADS2/RAB5B/CLEC16A/IL18RAP/MIR3936HG/ARNT/GATA3	7
Immature granulocyte count	0.00140902	13/22593	0.538462	2.44876	2.77403	0.0119807	0.0308953	0.0149069	PSMD3/ABO/REEP3/PPBPP2/TAGAP-AS1/PRTFDC1/LINC01934	7
Percentage of invited food questionnaires completed	0.00140902	13/22593	0.538462	2.44876	2.77403	0.0119807	0.0308953	0.0149069	PTPRF/LAYN/Metazoa_SRP/RPTOR/BRWD1-AS1/HCG17/SQOR	7
	0.00140902	13/22593	0.538462	2.44876	2.77403	0.0119807	0.0308953	0.0149069	SLC44A5/TCF20/TSACC/SLC16A9/ACOT2/WBP2NL/SREBF2	7
Lactate levels	0.00140902	13/22593	0.538462	2.44876	2.77403	0.0119807	0.0308953	0.0149069	CBL/GCKR/HBS1L/ATXN2/MAIP1/AK3/PTPN11	7
Schizophrenia vs Tourette's syndrome and other tic disorders	0.00140902	13/22593	0.538462	2.44876	2.77403	0.0119807	0.0308953	0.0149069	NSD3/PITPNM2/DNAH10/TCF20/CACNA1I/YJEFN3/TBC1D5	7
Myeloperoxidase levels	0.00140902	13/22593	0.538462	2.44876	2.77403	0.0119807	0.0308953	0.0149069	MED24/HSH2D/RPN1/NUCB2/THADA/TNXB/ACTA1	7
Global cortical thickness	0.00201288	22/22593	0.454545	2.06714	2.65865	0.0121841	0.0311654	0.0150372	KANSL1/RFC1/SMG6/MACF1/EML2/HOMER2/PDXDC2P-NPIPB14P/MAPRE3-AS1/RELN/SYBU	10
Hippocampal subfield left CA4 volume	0.00201288	22/22593	0.454545	2.06714	2.65865	0.0121841	0.0311654	0.0150372	ZNF398/EFCAB5/FOXO3/FAM53B/PCMT1/TFDP2/IL34/EEF1AKMT2/ASTN2/NUP210L	10
Pharyngeal disease	0.00201288	22/22593	0.454545	2.06714	2.65865	0.0121841	0.0311654	0.0150372	ERRFI1-DT/SLC20A2/FAM241A/HORMAD2/MIR4435-2HG/NFKB1/RSKR/RNU6-351P/IL23R/CCDC188	10
Omega-3 fatty acids to total fatty acids percentage	0.00201288	22/22593	0.454545	2.06714	2.65865	0.0121841	0.0311654	0.0150372	JMJD1C/MLXIPL/FADS2/MAPT/DOCK7/PDXDC1/GCKR/SLC22A4/RN7SL786P/LIPC	10
Uterine leiomyoma or breast cancer	0.00201288	22/22593	0.454545	2.06714	2.65865	0.0121841	0.0311654	0.0150372	DLEU7/TNRC6B/ATXN2-AS/ASTN2/PTPN11/ATAD5/EXO1/MFN1/GNAO1/HSPA4	10
Chronic obstructive pulmonary disease or high blood pressure	0.00201288	22/22593	0.454545	2.06714	2.65865	0.0121841	0.0311654	0.0150372	RSL24D1P6/CFDP1/RSRC1/HSF2BP/PABPC4/EEFSEC/C1GALT1/GUSBP5/GTF2I/FAM13A	10
Ganglion cell inner plexiform layer	0.00201288	22/22593	0.454545	2.06714	2.65865	0.0121841	0.0311654	0.0150372	Y_RNA/CDCA3/PIK3C2A/FOXO3/DEPTOR/BBOF1/NPLOC4/INVS/PCBP3/TDRD9	10
Medication use for T2D	0.00483092	70/22593	0.342857	1.55921	2.48781	0.0122393	0.0312704	0.0150878	NPM1P47/Y_RNA/MAD1L1/KCNJ11/SPC25/PPARG/LINC01080/PAM/UBE2E2/STK33/MACF1/ADCY5/RPS3AP18/HMG20A/ARAP1/BCL2/FAM185A/PIGU/COASY/PDE8B/ANKH/JADE2/PRDX4P1/LINC02245	24
Hip bone size	0.00281804	35/22593	0.4	1.81908	2.57463	0.0123582	0.0315378	0.0152168	GDF5/FAM193A/CYB5R3/HHIP/TRIOBP/TADA2A/ERC2/AGRN/DDX56/SUCLA2/ALG10B/NFIA/KIAA1217/FZD2	14
Descending aorta minimum area	0.00181159	19/22593	0.473684	2.15418	2.67207	0.0125817	0.0318668	0.0153756	CFDP1/CCDC197/LIN54/WWP2/AP3D1/HELLS/ACAD10/LOXL1/DOT1L	9
Moderate-to-vigorous intensity physical activity during leisure time	0.00181159	19/22593	0.473684	2.15418	2.67207	0.0125817	0.0318668	0.0153756	MAD1L1/LINC01524/LINC01104/ACTL11P/SOX6/LINC02057/NPC1/RPS3AP24/PDIA6	9
Factor VIII levels	0.00181159	19/22593	0.473684	2.15418	2.67207	0.0125817	0.0318668	0.0153756	Y_RNA/TC2N/ABO/HLA-DRB1/FCHO2/VWF/STXBP5/RPL3/SCARA5	9
Non-cancer illness code, self-reported: cholecystitis	0.00181159	19/22593	0.473684	2.15418	2.67207	0.0125817	0.0318668	0.0153756	HNF1A/MARCHF8/POC1B/ABCB4/THADA/DDX17/LRBA/LRPPRC/MAMSTR	9
Extensive white matter perivascular space burden	0.00161031	16/22593	0.5	2.27385	2.70614	0.0125976	0.0318668	0.0153756	PDE8A/SMIM19/ISYNA1/GMDS-DT/GFAP/FADD/CALD1/ITGB5	8
Inferior parietal thickness	0.00161031	16/22593	0.5	2.27385	2.70614	0.0125976	0.0318668	0.0153756	MAPT-AS1/KANSL1/RPSA/NSF/EML2/CORO1C/DND1P1/FAM178B	8
Leukocyte telomere length or COVID-19 hospitalization	0.00161031	16/22593	0.5	2.27385	2.70614	0.0125976	0.0318668	0.0153756	POT1-AS1/FRYL/MICB/HLA-C/AK5/SMC6/POLN/RAB7A	8
Autoimmune thyroid disease	0.00623994	96/22593	0.322917	1.46853	2.44239	0.0126025	0.0318668	0.0153756	HLA-DQA1/MAGI3/RAB5C/CD226/TNFRSF14/PCAT1/CLECL1P/TIMMDC1/VDAC1/MACIR/GIGYF1/SH2B3/LINC02341/RNASET2/INPP5B/LINC01882/LNCRNA-IUR/PANX1/RPS3AP13/CLEC2D/RAB2A/AHI1-DT/CBLB/PNPT1/JAK1/GSTM5P1/PDE8B/ELMO1/PLGRKT/EDARADD/VAV3	31
Familial combined hyperlipidemia defined by Dutch criteria	0.00442834	63/22593	0.349206	1.58809	2.48162	0.0127765	0.0322698	0.01557	MLXIPL/PAFAH1B2/DOCK7/AFF1/C5orf67/GAS6/HLA-DRB1/SLC44A2/CILP2/GCKR/ZNF512/PPM1G/TSBP1-AS1/BABAM2/BCL3/HLA-C/DHX38/NCR3/MAMSTR/KLF14/LDLR/ASAH2B	22
Direct bilirubin levels	0.00563607	85/22593	0.329412	1.49807	2.44249	0.0129672	0.032714	0.0157844	Y_RNA/RPS6KB1/STAG1/GIGYF2/ABO/GYS2/REEP3/CEACAM16-AS1/SAG/NCK1/GUSBP5/ATG16L1/CILP2/GCKR/ATXN2/UVRAG/ZNF101/CUX2/PTPN11/INPP5D/HJURP/DNMBP/EFHD1/GSTM5P1/ABCC2/CYRIB/PYROXD1/RHCE	28
Cholesteryl ester levels in large VLDL	0.00503221	74/22593	0.337838	1.53639	2.45371	0.0130714	0.0329394	0.0158931	PPP2R3A/MLXIPL/HLA-DQA1/AFF1/C5orf67/ABO/RNU6-543P/GAS6/HLA-DRB1/SMARCA4/ZHX3/TXNL4B/GCKR/ITIH3/TRPS1/PCSK7/CCDC92/APOA5/ABCA6/NPC1L1/FDFT1/EXOC6/KLF14/DBP/LDLR	25
Triglycerides in VLDL	0.00322061	42/22593	0.380952	1.73246	2.52249	0.0131065	0.0329901	0.0159176	JMJD1C/MLXIPL/DOCK7/FADS1/AFF1/C5orf67/RFLNA/SUGP1/RPL31P23/SIK3/HLA-DRB1/RPS4XP9/GCKR/CETP/TP53BP1/EXOC6	16
Total cholesterol to total lipids ratio in IDL	0.00261675	32/22593	0.40625	1.84751	2.54708	0.0135767	0.034096	0.0164512	JMJD1C/FADS2/GPAM/AFF1/ABO/MYCL/GCKR/NFATC3/SHROOM3/ACAD10/SOAT2/MINK1/LDLR	13
Polyunsaturated fatty acids to total fatty acids percentage	0.00261675	32/22593	0.40625	1.84751	2.54708	0.0135767	0.034096	0.0164512	JMJD1C/MLXIPL/FADS2/DOCK7/C5orf67/PDXDC1/SIK3/GCKR/KLHL8/HLA-DRB6/CPT1A/PLG/FGF21	13
Lipid traits	0.00301932	39/22593	0.384615	1.74912	2.48584	0.0145876	0.0365933	0.0176561	DOCK7/ABO/GAB2/RPAP1/BANK1/GCKR/BMAL1/SKAP1/ADCY5/BDNF-AS/CETP/APOA5/CPT1A/PIGU/TRAM2	15
Skull bone mineral density	0.00483092	71/22593	0.338028	1.53725	2.40718	0.0147197	0.0368826	0.0177957	EIF3E/CSNK1G3/SUPT3H/L3MBTL3/EYA4/CCDC91/SMG6/RPS4XP9/ST7L/SLC30A10/MAILR/BBOX1-AS1/CKAP5/PDHX/APC/LEKR1/WNT4/RND1/CD109/CCDC170/DNM3/RUNX1/LINC00326/DDX23	24
Cholesterol levels in large LDL	0.00382448	53/22593	0.358491	1.63031	2.43904	0.0147914	0.0368951	0.0178017	CSNK1G3/DOCK7/HLA-DQA1/ABO/SMARCA4/CEACAM16-AS1/TOP1/KPNB1/GCKR/ATXN2/HLA-G/HPR/FUT2/H2BC4/PTPN11/HLA-C/ABCA6/SNRPC/LIPC	19
Total lipid levels in LDL	0.00382448	53/22593	0.358491	1.63031	2.43904	0.0147914	0.0368951	0.0178017	CSNK1G3/DOCK7/ABO/HLA-DRB1/SMARCA4/CEACAM16-AS1/TOP1/KPNB1/GCKR/ATXN2/HLA-G/HPR/FUT2/H2BC4/PTPN11/HLA-C/ABCA6/SNRPC/LIPC	19
Insomnia symptoms	0.00382448	53/22593	0.358491	1.63031	2.43904	0.0147914	0.0368951	0.0178017	RBM6/LIN28B/MDGA1/UQCC5/PSMC3/KLHDC8B/NT5C2/ACTR1A/VPS8/ASCC3/PAX8/MYO1H/IQCH-AS1/PML/NADK/MFSD6/SMAD5/TMEM161B-DT/PPIP5K2	19
Degree of unsaturation	0.00382448	53/22593	0.358491	1.63031	2.43904	0.0147914	0.0368951	0.0178017	JMJD1C/FADS2/BAZ1B/PDXDC1/MIR3936HG/GCKR/MACF1/SLC22A4/RN7SL786P/PCSK7/ZNF322/APOA5/CPT1A/SNRPC/MCM6/FGF21/SCGB1A1/KANSL1-AS1/DAGLA	19
Phosphatidylcholine and other choline levels	0.0034219	46/22593	0.369565	1.68067	2.45345	0.0149156	0.0371629	0.017931	FADS2/DOCK7/GPAM/ABO/UBE2L3/HNF1A/SYN2/SH2B3/MARCHF8/GCKR/TRPS1/MOGAT2/ZNF76/C7orf50/TMPRSS11E/ANKRD31/SPTY2D1	17
Cannabis use disorder	0.00644122	101/22593	0.316832	1.44086	2.35748	0.0152154	0.0378672	0.0182708	PTPRF/METTL15/NDUFAF2/LINC02057/GBF1/MTMR2/NT5C2/RPS6KA4/CAMKMT/BANK1/OPRD1/USP4/DRD2/MCFD2P1/TCF20/BDNF-AS/RN7SL423P/MFSD4B/RMI1/LINC03051/CTNND1/CNOT4/ERC2/PLCL2/GNAI2/HMGN4/TMEM245/ACADS/TMEM161B-DT/SHTN1/HSP90AA2P/BNC1	32
Refractive error	0.0239533	452/22593	0.263274	1.19729	2.24951	0.0155116	0.0385279	0.0185896	WDR86-AS1/CWC27/BIRC6/KATNAL1/CCDC162P/LCORL/Y_RNA/ULK4/MAD1L1/SPI1/MAPT/PTPRF/METTL15/CDCA3/AFF1/MON1A/KPNA2/C5orf67/PPP4R2/C11orf65/RFLNA/UBE2I/ARID2/DOCK3/HHIP/SPPL3/PHF19/C1GALT1/CCDC91/DENND3/PLA2G6/MACIR/CDK12/FNDC3B/ZHX3/ASCC2/HS6ST3/SPPL2A/LINC03012/FER1L4/ZGPAT/CAMKMT/TSC22D2/GCKR/RCBTB1/SGF29/NFIX/GSDMA/ABHD6/ADCY5/CD47/LNCRNA-IUR/CIART/RBX1/ADAMTS7P4/PALM2AKAP2/ASAP1/ZBTB38/MICU1/BEND4…	119
Total lipids in medium VLDL	0.00442834	64/22593	0.34375	1.56327	2.39575	0.0155158	0.0385279	0.0185896	MLXIPL/DOCK7/AFF1/C5orf67/RFLNA/GAS6/REEP3/RPL31P23/SIK3/HLA-DRB1/SMARCA4/NCK1/RPS4XP9/GCKR/ITIH3/BCL7B/DNAH12/HPR/HLA-C/TP53BP1/KLF14/LDLR	22
Total lipid levels in very large VLDL	0.00503221	75/22593	0.333333	1.5159	2.37594	0.0156045	0.0387047	0.0186748	MLXIPL/Y_RNA/BPTF/DOCK7/FADS1/AFF1/C5orf67/L3MBTL3/RNU6-543P/GAS6/RPL31P23/HLA-DRB1/TXNL4B/GCKR/ITIH3/DNAH10/PCSK7/RRAS2/APOA5/PLG/TP53BP1/INSR/FDFT1/KLF14/LDLR	25
Red vs. brown/black hair color	0.00221417	26/22593	0.423077	1.92403	2.50287	0.0161356	0.0399772	0.0192889	SPIRE2/TUBB3/POMC/DEF8/AFG3L1P/SPG7/FANCA/MC1R/TSPAN10/CHMP1A/SPATA33	11
Ankylosing spondylitis	0.00281804	36/22593	0.388889	1.76855	2.45012	0.0162127	0.0400785	0.0193377	SH2B3/ERAP2/KPNB1/ERAP1/MRPL45P2/IL12B/USP8/NOS2/HLA-S/HCG9/IL23R/RNU6-283P/LINC01934/RUNX3	14
Monounsaturated fatty acids to total fatty acids percentage	0.00281804	36/22593	0.388889	1.76855	2.45012	0.0162127	0.0400785	0.0193377	JMJD1C/MLXIPL/DOCK7/GPAM/AFF1/C5orf67/PDXDC1/SIK3/GCKR/HLA-DRB6/CPT1A/PLG/TP53BP1/SEC31B	14
Vertical cup-disc ratio	0.0165056	300/22593	0.273333	1.24304	2.24987	0.016285	0.0402122	0.0194022	CENPW/Y_RNA/ATOH7/KRT19P4/HLA-DQA1/TGFB2/RFLNA/ABO/COL8A1/TRIOBP/LINC01641/KPNB1-DT/VDAC1/IP6K2/SYMPK/PLA2G6/HORMAD2/CHEK2/HSCB/ZNRF3/EML4/LINC02640/RPS4XP9/ACOXL/FHOD3/NEDD9/ENEMAL/OR5BA1P/LNCRNA-IUR/EFCAB8/GLYAT/ARHGAP19-SLIT1/ASAP1/MYO1H/LATS1/WNT2B/EZH1/RIC8B/RBM23/FOXK1/CBLB/CMSS1/CCDC171/CNTF/HERC4/MXI1/CTNND1/PNPT1/NPLOC4/POU5F1/ZNRD2-DT/ADAMTSL3/BABAM2/MAPRE1/LINC02240/CAV2/DNA2/TET1/MARK…	82
Chronic kidney disease	0.00462963	68/22593	0.338235	1.53819	2.35974	0.0165849	0.0408663	0.0197178	RSBN1L/GATM/SFMBT1/PSD4/GCKR/ATXN2/DPEP1/NAT8/SLC34A1/TFDP2/SLC28A2-AS1/NFAT5/NFATC1/MUC17/SHROOM3/CST3/CERS2/AFG2B/PIP5K1B/SIPA1L3/SLC2A9/RGS14/SLC7A9	23
Free cholesterol levels in small LDL	0.00362319	50/22593	0.36	1.63717	2.39464	0.0166239	0.0408663	0.0197178	MACO1/HLA-DQA1/ABO/SMARCA4/CEACAM16-AS1/ILRUN/KPNB1/ATXN2/HPR/FUT2/PLCG1-AS1/H2BC4/PTPN11/CPT1A/ABCA6/LDLR/DMWD/LIPC	18
Triglyceride levels x short total sleep time interaction	0.00362319	50/22593	0.36	1.63717	2.39464	0.0166239	0.0408663	0.0197178	JMJD1C/FADS2/METTL15/DOCK7/BAZ1B/AFF1/SIK3/GCKR/TCF23/KLHL8/MRPL33/CETP/PPM1G/APOA1-AS/C2orf16/TNKS/FRMD5/GTF3C2	18
Obesity	0.00362319	50/22593	0.36	1.63717	2.39464	0.0166239	0.0408663	0.0197178	ADCY3/SH2B1/LINC01524/PRDM6/HS6ST3/GPRC5B/ZZZ3/RPTOR/BDNF-AS/MAP2K5/PACS1/SULT1A1/RABEP2/GIPR/TRIM66/TNKS/GNAT2/PRDX4P1	18
LDL cholesterol levels x long total sleep time interaction	0.00322061	43/22593	0.372093	1.69217	2.412	0.0167033	0.040925	0.0197461	MACO1/DOCK7/FADS1/ABO/SMARCA4/CEACAM16-AS1/KANK2/ZHX3/KPNB1/HPR/BCL3/RASIP1/DHX38/ANKRD31/NPC1L1/LDLR	16
Hip minimal joint space width	0.00322061	43/22593	0.372093	1.69217	2.412	0.0167033	0.040925	0.0197461	CDC5L/ABO/RNU6-1/FOXA3/Metazoa_SRP/GUSBP5/AP3D1/ASTN2/MAP2K6/CCDC171/DYM/ATAD5/U7/RUNX2/TIAM2/DOT1L	16
Schizophrenia vs ADHD	0.00322061	43/22593	0.372093	1.69217	2.412	0.0167033	0.040925	0.0197461	MAD1L1/BORCS7-ASMT/RFT1/GIGYF2/PLCL1/MPHOSPH9/PPP1R13B/MRPS30/FUT2/RORA/IMMP2L/SMIM15-AS1/FTCDNL1/UBE2D3/MSL2/GKAP1	16
Adventurousness	0.00905797	152/22593	0.296053	1.34636	2.27474	0.0170341	0.0416893	0.0201149	RGS6/Y_RNA/SCMH1/NEO1/PTPRF/NF1/HIBADH/ATP2A1/PTCH1/SPINK2/MAPK1/TET2/MACIR/EP300/STAG1-DT/CAMKMT/BANK1/PHC2/ZBTB20/RANGAP1/ALDOA/CACNA1G/RN7SL685P/AKT3/HCN1/ARHGAP19/RAB11FIP4/PARPBP/IPO11/CCDC171/SPTSSB/PIGL/INPP4B/SEM1P1/CNTN2/ENTREP3/TCEA2/HP1BP3/CACNA1G-AS1/LINC03003/U3/ADAM15/EGR2/RN7SKP104/PHF21A	45
Phosphatidylcholine	0.00925926	156/22593	0.294872	1.34099	2.26895	0.017187	0.0420169	0.020273	MACO1/Y_RNA/FADS2/DOCK7/FADS1/USP1/PDXDC1/SUGP1/HNF1A/SMARCA4/PBX4/FEN1/GCKR/MAP2K3/ABCC8/PTK2/TLCD4-RWDD3/LINC01900/ESCO1/GATAD2A/NTAN1/ASRGL1/RN7SL786P/CAB39L/DOCK7-DT/ADAMTSL3/APOA5/CPT1A/BMERB1/EXO1/NOS2/MOGAT2/ALG14/KBTBD11-OT1/GNMT/SCGB1D4/HNF1A-AS1/ABHD3/NFIA/SCGB1A1/DRC1/LIPC/ZNF362/GREB1L/IQSEC1/DAGLA	46
Cystatin C plasma levels	0.00201288	23/22593	0.434783	1.97726	2.48951	0.017382	0.042353	0.0204352	SH2B3/EDAR/ATXN2/CUX2/NAA25/SHROOM3/PTPN11/CST9LP2/USP5/ACAD10	10
Hippocampal right GC-ML-DG volume	0.00201288	23/22593	0.434783	1.97726	2.48951	0.017382	0.042353	0.0204352	ZNF398/FOXO3/FAM53B/RABGAP1/PCMT1/LNX1/IL34/EEF1AKMT2/ASTN2/FGGY	10
Caffeine consumption from tea	0.00201288	23/22593	0.434783	1.97726	2.48951	0.017382	0.042353	0.0204352	RABGAP1L/SOX6/TEF/BMAL1/SPECC1L-ADORA2A/HORMAD1/LIN28A/PCMTD2/C21orf62-AS1/CYP1A1	10
Total cholesterol minus HDL-C levels	0.00422705	61/22593	0.344262	1.5656	2.34845	0.0174839	0.0425076	0.0205097	DOCK7/ABO/HLA-DRB1/SMARCA4/CEACAM16-AS1/TOP1/KPNB1/GCKR/ATXN2/HLA-G/HPR/FUT2/H2BC4/PTPN11/HMGB3P17/ABCA6/ANKRD31/HNF1A-AS1/NPC1L1/LIPC/RHCE	21
Triglyceride levels in very large HDL	0.00422705	61/22593	0.344262	1.5656	2.34845	0.0174839	0.0425076	0.0205097	MLXIPL/DOCK7/AFF1/CTSB/RPL31P23/SIK3/HLA-DRB1/HNF1A/SMARCA4/PBX4/GCKR/MYO1H/PMFBP1/APOA5/C7orf50/ADAM10/LMF1/TP53BP1/TMPRSS11E/FGF21/LIPC	21
Cholesteryl esters in IDL	0.00261675	33/22593	0.393939	1.79152	2.41576	0.0179839	0.0436367	0.0210545	JMJD1C/MLXIPL/GPAM/PDXDC1/ABO/HNF1A/SMARCA4/CEACAM16-AS1/ATXN2/COX19/MOGAT2/ABCA6/ANKRD31	13
Cholesteryl ester levels in LDL	0.00382448	54/22593	0.351852	1.60012	2.34407	0.018224	0.0436367	0.0210545	CSNK1G3/DOCK7/ABO/HLA-DRB1/SMARCA4/CEACAM16-AS1/TOP1/KPNB1/GCKR/ATXN2/HLA-G/HPR/FUT2/H2BC4/PTPN11/LINC02571/ABCA6/SNRPC/LIPC	19
Cholesteryl ester levels in small HDL	0.00382448	54/22593	0.351852	1.60012	2.34407	0.018224	0.0436367	0.0210545	MLXIPL/DOCK7/ABO/RPL31P23/YDJC/HLA-DRB1/GCKR/PGS1/RASA2/RORA/CETP/FAM86B3P/APOA1-AS/CERS2/DGAT2/FDFT1/RPL5P2/PNPLA3/LIPC	19
Hodgkin's lymphoma	0.00382448	54/22593	0.351852	1.60012	2.34407	0.018224	0.0436367	0.0210545	STAB1/AHI1/HLA-DRB1/HLA-DRB9/HBS1L/REL-DT/TCF3/PRR12/NCOA5/HLA-DRA/CACNA1I/GATA3/MEGF11/MAPK3/SERPINF2/ARHGEF28/DECR2/SHANK2/DDX12P	19
Left subiculum volume	0.00181159	20/22593	0.45	2.04647	2.48571	0.0184857	0.0436367	0.0210545	PLCL1/PCMT1/IL34/EEF1AKMT2/ASTN2/ARRDC3-AS1/PSMD14-DT/LRP11/BLK	9
Hippocampal subfield left CA3 volume	0.00181159	20/22593	0.45	2.04647	2.48571	0.0184857	0.0436367	0.0210545	C5orf67/KANSL1/GATAD2B/FAM53B/TFDP2/ASTN2/DAAM1/SLC22A23/NTN1	9
Free cholesterol to total lipids ratio in very large VLDL	0.00503221	76/22593	0.328947	1.49596	2.29931	0.0185118	0.0436367	0.0210545	JMJD1C/MLXIPL/FADS2/HLA-DQA1/ABO/HLA-U/SMARCA4/SLC9B1/SH2B3/GCKR/BCL7B/CETP/ITGAM/DHX38/CPT1A/SAMM50/ABCA6/FRMD5/SLC25A19/RGS12/ANKRD31/INSR/HNF1A-AS1/LDLR/LIPC	25
Spinal canal stenosis	0.00120773	11/22593	0.545455	2.48057	2.60763	0.0185723	0.0436367	0.0210545	SMAD3/NASP/ASTN2/CALHM6/GFPT1/DYNC1I1	6
Interleukin-1 receptor-like 1 levels	0.00120773	11/22593	0.545455	2.48057	2.60763	0.0185723	0.0436367	0.0210545	SLC9A4/ABO/IL18R1/IL18RAP/IL1RL1/FAM183DP	6
Liver volume	0.00120773	11/22593	0.545455	2.48057	2.60763	0.0185723	0.0436367	0.0210545	JMJD1C/MAU2/RPS4XP9/GCKR/LINC02068/TP53BP1	6
Body mass index and systole blood pressure	0.00120773	11/22593	0.545455	2.48057	2.60763	0.0185723	0.0436367	0.0210545	CSK/RFLNA/NT5C2/ATXN2/NUCB2/MAP4	6
Body fat percentage and type 2 diabetes	0.00120773	11/22593	0.545455	2.48057	2.60763	0.0185723	0.0436367	0.0210545	CENPW/C5orf67/PPARG/ADCY5/ARAP1/KLF14	6
Caudate nucleus volume	0.00120773	11/22593	0.545455	2.48057	2.60763	0.0185723	0.0436367	0.0210545	DEGS2/MYLK2/STAG3L5P/BCL2L1/PLA2G10KP/KTN1	6
Putamen volume	0.00120773	11/22593	0.545455	2.48057	2.60763	0.0185723	0.0436367	0.0210545	MYLK2/BCL2L1/KTN1/SHTN1/KTN1-AS1/DLG2	6
Infant head circumference	0.00120773	11/22593	0.545455	2.48057	2.60763	0.0185723	0.0436367	0.0210545	PLCG1/SBNO1/ZBTB38/STRBP/PREX1/LEKR1	6
Eosinophil forward scatter distribution width	0.00120773	11/22593	0.545455	2.48057	2.60763	0.0185723	0.0436367	0.0210545	IRF1/LINC01565/ZNF398/IL18R1/HLA-A/ATXN2	6
Lymphocyte side fluorescence distribution width	0.00120773	11/22593	0.545455	2.48057	2.60763	0.0185723	0.0436367	0.0210545	RFX7/ABRAXAS2/DLEU1/NFKB1/NDUFAF6/TSBP1-AS1	6
Hearing difficulty and hearing difficulty with background noise	0.00120773	11/22593	0.545455	2.48057	2.60763	0.0185723	0.0436367	0.0210545	MLXIPL/P3R3URF-PIK3R3/MYO6/ARHGEF28/CRIP3/SYNJ2	6
Phosphatidylcholine_38:3_[M+H]1+/Phosphatidylethanolamine_41:3_[M+H]1+/Phosphatidate_43:4_[M+NH4]1+ levels	0.00120773	11/22593	0.545455	2.48057	2.60763	0.0185723	0.0436367	0.0210545	FADS2/FADS1/PDXDC1/FEN1/NTAN1/BMERB1	6
Phosphatidylcholine_32:2_[M+H]1+/Phosphatidylethanolamine_35:2_[M+H]1+/Phosphatidate_37:3_[M+NH4]1+ levels	0.00120773	11/22593	0.545455	2.48057	2.60763	0.0185723	0.0436367	0.0210545	FADS2/FADS1/FEN1/ESCO1/ABHD3/GREB1L	6
Infant length	0.00120773	11/22593	0.545455	2.48057	2.60763	0.0185723	0.0436367	0.0210545	GDF5/CENPW/LCORL/PTCH1/HHIP/ZNFX1	6
HEXIM1/IPCEF1 protein level ratio	0.00120773	11/22593	0.545455	2.48057	2.60763	0.0185723	0.0436367	0.0210545	JMJD1C/BRD3/TC2N/SLC35D2/TRMO/RUNX1	6
CLEC1B/SNAP29 protein level ratio	0.00120773	11/22593	0.545455	2.48057	2.60763	0.0185723	0.0436367	0.0210545	JMJD1C/GGCX/SLC35D2/CLEC1B/CRKL/RUNX1	6
CTF1/ITGB1BP2 protein level ratio	0.00120773	11/22593	0.545455	2.48057	2.60763	0.0185723	0.0436367	0.0210545	JMJD1C/MAPT/TC2N/SUFU/CFAP251/MEPCE	6
ARG1/HMBS protein level ratio	0.00120773	11/22593	0.545455	2.48057	2.60763	0.0185723	0.0436367	0.0210545	HYOU1/UBE2L3/USP34/XPO7/KLF1/PIK3R3	6
Agouti-related protein levels	0.00120773	11/22593	0.545455	2.48057	2.60763	0.0185723	0.0436367	0.0210545	LRRC36/ABCA6/ATP6V0D1/ATP6V0D1-DT/TANGO6/SMPD3	6
C-X-C motif chemokine 11 levels	0.00120773	11/22593	0.545455	2.48057	2.60763	0.0185723	0.0436367	0.0210545	JMJD1C/ART3/SH2B3/SDAD1-AS1/CXCL11/CXCL9	6
Neuroticism conditioned on cognitive performance	0.00583736	91/22593	0.318681	1.44927	2.27992	0.0185849	0.0436367	0.0210545	BAIAP2/SBF2/DOCK3/PTCH1/ARHGAP27/RAPSN/MBD2/HS6ST3/LINGO1/ZWINT/DRD2/DYRK1A/MYO1H/IPO11/NCOA5/PROX2/ZNF184/SMLR1/MTMR9/ATXN7L3B/TAOK3/U3/TLR4/NTN1/C2orf74/ACTA1/VINAC1P/UNC13B/LINC02882	29
Cholesterol to total lipids in medium VLDL percentage	0.0034219	47/22593	0.361702	1.64491	2.34974	0.0186882	0.0436367	0.0210545	JMJD1C/MLXIPL/DOCK7/C5orf67/PDXDC1/ABO/SIK3/HLA-DRB1/SMARCA4/GCKR/DMGDH/PLG/ABCA6/C7orf50/TP53BP1/RGS12/ANKRD31	17
Free cholesterol to total lipids in small VLDL percentage	0.0034219	47/22593	0.361702	1.64491	2.34974	0.0186882	0.0436367	0.0210545	JMJD1C/MLXIPL/FADS2/DOCK7/C5orf67/PDXDC1/ABO/SIK3/HLA-DRB1/SMARCA4/GCKR/DMGDH/PLG/ABCA6/TPI1P2/TP53BP1/ANKRD31	17
Free cholesterol in medium LDL	0.00442834	65/22593	0.338462	1.53922	2.31136	0.0186978	0.0436367	0.0210545	MACO1/FADS2/DOCK7/ABO/PPARG/SMARCA4/CEACAM16-AS1/MAU2/SH2B3/KPNB1/GCKR/HPR/H2BC4/TSBP1-AS1/EFCAB13/ABCA6/ZNF76/ANKRD31/HNF1A-AS1/NPC1L1/LDLR/SPTY2D1	22
HDL cholesterol levels in current drinkers	0.00442834	65/22593	0.338462	1.53922	2.31136	0.0186978	0.0436367	0.0210545	RBM6/MLXIPL/SNX13/FADS1/DR1/GPAM/AFF1/C5orf67/RPL31P23/UBE2L3/PABPC4/KPNB1/RPS4XP9/SBNO1/STARD3/PGS1/TRPS1/ZNF577/MYBPC3/TP53BP1/UBE3B/KLF14	22
Omega-3 fatty acids levels	0.00301932	40/22593	0.375	1.70539	2.37061	0.0186986	0.0436367	0.0210545	MLXIPL/FADS2/DOCK7/PDXDC1/KANSL1/HLA-DRB1/HNF1A/SMARCA4/GCKR/FAM83C/RN7SL786P/CPT1A/TMPRSS11E/TCP11/LIPC	15
Free cholesterol in small HDL	0.00301932	40/22593	0.375	1.70539	2.37061	0.0186986	0.0436367	0.0210545	MLXIPL/DOCK7/FADS1/ABO/GCKR/CETP/RN7SL786P/ARNT/HLA-DRB5/MOGAT2/ABCA6/MSL2/GNMT/ANKRD31/LDLR	15
Amyotrophic lateral sclerosis	0.00301932	40/22593	0.375	1.70539	2.37061	0.0186986	0.0436367	0.0210545	HLA-DQB1/MACIR/TBK1/C9orf72/EMICERI;/C9orf72;/G2E3/EMICERI/SCFD1/ACSL5/PCSEAT/RNU6-1069P/ADGRD1/CLCN3/SARM1	15
Triglycerides to total lipids in small VLDL percentage	0.00301932	40/22593	0.375	1.70539	2.37061	0.0186986	0.0436367	0.0210545	JMJD1C/MLXIPL/FADS2/DOCK7/HLA-DQA1/C5orf67/ABO/HLA-U/SIK3/SMARCA4/GCKR/DMGDH/ABCA6/ANKRD31/LDLR	15
Body mass index or osteoarthritis	0.00301932	40/22593	0.375	1.70539	2.37061	0.0186986	0.0436367	0.0210545	CWC27/SUPT3H/CDC5L/ICA1L/RN7SKP114/GPRC5B/BANK1/WDR12/DRD2/DPEP1/IL34/ILRUN-AS1/SEMA7A/BRWD1/CPSF6	15
Cholesteryl esters in large VLDL	0.00301932	40/22593	0.375	1.70539	2.37061	0.0186986	0.0436367	0.0210545	MLXIPL/DOCK7/AFF1/C5orf67/GAS6/RPL31P23/SIK3/HLA-DRB1/CEACAM16-AS1/GCKR/ITIH3/HPR/CCDC92/TP53BP1/LDLR	15
Brain shape	0.0213366	401/22593	0.264339	1.20214	2.16832	0.0190628	0.0442231	0.0213375	YTHDC2/PPP2R3A/XKR9/STAB1/SPTBN1/LCORL/Y_RNA/PPIAP16/CSNK1G3/MAD1L1/ACYP2/SUPT3H/P4HA2/C5orf67/CDC5L/EYA4/NDUFAF2/ABO/KANSL1/SSH2/C17orf58/PTCH1/HHIP/TRIOBP/LRRC25/ANKRD44-DT/CALCRL-AS1/DAG1/FRYL/GNA12/ARL17B/SMG6/PAM/ANKS1A/ATXN2/LRCH1/FAM53B/NFIX/CAPZA1/LIMA1/LNCRNA-IUR/SLC30A10/MPHOSPH9/MARK3/PCMT1/ZNF652/TACC3/LINC02201/DAPK1/STRN3/AKT3/RN7SL423P/TPCN2/IL34/GDF5-AS1/CREB3L4/SLC28A2-AS1/WASHC3…	106
Factor VIII levels or von Willebrand factor levels	0.00161031	17/22593	0.470588	2.1401	2.49658	0.0192774	0.0442231	0.0213375	STX2/TC2N/ABO/GIMAP4/FCHO2/VWF/STXBP5/SCARA5	8
Ischemic stroke or factor VII levels	0.00161031	17/22593	0.470588	2.1401	2.49658	0.0192774	0.0442231	0.0213375	HECTD4/SH2B3/PMF1/GCKR/ADH5/PROCR/RBM39/PIGU	8
Sj??gren's syndrome	0.00161031	17/22593	0.470588	2.1401	2.49658	0.0192774	0.0442231	0.0213375	Y_RNA/KCP/HLA-DRB1/GTF2I-AS1/IL12A-AS1/TSBP1/HLA-DRA/BLK	8
Left molecular layer hippocampal volume	0.00161031	17/22593	0.470588	2.1401	2.49658	0.0192774	0.0442231	0.0213375	MAPT/MAPT-AS1/PCMT1/EEF1AKMT2/ASTN2/ARRDC3-AS1/NUP210L/NTN1	8
ICD10 J35: Chronic diseases of tonsils and adenoids	0.00161031	17/22593	0.470588	2.1401	2.49658	0.0192774	0.0442231	0.0213375	ERRFI1-DT/ABO/SLC20A2/HORMAD2/MIR4435-2HG/NFKB1/RNU6-351P/CCDC188	8
Tea consumption	0.00161031	17/22593	0.470588	2.1401	2.49658	0.0192774	0.0442231	0.0213375	RABGAP1L/SUGP1/HECTD4/SPECC1L-ADORA2A/ADORA2A-AS1/RABGEF1P3/C21orf62-AS1/CYP1A1	8
Phosphatidylcholine_32:0_[M+H]1+/Phosphatidylethanolamine_35:0_[M+H]1+/Phosphatidate_37:1_[M+NH4]1+ levels	0.00161031	17/22593	0.470588	2.1401	2.49658	0.0192774	0.0442231	0.0213375	MLXIPL/FADS2/FADS1/HLA-DQA1/FEN1/TNXB/APOA5/NOTCH4	8
Hashimoto thyroiditis	0.00161031	17/22593	0.470588	2.1401	2.49658	0.0192774	0.0442231	0.0213375	RAB5B/HLA-DRB1/SH2B3/CD69/HORMAD2-AS1/PDE8B/HLA-L/VAV3	8
Arginine levels	0.00161031	17/22593	0.470588	2.1401	2.49658	0.0192774	0.0442231	0.0213375	GUSBP5/HBS1L/PYROXD2/KLF1/VIL1/HPS1/CTDSP1/SLC38A4-AS1	8
Imidazole lactate levels	0.00161031	17/22593	0.470588	2.1401	2.49658	0.0192774	0.0442231	0.0213375	KIF9-AS1/CNOT1/KYAT1/KYAT3/SLC16A3/CCDC57/GOT2/GTF2H1	8
Chronic obstructive pulmonary disease in never smokers	0.00161031	17/22593	0.470588	2.1401	2.49658	0.0192774	0.0442231	0.0213375	CFDP1/ADAM19/TRIM26/HLA-DQB1/GUSBP5/LINC02571/RNU6-351P/RPSAP2	8
AHSP/BLVRB protein level ratio	0.00161031	17/22593	0.470588	2.1401	2.49658	0.0192774	0.0442231	0.0213375	TMPRSS6/UBE2L3/PSMB5/ITGAX/TMCC2/UBE2O/APEH/SLC17A2	8
Abdominal adipose tissue volumes to gluteofemoral adipose tissue volumes ratio	0.00161031	17/22593	0.470588	2.1401	2.49658	0.0192774	0.0442231	0.0213375	C5orf67/RPS4XP9/DNAH10/PDE4C/TBX15/LEKR1/KLF14/EFR3B	8
Free cholesterol levels in HDL	0.00523349	80/22593	0.325	1.478	2.27386	0.019373	0.0442231	0.0213375	FADS1/HCAR2/GPAM/C5orf67/UBE2L3/SIK3/HNF1A/RAPSN/MARCHF8/ATXN2/STARD3/MYO1H/TRPS1/RPL35P2/PCSK7/CCDC92/HMBS/APOA5/MOGAT2/LINC02571/C7orf50/ADAM10/TMPRSS11E/KANK4/KLF14/LIPC	26
Dilated cardiomyopathy	0.00140902	14/22593	0.5	2.27385	2.53125	0.0194702	0.0442231	0.0213375	FHOD3/RNU1-88P/PRKCA/SMARCB1/ZBTB17/SVIL-AS1/NLRP1	7
Fasting glucose adjusted for BMI	0.00140902	14/22593	0.5	2.27385	2.53125	0.0194702	0.0442231	0.0213375	NPM1P47/FADS1/SPC25/GCKR/ADCY5/GCK/SLC2A2	7
Frailty index	0.00140902	14/22593	0.5	2.27385	2.53125	0.0194702	0.0442231	0.0213375	HTT/HLA-DQB1/SEMA3F-AS1/INO80/LRPPRC/MAPK6/HR	7
Body mass index and type 2 diabetes	0.00140902	14/22593	0.5	2.27385	2.53125	0.0194702	0.0442231	0.0213375	FAF1/MTOR/PPARG/NUCB2/ADCY5/ARAP1/BCL2	7
Body mass index and triglycerides	0.00140902	14/22593	0.5	2.27385	2.53125	0.0194702	0.0442231	0.0213375	PDXDC1/RFLNA/STK36/GCKR/DNAH10/BCL2/MACROD1	7
Left ventricular end diastolic mass end diastolic volume ratio	0.00140902	14/22593	0.5	2.27385	2.53125	0.0194702	0.0442231	0.0213375	NSF/SMARCB1/SIPA1L1/LINC02571/LMF1/DND1P1/FAAP20	7
Headache or HbA1c levels	0.00140902	14/22593	0.5	2.27385	2.53125	0.0194702	0.0442231	0.0213375	MAD1L1/PFKM/NBEAL1/RN7SL836P/PML/RTN4/HSPA4	7
Years ovulating	0.00140902	14/22593	0.5	2.27385	2.53125	0.0194702	0.0442231	0.0213375	PRRC2A/FAM227A/LINC01829/FANCA/RLBP1/PLEKHM1/MCM8	7
Chronic inflammatory sinonasal disease	0.00140902	14/22593	0.5	2.27385	2.53125	0.0194702	0.0442231	0.0213375	SMAD3/FOXO1/IKZF3/CLEC16A/FLJ40194/EMSY/FAM183DP	7
Serum metabolite ratios in chronic kidney disease	0.00140902	14/22593	0.5	2.27385	2.53125	0.0194702	0.0442231	0.0213375	FADS2/FADS1/SYNE2/SLC44A5/NTAN1/ACADS/SLC16A9	7
Receptor for advanced glycosylation end products levels	0.00140902	14/22593	0.5	2.27385	2.53125	0.0194702	0.0442231	0.0213375	HLA-DRB9/FAM13A/B4GALNT3/TSBP1-AS1/CD83P1/SLC17A2/JCAD	7
Total lipids in very large VLDL	0.00402576	58/22593	0.344828	1.56817	2.30023	0.0197136	0.0446842	0.0215599	JMJD1C/MLXIPL/DOCK7/FADS1/AFF1/C5orf67/SUGP1/REEP3/RPL31P23/SIK3/HLA-DRB1/TXNL4B/GCKR/DNAH12/CCDC92/HLA-C/TP53BP1/HSPA4/EXOC6/KLF14	20
Total lipid levels in small LDL	0.00402576	58/22593	0.344828	1.56817	2.30023	0.0197136	0.0446842	0.0215599	MLXIPL/DOCK7/CYP2A6/ABO/GAS6/HLA-DRB1/SMARCA4/CEACAM16-AS1/TOP1/KPNB1/GCKR/ATXN2/HLA-G/HPR/FUT2/H2BC4/BRWD1/HCG22/ABCA6/LDLR	20
Visceral adipose tissue volumes to gluteofemoral adipose tissue volumes ratio	0.00241546	30/22593	0.4	1.81908	2.38338	0.0198957	0.0450506	0.0217367	C5orf67/PPARG/HLA-DQB1/ZNRF3/RPS4XP9/SLC2A4/HCG27/DNAH10/CDCA2/TSBP1-AS1/KRT18P9/HLA-DOA	12
Cholesterol esters in medium LDL	0.00362319	51/22593	0.352941	1.60507	2.29668	0.020535	0.0464032	0.0223893	MACO1/FADS2/DOCK7/ABO/PPARG/SH2B3/KPNB1/SCUBE3-AS1/TRPS1/PMFBP1/TSBP1-AS1/ADAM21P1/SEC1P/ABCA6/HNF1A-AS1/NPC1L1/LDLR/SPTY2D1	18
Cholesterol to total lipids in very small VLDL percentage	0.00362319	51/22593	0.352941	1.60507	2.29668	0.020535	0.0464032	0.0223893	MLXIPL/DOCK7/GPAM/C5orf67/PDXDC1/ABO/REEP3/SIK3/HLA-DRB1/GCKR/DMGDH/PLG/ABCA6/TPI1P2/TP53BP1/RGS12/CERT1/LDLR	18
Cholesteryl esters to total lipids ratio in large LDL	0.00483092	73/22593	0.328767	1.49514	2.2496	0.020867	0.0470573	0.022705	MLXIPL/MACO1/FADS2/DOCK7/HLA-DQA1/ADH1B/ABO/RNU6-543P/PPARG/UBE2L3/SMARCA4/SH2B3/GCKR/HPR/STAC2/DHX38/TRIM31-AS1/SNRPC/GOLPH3L/ANKRD31/NPC1L1/FDFT1/FCHSD2/LDLR	24
Total lipid levels in medium HDL	0.00483092	73/22593	0.328767	1.49514	2.2496	0.020867	0.0470573	0.022705	FADS2/DOCK7/GPAM/YDJC/SIK3/HLA-DQB1/RAPSN/MARCHF8/GCKR/SMIM29/DNAH10/SLC17A3/PGS1/MYO1H/TRPS1/LINC02976/CERS2/RNF39/MOGAT2/LINC02571/C7orf50/LDLR/LIPC/SARM1	24
Free cholesterol to total lipids in medium LDL percentage	0.00322061	44/22593	0.363636	1.65371	2.30437	0.0210141	0.0473405	0.0228416	JMJD1C/MLXIPL/FADS2/DOCK7/AFF1/C5orf67/PDXDC1/SUGP1/RPL31P23/SIK3/HLA-DRB1/GCKR/DMGDH/HLA-DRB6/PLG/TP53BP1	16
Cholesteryl ester levels in IDL	0.00422705	62/22593	0.33871	1.54035	2.26196	0.0210935	0.047471	0.0229046	JMJD1C/CSNK1G3/DOCK7/BAZ1B/GPAM/HLA-DQA1/ABO/HNF1A/SMARCA4/CEACAM16-AS1/KANK2/KPNB1/TXNL4B/ATXN2/HLA-G/FUT2/PLG/MOGAT2/ABCA6/C7orf50/LIPC	21
Free cholesterol levels in very large VLDL	0.00503221	77/22593	0.324675	1.47653	2.22378	0.0218282	0.0490747	0.0236783	MLXIPL/BPTF/DOCK7/FADS1/AFF1/C5orf67/L3MBTL3/RNU6-543P/GAS6/RPL31P23/SIK3/HLA-DRB1/TXNL4B/GCKR/ITIH3/DNAH10/PCSK7/RRAS2/APOA5/PLG/FDFT1/EXOC6/KLF14/FGF21/LDLR	25
ICD10 M51: Intervertebral disc disorder	0.00221417	27/22593	0.407407	1.85277	2.35391	0.0219297	0.0492027	0.0237401	GDF5/BORCS7-ASMT/SMAD3/CDC5L/FOXA3/RASSF10/GFPT1/GH1/CHST3/IFITM3P3/MIR181A1HG	11
Hippocampal subfield right CA4 volume	0.00221417	27/22593	0.407407	1.85277	2.35391	0.0219297	0.0492027	0.0237401	ZNF398/FOXO3/FAM53B/PCMT1/RN7SL423P/IL34/EEF1AKMT2/ASTN2/ARRDC3-AS1/NUP210L/TMEM132A	11
Prostate-specific antigen levels	0.00724638	119/22593	0.302521	1.37578	2.18206	0.0219609	0.0492227	0.0237498	FAF1/Y_RNA/NUCKS1/DLEU7/SLC45A3/PCAT1/CLEC16A/PLCL1/HLA-A/PHF19/EEFSEC/DLEU1/SMG6/TFAP4/RNU4-71P/SLC35D2/SLC30A10/ZBTB38/FUT2/THADA/PACS1/DNAJC1/SLC25A37/RAB29/ATF7IP/ST6GAL1/CHD3/INKA2/KCNN3/SMC4/ETS2-AS1/A2M/TLR4/EMSY-DT/CASC19/DNMT3A	36
Phospholipids to total lipids ratio in small VLDL	0.00603865	96/22593	0.3125	1.42116	2.19544	0.022198	0.0497022	0.0239811	JMJD1C/HTT/MLXIPL/NPEPPS/FADS2/GPAM/C5orf67/PDXDC1/ABO/HLA-DRB1/SMARCA4/GCKR/ATXN2/MACF1/PGS1/HCAR3/DMGDH/RN7SL786P/TSEN54/PCSK7/CERS2/APOA5/CPT1A/LINC02571/ABCA6/MTMR9/TPI1P2/TP53BP1/ANKRD31/KLF14	30
Cholesterol levels in small LDL	0.00382448	55/22593	0.345455	1.57103	2.25104	0.0222423	0.0497022	0.0239811	DOCK7/ABO/GAS6/HLA-DRB1/SMARCA4/CEACAM16-AS1/TOP1/KPNB1/GCKR/ATXN2/HLA-G/HPR/FUT2/H2BC4/HCG22/HMGB3P17/ABCA6/NPC1L1/LDLR	19
Cholesteryl esters in large HDL	0.00382448	55/22593	0.345455	1.57103	2.25104	0.0222423	0.0497022	0.0239811	MLXIPL/FADS2/GPAM/C5orf67/PDXDC1/RFLNA/SIK3/HLA-DRB1/SYN2/PABPC4/MARCHF8/GCKR/TRPS1/CETP/RPL13P2/LINC02571/TP53BP1/KLF14/NUP93	19
LDL cholesterol levels x alcohol consumption	0.00442834	66/22593	0.333333	1.5159	2.22839	0.0223664	0.0499291	0.0240906	MACO1/DOCK7/FADS1/GPAM/ABO/SMARCA4/SYN2/CEACAM16-AS1/ILRUN/ZHX3/SH2B3/KPNB1/FRK/HPR/DDX56/ABCB11/ABCA6/MAMSTR/SMC6/CERT1/HNF1A-AS1/SPTY2D1	22
Macular thickness	0.00805153	135/22593	0.296296	1.34747	2.14981	0.0230805	0.0514712	0.0248346	Y_RNA/BPTF/PLEKHA7/CDCA3/ATAD2B/YLPM1/COL4A3/KANSL1/NUMB/RDM1P1/POLR2F/PITPNM2/COG5/NSF/FOXO3/TSC22D2/NEDD9/COL2A1/LNCRNA-IUR/DLG5/MYO9A/LIN52/MTMR3/NDUFAF6/RSPO2/MEI4/INO80/TSPAN10/CCRL2/INVS/CHD3/LRP11/AJUBA-DT/CDCP1/NINL/TJP2/TPM3P4/RPL35AP18/PCBP3/ARHGAP22	40
Cholesterol esters in small VLDL	0.0034219	48/22593	0.354167	1.61065	2.24848	0.023152	0.0515266	0.0248614	MLXIPL/MACO1/DOCK7/FADS1/C5orf67/ABO/RPL31P23/HLA-DRB1/SMARCA4/GCKR/TRPS1/SEC1P/DHX38/ABCA6/TMPRSS11E/HNF1A-AS1/NPC1L1	17
Cholesteryl esters to total lipids in medium VLDL percentage	0.0034219	48/22593	0.354167	1.61065	2.24848	0.023152	0.0515266	0.0248614	JMJD1C/MLXIPL/DOCK7/C5orf67/PDXDC1/RFLNA/ABO/SIK3/HLA-DRB1/GCKR/DMGDH/POLK/PLG/ABCA6/C7orf50/RGS12/LDLR	17
Red vs non-red hair color	0.00261675	34/22593	0.382353	1.73883	2.2889	0.0233884	0.0518958	0.0250395	Y_RNA/SPIRE2/TET2/DEF8/AFG3L1P/DPEP1/TCF20/SPG7/FANCA/MC1R/CDK10/CHMP1A/CPNE7	13
Monocyte side fluorescence	0.00261675	34/22593	0.382353	1.73883	2.2889	0.0233884	0.0518958	0.0250395	Y_RNA/RPS6KB1/COX6A1P2/MCL1/ATXN2/PCLAF/LYZ/TRPS1/NDUFAF6/THADA/CTSH/RPS18/SNRNP27	13
Total phospholipids in lipoprotein particles	0.00261675	34/22593	0.382353	1.73883	2.2889	0.0233884	0.0518958	0.0250395	SPI1/DOCK7/GPAM/ABO/SUGP1/HNF1A/SMARCA4/GCKR/COX19/FUT2/MOGAT2/LINC02571/TMPRSS11E	13
Systolic blood pressure x alcohol consumption interaction	0.00543478	85/22593	0.317647	1.44457	2.18012	0.0235221	0.0521202	0.0251478	LINC02227/KCNJ11/PLEKHA7/KCNK3/SOX6/HECTD4/PIK3C2A/ATXN2-AS/SH2B3/POC1B/RPS4XP9/ATXN2/SLC4A7/MOV10/AS3MT/LNX1/LMAN1L/CUX2/NAA25/ALDH2/NEK10/TNKS/POC1B-AS1/ACAD10/INSR/ZNF652-AS1/CACNB2	27
Right hippocampal volume	0.00462963	70/22593	0.328571	1.49425	2.19878	0.0235366	0.0521202	0.0251478	ZNF398/PLCL1/GATAD2B/FOXO3/FAM53B/RABGAP1/AKAP13/PCMT1/LNX1/TFDP2/RN7SL423P/IL34/KATNA1/BOLL/EEF1AKMT2/ASTN2/ARRDC3-AS1/FGGY/MAPK3/MYLK/PSORS1C1/TRAF3IP2-AS1/WNT3	23
Phospholipids to total lipids in large VLDL percentage	0.00301932	41/22593	0.365854	1.66379	2.25859	0.0236342	0.0521274	0.0251512	MLXIPL/BPTF/FADS2/DOCK7/AFF1/C5orf67/STAG1/PDXDC1/SIK3/HLA-DRB1/BANK1/GCKR/TP53BP1/DUS2/LIPC	15
Cholesteryl esters in very large VLDL	0.00301932	41/22593	0.365854	1.66379	2.25859	0.0236342	0.0521274	0.0251512	MLXIPL/DOCK7/AFF1/C5orf67/RPL31P23/SIK3/HLA-DRB1/CEACAM16-AS1/TXNL4B/GCKR/ITIH3/CCDC92/TP53BP1/EXOC6/LDLR	15
Psoriatic arthritis	0.00301932	41/22593	0.365854	1.66379	2.25859	0.0236342	0.0521274	0.0251512	HLA-DQA1/YDJC/SLC22A5/MFSD4B/IL12B/HLA-C/ZNF316/TNXB/NOS2/HLA-F/TRAF3IP2/HLA-DOB/TRAF3IP2-AS1/MGAM/RUNX3	15
Dyslexia	0.00301932	41/22593	0.365854	1.66379	2.25859	0.0236342	0.0521274	0.0251512	PPP2R3A/CYB561D1/COG5/SH2B3/FHIP1A/PPP2R1B/PTPA/RFTN2/LINC01004/DNMT3B/CCDC171/BABAM2/NEUROD2/ARL14EP-DT/KCNN3	15
Triglycerides in large HDL	0.00201288	24/22593	0.416667	1.89488	2.32872	0.0240455	0.0529288	0.0255379	FADS2/DOCK7/PDXDC1/HNF1A/MARCHF8/ABCB11/C7orf50/TMPRSS11E/RNU6-283P/LIPC	10
ITGB1BP2/MITD1 protein level ratio	0.00201288	24/22593	0.416667	1.89488	2.32872	0.0240455	0.0529288	0.0255379	JMJD1C/Y_RNA/TC2N/LINC02210-CRHR1/LIN54/MFSD13A/CFAP251/FBXO34/TSGA10/TSSK6	10
Alzheimer's disease or family history of Alzheimer's disease	0.00563607	89/22593	0.314607	1.43074	2.16164	0.0242627	0.0533539	0.025743	SPI1/PSMC3/NCK2/HLA-DRB1/ADAMTS4/CEACAM16-AS1/PVR/KAT8/B3GNTL1P2/MEIOSIN/ZCWPW1/CD2AP/USP6NL-AS1/FERMT2/PTK2B/CASTOR3P/PILRA/STAG3L5P/CR1/INPP5D/HLA-DRA/BCL3/BCKDK/BIN1/ADAM10/MS4A6E/BLOC1S3/ZNF652-AS1	28
Node-level brain connectivity	0.00704509	116/22593	0.301724	1.37215	2.13346	0.0245572	0.0539476	0.0260295	CENPW/SUPT3H/AFF1/SPIRE2/TUBB3/LINC02210-CRHR1/STRN/MAPK8IP1P1/C17orf58/CD82/MAST2/PTCH1/TRIOBP/CALCRL-AS1/CCDC91/SH2B3/CNNM2/GNA12/NSF/FOXO3/TSC22D2/RPS4XP9/MET/FAM53B/PPP4R3A/STRN3/ATP5MF-PTCD1/DPYSL5/GDF5-AS1/ASTN2/DAAM1/TBC1D5/SHTN1/GFAP/TTC34	35
Cholesterol levels in very large VLDL	0.00483092	74/22593	0.324324	1.47493	2.17258	0.0246089	0.0540077	0.0260585	MLXIPL/BPTF/FADS2/DOCK7/AFF1/C5orf67/L3MBTL3/RNU6-543P/GAS6/RPL31P23/HLA-DRB1/TXNL4B/GCKR/ITIH3/DNAH10/PCSK7/RRAS2/APOA5/TP53BP1/FDFT1/EXOC6/KLF14/FGF21/LDLR	24
Cholesteryl ester levels in large LDL	0.00362319	52/22593	0.346154	1.57421	2.20083	0.0251134	0.0548424	0.0264613	CSNK1G3/DOCK7/HLA-DQA1/ABO/SMARCA4/TOP1/KPNB1/GCKR/ATXN2/HLA-G/HPR/FUT2/H2BC4/PTPN11/HLA-C/ABCA6/SNRPC/LIPC	18
Cholesterol levels in medium LDL	0.00362319	52/22593	0.346154	1.57421	2.20083	0.0251134	0.0548424	0.0264613	MLXIPL/DOCK7/ABO/HLA-DRB1/SMARCA4/CEACAM16-AS1/TOP1/KPNB1/GCKR/ATXN2/HLA-G/HPR/FUT2/H2BC4/HCG22/HMGB3P17/ABCA6/LDLR	18
Free cholesterol levels in small HDL	0.00362319	52/22593	0.346154	1.57421	2.20083	0.0251134	0.0548424	0.0264613	MLXIPL/SPI1/DOCK7/GPAM/CTSB/IZUMO1/ABO/UBE2L3/TOP1/ILRUN/HLA-DRB9/GCKR/GSK3B/TRPS1/CERS2/DGAT2/MMAB/HCG9	18
Total lipid levels in small HDL	0.00362319	52/22593	0.346154	1.57421	2.20083	0.0251134	0.0548424	0.0264613	MLXIPL/DOCK7/ABO/YDJC/HLA-DRB1/ARMH4/GCKR/ZBTB38/GSK3B/CETP/FAM86B3P/CERS2/DGAT2/LINC02571/HCG9/FDFT1/RPL5P2/SARM1	18
Phospholipids to total lipids in medium HDL percentage	0.00362319	52/22593	0.346154	1.57421	2.20083	0.0251134	0.0548424	0.0264613	JMJD1C/MLXIPL/FADS2/DOCK7/HLA-DQA1/AFF1/C5orf67/RFLNA/SIK3/HLA-DRB1/SYN2/GCKR/BDNF-AS/PCSK7/MSL2/TP53BP1/SCGN/NUP93	18
Coronary heart disease	0.00503221	78/22593	0.320513	1.4576	2.14931	0.0255887	0.0558252	0.0269354	SMAD3/STAG1/ABO/DUS4L-BCAP29/SMARCA4/HECTD4/CNNM2/SMG6/ANKS1A/NBEAL1/MORF4L1/WDR12/HCG27/RPSAP22/MYL2/ALDH2/TSBP1-AS1/FLJ40194/ADAMTS7/PLG/CCDC97/ACAD10/TGFB1/HNF1A-AS1/JCAD	25
Headache	0.00241546	31/22593	0.387097	1.7604	2.24926	0.0261159	0.0565776	0.0272985	LINC02210-CRHR1/MACF1/CIART/MYO1H/ASTN2/IFT81/ATG13/BTN2A2/RNU6-758P/RN7SKP270/FXN/NUFIP2	12
Cholesterol in large VLDL	0.00322061	45/22593	0.355556	1.61696	2.19945	0.0261181	0.0565776	0.0272985	JMJD1C/MLXIPL/DOCK7/AFF1/C5orf67/GAS6/RPL31P23/SIK3/HLA-DRB1/GCKR/ITIH3/HPR/CCDC92/TP53BP1/EXOC6/LDLR	16
Estimated degree of unsaturation	0.00181159	21/22593	0.428571	1.94902	2.30995	0.026164	0.0565776	0.0272985	JMJD1C/FADS2/PDXDC1/GCKR/FAM83C/SLC22A5/RN7SL786P/CPT1A/FGF21	9
Low hand grip strength	0.00181159	21/22593	0.428571	1.94902	2.30995	0.026164	0.0565776	0.0272985	GDF5/DLEU7/HLA-DRB1/DLEU1/BANK1/ZBTB38/DYM/ZNF678/RBBP6	9
Inflammatory biomarkers	0.00181159	21/22593	0.428571	1.94902	2.30995	0.026164	0.0565776	0.0272985	JMJD1C/ABO/DPY30/VLDLR/CR1/AIM2/IL1F10/BCO2/PDGFRB	9
Body mass index or hip osteoarthritis	0.00181159	21/22593	0.428571	1.94902	2.30995	0.026164	0.0565776	0.0272985	SUPT3H/HHIP/BANK1/ITIH1/MLXIP/GCAT/TWF2/STIMATE-MUSTN1/CLDN23	9
Omega-6 fatty acids to omega-3 fatty acids ratio	0.00181159	21/22593	0.428571	1.94902	2.30995	0.026164	0.0565776	0.0272985	JMJD1C/MLXIPL/FADS2/DOCK7/PDXDC1/KANSL1/MAU2/GCKR/RN7SL786P	9
COVID-19 or hypertension	0.00181159	21/22593	0.428571	1.94902	2.30995	0.026164	0.0565776	0.0272985	ABO/CIBAR1P1/NAA38/ICAM5/CUX2/ACP2/MARK2P11/TMEM161B-DT/CACNA1D	9
Chronic obstructive pulmonary disease or resting heart rate	0.00181159	21/22593	0.428571	1.94902	2.30995	0.026164	0.0565776	0.0272985	GAB2/EEFSEC/GUSBP5/STN1/LINC00886/IP6K3/FUT8/PPIEL/HERC1	9
Cholesteryl ester levels in medium HDL	0.00523349	82/22593	0.317073	1.44196	2.12859	0.0264812	0.0572077	0.0276025	SNX13/FADS2/DOCK7/GPAM/C5orf67/YDJC/SIK3/HLA-DQB1/RAPSN/MARCHF8/GCKR/STARD3/DNAH10/PGS1/HCAR3/TRPS1/ILRUN-AS1/GABBR1/RPL35P2/CERS2/MOGAT2/LINC02571/MSL2/KLF14/LDLR/SARM1	26
Total concentration of lipoprotein particles	0.00442834	67/22593	0.328358	1.49328	2.14679	0.0265657	0.0572597	0.0276276	FADS2/DOCK7/GPAM/USP1/ABO/SUGP1/UBE2L3/SIK3/HLA-DRB1/ILRUN/RAPSN/MARCHF8/GCKR/TASOR/MYO1H/TRPS1/AMFR/NAA25/POLR1HASP/CERS2/MOGAT2/U6	22
LDL cholesterol x physical activity interaction	0.00281804	38/22593	0.368421	1.67547	2.21248	0.0265851	0.0572597	0.0276276	MACO1/FADS2/ABO/SMARCA4/KPNB1/HPR/TRPS1/FUT2/PLCG1-AS1/H2BC4/ABCB11/ABCA6/DDX18/HNF1A-AS1	14
Free cholesterol in VLDL	0.00281804	38/22593	0.368421	1.67547	2.21248	0.0265851	0.0572597	0.0276276	MLXIPL/DOCK7/AFF1/C5orf67/GAS6/RPL31P23/SIK3/HLA-DRB1/CEACAM16-AS1/GCKR/HPR/TP53BP1/EXOC6/LDLR	14
Concentration of large VLDL particles	0.00644122	105/22593	0.304762	1.38597	2.10462	0.0266089	0.0572597	0.0276276	JMJD1C/MLXIPL/BPTF/DOCK7/FADS1/AFF1/C5orf67/L3MBTL3/RFLNA/RNU6-543P/GAS6/REEP3/RPL31P23/SIK3/HLA-DRB1/RPS4XP9/TXNL4B/GCKR/ITIH3/DNAH12/DNAH10/PCSK7/CCDC92/HLA-C/RRAS2/APOA5/FCGRT/TP53BP1/FDFT1/EXOC6/KLF14/LDLR	32
Cholesterol esters in large HDL	0.00382448	56/22593	0.339286	1.54297	2.15986	0.0269039	0.0576698	0.0278254	MLXIPL/SNX13/FADS2/GPAM/HLA-DQA1/C5orf67/PDXDC1/RANBP10/UBE2L3/MARCHF8/GCKR/MACF1/TRPS1/ILRUN-AS1/NR1H3/RN7SL786P/MMAB/ZFAND2A-DT/KLF14	19
Mosaic loss of chromosome Y	0.00382448	56/22593	0.339286	1.54297	2.15986	0.0269039	0.0576698	0.0278254	CCDC162P/SENP7/MAD1L1/FAM172BP/TMEM54/LINC01565/NCAPG2/CD164/C11orf65/NSMAF/ADGRG5/PMF1/CDKN1B/BCL2/HOXA9/TPX2/RALGPS1/PMF1-BGLAP/SPINK8	19
Omega-3 fatty acid levels	0.00382448	56/22593	0.339286	1.54297	2.15986	0.0269039	0.0576698	0.0278254	JMJD1C/MLXIPL/PDXDC1/KANSL1/GAS6/HLA-DRB1/HNF1A/SMARCA4/LINC00533/MIR3936HG/GCKR/APOA5/CPT1A/MOGAT2/LINC02571/PSMG1/HCG9/FDFT1/LIPC	19
Irritable mood	0.00382448	56/22593	0.339286	1.54297	2.15986	0.0269039	0.0576698	0.0278254	MAPT/MAPT-AS1/LINC02210-CRHR1/KANSL1/ARL17B/CAMKMT/USP4/MYO1H/HCN1/PLEKHM1/ITCH/LYRM9/HSD3B7/NCOA6/GSS/PIGU/MVK/WNT3/TLR4	19
Cholesterol levels in medium HDL	0.00543478	86/22593	0.313953	1.42777	2.1101	0.027292	0.058445	0.0281995	SNX13/FADS2/DOCK7/HCAR2/GPAM/C5orf67/YDJC/SIK3/LINC00533/HLA-DQB1/RAPSN/MARCHF8/GCKR/STARD3/DNAH10/PGS1/MYO1H/TRPS1/ILRUN-AS1/RPL35P2/POLR1HASP/CERS2/MOGAT2/LINC02571/MSL2/KLF14/SARM1	27
Acetate levels	0.00161031	18/22593	0.444444	2.0212	2.30111	0.0281382	0.0599666	0.0289336	SH2B3/GCKR/AK3/PTPN11/SLC7A6/MCM6/ACSS2/CYP4V2	8
Glycated haemoglobin HbA1c levels adjusted for BMI	0.00161031	18/22593	0.444444	2.0212	2.30111	0.0281382	0.0599666	0.0289336	C5orf67/SPC25/TMPRSS6/GCKR/MFSD2B/H2BC4/GCK/SLC2A2	8
Basophil side fluorescence distribution width	0.00161031	18/22593	0.444444	2.0212	2.30111	0.0281382	0.0599666	0.0289336	AFF1/LINC01565/GGCX/Metazoa_SRP/BCL2/MICA/THADA/RUNX1	8
Childhood ear infection	0.00161031	18/22593	0.444444	2.0212	2.30111	0.0281382	0.0599666	0.0289336	ABO/HLA-DRB1/BSN/TRAIP/FUT2/TSBP1-AS1/MTCO3P1/PLG	8
DAPP1/ITGB1BP2 protein level ratio	0.00161031	18/22593	0.444444	2.0212	2.30111	0.0281382	0.0599666	0.0289336	JMJD1C/Y_RNA/TC2N/MFSD13A/CFAP251/DAPP1/ING5/SARM1	8
Cholesteryl ester levels in medium LDL	0.0034219	49/22593	0.346939	1.57778	2.14954	0.0283772	0.0604178	0.0291513	MLXIPL/DOCK7/ABO/GAS6/HLA-DRB1/SMARCA4/CEACAM16-AS1/TOP1/KPNB1/GCKR/ITIH3/HPR/FUT2/H2BC4/HMGB3P17/ABCA6/LDLR	17
Cholesteryl ester	0.00402576	60/22593	0.333333	1.5159	2.1244	0.0285318	0.06063	0.0292537	FADS2/FADS1/PDXDC1/ABO/CEACAM16-AS1/AXDND1/SOAT1/UVRAG/NTAN1/ELOVL7/APOA5/BMERB1/MOGAT2/TNS2/SIDT2/ATP6V0D1/SOAT2/NPC1L1/CYB5A/LIPC	20
Headache or migraine	0.00402576	60/22593	0.333333	1.5159	2.1244	0.0285318	0.06063	0.0292537	MAPT/CFDP1/LINC02210-CRHR1/MAU2/NSF/REST/RPRD2/CARF/FALEC/MYO1H/ASTN2/BCAR1/HJURP/HSD17B6/MIR9-1HG/ASTN2-AS1/U3/TJP2/SUGCT/NUFIP2	20
Phospholipid levels in very large VLDL	0.00483092	75/22593	0.32	1.45527	2.09669	0.0288464	0.0612396	0.0295479	MLXIPL/BPTF/FADS2/DOCK7/AFF1/C5orf67/L3MBTL3/RNU6-543P/GAS6/RPL31P23/SIK3/HLA-DRB1/TXNL4B/GCKR/ITIH3/DNAH10/PCSK7/RRAS2/APOA5/PLG/TP53BP1/FDFT1/KLF14/LDLR	24
Pyruvate levels	0.00221417	28/22593	0.392857	1.7866	2.21115	0.0291106	0.0616821	0.0297614	ABO/PFKM/WWP2/MIR3936HG/GCKR/HBS1L/PKLR/OR10AD1/CR1/ASH1L/PDXDC2P-NPIPB14P	11
Epithelial ovarian cancer	0.00221417	28/22593	0.392857	1.7866	2.21115	0.0291106	0.0616821	0.0297614	Y_RNA/LINC02652/NSF/ACOXL/SKAP1/PLEKHM1/METTL15P1/SLC22A23/WNT4/HNF1A-AS1/CHMP4C	11
Total cholesterol to total lipids ratio in medium LDL	0.00301932	42/22593	0.357143	1.62418	2.14959	0.029483	0.0621138	0.0299697	JMJD1C/MLXIPL/IRF1-AS1/NPEPPS/FADS2/ABO/H1-2/SH2B3/PGS1/DHX38/ABCA6/NPC1L1/HAPLN4/LDLR/LIPC	15
HDL cholesterol x physical activity interaction	0.00301932	42/22593	0.357143	1.62418	2.14959	0.029483	0.0621138	0.0299697	RBM6/SNX13/HCAR2/DR1/GPAM/UBE2L3/STARD3/PGS1/DDB2/NIFK-AS1/EDC4/ZNF577/MACROD1/SNTA1/KLF14	15
Triglyceride levels x long total sleep time interaction	0.00301932	42/22593	0.357143	1.62418	2.14959	0.029483	0.0621138	0.0299697	JMJD1C/DOCK7/BAZ1B/AFF1/STAG1/SIK3/GCKR/ZNF664/SLC30A10/TCF23/KLHL8/CETP/BABAM2/C2orf16/LIPC	15
Total lipids in VLDL	0.00301932	42/22593	0.357143	1.62418	2.14959	0.029483	0.0621138	0.0299697	JMJD1C/MLXIPL/DOCK7/AFF1/C5orf67/GAS6/RPL31P23/SIK3/HLA-DRB1/RPS4XP9/TXNL4B/GCKR/TP53BP1/EXOC6/LDLR	15
Total lipids in chylomicrons and extremely large VLDL	0.00301932	42/22593	0.357143	1.62418	2.14959	0.029483	0.0621138	0.0299697	JMJD1C/MLXIPL/FADS2/DOCK7/AFF1/C5orf67/PDXDC1/SUGP1/RPL31P23/SIK3/HLA-DRB1/GCKR/CETP/HLA-DRB6/AGRN	15
Osteoarthritis of the hip or knee	0.00301932	42/22593	0.357143	1.62418	2.14959	0.029483	0.0621138	0.0299697	NUP160/SUPT3H/NF1/RFLNA/PTCH1/ITIH1/TACC3/BRWD1/RN7SL178P/GLT8D1/SLC27A6/TGFB1/TCP11/DYNC1I1/UBL5	15
ICD10 M54: Dorsalgia	0.00140902	15/22593	0.466667	2.12226	2.30835	0.0296971	0.0624458	0.0301298	ILRUN/BSN/ACVR2A/KCNG2/LINC03051/CHST3/FAM53A	7
Reactive percentage of lymphocytes	0.00140902	15/22593	0.466667	2.12226	2.30835	0.0296971	0.0624458	0.0301298	RFX7/JMJD1C/MYO1G/GIGYF1/CLEC2D/NDUFAF6/HLA-C	7
Total cholesterol to total lipids ratio in small VLDL	0.00261675	35/22593	0.371429	1.68915	2.16621	0.0299061	0.0625905	0.0301997	JMJD1C/FADS2/GPAM/PDXDC1/ABO/HNF1A/KPNB1/GCKR/PGS1/CETP/ABCA6/C7orf50/LDLR	13
Free cholesterol to total lipids in small LDL percentage	0.00261675	35/22593	0.371429	1.68915	2.16621	0.0299061	0.0625905	0.0301997	JMJD1C/MLXIPL/FADS2/DOCK7/AFF1/C5orf67/PDXDC1/RPL31P23/SIK3/HLA-DRB1/GCKR/PLG/LIPC	13
Total fatty acids levels	0.00261675	35/22593	0.371429	1.68915	2.16621	0.0299061	0.0625905	0.0301997	MLXIPL/DOCK7/SUGP1/GAS6/SIK3/HLA-DRB1/HNF1A/SMARCA4/GCKR/CETP/HLA-DRB6/TP53BP1/ANKRD31	13
Total lipids in large VLDL	0.00422705	64/22593	0.328125	1.49222	2.09353	0.0300068	0.0625905	0.0301997	JMJD1C/MLXIPL/DOCK7/FADS1/AFF1/C5orf67/RFLNA/REEP3/RPL31P23/SIK3/HLA-DRB1/RPS4XP9/TXNL4B/GCKR/ITIH3/DNAH12/CCDC92/HLA-C/TP53BP1/EXOC6/KLF14	21
Vitiligo	0.00422705	64/22593	0.328125	1.49222	2.09353	0.0300068	0.0625905	0.0301997	RAB5C/HLA-DRB1/ZC3H7B/HLA-W/LINC02341/UBE2E2/DEF8/RNASET2/HLA-DRB9/MIR4435-2HG/TEF/ATXN2/LNCRNA-IUR/PPP3CA/SUOX/FANCA/CD80/TSBP1-AS1/PTPRC/MICD/WASF5P	21
Serum glutamic-oxaloacetic transaminase levels	0.00120773	12/22593	0.5	2.27385	2.34338	0.0303323	0.0625905	0.0301997	HLA-DQB1/GCKR/TNPO1/HSD17B13/ALDH2/PNPLA3	6
Calcium/calmodulin-dependent protein kinase type 1 levels	0.00120773	12/22593	0.5	2.27385	2.34338	0.0303323	0.0625905	0.0301997	CPN1/CYP2C23P/LINC00970/NME7/ATP1B1/CCDC181	6
Seropositivity for bacteria peptide	0.00120773	12/22593	0.5	2.27385	2.34338	0.0303323	0.0625905	0.0301997	HLA-DRB1/HLA-DRB9/TSBP1-AS1/MTCO3P1/NOTCH4/BTNL2	6
Central nucleus volume	0.00120773	12/22593	0.5	2.27385	2.34338	0.0303323	0.0625905	0.0301997	PDCL2/BANK1/SLC39A14/LINC02428/KLF3-AS1/SLC17A2	6
Celiac disease or Rheumatoid arthritis	0.00120773	12/22593	0.5	2.27385	2.34338	0.0303323	0.0625905	0.0301997	YDJC/PHF19/SPRED2/ATXN2/RNU6-376P/ELMO1	6
Nasopharyngeal carcinoma	0.00120773	12/22593	0.5	2.27385	2.34338	0.0303323	0.0625905	0.0301997	HLA-U/HLA-DRB1/HLA-A/ZFP57/SUMO2P1/LINC02571	6
AGRP levels	0.00120773	12/22593	0.5	2.27385	2.34338	0.0303323	0.0625905	0.0301997	ZFP90/RPL35AP33/ATP6V0D1-DT/SMPD3/PLEKHG4/CMTM4	6
Crohn's disease x sex interaction	0.00120773	12/22593	0.5	2.27385	2.34338	0.0303323	0.0625905	0.0301997	BSN/USP34/LTA/PGAP3/MUC22/C2orf74	6
Phosphorus levels	0.00120773	12/22593	0.5	2.27385	2.34338	0.0303323	0.0625905	0.0301997	NBPF3/SLC34A1/AHI1-DT/IP6K3/CSTA/ALPL	6
B-cell lymphoblastic leukemia or rheumatoid arthritis	0.00120773	12/22593	0.5	2.27385	2.34338	0.0303323	0.0625905	0.0301997	Y_RNA/LINC01104/IKZF3/GGNBP1/PIP4K2A/GATA3	6
Phosphatidylcholine_38:2_[M+H]1+/Phosphatidylethanolamine_41:2_[M+H]1+ levels	0.00120773	12/22593	0.5	2.27385	2.34338	0.0303323	0.0625905	0.0301997	FADS2/FADS1/PDXDC1/FEN1/NTAN1/BMERB1	6
Phosphatidylcholine_34:2_[M+H]1+/Phosphatidylethanolamine_37:2_[M+H]1+/Phosphatidate_39:3_[M+NH4]1+ levels	0.00120773	12/22593	0.5	2.27385	2.34338	0.0303323	0.0625905	0.0301997	FADS2/FADS1/PDXDC1/FEN1/NTAN1/CETP	6
Chronic obstructive pulmonary disease-related biomarkers	0.00120773	12/22593	0.5	2.27385	2.34338	0.0303323	0.0625905	0.0301997	SFTPD/HLA-C/FGFR3P1/PSORS1C1/SCGB1A1/ANXA11	6
Progesterone levels	0.00120773	12/22593	0.5	2.27385	2.34338	0.0303323	0.0625905	0.0301997	HSD17B12/Metazoa_SRP/BMAL1/LNCRNA-IUR/ARRDC3-AS1/PFN1P11	6
Worry/vulnerability	0.00120773	12/22593	0.5	2.27385	2.34338	0.0303323	0.0625905	0.0301997	HTT/PLCL1/BMAL1/RASSF10/GRM8/LINC02200	6
Phospholipid levels in LDL	0.00362319	53/22593	0.339623	1.5445	2.107	0.0304218	0.0625998	0.0302041	CSNK1G3/DOCK7/HLA-DQA1/ABO/SMARCA4/CEACAM16-AS1/TOP1/KPNB1/GCKR/ATXN2/HLA-G/HPR/FUT2/H2BC4/PTPN11/HLA-C/ABCA6/LDLR	18
Free cholesterol levels in medium LDL	0.00362319	53/22593	0.339623	1.5445	2.107	0.0304218	0.0625998	0.0302041	CSNK1G3/HLA-DQA1/ABO/SMARCA4/CEACAM16-AS1/TOP1/ILRUN/KPNB1/GCKR/ATXN2/HLA-G/HPR/FUT2/H2BC4/PTPN11/ABCA6/RNU6-471P/LDLR	18
Cholesterol levels in small HDL	0.00362319	53/22593	0.339623	1.5445	2.107	0.0304218	0.0625998	0.0302041	MLXIPL/DOCK7/ABO/RPL31P23/YDJC/HLA-DRB1/ILRUN/GCKR/PGS1/CETP/FAM86B3P/APOA1-AS/CERS2/DGAT2/FDFT1/RPL5P2/PNPLA3/LIPC	18
Medication use for hyperlipidemia	0.00442834	68/22593	0.323529	1.47132	2.06651	0.0313391	0.0644274	0.031086	MAGOH-DT/DOCK7/FADS1/STAG1/PDHB/ABO/SMARCA4/HBS1L/HPR/ZNF266/FUT2/CETP/TSBP1-AS1/TCF12-DT/IL1F10/ABCA6/MCM6/HNF1A-AS1/NPC1L1/KLF14/UNK/PNPLA3	22
Free cholesterol in very large VLDL	0.00382448	57/22593	0.333333	1.5159	2.07047	0.032265	0.0661669	0.0319252	JMJD1C/MLXIPL/DOCK7/FADS1/AFF1/C5orf67/SUGP1/RPL31P23/SIK3/HLA-DRB1/SMARCA4/TXNL4B/GCKR/CCDC92/HLA-C/TP53BP1/ANKRD31/EXOC6/LDLR	19
LDL	0.00785024	134/22593	0.291045	1.32359	1.99457	0.0323172	0.0661669	0.0319252	GDF5/Y_RNA/FADS2/USP1/ADH1B/ABO/SMARCA4/SYN2/CEACAM16-AS1/PRELID1P1/PRDM6/FRK/LIMA1/PGS1/MYL2/TRPS1/SP4/SEMA7A/GABBR1/B4GALNT3/TSBP1-AS1/ABCB11/HCG22/DHX38/SYNJ2BP/PSMG1/GCC2/CLDN25/TMPRSS11E/ANKRD31/RAC1/ITGB3/HNF1A-AS1/NPC1L1/LINC02837/DNM2/SUMO1/CACNB2/LDAH	39
Ratio of docosahexaenoic acid to total fatty acid levels	0.00201288	25/22593	0.4	1.81908	2.17548	0.0323649	0.0661669	0.0319252	JMJD1C/PDXDC1/KANSL1/SLC22A4/RN7SL786P/APOA5/CPT1A/TMEM161B-DT/FGF21/PNPLA3	10
Phospholipids to total lipids in small LDL percentage	0.00201288	25/22593	0.4	1.81908	2.17548	0.0323649	0.0661669	0.0319252	MLXIPL/DOCK7/FADS1/ABO/SUGP1/SIK3/CEACAM16-AS1/GCKR/PLG/SOAT2	10
Hippocampal subfield left CA1 volume	0.00201288	25/22593	0.4	1.81908	2.17548	0.0323649	0.0661669	0.0319252	PTCH1/FAM53B/RABGAP1/PCMT1/EEF1AKMT2/ASTN2/FBXO34/LINC02240/DAAM1/NTN1	10
Aging traits	0.00201288	25/22593	0.4	1.81908	2.17548	0.0323649	0.0661669	0.0319252	HTT/KCNK3/MAGI3/HLA-DRB1/FOXO3/DEF8/ATXN2/LINC02513/FGD6/LDLR	10
Bipolar disorder or major depressive disorder	0.00462963	72/22593	0.319444	1.45274	2.04279	0.032539	0.0664613	0.0320673	SCAMP1/RSRC1/SOX6/PLCL1/Metazoa_SRP/LIN28B-AS1/CNNM2/ASCC3/TMEM106B/GSDME/DRD2/PMFBP1/ASTN2/L3MBTL2/SLC30A9/AREL1/ENOX1/ESR2/KDM2B/MARK2/PSMC1P5/ACADS/CCDC73	23
Cholesteryl ester levels in HDL	0.00583736	95/22593	0.305263	1.38825	2.01327	0.0328585	0.067052	0.0323523	MLXIPL/LGR4-AS1/SNX13/FADS2/GPAM/C5orf67/YDJC/SIK3/RAPSN/MARCHF8/ATXN2/STARD3/DNAH10/HCAR3/TRPS1/ILRUN-AS1/RPL35P2/PCSK7/CERS2/HMBS/APOA5/MOGAT2/LINC02571/C7orf50/MSL2/RNU1-61P/KLF14/C4orf36/LIPC	29
Ratio of omega-6 fatty acids to omega-3 fatty acids	0.00281804	39/22593	0.358974	1.63251	2.0989	0.0333036	0.0677726	0.0327	JMJD1C/MLXIPL/USP1/PDXDC1/HLA-DRB1/NSF/MIR3936HG/GCKR/CPT1A/MOGAT2/LINC02571/PSMG1/DND1P1/LIPC	14
Phospholipids in VLDL	0.00281804	39/22593	0.358974	1.63251	2.0989	0.0333036	0.0677726	0.0327	MLXIPL/DOCK7/AFF1/C5orf67/GAS6/RPL31P23/SIK3/HLA-DRB1/CEACAM16-AS1/GCKR/HPR/TP53BP1/EXOC6/LDLR	14
Cholesteryl esters in small VLDL	0.00281804	39/22593	0.358974	1.63251	2.0989	0.0333036	0.0677726	0.0327	MLXIPL/DOCK7/AFF1/C5orf67/ABO/RPL31P23/SIK3/HLA-DRB1/SMARCA4/HPR/TRPS1/ABCA6/TP53BP1/LDLR	14
Total cholesterol levels in medium HDL	0.00241546	32/22593	0.375	1.70539	2.11996	0.0336393	0.0683299	0.0329689	DOCK7/GPAM/RANBP10/UBE2L3/ILRUN/GCKR/MACF1/RN7SL786P/ARNT/ACP2/GNMT/ARHGEF28	12
Cholesteryl esters in very small VLDL	0.00241546	32/22593	0.375	1.70539	2.11996	0.0336393	0.0683299	0.0329689	DOCK7/BAZ1B/HLA-DQA1/ABO/SUGP1/HNF1A/SMARCA4/HPR/FAM83E/COX19/TRPS1/ABCA6	12
Phosphatidylethanolamine	0.00402576	61/22593	0.327869	1.49105	2.0389	0.033921	0.0688388	0.0332144	Y_RNA/FADS2/FADS1/PDXDC1/SIK3/FEN1/GCKR/GSK3B/NTAN1/RORA/SIDT2/ADAM10/BAZ1A/TMEM86B/RNF111/SLTM/MYO1E/RN7SL645P/LIPC/DAGLA	20
Cholesterol esters in small LDL	0.0034219	50/22593	0.34	1.54622	2.05282	0.034432	0.06962	0.0335914	MACO1/FADS2/DOCK7/ABO/PPARG/SH2B3/KPNB1/HPR/SCUBE3-AS1/TRPS1/TSBP1-AS1/ADAM21P1/ABCA6/HNF1A-AS1/NPC1L1/LDLR/SPTY2D1	17
Phospholipids to total lipids ratio in chylomicrons and extremely large VLDL	0.0034219	50/22593	0.34	1.54622	2.05282	0.034432	0.06962	0.0335914	MLXIPL/FADS2/DOCK7/GPAM/C5orf67/ABO/YDJC/SMARCA4/HLA-DQB1/GCKR/PMFBP1/PCSK7/DHX38/MOGAT2/TP53BP1/PNPLA3/LIPC	17
Phospholipid levels in medium LDL	0.0034219	50/22593	0.34	1.54622	2.05282	0.034432	0.06962	0.0335914	MLXIPL/DOCK7/ABO/HLA-DRB1/SMARCA4/CEACAM16-AS1/TOP1/KPNB1/GCKR/HLA-G/HPR/FUT2/H2BC4/HCG22/HMGB3P17/ABCA6/LDLR	17
Triglycerides to total lipids in very small VLDL percentage	0.0034219	50/22593	0.34	1.54622	2.05282	0.034432	0.06962	0.0335914	JMJD1C/MLXIPL/DOCK7/GPAM/C5orf67/PDXDC1/ABO/SIK3/HLA-DRB1/SMARCA4/GCKR/DMGDH/PLG/ABCA6/TPI1P2/TP53BP1/CERT1	17
Cholesterol levels in IDL	0.00422705	65/22593	0.323077	1.46926	2.01146	0.0354043	0.0714553	0.0344769	JMJD1C/CSNK1G3/BAZ1B/GPAM/HLA-DQA1/ABO/HNF1A/SMARCA4/CEACAM16-AS1/KPNB1/TXNL4B/ATXN2/HLA-G/FUT2/DOCK7-DT/MOGAT2/ABCA6/C7orf50/TBC1D5/LIPC/RHCE	21
Free cholesterol levels in IDL	0.00422705	65/22593	0.323077	1.46926	2.01146	0.0354043	0.0714553	0.0344769	JMJD1C/CSNK1G3/BAZ1B/GPAM/HLA-DQA1/ABO/SMARCA4/CEACAM16-AS1/FOXA3/ILRUN/KPNB1/TXNL4B/ATXN2/FUT2/ABCA6/C7orf50/TBC1D5/HNF1A-AS1/NPC1L1/LDLR/LIPC	21
Body mass index variance	0.00181159	22/22593	0.409091	1.86042	2.14364	0.0358423	0.0720759	0.0347763	ADCY3/RFLNA/STX1B/BDNF-AS/RABEP2/GIPR/TNKS/NOTCH4/PRDX4P1	9
Cholesteryl esters in small HDL	0.00181159	22/22593	0.409091	1.86042	2.14364	0.0358423	0.0720759	0.0347763	BAZ1B/ABO/SBF2/GCKR/CETP/RN7SL786P/CERS2/MSL2/LIPC	9
Estradiol levels	0.00181159	22/22593	0.409091	1.86042	2.14364	0.0358423	0.0720759	0.0347763	ABO/SRD5A2/SPPL2A/GCKR/BCL7B/MIR4713HG/MCM8/CYP3A7/IGHV3-7	9
Right ventricular end systolic volume	0.00181159	22/22593	0.409091	1.86042	2.14364	0.0358423	0.0720759	0.0347763	KCNK3/ATXN2/GOSR2/FILIP1L/RSPH6A/PTPN11/PDE5A/MLF1/MLF1-DT	9
Glycine levels	0.00543478	88/22593	0.306818	1.39532	1.97266	0.0362035	0.0727361	0.0350949	JMJD1C/IRF1-AS1/CYP2A6/C5orf67/ABO/RNU6-543P/REEP3/KPNB1-DT/DAG1/DLEU1/MIR3936HG/KPNB1/SLC22A5/PSPH/SLC44A5/ACADM/TRPS1/FAM13A/EFCAB13/MSL2/TP53BP1/NIPSNAP2/PTH2R/INSR/GLDC/TUBGCP4/SLC38A4-AS1	27
Cholesterol in very large VLDL	0.00301932	43/22593	0.348837	1.58641	2.04345	0.0363292	0.0728563	0.0351528	MLXIPL/DOCK7/FADS1/AFF1/C5orf67/RPL31P23/SIK3/HLA-DRB1/TXNL4B/GCKR/ITIH3/CCDC92/TP53BP1/EXOC6/LDLR	15
Fresh fruit consumption	0.00301932	43/22593	0.348837	1.58641	2.04345	0.0363292	0.0728563	0.0351528	PDXDC1/ASCC2/FERMT3/DNAJC1/F2/EEF1B2/OR6B1/NUP210L/KCTD1/TRIM66/NUBPL/LINC00554/CAST/GPATCH8/UBAP1	15
Current medication use	0.00362319	54/22593	0.333333	1.5159	2.01512	0.0365207	0.0731738	0.0353061	RBM6/IER5L-AS1/LCORL/MAD1L1/HLA-DQA1/STAG1/PHB1/HLA-DRB1/ZBTB46/ATXN2/PTPN11/LINC01149/TNKS/NCR3/SLC27A6/CYB5B/ZNF629/LINC02245	18
Triacylglycerol	0.00442834	69/22593	0.318841	1.44999	1.98752	0.0367289	0.0735243	0.0354752	MLXIPL/FADS2/FADS1/LINC01460/SIK3/HLA-DRB1/PBX4/MAU2/FEN1/GCKR/CNOT1/SEMA6A-AS2/GATAD2A/ITSN1/MTCO3P1/APOA5/CPT1A/C6orf47/FGFR3P1/CLIP2/GTF3C2/PNPLA3	22
Cholesterol to total lipids in large LDL percentage	0.00261675	36/22593	0.361111	1.64223	2.0474	0.0376459	0.0749756	0.0361754	MLXIPL/LGR4-AS1/FADS2/AFF1/PDXDC1/SIK3/SMARCA4/GCKR/MICA/MYBPC3/POLK/LIPC/NUP93	13
Cholesterol to total lipids in very large VLDL percentage	0.00261675	36/22593	0.361111	1.64223	2.0474	0.0376459	0.0749756	0.0361754	JMJD1C/MLXIPL/DOCK7/C5orf67/ABO/SIK3/HLA-DRB1/SMARCA4/CEACAM16-AS1/GCKR/NTAN1/CPT1A/ABCA6	13
Cholesterol to total lipids in small VLDL percentage	0.00261675	36/22593	0.361111	1.64223	2.0474	0.0376459	0.0749756	0.0361754	JMJD1C/MLXIPL/FADS2/DOCK7/HLA-DQA1/ABO/HLA-U/SIK3/SMARCA4/GCKR/ABCA6/ANKRD31/LDLR	13
Polyunsaturated fatty acids levels	0.00261675	36/22593	0.361111	1.64223	2.0474	0.0376459	0.0749756	0.0361754	MLXIPL/DOCK7/ABO/GAS6/HLA-DRB1/HNF1A/SMARCA4/GCKR/TRPS1/NTAN1/NAA25/MOGAT2/TMPRSS11E	13
Anthropometric traits	0.00221417	29/22593	0.37931	1.72499	2.07409	0.0378271	0.0749756	0.0361754	CYCSP55/GDF5/MAD1L1/IGF2/HORMAD2/GPRC5B/SMIM29/ATAD5/RIOK3/LMAN2/MXD3	11
Testosterone levels in postmenopausal women	0.00221417	29/22593	0.37931	1.72499	2.07409	0.0378271	0.0749756	0.0361754	MLXIPL/BORCS7-ASMT/PDE8A/MIR4435-2HG/GML/SRP14-DT/LINC02240/CYP3A7/MCM9/PDE8B/SLC16A9	11
Pelvic organ prolapse	0.00221417	29/22593	0.37931	1.72499	2.07409	0.0378271	0.0749756	0.0361754	XKR9/SBF2/PLA2G6/ADK/PNPT1/SLC12A2/MGLL/WNT4/LOXL1/WT1-AS/LNPK	11
Cholesteryl esters to total lipids in small HDL percentage	0.00221417	29/22593	0.37931	1.72499	2.07409	0.0378271	0.0749756	0.0361754	MLXIPL/DOCK7/AFF1/RPL31P23/SIK3/HNF1A/CEACAM16-AS1/GCKR/APOA5/ADAM10/LIPC	11
Cholesteryl esters to total lipids in small LDL percentage	0.00221417	29/22593	0.37931	1.72499	2.07409	0.0378271	0.0749756	0.0361754	MLXIPL/FADS2/DOCK7/ABO/SIK3/GCKR/HLA-DRB6/APOA5/PLG/MOGAT2/SOAT2	11
Self-reported risk-taking behaviour	0.00221417	29/22593	0.37931	1.72499	2.07409	0.0378271	0.0749756	0.0361754	A3GALT2/ZBTB10/DUSP26/TET2/CAMKMT/AKT3/LINC03003/TBC1D5/CDH23/CGREF1/UNC79	11
Abdominal adipose tissue volumes	0.00221417	29/22593	0.37931	1.72499	2.07409	0.0378271	0.0749756	0.0361754	CENPW/C5orf67/CDCA2/PDE4C/TBX15/SCN4A/ADAMTSL3/LEKR1/XYLB/KLF14/TLN2	11
Keratinocyte cancer	0.00462963	73/22593	0.315068	1.43284	1.96656	0.037908	0.0750016	0.0361879	LINC02929/ST3GAL6-AS1/STRN/UBAC2/HLA-DRB1/DEF8/ZNF276/MICA/EPB41L1/CEP43/MC1R/EXO1/RNU6-1213P/HLA-DOA/LINC02571/HLA-S/GOLPH3L/PCSEAT/RAC1/OVOL1/SMC2/PHTF1/RCC2	23
Post-traumatic stress disorder	0.00462963	73/22593	0.315068	1.43284	1.96656	0.037908	0.0750016	0.0361879	Y_RNA/MAD1L1/IPO9/BPTF/AFF3/SOX6/LINC00533/CSE1L/OR5BA1P/TMEM106B/SP4/PRTFDC1/LINC00240/BTN2A2/LINC02571/HMGN4/MIR4719/LINC03003/ACTN1/RPSAP2/MAPT-IT1/SCAND3/BTN2A1	23
ECG latent space	0.00483092	77/22593	0.311688	1.41747	1.94816	0.0389541	0.0770022	0.0371533	CWC27/SPTBN1/LINC02210-CRHR1/DLEU1/PRDM6/FNDC3B/USP34/GOSR2/ADK/PRKCA/MICU2/ZBTB17/ADAMTS7/HSD17B6/MYBPC3/SIPA1L1/DERL3/MAPRE2/LMF1/ARHGAP24/LINC00189/DPT/NFIA/HNRNPLP1	24
Fracture of forearm	0.00322061	47/22593	0.340426	1.54816	1.9972	0.0390113	0.0770465	0.0371746	SPTBN1/SUPT3H/SOX6/TRMT61A-DT/SMG6/LINC02341/PRKAR1B/TPCN2/NFATC1/ARFGAP2/B4GALNT3/ATP5MC2/FGFRL1/RND1/CCDC170/TMEM135	16
Colorectal polyp	0.00161031	19/22593	0.421053	1.91482	2.11794	0.0394519	0.0777084	0.037494	LAMA5/CUX2/PREX1/SIPA1L1/LINC02571/PITX1-AS1/MTX1/POU2AF2	8
Familial combined hyperlipidemia defined by Brunzell criteria	0.00161031	19/22593	0.421053	1.91482	2.11794	0.0394519	0.0777084	0.037494	MLXIPL/DOCK7/SMARCA4/CILP2/GCKR/BCL3/MAMSTR/KLF14	8
Cereal consumption	0.00161031	19/22593	0.421053	1.91482	2.11794	0.0394519	0.0777084	0.037494	ABO/GAB2/FRK/MRPS30/RMI1/MMS22L/FGF21/LINC02882	8
T2 brain MRIs Unsupervised Deep learning derived Imaging Phenotypes	0.00764895	132/22593	0.287879	1.30919	1.89147	0.0400807	0.0788766	0.0380576	GDF5/SPTBN1/CENPW/FAM118A/SUPT3H/CDC5L/EYA4/PDE8A/LINC02210-CRHR1/KANSL1/CCDC91/SLC4A1/PRDM6/ZHX3/GNA12/SMG6/ANKS1A/RPS4XP9/DSTYK/ST7L/PI4KA/BCL2/MYO9A/TBX15/WASHC3/HELLPAR/TMED5/DLST/CLIC5/WNT4/TIAM2/DRAM1/NUGGC/MCPH1/C21orf62-AS1/PLPP1/RPS12/TTC34	38
Brown vs. black hair color	0.00281804	40/22593	0.35	1.5917	1.98852	0.0411679	0.0807285	0.0389512	ERRFI1-DT/C5orf67/SPIRE2/GAB2/DEF8/LINC02235/ZBTB38/TPCN2/MC1R/EZR-AS1/TSPAN10/PIGU/SPATA33/PPFIBP2	14
Phospholipids in chylomicrons and extremely large VLDL	0.00281804	40/22593	0.35	1.5917	1.98852	0.0411679	0.0807285	0.0389512	JMJD1C/MLXIPL/FADS2/DOCK7/AFF1/C5orf67/PDXDC1/SUGP1/RPL31P23/SIK3/HLA-DRB1/GCKR/AGRN/TP53BP1	14
Acceptance of an invitation to participate in a mental health questionnaire	0.00281804	40/22593	0.35	1.5917	1.98852	0.0411679	0.0807285	0.0389512	PRRC2A/EXOC4/ST3GAL3/TSPOAP1-AS1/IP6K2/TTLL7/UBE2E2/CCDC171/FPGT/CEP170/SMIM15-AS1/FNIP2/MMS22L/DLG2	14
Number of sexual partners in opposite-sex sexual behavior	0.00281804	40/22593	0.35	1.5917	1.98852	0.0411679	0.0807285	0.0389512	BIRC6/RAB5B/KPNA2/C5orf67/LINC02210-CRHR1/NSMAF/MCFD2P1/LRP8/MMS22L/TMEM161B-DT/DDX19A/NFIA/CCDC170/MARVELD3	14
Kidney stone disease	0.0034219	51/22593	0.333333	1.5159	1.95821	0.0413805	0.0810735	0.0391176	NUCKS1/L3MBTL3/HIBADH/AMPD3/PDE8A/NBPF3/ASCC3/GCKR/LNCTSI/SLC30A10/GIPR/POC1A/RGS14/PRKAR2A/SAYSD1/ALPL/SCGN	17
Hearing loss	0.00422705	66/22593	0.318182	1.447	1.93076	0.0414887	0.0811416	0.0391505	SPTBN1/Y_RNA/NUCKS1/EYA4/ILDR1/TRIOBP/HLA-DQB1/NPM1P31/ADK/TSBP1/LMO7/NPLOC4/TSBP1-AS1/MYO6/FBXL13/ARHGEF28/EXOC6/COCH/CDH23/COL11A2/SYNJ2	21
Alanine levels	0.00422705	66/22593	0.318182	1.447	1.93076	0.0414887	0.0811416	0.0391505	RBMS2/GCKR/ADCY5/SLC1A4/MLXIP/TRIM59/IL34/SLC16A3/RORA/TGFBR2/PDHX/PROX2/SLC38A1/SLC7A6/DLST/LINC02571/GTF2H1/PDPR/SLC38A4-AS1/SLC38A4/LINC02245	21
Sleep apnea	0.00201288	26/22593	0.384615	1.74912	2.0291	0.0425082	0.083062	0.040077	METTL15/ABO/DLEU1/CEP120/MACF1/SKAP1/BCL2/ACTN3/BDNF-AS/ISL2	10
Triglycerides to total lipids in medium LDL percentage	0.00241546	33/22593	0.363636	1.65371	1.99516	0.0425853	0.0830658	0.0400789	JMJD1C/MLXIPL/ABO/RPL31P23/SIK3/SMARCA4/GCKR/SLC22A5/MICA/POLK/ABCA6/TP53BP1	12
Triglycerides to total lipids in large LDL percentage	0.00241546	33/22593	0.363636	1.65371	1.99516	0.0425853	0.0830658	0.0400789	JMJD1C/MLXIPL/FADS2/C5orf67/ABO/RPL31P23/SIK3/SMARCA4/GCKR/MICA/POLK/TP53BP1	12
Phospholipids in medium VLDL	0.00442834	70/22593	0.314286	1.42928	1.90976	0.0427754	0.0831344	0.040112	MLXIPL/DOCK7/AFF1/C5orf67/RFLNA/ABO/GAS6/REEP3/RPL31P23/SIK3/HLA-DRB1/SMARCA4/GCKR/BCL7B/DNAH12/HPR/TRPS1/HLA-C/ABCA6/NPC1L1/KLF14/LDLR	22
Hip circumference variance	0.00140902	16/22593	0.4375	1.98962	2.10232	0.0429967	0.0831344	0.040112	ADCY3/ATP2A1/STX1B/DNAH10/GIPR/KLF14/NOTCH4	7
Seropositivity for blautia producta peptide	0.00140902	16/22593	0.4375	1.98962	2.10232	0.0429967	0.0831344	0.040112	PRRC2A/HLA-DQB1/HLA-DRB9/TSBP1/TSBP1-AS1/TAP2/IGHV3-65	7
Apolipoprotein L1 levels	0.00140902	16/22593	0.4375	1.98962	2.10232	0.0429967	0.0831344	0.040112	CPN1/TXNL4B/HPR/PMFBP1/CYP2C23P/DHX38/COG4	7
Bladder cancer	0.00140902	16/22593	0.4375	1.98962	2.10232	0.0429967	0.0831344	0.040112	CWC27/C19orf12/CLK3/TACC3/ZNF970P/PSCA/JRK	7
Autism spectrum disorder, attention deficit-hyperactivity disorder, bipolar disorder, major depressive disorder, and schizophrenia	0.00140902	16/22593	0.4375	1.98962	2.10232	0.0429967	0.0831344	0.040112	BORCS7-ASMT/TRIM26/NT5C2/CNNM2/ITIH3/SYNE1/CACNB2	7
Suicidal thoughts and behaviors	0.00140902	16/22593	0.4375	1.98962	2.10232	0.0429967	0.0831344	0.040112	MAD1L1/TRAF3/METTL15/LINC00533/FBXL19/DRD2/GATB	7
Eosinophil side scatter distribution width	0.00140902	16/22593	0.4375	1.98962	2.10232	0.0429967	0.0831344	0.040112	LINC01565/ZNF398/IL18R1/CLEC16A/HLA-A/SH2B3/RNU6-283P	7
Non-small cell lung cancer	0.00140902	16/22593	0.4375	1.98962	2.10232	0.0429967	0.0831344	0.040112	FOXP4-AS1/MPZL3/CHRNA5/CYP2A6/CASP8/BAZ1A/XXYLT1	7
CDKN2D/ITGB1BP2 protein level ratio	0.00140902	16/22593	0.4375	1.98962	2.10232	0.0429967	0.0831344	0.040112	JMJD1C/Y_RNA/TC2N/ZFP36L1/CFAP251/PRC1/ING5	7
Number of sexual partners	0.00623994	105/22593	0.295238	1.34266	1.86845	0.0433998	0.0837506	0.0404093	BIRC6/RNF103-CHMP3/PPP1R13B-DT/NDUFS5P2/MAD1L1/MAPT/BORCS7-ASMT/MAGOH-DT/PTPRF/METTL15/WDPCP/C17orf58/LINC00533/TET2/ASCC3/HCN1/SPTSSB/KCNG2/LINC03051/HELLPAR/C4orf33/LRGUK/MIR4719/LRPPRC/MMS22L/TMEM161B-DT/NFIA/CIT/BLK/CCDC170/LINC01934	31
Cholesteryl ester levels in medium VLDL	0.00362319	55/22593	0.327273	1.48834	1.92508	0.0434669	0.0837506	0.0404093	DOCK7/HLA-DQA1/ABO/HNF1A/SMARCA4/TOP1/KPNB1/ATXN2/HLA-G/TRPS1/FUT2/DHX38/HMGB3P17/ABCA6/TBC1D5/NPC1L1/LDLR/RHCE	18
Diastolic blood pressure x smoking status	0.00362319	55/22593	0.327273	1.48834	1.92508	0.0434669	0.0837506	0.0404093	RSRC1/HLA-DQB2/MIR4435-2HG/NAA38/EHMT2/NEDD9/SLC4A7/APOLD1/WNT2B/FAM219B/NPPB/PTPN11/SCAMP5/TNKS/USP38-DT/RNA5SP258/POC1B-AS1/NLRP1	18
Age-related hearing impairment	0.00362319	55/22593	0.327273	1.48834	1.92508	0.0434669	0.0837506	0.0404093	CCDC17/SPTBN1/EYA4/SPIRE2/ILDR1/TRIOBP/HLA-DRB1/BAIAP2L2/IPP/LMO7/MPZL2/AGO2/ARHGEF28/CHMP4C/EXOC6/CRIP3/CDH23/SYNJ2	18
Late-onset Alzheimer's disease	0.00301932	44/22593	0.340909	1.55035	1.94003	0.0442509	0.0851868	0.0411023	SPI1/TSPOAP1-AS1/HLA-DRB1/CD2AP/USP6NL-AS1/TMEM106B/FUT2/PMS2P1/CR1/INPP5D/AGRN/GNPNAT1/BIN1/SLC52A1/ZNF652-AS1	15
Triglycerides in very large VLDL	0.00382448	59/22593	0.322034	1.46452	1.89675	0.045299	0.0869016	0.0419297	JMJD1C/MLXIPL/FADS2/DOCK7/AFF1/C5orf67/RFLNA/SUGP1/GAS6/REEP3/RPL31P23/SIK3/HLA-DRB1/GCKR/DNAH12/CETP/HLA-C/TP53BP1/EXOC6	19
Opioid use disorder	0.00382448	59/22593	0.322034	1.46452	1.89675	0.045299	0.0869016	0.0419297	ADH1B/OR2J4P/NICN1/GBF1/MTMR2/HS6ST3/CAMKMT/USP4/DRD2/MCFD2P1/TCF20/RN7SL423P/CTNND1/TSBP1-AS1/CNOT4/ERC2/SMIM15-AS1/PLCL2/ATP23	19
Lobe attachment	0.00382448	59/22593	0.322034	1.46452	1.89675	0.045299	0.0869016	0.0419297	Y_RNA/EPM2A-DT/RSRC1/EDAR/LNX1/TBX15/CCDC138/SHPRH/ERC2/EPM2A/PLCXD2/LRBA/LINC02160/DDAH1/ATP8B4/SULT1C4/WARS2/GRM1/KIAA1217	19
HDL cholesterol levels x short total sleep time interaction	0.00382448	59/22593	0.322034	1.46452	1.89675	0.045299	0.0869016	0.0419297	JMJD1C/MLXIPL/SNX13/FADS2/RFLNA/KY/CLECL1P/PSKH1/ZNF664/DEF6/DDB2/HCAR3/TRPS1/CETP/PCSK7/FRMD5/KLF14/SLC12A3/NUP93	19
ICD10 K44: Diaphragmatic hernia	0.00120773	13/22593	0.461538	2.09894	2.1042	0.0460623	0.0874551	0.0421967	PNPT1/ERC2/CRTC1/TMEM59L/CALD1/WT1-AS	6
Parkinson disease	0.00120773	13/22593	0.461538	2.09894	2.1042	0.0460623	0.0874551	0.0421967	CCT3/SEMA4A/PMF1-BGLAP/ASH1L/EFNA4-EFNA3/KCNN3	6
Reactive lymphocyte percentage of white cells	0.00120773	13/22593	0.461538	2.09894	2.1042	0.0460623	0.0874551	0.0421967	RFX7/PSMD3/EPO/IL7/HLA-G/NDUFAF6	6
Hospitalized COVID-19 or BMI	0.00120773	13/22593	0.461538	2.09894	2.1042	0.0460623	0.0874551	0.0421967	FYCO1/LMO7/LARS2/PSORS1C1/XCR1/GIPC2	6
IgG glycosylation patterns	0.00120773	13/22593	0.461538	2.09894	2.1042	0.0460623	0.0874551	0.0421967	B4GALT1/SMARCB1/ST6GAL1/FUT8/B4GALT1-AS1/RUNX3	6
Joint mobility	0.00120773	13/22593	0.461538	2.09894	2.1042	0.0460623	0.0874551	0.0421967	GDF5/LINC02210-CRHR1/BCKDHB/SMURF2/NOTCH4/ABI3BP	6
Aortic root size	0.00120773	13/22593	0.461538	2.09894	2.1042	0.0460623	0.0874551	0.0421967	CFDP1/DLEU1/PRDM6/SMG6/GOSR2/USP3-AS1	6
DAG1/F2R protein level ratio	0.00120773	13/22593	0.461538	2.09894	2.1042	0.0460623	0.0874551	0.0421967	JMJD1C/DAG1/HLA-W/LINC02201/PLCL2/RUNX1	6
CDKN2D/TACC3 protein level ratio	0.00120773	13/22593	0.461538	2.09894	2.1042	0.0460623	0.0874551	0.0421967	JMJD1C/RCOR1/CFAP251/TACC3/TRMO/ZNF846	6
Parental lifespan	0.00120773	13/22593	0.461538	2.09894	2.1042	0.0460623	0.0874551	0.0421967	HTT/KCNK3/MAGI3/HLA-DRB1/SMARCA4/ATXN2-AS	6
Relative fat intake	0.00120773	13/22593	0.461538	2.09894	2.1042	0.0460623	0.0874551	0.0421967	MLXIPL/ADH1B/DNAJC27-AS1/FUT2/FGF21/DNMT3A	6
Interleukin-27 levels	0.00120773	13/22593	0.461538	2.09894	2.1042	0.0460623	0.0874551	0.0421967	IL27/CPN1/FER1L4/ERGIC2/ANKRD24/SARM1	6
Keratoconus	0.00261675	37/22593	0.351351	1.59784	1.93224	0.0467053	0.0882502	0.0425804	Y_RNA/SMAD3/FNDC3B/SKAP1/LNCRNA-IUR/RPL13AP13/RAB11FIP4/MIR4713HG/NDUFAF6/RORA/LINC00970/EIF3A/MRPS14	13
Cholesteryl esters to total lipids in very large VLDL percentage	0.00261675	37/22593	0.351351	1.59784	1.93224	0.0467053	0.0882502	0.0425804	JMJD1C/MLXIPL/DOCK7/C5orf67/ABO/SIK3/CEACAM16-AS1/GCKR/NTAN1/HLA-DRB6/CPT1A/ABCA6/LDLR	13
Cholesteryl esters to total lipids in small VLDL percentage	0.00261675	37/22593	0.351351	1.59784	1.93224	0.0467053	0.0882502	0.0425804	JMJD1C/MLXIPL/DOCK7/ABO/HLA-U/HLA-DRB1/SMARCA4/CEACAM16-AS1/GCKR/TMEM116/ABCA6/ANKRD31/LDLR	13
Dyslipidemia	0.00181159	23/22593	0.391304	1.77954	1.98581	0.0477096	0.0882502	0.0425804	HLA-DQA1/ABO/SMARCA4/GCKR/HPR/FUT2/APOA5/HNF1A-AS1/CLCN3	9
ST2 protein levels	0.00100644	10/22593	0.5	2.27385	2.1391	0.0477589	0.0882502	0.0425804	SLC9A4/ABO/IL18R1/BANK1/IL1RL1	5
Intercellular adhesion molecule 5 levels	0.00100644	10/22593	0.5	2.27385	2.1391	0.0477589	0.0882502	0.0425804	ABO/ICAM5/ABCA6/RAVER1/ICAM4-AS1	5
Frontotemporal dementia	0.00100644	10/22593	0.5	2.27385	2.1391	0.0477589	0.0882502	0.0425804	RPSA/HLA-DRB9/TMEM106B/C9orf72/G2E3	5
Seropositivity for bacteroides peptide	0.00100644	10/22593	0.5	2.27385	2.1391	0.0477589	0.0882502	0.0425804	HLA-DRB1/HLA-DRB9/RPTOR/CBLB/TSBP1-AS1	5
aseg rh intensity Putamen	0.00100644	10/22593	0.5	2.27385	2.1391	0.0477589	0.0882502	0.0425804	H1-2/BANK1/RETREG3/SLC39A14/RUNX2	5
Homeostasis model assessment of beta-cell function	0.00100644	10/22593	0.5	2.27385	2.1391	0.0477589	0.0882502	0.0425804	FADS2/SPC25/ADCY5/RNU6-1145P/GCK	5
Lung cancer in never smokers	0.00100644	10/22593	0.5	2.27385	2.1391	0.0477589	0.0882502	0.0425804	BPTF/MPZL3/HLA-DQB1/DCBLD1/LINC01276	5
Irritable bowel syndrome or schizophrenia	0.00100644	10/22593	0.5	2.27385	2.1391	0.0477589	0.0882502	0.0425804	Y_RNA/EP300/STAG1-DT/MPHOSPH9/LRP8	5
Beef consumption	0.00100644	10/22593	0.5	2.27385	2.1391	0.0477589	0.0882502	0.0425804	PTPA/THADA/AATK/CCDC171/EGR2	5
B-cell lymphoblastic leukemia or primary biliary cholangitis	0.00100644	10/22593	0.5	2.27385	2.1391	0.0477589	0.0882502	0.0425804	NAB1/GGNBP1/NFKB1/TCAP/ARHGAP31	5
Leukocyte telomere length or COVID-19 infection	0.00100644	10/22593	0.5	2.27385	2.1391	0.0477589	0.0882502	0.0425804	SENP7/SH2B3/USP8P1/JMJD7-PLA2G4B/LINC02571	5
Diacylglycerol_44:7_[M+H-H2O]1+ levels	0.00100644	10/22593	0.5	2.27385	2.1391	0.0477589	0.0882502	0.0425804	MLXIPL/GCKR/PPM1G/APOA5/IFT172	5
Elevated serum carcinoembryonic antigen levels	0.00100644	10/22593	0.5	2.27385	2.1391	0.0477589	0.0882502	0.0425804	ABO/FAM83E/FUT2/SEC1P/DBP	5
Type 1 diabetes and autoimmune thyroid diseases	0.00100644	10/22593	0.5	2.27385	2.1391	0.0477589	0.0882502	0.0425804	TAP2/TRIM31-AS1/HLA-S/NCR3/BTNL2	5
Suffering from nerves	0.00100644	10/22593	0.5	2.27385	2.1391	0.0477589	0.0882502	0.0425804	NUP160/YLPM1/FNBP4/AGBL2/DLST	5
Octanoylcarnitine levels	0.00100644	10/22593	0.5	2.27385	2.1391	0.0477589	0.0882502	0.0425804	SLC44A5/ACADM/ABCC1/SLC16A9/MSH4	5
N-acetylcarnosine levels	0.00100644	10/22593	0.5	2.27385	2.1391	0.0477589	0.0882502	0.0425804	ATXN2/ILRUN-AS1/TGFBR2/PM20D2/SRSF12	5
Ximenoylcarnitine	0.00100644	10/22593	0.5	2.27385	2.1391	0.0477589	0.0882502	0.0425804	WWP1/MAGOH-DT/SLC22A5/CPT1A/CPNE3	5
N-acetylhistidine levels	0.00100644	10/22593	0.5	2.27385	2.1391	0.0477589	0.0882502	0.0425804	ALMS1/SLC17A1/SLC17A3/SLC17A4/IFT22	5
1-stearoyl-GPE	0.00100644	10/22593	0.5	2.27385	2.1391	0.0477589	0.0882502	0.0425804	Y_RNA/MYCL/GCKR/CETP/LIPC	5
CD69/SNAP23 protein level ratio	0.00100644	10/22593	0.5	2.27385	2.1391	0.0477589	0.0882502	0.0425804	JMJD1C/SUFU/CD69/SLC35D2/LSM4	5
RHOC/TBCB protein level ratio	0.00100644	10/22593	0.5	2.27385	2.1391	0.0477589	0.0882502	0.0425804	JMJD1C/SUFU/ST7L/AMHR2/LSM4	5
CDKN2D/MANF protein level ratio	0.00100644	10/22593	0.5	2.27385	2.1391	0.0477589	0.0882502	0.0425804	JMJD1C/LIN54/SLC35D2/RUNX1/MIR181A1HG	5
EDAR/TACC3 protein level ratio	0.00100644	10/22593	0.5	2.27385	2.1391	0.0477589	0.0882502	0.0425804	RCOR1/TCF12/TACC3/SULT1C4/ARF4P1	5
SNAP23/TBL1X protein level ratio	0.00100644	10/22593	0.5	2.27385	2.1391	0.0477589	0.0882502	0.0425804	RBMS2/SUFU/SLC35D2/NCOR1/TRMO	5
Serum levels of protein C4A;C4B	0.00100644	10/22593	0.5	2.27385	2.1391	0.0477589	0.0882502	0.0425804	EHMT2/TSBP1-AS1/TNXB/NOTCH4/CYP21A2	5
X-22379 levels	0.00100644	10/22593	0.5	2.27385	2.1391	0.0477589	0.0882502	0.0425804	SRD5A2/SOAT1/SLC17A1/CYP3A7/TMPRSS11E	5
X-21365 levels	0.00100644	10/22593	0.5	2.27385	2.1391	0.0477589	0.0882502	0.0425804	FADS1/MARCHF8/SLC22A4/SLC47A1/CHMP1A	5
Sunburns	0.00442834	71/22593	0.309859	1.40915	1.8332	0.0495163	0.0914211	0.0441103	SRPK2/WDPCP/SOX6/KIAA0930/USP49/EIF6/TPCN2/TRPS1/FANCA/PSMD14-DT/SEMA3F-AS1/LINC00886/PRXL2A/NAA60/FAM13A/MC1R/ADAR/LINC03066/CHMP1A/MMS22L/CARNS1/TPM3P2	22
Mean diameter of VLDL particles	0.00281804	41/22593	0.341463	1.55287	1.88118	0.0502594	0.0926383	0.0446976	MLXIPL/LINC02227/DOCK7/FADS1/AFF1/C5orf67/ABO/REEP3/GCKR/BCL7B/DNAH12/COX19/NTAN1/HLA-C	14
Mental health study participation	0.00281804	41/22593	0.341463	1.55287	1.88118	0.0502594	0.0926383	0.0446976	SFMBT1/PLCL1/TET2/TTLL7/CCDC171/UQCRHP1/SUPT4H1/FPGT/CEP170/SMIM15-AS1/MMS22L/TMEM161B-DT/NPC1/JADE2	14
Total cholesterol in small VLDL	0.00362319	56/22593	0.321429	1.46176	1.83683	0.0513126	0.0945007	0.0455962	MLXIPL/MACO1/DOCK7/AFF1/C5orf67/ABO/GAS6/RPL31P23/SMARCA4/HLA-DQB1/GCKR/DDB2/TRPS1/SEC1P/DHX38/TMPRSS11E/NPC1L1/KLF14	18
Total lipid levels in large VLDL	0.00483092	79/22593	0.303797	1.38158	1.80376	0.0514686	0.0947091	0.0456968	MLXIPL/BPTF/DOCK7/FADS1/AFF1/C5orf67/L3MBTL3/RNU6-543P/GAS6/RPL31P23/HLA-DRB1/TXNL4B/GCKR/ITIH3/DNAH10/PCSK7/RRAS2/APOA5/FCGRT/TP53BP1/FDFT1/KLF14/LDLR/LIPC	24
Polyunsaturated fatty acids to monounsaturated fatty acids ratio	0.00241546	34/22593	0.352941	1.60507	1.87452	0.0530564	0.0975496	0.0470673	JMJD1C/MLXIPL/DOCK7/AFF1/C5orf67/PDXDC1/SIK3/HLA-DRB1/GCKR/CPT1A/PLG/TP53BP1	12
Total omega-3 fatty acid levels	0.00301932	45/22593	0.333333	1.5159	1.83917	0.0533172	0.0979477	0.0472594	JMJD1C/MLXIPL/FADS2/DOCK7/PDXDC1/KANSL1/GAS6/HLA-DRB1/HNF1A/MAU2/MIR3936HG/GCKR/MOGAT2/LINC02571/PSMG1	15
Cannabis smoking or cigarette smoking or schizophrenia	0.00161031	20/22593	0.4	1.81908	1.94559	0.0534294	0.0979909	0.0472802	SCMH1-DT/WWP2/SMG6/PHC2/RMI1/LINC03051/TRAF3IP2-AS1/LINC01833	8
C-reactive protein levels or total cholesterol levels	0.00161031	20/22593	0.4	1.81908	1.94559	0.0534294	0.0979909	0.0472802	HNF1A/HLA-DQB1/FRK/GCKR/NCAN/IL1F10/CARM1/C7orf50	8
Photoreceptor cell layer thickness phenotypes	0.00603865	103/22593	0.291262	1.32457	1.75284	0.0545069	0.0998841	0.0481937	ATOH7/ATAD2B/YLPM1/RDM1P1/GBF1/PLCL1/SAG/HORMAD2/ST7L/NEDD9/LNCRNA-IUR/SUN1/ACTN3/LIN52/STAG3L5P/MTMR3/RLBP1/RSPO2/RALGAPA1/BBOF1/NPLOC4/TSPAN10/UBR2/CERKL/GNAT2/GRK1/RPS29P1/C21orf62-AS1/ARHGAP22/UBE2H	30
Right subiculum volume	0.00201288	27/22593	0.37037	1.68434	1.88898	0.0546132	0.0999132	0.0482077	MAPT/PLCL1/NSF/PCMT1/RN7SL423P/IL34/EEF1AKMT2/ASTN2/ARRDC3-AS1/TRAF3IP2-AS1	10
Body mass index or knee osteoarthritis	0.00201288	27/22593	0.37037	1.68434	1.88898	0.0546132	0.0999132	0.0482077	RPL31P23/SMG6/AARS1/TBX15/IL34/ILRUN-AS1/ABCB9/TAOK2/CYB5B/MAPK6	10
