# Supplementary material for: Short tandem repeats in populations of the Qinghai-Tibet Plateau and adjacent regions provide insights into high-altitude adaptation
Source: Sci Adv. 2025 Oct 17;11(42):eadx1590. doi: 10.1126/sciadv.adx1590 (PMC12533570; doi:10.1126/sciadv.adx1590)
Supplement: Supplementary file 2 — Data S1 to S9 [file sciadv.adx1590_data_s1_to_s9.zip › adx1590_data_s9.xlsx]

## Sheet: GWAS colocalization
Data S8. Fine-mapped STRs in colocalization with GWAS risk SNPs.
Chromosome	Start	End	Motif	Period	Credible set	PIP	Gene symbol	Ensembl ID	Gene type	GWAS SNP	Pearson's r2	CPM	Trait/Disease
chr6	49408971	49408983	AAAC	4	2	1	MMUT	ENSG00000146085.8	protein_coding	rs9395493	0.978302		Mosaic loss of chromosome X
chr16	67362768	67362789	AAC	3	3	1	ATP6V0D1	ENSG00000159720.12	protein_coding	rs8056260	0.937066		Medication use
chr5	132339476	132339504	AC	2	1	1	MIR3936HG	ENSG00000233006.8	lncRNA	rs156403	0.932		Dihomo-linoleoylcarnitine
chr2	175141085	175141101	AC	2	2	0.999998	ATP5MC3	ENSG00000154518.10	protein_coding	rs268228	0.908721	-0.357928	Height
chr22	35301282	35301315	ACAT	4	3	0.999979	HMGXB4	ENSG00000100281.14	protein_coding	rs1053593	0.972783		Waist-hip ratio
chr22	35301282	35301315	ACAT	4	3	0.999979	HMGXB4	ENSG00000100281.14	protein_coding	rs1053593	0.972783		Height
chr22	35301282	35301315	ACAT	4	3	0.999979	HMGXB4	ENSG00000100281.14	protein_coding	rs1053593	0.972783		Waist-to-hip ratio adjusted for BMI
chr22	35301282	35301315	ACAT	4	3	0.999979	HMGXB4	ENSG00000100281.14	protein_coding	rs1053593	0.972783		Hip circumference adjusted for BMI
chr22	35301282	35301315	ACAT	4	3	0.999979	HMGXB4	ENSG00000100281.14	protein_coding	rs2235148	0.972783		Platelet count
chr22	35301282	35301315	ACAT	4	3	0.999979	HMGXB4	ENSG00000100281.14	protein_coding	rs5755688	0.972783		Low density lipoprotein cholesterol levels
chr22	35301282	35301315	ACAT	4	3	0.999979	HMGXB4	ENSG00000100281.14	protein_coding	rs2413338	0.972783		Hip circumference adjusted for BMI
chr22	35301282	35301315	ACAT	4	3	0.999979	HMGXB4	ENSG00000100281.14	protein_coding	rs2413338	0.972783		Hip index
chr22	35301282	35301315	ACAT	4	3	0.999979	HMGXB4	ENSG00000100281.14	protein_coding	rs2413338	0.972783		Non-HDL cholesterol levels
chr22	35301282	35301315	ACAT	4	3	0.999979	HMGXB4	ENSG00000100281.14	protein_coding	rs4821387	0.972783		Height
chr22	35301282	35301315	ACAT	4	3	0.999979	HMGXB4	ENSG00000100281.14	protein_coding	rs4820189	0.972783		Height
chr22	35301282	35301315	ACAT	4	3	0.999979	HMGXB4	ENSG00000100281.14	protein_coding	rs2272791	0.877832		Non-HDL cholesterol levels
chr15	76350367	76350397	AC	2	2	0.999952	SCAPER	ENSG00000140386.13	protein_coding	rs67920045	0.816804		Vertex-wise sulcal depth
chr15	76350367	76350397	AC	2	2	0.999952	SCAPER	ENSG00000140386.13	protein_coding	rs71405216	0.816804		Lung function
chr12	122276383	122276405	AC	2	3	0.999812	VPS33A	ENSG00000139719.11	protein_coding	rs12833379	0.844189		Multi-trait sex score
chr12	122276383	122276405	AC	2	3	0.999812	VPS33A	ENSG00000139719.11	protein_coding	rs907482	0.828938		Height
chr16	1299862	1299902	AATG	4	2	0.999429	UBE2I	ENSG00000103275.21	protein_coding	rs11641374	0.964413		Pulse pressure
chr16	1299862	1299902	AATG	4	2	0.999429	UBE2I	ENSG00000103275.21	protein_coding	rs11641374	0.964413		Systolic blood pressure
chr16	1299862	1299902	AATG	4	2	0.999429	UBE2I	ENSG00000103275.21	protein_coding	rs11647740	0.964413		Waist-to-hip ratio adjusted for BMI
chr16	1299862	1299902	AATG	4	2	0.999429	UBE2I	ENSG00000103275.21	protein_coding	rs11647740	0.964413		Waist-hip index
chr16	1299862	1299902	AATG	4	2	0.999429	UBE2I	ENSG00000103275.21	protein_coding	rs7187167	0.94639		Neutrophil count
chr8	144874712	144874740	AT	2	1	0.999373	COMMD5	ENSG00000170619.10	protein_coding	rs1209879	0.849221	-0.318147	COMM domain-containing protein 7 levels
chr17	51022944	51022974	AAT	3	1	0.998566	SPAG9	ENSG00000008294.21	protein_coding	rs9332407	0.823453		Heel bone mineral density
chr3	16393059	16393079	AAAC	4	2	0.998091	RFTN1	ENSG00000131378.14	protein_coding	rs842493	0.853411		Resistance to COVID-19 infection
chr3	16393059	16393079	AAAC	4	2	0.998091	RFTN1	ENSG00000131378.14	protein_coding	rs842492	0.852489		Resistance to COVID-19 infection
chr13	32552104	32552124	AG	2	2	0.998024	N4BP2L2	ENSG00000244754.9	protein_coding	rs34916533	0.892147		Body mass index
chr13	32552104	32552124	AG	2	2	0.998024	N4BP2L2	ENSG00000244754.9	protein_coding	rs35193668	0.885036		Adult body size
chr13	32552104	32552124	AG	2	2	0.998024	N4BP2L2	ENSG00000244754.9	protein_coding	rs35193668	0.885036		Body mass index
chr13	32552104	32552124	AG	2	2	0.998024	N4BP2L2	ENSG00000244754.9	protein_coding	rs2239748	0.874605		Height
chr13	32552104	32552124	AG	2	2	0.998024	N4BP2L2	ENSG00000244754.9	protein_coding	rs743760	0.830297		Height
chr6	136792542	136792567	CCGCG	5	2	0.99611	MAP3K5	ENSG00000197442.10	protein_coding	rs55666429	0.866108		Monocyte count
chr6	136792542	136792567	CCGCG	5	2	0.99611	MAP3K5	ENSG00000197442.10	protein_coding	rs9494571	0.865441		Monocyte count
chr6	136792542	136792567	CCGCG	5	2	0.99611	MAP3K5	ENSG00000197442.10	protein_coding	rs9402846	0.848256		Eosinophil counts
chr6	136792542	136792567	CCGCG	5	2	0.99611	MAP3K5	ENSG00000197442.10	protein_coding	rs932589	0.810006		Neutrophil count
chr6	136792542	136792567	CCGCG	5	2	0.99611	MAP3K5	ENSG00000197442.10	protein_coding	rs932589	0.810006		White blood cell count
chr12	64484006	64484050	AC	2	2	0.995856	TBK1	ENSG00000183735.11	protein_coding	rs10128757	0.90751		Mean corpuscular hemoglobin
chr12	64484006	64484050	AC	2	2	0.995856	TBK1	ENSG00000183735.11	protein_coding	rs11175398	0.851771		Mean corpuscular hemoglobin
chr17	40021072	40021112	AAAC	4	3	0.995332	PSMD3	ENSG00000108344.15	protein_coding	rs12450688	0.869221		Sum eosinophil basophil counts
chr17	40021072	40021112	AAAC	4	3	0.995332	PSMD3	ENSG00000108344.15	protein_coding	rs12450688	0.869221		Neutrophil count
chr17	40021072	40021112	AAAC	4	3	0.995332	PSMD3	ENSG00000108344.15	protein_coding	rs12450688	0.869221		White blood cell count
chr17	40021072	40021112	AAAC	4	3	0.995332	PSMD3	ENSG00000108344.15	protein_coding	rs3785549	0.869221		Lymphocyte percentage of white cells
chr17	40021072	40021112	AAAC	4	3	0.995332	PSMD3	ENSG00000108344.15	protein_coding	rs3785549	0.869221		Lipoprotein
chr17	40021072	40021112	AAAC	4	3	0.995332	PSMD3	ENSG00000108344.15	protein_coding	rs3785549	0.869221		Myeloblastin levels
chr17	40021072	40021112	AAAC	4	3	0.995332	PSMD3	ENSG00000108344.15	protein_coding	rs4065321	0.869221		White blood cell count
chr17	40021072	40021112	AAAC	4	3	0.995332	PSMD3	ENSG00000108344.15	protein_coding	rs4065321	0.869221		Neutrophil-to-lymphocyte ratio
chr17	40021072	40021112	AAAC	4	3	0.995332	PSMD3	ENSG00000108344.15	protein_coding	rs3816472	0.869221		Lymphocyte percentage of white cells
chr17	40021072	40021112	AAAC	4	3	0.995332	PSMD3	ENSG00000108344.15	protein_coding	rs11078930	0.869221		Asthma and cardiovascular disease
chr17	40021072	40021112	AAAC	4	3	0.995332	PSMD3	ENSG00000108344.15	protein_coding	rs12453334	0.869221		Asthma and cardiovascular disease
chr17	40021072	40021112	AAAC	4	3	0.995332	PSMD3	ENSG00000108344.15	protein_coding	rs9915252	0.869221		Dihexosylceramide
chr17	40021072	40021112	AAAC	4	3	0.995332	PSMD3	ENSG00000108344.15	protein_coding	rs11658328	0.869221		Lymphocyte count
chr17	40021072	40021112	AAAC	4	3	0.995332	PSMD3	ENSG00000108344.15	protein_coding	rs11658328	0.869221		Reactive lymphocyte percentage of white cells
chr17	40021072	40021112	AAAC	4	3	0.995332	PSMD3	ENSG00000108344.15	protein_coding	rs12453764	0.869221		Platelet-to-lymphocyte ratio
chr17	40021072	40021112	AAAC	4	3	0.995332	PSMD3	ENSG00000108344.15	protein_coding	rs3859187	0.869221		Mitochondrial DNA copy number
chr17	40021072	40021112	AAAC	4	3	0.995332	PSMD3	ENSG00000108344.15	protein_coding	rs8066582	0.869221		L-selectin levels
chr17	40021072	40021112	AAAC	4	3	0.995332	PSMD3	ENSG00000108344.15	protein_coding	rs8071037	0.86509		Immature granulocyte count
chr17	40021072	40021112	AAAC	4	3	0.995332	PSMD3	ENSG00000108344.15	protein_coding	rs2305481	0.846873		Asthma and cardiovascular disease
chr17	40021072	40021112	AAAC	4	3	0.995332	PSMD3	ENSG00000108344.15	protein_coding	rs8075668	0.846873		Low-density lipoprotein levels
chr17	40021072	40021112	AAAC	4	3	0.995332	PSMD3	ENSG00000108344.15	protein_coding	rs3087852	0.844536		Resistin levels
chr17	40021072	40021112	AAAC	4	3	0.995332	PSMD3	ENSG00000108344.15	protein_coding	rs2305482	0.822748		Asthma
chr17	40021072	40021112	AAAC	4	3	0.995332	PSMD3	ENSG00000108344.15	protein_coding	rs2305482	0.822748		Neutrophil count
chr17	40021072	40021112	AAAC	4	3	0.995332	PSMD3	ENSG00000108344.15	protein_coding	rs2305482	0.822748		Lectin-like oxidized LDL receptor 1 levels
chr14	96809549	96809569	AAGC	4	2	0.994715	VRK1	ENSG00000100749.9	protein_coding	rs736929	0.917295	0.365667	Insomnia
chr14	96809549	96809569	AAGC	4	2	0.994715	VRK1	ENSG00000100749.9	protein_coding	rs9285600	0.820438	0.365667	Height
chr1	184672697	184672713	AAAC	4	2	0.994226	EDEM3	ENSG00000116406.19	protein_coding	rs9425634	0.873302		Adult body size
chr6	38425922	38425958	AC	2	2	0.993387	BTBD9	ENSG00000183826.18	protein_coding	rs9357273	0.84065		Insomnia
chr9	134042793	134042819	AC	2	2	0.969312	BRD3	ENSG00000169925.17	protein_coding	rs2520099	0.969901		Alcohol consumption
chr9	134042793	134042819	AC	2	2	0.969312	BRD3	ENSG00000169925.17	protein_coding	rs392134	0.969901		Neutrophil percentage of granulocytes
chr9	134042793	134042819	AC	2	2	0.969312	BRD3	ENSG00000169925.17	protein_coding	rs392134	0.969901		Eosinophil percentage of granulocytes
chr9	134042793	134042819	AC	2	2	0.969312	BRD3	ENSG00000169925.17	protein_coding	rs456205	0.969901		Neutrophil percentage of white cells
chr9	134042793	134042819	AC	2	2	0.969312	BRD3	ENSG00000169925.17	protein_coding	rs2520096	0.969901		HDL cholesterol levels
chr9	134042793	134042819	AC	2	2	0.969312	BRD3	ENSG00000169925.17	protein_coding	rs2520096	0.969901		Apolipoprotein A1 levels
chr9	134042793	134042819	AC	2	2	0.969312	BRD3	ENSG00000169925.17	protein_coding	rs2520096	0.969901		Reticulocyte count
chr9	134042793	134042819	AC	2	2	0.969312	BRD3	ENSG00000169925.17	protein_coding	rs2520096	0.969901		Reticulocyte fraction of red cells
chr9	134042793	134042819	AC	2	2	0.969312	BRD3	ENSG00000169925.17	protein_coding	rs456207	0.969901		C-X-C motif chemokine 5 levels
chr9	134042793	134042819	AC	2	2	0.969312	BRD3	ENSG00000169925.17	protein_coding	rs465724	0.969901		Height
chr9	134042793	134042819	AC	2	2	0.969312	BRD3	ENSG00000169925.17	protein_coding	rs467379	0.969859		Neutrophil percentage of white cells
chr9	134042793	134042819	AC	2	2	0.969312	BRD3	ENSG00000169925.17	protein_coding	rs467379	0.969859		Alanine aminotransferase levels
chr9	134042793	134042819	AC	2	2	0.969312	BRD3	ENSG00000169925.17	protein_coding	rs467379	0.969859		Aspartate aminotransferase levels
chr9	134042793	134042819	AC	2	2	0.969312	BRD3	ENSG00000169925.17	protein_coding	rs459571	0.957143		Platelet distribution width
chr9	134042793	134042819	AC	2	2	0.969312	BRD3	ENSG00000169925.17	protein_coding	rs455073	0.919273		Central corneal thickness
chr9	134042793	134042819	AC	2	2	0.969312	BRD3	ENSG00000169925.17	protein_coding	rs2810491	0.895718		Platelet count
chr9	134042793	134042819	AC	2	2	0.969312	BRD3	ENSG00000169925.17	protein_coding	rs2810491	0.895718		Height
chr9	134042793	134042819	AC	2	2	0.969312	BRD3	ENSG00000169925.17	protein_coding	rs2157770	0.886012		Mean platelet volume
chr9	134042793	134042819	AC	2	2	0.969312	BRD3	ENSG00000169925.17	protein_coding	rs2157770	0.886012		Red cell distribution width
chr9	134042793	134042819	AC	2	2	0.969312	BRD3	ENSG00000169925.17	protein_coding	rs2157770	0.886012		Platelet count
chr9	134042793	134042819	AC	2	2	0.969312	BRD3	ENSG00000169925.17	protein_coding	rs2157770	0.886012		Eosinophil counts
chr9	134042793	134042819	AC	2	2	0.969312	BRD3	ENSG00000169925.17	protein_coding	rs467369	0.885571		Immature fraction of reticulocytes
chr9	134042793	134042819	AC	2	2	0.969312	BRD3	ENSG00000169925.17	protein_coding	rs467369	0.885571		Brain-derived neurotrophic factor levels
chr9	134042793	134042819	AC	2	2	0.969312	BRD3	ENSG00000169925.17	protein_coding	rs460888	0.841888		Eosinophil percentage of white cells
chr9	134042793	134042819	AC	2	2	0.969312	BRD3	ENSG00000169925.17	protein_coding	rs2810489	0.805782		Eosinophil counts
chr9	134042793	134042819	AC	2	2	0.969312	BRD3	ENSG00000169925.17	protein_coding	rs2810489	0.805782		CXCL5/SERPINE1 protein level ratio
chr9	134042793	134042819	AC	2	2	0.969312	BRD3	ENSG00000169925.17	protein_coding	rs2810489	0.805782		AXIN1/HEXIM1 protein level ratio
chr9	134042793	134042819	AC	2	2	0.969312	BRD3	ENSG00000169925.17	protein_coding	rs2810489	0.805782		CCL5/CXCL5 protein level ratio
chr9	134042793	134042819	AC	2	2	0.969312	BRD3	ENSG00000169925.17	protein_coding	rs2810489	0.805782		CD84/GP1BA protein level ratio
chr9	134042793	134042819	AC	2	2	0.969312	BRD3	ENSG00000169925.17	protein_coding	rs2810489	0.805782		Cognitive performance
chr9	98091785	98091805	AAAT	4	1	0.968453	NANS	ENSG00000095380.11	protein_coding	rs9918951	0.894326		Triglyceride levels
chr14	91857966	91857985	AAAC	4	4	0.955625	TC2N	ENSG00000165929.13	protein_coding	rs759232	0.977374		Height
chr22	24492962	24492983	AAC	3	2	0.951922	ADORA2A-AS1	ENSG00000178803.12	lncRNA	rs5760444	0.835495		Coffee consumption
chr8	60585283	60585328	AAAAC	5	2	0.935851	RAB2A	ENSG00000104388.15	protein_coding	rs671275	0.818349		Aspartate aminotransferase levels
chr8	60585283	60585328	AAAAC	5	2	0.935851	RAB2A	ENSG00000104388.15	protein_coding	rs602724	0.811851		GPC1/ITGB6 protein level ratio
chr5	78135541	78135569	AAAT	4	2	0.917453	AP3B1	ENSG00000132842.14	protein_coding	rs7444450	0.886529		Height
chr5	78135541	78135569	AAAT	4	2	0.917453	AP3B1	ENSG00000132842.14	protein_coding	rs7444450	0.886529		Childhood body mass index
chr20	62111755	62111775	AAAT	4	1	0.900873	SS18L1	ENSG00000184402.15	protein_coding	rs2427247	0.947326	-0.342132	Serum alkaline phosphatase levels
chr20	62111755	62111775	AAAT	4	1	0.900873	SS18L1	ENSG00000184402.15	protein_coding	rs2021309	0.947326	-0.342132	Liver enzyme levels
chr3	154275979	154276002	AT	2	1	0.88866	DHX36	ENSG00000174953.14	protein_coding	rs355754	0.82717		Body mass index
chr3	154275979	154276002	AT	2	1	0.88866	DHX36	ENSG00000174953.14	protein_coding	rs9438	0.822725		Body mass index
chr3	154275979	154276002	AT	2	1	0.88866	DHX36	ENSG00000174953.14	protein_coding	rs9438	0.822725		Whole body fat free mass
chr3	154275979	154276002	AT	2	1	0.88866	DHX36	ENSG00000174953.14	protein_coding	rs355772	0.822701		Programmed cell death 1 ligand 2 levels
chr3	154275979	154276002	AT	2	1	0.88866	DHX36	ENSG00000174953.14	protein_coding	rs171390	0.817758		Body mass index
chr3	154275979	154276002	AT	2	1	0.88866	DHX36	ENSG00000174953.14	protein_coding	rs355777	0.812895		Body mass index
chr15	78567254	78567282	AAAAG	5	2	0.880734	CHRNA5	ENSG00000169684.13	protein_coding	rs55781567	0.80819		Non-small cell lung cancer
chr15	78567254	78567282	AAAAG	5	2	0.880734	CHRNA5	ENSG00000169684.13	protein_coding	rs55781567	0.80819		Lung adenocarcinoma
chr15	78567254	78567282	AAAAG	5	2	0.880734	CHRNA5	ENSG00000169684.13	protein_coding	rs55781567	0.80819		Squamous cell lung carcinoma
chr15	78567254	78567282	AAAAG	5	2	0.880734	CHRNA5	ENSG00000169684.13	protein_coding	rs55781567	0.80819		Post bronchodilator FEV1/FVC ratio
chr15	78567254	78567282	AAAAG	5	2	0.880734	CHRNA5	ENSG00000169684.13	protein_coding	rs55781567	0.80819		Lung cancer
chr15	78567254	78567282	AAAAG	5	2	0.880734	CHRNA5	ENSG00000169684.13	protein_coding	rs55781567	0.80819		Post bronchodilator FEV1
chr15	78567254	78567282	AAAAG	5	2	0.880734	CHRNA5	ENSG00000169684.13	protein_coding	rs55781567	0.80819		Youthful appearance
chr15	78567254	78567282	AAAAG	5	2	0.880734	CHRNA5	ENSG00000169684.13	protein_coding	rs55781567	0.80819		Lung cancer in ever smokers
chr15	78567254	78567282	AAAAG	5	2	0.880734	CHRNA5	ENSG00000169684.13	protein_coding	rs55781567	0.80819		Urate levels
chr15	78567254	78567282	AAAAG	5	2	0.880734	CHRNA5	ENSG00000169684.13	protein_coding	rs55781567	0.80819		Aerodigestive squamous cell cancer
chr1	226192865	226192900	AAAAT	5	2	0.804853	ACBD3	ENSG00000182827.9	protein_coding	rs35916339	0.834955		Resistance to COVID-19 infection
chr11	119269998	119270014	AAAT	4	2	0.736156	CBL	ENSG00000110395.7	protein_coding	rs36109901	0.985424		Platelet count
chr11	119269998	119270014	AAAT	4	2	0.736156	CBL	ENSG00000110395.7	protein_coding	rs36109901	0.985424		Platelet-to-lymphocyte ratio
chr11	119269998	119270014	AAAT	4	2	0.736156	CBL	ENSG00000110395.7	protein_coding	rs11217194	0.985424		Platelet count
chr11	119269998	119270014	AAAT	4	2	0.736156	CBL	ENSG00000110395.7	protein_coding	rs12277078	0.98063		Albumin levels
chr11	119269998	119270014	AAAT	4	2	0.736156	CBL	ENSG00000110395.7	protein_coding	rs12277078	0.98063		Platelet count
chr11	119269998	119270014	AAAT	4	2	0.736156	CBL	ENSG00000110395.7	protein_coding	rs12277078	0.98063		Platelet count during second trimester of pregnancy
chr11	119269998	119270014	AAAT	4	2	0.736156	CBL	ENSG00000110395.7	protein_coding	rs12276986	0.98063		Platelet count during first trimester of pregnancy
chr11	119269998	119270014	AAAT	4	2	0.736156	CBL	ENSG00000110395.7	protein_coding	rs2155380	0.980544		Platelet count
chr11	119269998	119270014	AAAT	4	2	0.736156	CBL	ENSG00000110395.7	protein_coding	rs34092660	0.980512		C-reactive protein levels
chr11	119269998	119270014	AAAT	4	2	0.736156	CBL	ENSG00000110395.7	protein_coding	rs2186882	0.961823		Platelet count during postpartum period
chr11	119269998	119270014	AAAT	4	2	0.736156	CBL	ENSG00000110395.7	protein_coding	rs11217215	0.938833		Mean corpuscular volume
chr11	119269998	119270014	AAAT	4	2	0.736156	CBL	ENSG00000110395.7	protein_coding	rs7114172	0.889539		Mean corpuscular volume
chr11	119269998	119270014	AAAT	4	2	0.736156	CBL	ENSG00000110395.7	protein_coding	rs11217192	0.842744		C-reactive protein levels
chr11	119269998	119270014	AAAT	4	2	0.736156	CBL	ENSG00000110395.7	protein_coding	rs11217192	0.842744		Aspartate aminotransferase platelet ratio index in high alcohol intake
chr19	17746953	17746973	AAAC	4	1	0.668318	MAP1S	ENSG00000130479.11	protein_coding	rs7253117	0.895142		Platelet count
chr19	17746953	17746973	AAAC	4	1	0.668318	MAP1S	ENSG00000130479.11	protein_coding	rs7253117	0.895142		Liver enzyme levels
chr19	17746953	17746973	AAAC	4	1	0.668318	MAP1S	ENSG00000130479.11	protein_coding	rs12979186	0.870262		Platelet count
chr19	17746953	17746973	AAAC	4	1	0.668318	MAP1S	ENSG00000130479.11	protein_coding	rs6512220	0.851949		Myocardial infarction
chr7	126607452	126607462	AAAAC	5	1	0.655004	GRM8	ENSG00000179603.18	protein_coding	rs2299469	0.978418		Smoking initiation
chr7	126607452	126607462	AAAAC	5	1	0.655004	GRM8	ENSG00000179603.18	protein_coding	rs62477886	0.97668		Smoking initiation
chr7	126607452	126607462	AAAAC	5	1	0.655004	GRM8	ENSG00000179603.18	protein_coding	rs4276622	0.973847		Smoking initiation
chr7	126607452	126607462	AAAAC	5	1	0.655004	GRM8	ENSG00000179603.18	protein_coding	rs4580985	0.973847		Smoking initiation
chr7	126607452	126607462	AAAAC	5	1	0.655004	GRM8	ENSG00000179603.18	protein_coding	rs2402818	0.973847		Smoking initiation
chr7	126607452	126607462	AAAAC	5	1	0.655004	GRM8	ENSG00000179603.18	protein_coding	rs1419495	0.973847		Smoking initiation
chr7	126607452	126607462	AAAAC	5	1	0.655004	GRM8	ENSG00000179603.18	protein_coding	rs1361990	0.973847		Smoking initiation
chr7	126607452	126607462	AAAAC	5	1	0.655004	GRM8	ENSG00000179603.18	protein_coding	rs1419498	0.973847		Smoking initiation
chr7	126607452	126607462	AAAAC	5	1	0.655004	GRM8	ENSG00000179603.18	protein_coding	rs12666739	0.973847		Smoking initiation
chr7	126607452	126607462	AAAAC	5	1	0.655004	GRM8	ENSG00000179603.18	protein_coding	rs1468155	0.973847		Smoking initiation
chr7	126607452	126607462	AAAAC	5	1	0.655004	GRM8	ENSG00000179603.18	protein_coding	rs6964806	0.973847		Smoking initiation
chr7	126607452	126607462	AAAAC	5	1	0.655004	GRM8	ENSG00000179603.18	protein_coding	rs9641798	0.952785		Smoking initiation
chr7	126607452	126607462	AAAAC	5	1	0.655004	GRM8	ENSG00000179603.18	protein_coding	rs2097641	0.934184		Externalizing behaviour
chr7	126607452	126607462	AAAAC	5	1	0.655004	GRM8	ENSG00000179603.18	protein_coding	rs75636654	0.911616		Smoking initiation
chr7	126607452	126607462	AAAAC	5	1	0.655004	GRM8	ENSG00000179603.18	protein_coding	rs7811921	0.811577		Neuroticism
chr17	51297965	51297979	AC	2	1	0.56765	MBTD1	ENSG00000011258.16	protein_coding	rs4794213	0.956652	0.416374	Coronary artery disease
